# Supplementary material for: External-knowledge enhanced dual encoder and contrastive learning for aspect sentiment triplet extraction
Source: PLoS One. 2026 Mar 12;21(3):e0340792. doi: 10.1371/journal.pone.0340792 (PMC12981519; doi:10.1371/journal.pone.0340792)
Supplement: S1 File — (ZIP) [file pone.0340792.s001.zip]

Archive with 51 entries (37 files):
- ASTE-Data-V1-AAAI2020/
- ASTE-Data-V1-AAAI2020/14lap/
- ASTE-Data-V1-AAAI2020/14lap/14lap_pair/
- ASTE-Data-V1-AAAI2020/14lap/14lap_pair/dev_pair.pkl
- ASTE-Data-V1-AAAI2020/14lap/14lap_pair/test_pair.pkl
- ASTE-Data-V1-AAAI2020/14lap/14lap_pair/train_pair.pkl
- ASTE-Data-V1-AAAI2020/14lap/dev.txt
- ASTE-Data-V1-AAAI2020/14lap/test.txt
- ASTE-Data-V1-AAAI2020/14lap/train.txt
- ASTE-Data-V1-AAAI2020/14res/
- ASTE-Data-V1-AAAI2020/14res/14rest pair/
- ASTE-Data-V1-AAAI2020/14res/14rest pair/dev_pair.pkl
- ASTE-Data-V1-AAAI2020/14res/14rest pair/test_pair.pkl
- ASTE-Data-V1-AAAI2020/14res/14rest pair/train_pair.pkl
- ASTE-Data-V1-AAAI2020/14res/dev.txt
- ASTE-Data-V1-AAAI2020/14res/test.txt
- ASTE-Data-V1-AAAI2020/14res/train.txt
- ASTE-Data-V1-AAAI2020/15res/
- ASTE-Data-V1-AAAI2020/15res/15rest_dev.txt
- ASTE-Data-V1-AAAI2020/15res/15rest_pair/
- ASTE-Data-V1-AAAI2020/15res/15rest_pair/dev_pair.pkl
- ASTE-Data-V1-AAAI2020/15res/15rest_pair/test_pair.pkl
- ASTE-Data-V1-AAAI2020/15res/15rest_pair/train_pair.pkl
- ASTE-Data-V1-AAAI2020/15res/15rest_test.txt
- ASTE-Data-V1-AAAI2020/15res/15rest_train.txt
- ASTE-Data-V1-AAAI2020/16res/
- ASTE-Data-V1-AAAI2020/16res/16rest_dev.txt
- ASTE-Data-V1-AAAI2020/16res/16rest_pair/
- ASTE-Data-V1-AAAI2020/16res/16rest_pair/dev_pair.pkl
- ASTE-Data-V1-AAAI2020/16res/16rest_pair/test_pair.pkl
- ASTE-Data-V1-AAAI2020/16res/16rest_pair/train_pair.pkl
- ASTE-Data-V1-AAAI2020/16res/16rest_test.txt
- ASTE-Data-V1-AAAI2020/16res/16rest_train.txt
- ASTE-Data-V1-AAAI2020/README.md
- ASTE-Data-V2-EMNLP2020/
- ASTE-Data-V2-EMNLP2020/14lap/
- ASTE-Data-V2-EMNLP2020/14lap/dev_triplets.txt
- ASTE-Data-V2-EMNLP2020/14lap/test_triplets.txt
- ASTE-Data-V2-EMNLP2020/14lap/train_triplets.txt
- ASTE-Data-V2-EMNLP2020/14res/
- ASTE-Data-V2-EMNLP2020/14res/dev_triplets.txt
- ASTE-Data-V2-EMNLP2020/14res/test_triplets.txt
- ASTE-Data-V2-EMNLP2020/14res/train_triplets.txt
- ASTE-Data-V2-EMNLP2020/15res/
- ASTE-Data-V2-EMNLP2020/15res/dev_triplets.txt
- ASTE-Data-V2-EMNLP2020/15res/test_triplets.txt
- ASTE-Data-V2-EMNLP2020/15res/train_triplets.txt
- ASTE-Data-V2-EMNLP2020/16res/
- ASTE-Data-V2-EMNLP2020/16res/dev_triplets.txt
- ASTE-Data-V2-EMNLP2020/16res/test_triplets.txt
- ASTE-Data-V2-EMNLP2020/16res/train_triplets.txt
