# Supplementary material for: External-knowledge enhanced dual encoder and contrastive learning for aspect sentiment triplet extraction
Source: PLoS One. 2026 Mar 12;21(3):e0340792. doi: 10.1371/journal.pone.0340792 (PMC12981519; doi:10.1371/journal.pone.0340792)
Supplement: S1 File — (ZIP) [file pone.0340792.s001.zip › ASTE-Data-V1-AAAI2020/14lap/dev.txt]

In the shop , these MacBooks are encased in a soft rubber enclosure - so you will never know about the razor edge until you buy it , get it home , break the seal and use it ( very clever con ) .####In=O the=O shop=O ,=O these=O MacBooks=O are=O encased=O in=O a=O soft=O rubber=T-POS enclosure=T-POS -=O so=O you=O will=O never=O know=O about=O the=O razor=O edge=O until=O you=O buy=O it=O ,=O get=O it=O home=O ,=O break=O the=O seal=O and=O use=O it=O (=O very=O clever=O con=O )=O .=O####In=O the=O shop=O ,=O these=O MacBooks=O are=O encased=O in=O a=O soft=S rubber=O enclosure=O -=O so=O you=O will=O never=O know=O about=O the=O razor=O edge=O until=O you=O buy=O it=O ,=O get=O it=O home=O ,=O break=O the=O seal=O and=O use=O it=O (=O very=O clever=O con=O )=O .=O
This laptop meets every expectation and Windows 7 is great !####This=O laptop=O meets=O every=O expectation=O and=O Windows=T-POS 7=T-POS is=O great=O !=O####This=O laptop=O meets=O every=O expectation=O and=O Windows=O 7=O is=O great=S !=O
Also kinda loud when the fan was running .####Also=O kinda=O loud=O when=O the=O fan=T-NEG was=O running=O .=O####Also=O kinda=O loud=S when=O the=O fan=O was=O running=O .=O
Still under warrenty so called Toshiba , no help at all .####Still=O under=O warrenty=T-NEG so=O called=O Toshiba=O ,=O no=O help=O at=O all=O .=O####Still=O under=O warrenty=O so=O called=O Toshiba=O ,=O no=S help=S at=O all=O .=O
Then after 4 or so months the charger stopped working so I was forced to go out and buy new hardware just to keep this computer running .####Then=O after=O 4=O or=O so=O months=O the=O charger=T-NEG stopped=O working=O so=O I=O was=O forced=O to=O go=O out=O and=O buy=O new=O hardware=O just=O to=O keep=O this=O computer=O running=O .=O####Then=O after=O 4=O or=O so=O months=O the=O charger=O stopped=S working=S so=O I=O was=O forced=O to=O go=O out=O and=O buy=O new=O hardware=O just=O to=O keep=O this=O computer=O running=O .=O
It rarely works and when it does it 's incredibly slow .####It=O rarely=O works=T-NEG and=O when=O it=O does=O it=O 's=O incredibly=O slow=O .=O####It=O rarely=S works=O and=O when=O it=O does=O it=O 's=O incredibly=O slow=O .=O
I love the glass touchpad .####I=O love=O the=O glass=T-POS touchpad=T-POS .=O####I=O love=S the=O glass=O touchpad=O .=O
It has a 10 hour battery life when you 're doing web browsing and word editing , making it perfect for the classroom or office , and in terms of gaming and movie playing it 'll have a battery life of just over 5 hours .####It=O has=O a=O 10=O hour=O battery=T-POS life=T-POS when=O you=O 're=O doing=O web=TT-NEU browsing=TT-NEU and=O word=TTT-NEU editing=TTT-NEU ,=O making=O it=O perfect=O for=O the=O class-oom=O or=O office=O ,=O and=O in=O terms=O of=O gaming=O and=O movie=O playing=O it=O 'll=O have=O a=O battery=O life=O of=O just=O over=O 5=O hours=O .=O####It=O has=O a=O 10=O hour=O battery=O life=O when=O you=O 're=O doing=O web=O browsing=O and=O word=O editing=O ,=O making=O it=O perfect=S for=O the=O class-oom=O or=O office=O ,=O and=O in=O terms=O of=O gaming=O and=O movie=O playing=O it=O 'll=O have=O a=O battery=O life=O of=O just=O over=O 5=O hours=O .=O
The battery life seems to be very good , and have had no issues with it .####The=O battery=T-POS life=T-POS seems=O to=O be=O very=O good=O ,=O and=O have=O had=O no=O issues=O with=O it=O .=O####The=O battery=O life=O seems=O to=O be=O very=O good=S ,=O and=O have=O had=O no=S issues=S with=O it=O .=O
But we had paid for bluetooth , and there was none .####But=O we=O had=O paid=O for=O bluetooth=T-NEG ,=O and=O there=O was=O none=O .=O####But=O we=O had=O paid=O for=O bluetooth=O ,=O and=O there=O was=O none=S .=O
It is always reliable , never bugged and responds well .####It=O is=O always=O reliable=O ,=O never=O bugged=O and=O responds=T-POS well=O .=O####It=O is=O always=O reliable=O ,=O never=O bugged=O and=O responds=O well=S .=O
It was slow , locked up , and also had hardware replaced after only 2 months !####It=O was=O slow=O ,=O locked=O up=O ,=O and=O also=O had=O hardware=T-NEG replaced=O after=O only=O 2=O months=O !=O####It=O was=O slow=O ,=O locked=O up=O ,=O and=O also=O had=O hardware=O replaced=S after=O only=O 2=O months=O !=O
Also , if you need to talk to a representive at Microsoft , there is a charge , which I believe is robbery , since you are charged enormous amounts for a very badly designed system , which most people would have went with XP if they could .####Also=O ,=O if=O you=O need=O to=O talk=O to=O a=O representive=O at=O Microsoft=O ,=O there=O is=O a=O charge=O ,=O which=O I=O believe=O is=O robbery=O ,=O since=O you=O are=O charged=O enormous=O amounts=O for=O a=O very=O badly=O designed=O system=T-NEG ,=O which=O most=O people=O would=O have=O went=O with=O XP=O if=O they=O could=O .=O####Also=O ,=O if=O you=O need=O to=O talk=O to=O a=O representive=O at=O Microsoft=O ,=O there=O is=O a=O charge=O ,=O which=O I=O believe=O is=O robbery=O ,=O since=O you=O are=O charged=O enormous=O amounts=O for=O a=O very=O badly=S designed=S system=O ,=O which=O most=O people=O would=O have=O went=O with=O XP=O if=O they=O could=O .=O
Yes , a Mac is much more money than the average laptop out there , but there is no comparison in style , speed and just cool factor .####Yes=O ,=O a=O Mac=O is=O much=O more=O money=O than=O the=O average=O laptop=O out=O there=O ,=O but=O there=O is=O no=O comparison=O in=O style=T-POS ,=O speed=TT-POS and=O just=O cool=O factor=O .=O####Yes=O ,=O a=O Mac=O is=O much=O more=O money=O than=O the=O average=O laptop=O out=O there=O ,=O but=O there=O is=O no=S comparison=S in=O style=O ,=O speed=O and=O just=O cool=O factor=O .=O
The keyboard feels good and I type just fine on it .####The=O keyboard=T-POS feels=O good=O and=O I=O type=O just=O fine=O on=O it=O .=O####The=O keyboard=O feels=O good=S and=O I=O type=O just=O fine=O on=O it=O .=O
I wish it had a webcam though , then it would be perfect !####I=O wish=O it=O had=O a=O webcam=T-NEG though=O ,=O then=O it=O would=O be=O perfect=O !=O####I=O wish=S it=O had=O a=O webcam=O though=O ,=O then=O it=O would=O be=O perfect=O !=O
I play a lot of casual games online , and the touchpad is very responsive .####I=O play=O a=O lot=O of=O casual=O games=O online=O ,=O and=O the=O touchpad=T-POS is=O very=O responsive=O .=O####I=O play=O a=O lot=O of=O casual=O games=O online=O ,=O and=O the=O touchpad=O is=O very=O responsive=S .=O
Granted , it 's still a very new laptop but in comparison to my previous laptops and desktops , my Mac boots up noticeably quicker .####Granted=O ,=O it=O 's=O still=O a=O very=O new=O laptop=O but=O in=O comparison=O to=O my=O previous=O laptops=O and=O desktops=O ,=O my=O Mac=O boots=T-POS up=T-POS noticeably=O quicker=O .=O####Granted=O ,=O it=O 's=O still=O a=O very=O new=O laptop=O but=O in=O comparison=O to=O my=O previous=O laptops=O and=O desktops=O ,=O my=O Mac=O boots=O up=O noticeably=O quicker=S .=O
It has no camera but , I can always buy and install one easy .####It=O has=O no=O camera=T-POS but=O ,=O I=O can=O always=O buy=O and=O install=O one=O easy=O .=O####It=O has=O no=S camera=O but=O ,=O I=O can=O always=O buy=O and=O install=O one=O easy=O .=O
The screen is bright and the keyboard is nice ;####The=O screen=T-POS is=O bright=O and=O the=O keyboard=TT-POS is=O nice=O ;=O####The=O screen=O is=O bright=S and=O the=O keyboard=O is=O nice=SS ;=O
High price tag , however .####High=O price=T-NEG tag=T-NEG ,=O however=O .=O####High=S price=O tag=O ,=O however=O .=O
This laptop is a great price and has a sleek look .####This=O laptop=O is=O a=O great=O price=T-POS and=O has=O a=O sleek=O look=TT-POS .=O####This=O laptop=O is=O a=O great=S price=O and=O has=O a=O sleek=SS look=O .=O
I especially like the keyboard which has chiclet type keys .####I=O especially=O like=O the=O keyboard=T-POS which=O has=O chiclet=O type=O keys=TT-POS .=O####I=O especially=O like=S the=O keyboard=O which=O has=O chiclet=SS type=SS keys=O .=O
Small screen somewhat limiting but great for travel .####Small=O screen=T-POS somewhat=O limiting=O but=O great=O for=O travel=O .=O####Small=S screen=O somewhat=O limiting=S but=O great=S for=O travel=O .=O
For the not so good , I got the stock screen - which is VERY glossy .####For=O the=O not=O so=O good=O ,=O I=O got=O the=O stock=T-NEG screen=T-NEG -=O which=O is=O VERY=O glossy=O .=O####For=O the=O not=O so=O good=O ,=O I=O got=O the=O stock=O screen=O -=O which=O is=O VERY=O glossy=S .=O
The processor a AMD Semprom at 2.1 ghz is a bummer it does not have the power for HD or heavy computing .####The=O processor=T-NEG a=O AMD=O Semprom=O at=O 2.1=O ghz=O is=O a=O bummer=O it=O does=O not=O have=O the=O power=O for=O HD=O or=O heavy=O computing=TT-NEG .=O####The=O processor=O a=O AMD=O Semprom=O at=O 2.1=O ghz=O is=O a=O bummer=S it=O does=O not=O have=O the=O power=O for=O HD=O or=O heavy=SS computing=O .=O
I bought a protector for my key pad and it works great : )####I=O bought=O a=O protector=T-NEU for=O my=O key=O pad=O and=O it=O works=O great=O :=O )=O####I=O bought=O a=O protector=O for=O my=O key=O pad=O and=O it=O works=O great=S :=O )=O
But the screen size is not that bad for email and web browsing .####But=O the=O screen=T-POS size=T-POS is=O not=O that=O bad=O for=O email=O and=O web=TT-NEU browsing=TT-NEU .=O####But=O the=O screen=O size=O is=O not=S that=S bad=S for=O email=O and=O web=O browsing=O .=O
i use my mac all the time , i love the software , the way it takes a short time to load things , how easy it is to use and most of all how you do n't have to worry about viruses .####i=O use=O my=O mac=O all=O the=O time=O ,=O i=O love=O the=O software=T-POS ,=O the=O way=O it=O takes=O a=O short=O time=O to=O load=O things=O ,=O how=O easy=O it=O is=O to=O use=O and=O most=O of=O all=O how=O you=O do=O n't=O have=O to=O worry=O about=O viruses=O .=O####i=O use=O my=O mac=O all=O the=O time=O ,=O i=O love=S the=O software=O ,=O the=O way=O it=O takes=O a=O short=O time=O to=O load=O things=O ,=O how=O easy=S it=O is=O to=O use=O and=O most=O of=O all=O how=O you=O do=O n't=O have=O to=O worry=O about=O viruses=O .=O
Suffice it to say , my MacBook Pro keeps me going with its long battery life and blazing speed .####Suffice=O it=O to=O say=O ,=O my=O MacBook=O Pro=O keeps=O me=O going=O with=O its=O long=O battery=T-POS life=T-POS and=O blazing=O speed=TT-POS .=O####Suffice=O it=O to=O say=O ,=O my=O MacBook=O Pro=O keeps=O me=O going=O with=O its=O long=S battery=O life=O and=O blazing=SS speed=O .=O
The OS is also very user friendly , even for those that switch from a PC , with a little practice you can take full advantage of this OS !####The=O OS=T-POS is=O also=O very=O user=O friendly=O ,=O even=O for=O those=O that=O switch=O from=O a=O PC=O ,=O with=O a=O little=O practice=O you=O can=O take=O full=O advantage=O of=O this=O OS=O !=O####The=O OS=O is=O also=O very=O user=S friendly=S ,=O even=O for=O those=O that=O switch=O from=O a=O PC=O ,=O with=O a=O little=O practice=O you=O can=O take=O full=O advantage=O of=O this=O OS=O !=O
the programs are esay to use and are quick to process this computer works like a charm .####the=O programs=T-POS are=O esay=O to=O use=O and=O are=O quick=O to=O process=O this=O computer=O works=O like=O a=O charm=O .=O####the=O programs=O are=O esay=S to=S use=S and=O are=O quick=O to=O process=O this=O computer=O works=O like=O a=O charm=O .=O
Windows XP SP2 caused many problems on the computer , so I had to remove it .####Windows=T-NEG XP=T-NEG SP2=T-NEG caused=O many=O problems=O on=O the=O computer=O ,=O so=O I=O had=O to=O remove=O it=O .=O####Windows=O XP=O SP2=O caused=O many=O problems=S on=O the=O computer=O ,=O so=O I=O had=O to=O remove=O it=O .=O
this is my second one and the same problem , bad video card unreliable overall , this will be my second time returning this laptop back to best buy .####this=O is=O my=O second=O one=O and=O the=O same=O problem=O ,=O bad=O video=T-NEG card=T-NEG unreliable=O overall=O ,=O this=O will=O be=O my=O second=O time=O returning=O this=O laptop=O back=O to=O best=O buy=O .=O####this=O is=O my=O second=O one=O and=O the=O same=O problem=O ,=O bad=S video=O card=O unreliable=S overall=O ,=O this=O will=O be=O my=O second=O time=O returning=O this=O laptop=O back=O to=O best=O buy=O .=O
With awesome graphics and assuring security , it 's perfect !####With=O awesome=O graphics=T-POS and=O assuring=O security=TT-POS ,=O it=O 's=O perfect=O !=O####With=O awesome=S graphics=O and=O assuring=SS security=O ,=O it=O 's=O perfect=O !=O
I was disappointed when I realized that the keyboard does n't light up on this model .####I=O was=O disappointed=O when=O I=O realized=O that=O the=O keyboard=T-NEG does=O n't=O light=O up=O on=O this=O model=O .=O####I=O was=O disappointed=S when=O I=O realized=O that=O the=O keyboard=O does=S n't=S light=S up=S on=O this=O model=O .=O
Since I 've had this computer I 've only used the trackpad because it is so nice and smooth .####Since=O I=O 've=O had=O this=O computer=O I=O 've=O only=O used=O the=O trackpad=T-POS because=O it=O is=O so=O nice=O and=O smooth=O .=O####Since=O I=O 've=O had=O this=O computer=O I=O 've=O only=O used=O the=O trackpad=O because=O it=O is=O so=O nice=S and=O smooth=S .=O
A longer battery life would have been great - but it meets it 's spec quite easily .####A=O longer=O battery=T-POS life=T-POS would=O have=O been=O great=O -=O but=O it=O meets=O it=O 's=O spec=TT-POS quite=O easily=O .=O####A=O longer=S battery=O life=O would=O have=O been=O great=O -=O but=O it=O meets=O it=O 's=O spec=O quite=O easily=SS .=O
Who could n't love a DVD burner , 80-gigabyte HD , and fairly new graphics chip ? As I soon discovered , though , there is a reason for which similarly-configured Sony and Toshiba machines cost more : they use higher-quality components that are faster , better-configured , and end up lasting a lot longer .####Who=O could=O n't=O love=O a=O DVD=O burner=O ,=O 80-gigabyte=O HD=O ,=O and=O fairly=O new=O graphics=T-POS chip=T-POS ?=O As=O I=O soon=O discovered=O ,=O though=O ,=O there=O is=O a=O reason=O for=O which=O similarly-configured=O Sony=O and=O Toshiba=O machines=O cost=O more=O :=O they=O use=O higher-quality=O components=TT-POS that=O are=O faster=O ,=O better-configured=O ,=O and=O end=O up=O lasting=O a=O lot=O longer=O .=O####Who=O could=O n't=O love=O a=O DVD=O burner=O ,=O 80-gigabyte=O HD=O ,=O and=O fairly=O new=S graphics=O chip=O ?=O As=O I=O soon=O discovered=O ,=O though=O ,=O there=O is=O a=O reason=O for=O which=O similarly-configured=O Sony=O and=O Toshiba=O machines=O cost=O more=O :=O they=O use=O higher-quality=SS components=O that=O are=O faster=SS ,=O better-configured=SS ,=O and=O end=O up=O lasting=O a=O lot=O longer=SS .=O
I loaded windows 7 via Bootcamp and it works flawlessly !####I=O loaded=O windows=T-POS 7=T-POS via=O Bootcamp=TT-POS and=O it=O works=O flawlessly=O !=O####I=O loaded=O windows=O 7=O via=O Bootcamp=O and=O it=O works=O flawlessly=S !=O
Great Laptop for the price , works well with action pack games .####Great=O Laptop=O for=O the=O price=T-POS ,=O works=TTT-POS well=O with=O action=TT-NEU pack=TT-NEU games=TT-NEU .=O####Great=S Laptop=O for=O the=O price=O ,=O works=O well=SS with=O action=O pack=O games=O .=O
It was heavy , bulky , and hard to carry because of the size .####It=O was=O heavy=O ,=O bulky=O ,=O and=O hard=O to=O carry=O because=O of=O the=O size=T-NEG .=O####It=O was=O heavy=S ,=O bulky=S ,=O and=O hard=S to=O carry=O because=O of=O the=O size=O .=O
I connect a LaCie 2Big external drive via the firewire 800 interface , which is useful for Time Machine .####I=O connect=O a=O LaCie=T-NEU 2Big=T-NEU external=T-NEU drive=T-NEU via=O the=O firewire=TT-POS 800=TT-POS interface=TT-POS ,=O which=O is=O useful=O for=O Time=TTT-NEU Machine=TTT-NEU .=O####I=O connect=O a=O LaCie=O 2Big=O external=O drive=O via=O the=O firewire=O 800=O interface=O ,=O which=O is=O useful=S for=O Time=O Machine=O .=O
I am overall very pleased with my toshiba satellite , I like the extra features , I love the windows 7 home premium .####I=O am=O overall=O very=O pleased=O with=O my=O toshiba=O satellite=O ,=O I=O like=O the=O extra=T-POS features=T-POS ,=O I=O love=O the=O windows=TT-POS 7=TT-POS home=TT-POS premium=TT-POS .=O####I=O am=O overall=O very=O pleased=O with=O my=O toshiba=O satellite=O ,=O I=O like=S the=O extra=O features=O ,=O I=O love=SS the=O windows=O 7=O home=O premium=O .=O
The keyboard is top notch .####The=O keyboard=T-POS is=O top=O notch=O .=O####The=O keyboard=O is=O top=S notch=S .=O
Not to mention , the battery life is absolutely amazing .####Not=O to=O mention=O ,=O the=O battery=T-POS life=T-POS is=O absolutely=O amazing=O .=O####Not=O to=O mention=O ,=O the=O battery=O life=O is=O absolutely=O amazing=S .=O
The macbook rarely requires a hard reboot .####The=O macbook=O rarely=O requires=O a=O hard=T-POS reboot=T-POS .=O####The=O macbook=O rarely=S requires=O a=O hard=O reboot=O .=O
From the build quality to the performance , everything about it has been sub-par from what I would have expected from Apple .####From=O the=O build=T-NEG quality=T-NEG to=O the=O performance=TT-NEG ,=O everything=O about=O it=O has=O been=O sub-par=O from=O what=O I=O would=O have=O expected=O from=O Apple=O .=O####From=O the=O build=O quality=O to=O the=O performance=O ,=O everything=O about=O it=O has=O been=O sub-par=S from=O what=O I=O would=O have=O expected=O from=O Apple=O .=O
I love the dock where I can simply drop a file ontop of a particular program , and the program will simply open that file .####I=O love=O the=O dock=T-POS where=O I=O can=O simply=O drop=O a=O file=O ontop=O of=O a=O particular=O program=O ,=O and=O the=O program=TT-POS will=O simply=O open=O that=O file=O .=O####I=O love=S the=O dock=O where=O I=O can=O simply=O drop=O a=O file=O ontop=O of=O a=O particular=O program=O ,=O and=O the=O program=O will=O simply=O open=O that=O file=O .=O
Waiting for the i7 was well worth it , great value for the price .####Waiting=O for=O the=O i7=TT-POS was=O well=O worth=O it=O ,=O great=O value=O for=O the=O price=T-POS .=O####Waiting=O for=O the=O i7=O was=O well=SS worth=SS it=O ,=O great=S value=O for=O the=O price=O .=O
Lightweight and the screen is beautiful !####Lightweight=O and=O the=O screen=T-POS is=O beautiful=O !=O####Lightweight=O and=O the=O screen=O is=O beautiful=S !=O
When I called Toshiba , they would not do anything and even tried to charge me $ 35 for the phone call , even though they did n't offer any technical support .####When=O I=O called=O Toshiba=O ,=O they=O would=O not=O do=O anything=O and=O even=O tried=O to=O charge=O me=O $=O 35=O for=O the=O phone=O call=O ,=O even=O though=O they=O did=O n't=O offer=O any=O technical=T-NEG support=T-NEG .=O####When=O I=O called=O Toshiba=O ,=O they=O would=O not=O do=O anything=O and=O even=O tried=O to=O charge=O me=O $=O 35=O for=O the=O phone=O call=O ,=O even=O though=O they=O did=S n't=S offer=S any=O technical=O support=O .=O
A great computer for light home use and business use .####A=O great=O computer=O for=O light=O home=T-POS use=T-POS and=O business=TT-POS use=TT-POS .=O####A=O great=O computer=O for=O light=S home=O use=O and=O business=O use=O .=O
Even so , I like playing online games , so it was wonderful that there is a feature where I can dualboot Windows .####Even=O so=O ,=O I=O like=O playing=O online=O games=O ,=O so=O it=O was=O wonderful=O that=O there=O is=O a=O feature=T-POS where=O I=O can=O dualboot=O Windows=O .=O####Even=O so=O ,=O I=O like=O playing=O online=O games=O ,=O so=O it=O was=O wonderful=S that=O there=O is=O a=O feature=O where=O I=O can=O dualboot=O Windows=O .=O
I am first time Mac Buyer and am amazed at features and ease of use the Mac offers .####I=O am=O first=O time=O Mac=O Buyer=O and=O am=O amazed=O at=O features=T-POS and=O ease=O of=O use=TT-POS the=O Mac=O offers=O .=O####I=O am=O first=O time=O Mac=O Buyer=O and=O am=O amazed=S at=O features=O and=O ease=SS of=O use=O the=O Mac=O offers=O .=O
I guess the only good thing that came out of these were the speakers and the subwoofer .####I=O guess=O the=O only=O good=O thing=O that=O came=O out=O of=O these=O were=O the=O speakers=T-POS and=O the=O subwoofer=TT-POS .=O####I=O guess=O the=O only=O good=S thing=O that=O came=O out=O of=O these=O were=O the=O speakers=O and=O the=O subwoofer=O .=O
All for such a great price .####All=O for=O such=O a=O great=O price=T-POS .=O####All=O for=O such=O a=O great=S price=O .=O
They gave me a hard time yet again , but their was a malfunction in the battery itself , it did n't die .####They=O gave=O me=O a=O hard=O time=O yet=O again=O ,=O but=O their=O was=O a=O malfunction=O in=O the=O battery=T-NEG itself=O ,=O it=O did=O n't=O die=O .=O####They=O gave=O me=O a=O hard=O time=O yet=O again=O ,=O but=O their=O was=O a=O malfunction=S in=O the=O battery=O itself=O ,=O it=O did=O n't=O die=O .=O
It does not keep internet signals no matter where you bring it .####It=O does=O not=O keep=O internet=T-NEG signals=T-NEG no=O matter=O where=O you=O bring=O it=O .=O####It=O does=O not=S keep=S internet=O signals=O no=O matter=O where=O you=O bring=O it=O .=O
and the multiple page viewer ( allows you to press one button to see every separate page currently opened at the same time in one screen ) are great for those who are working non stop or just shopping online .####and=O the=O multiple=T-POS page=T-POS viewer=T-POS (=O allows=O you=O to=O press=O one=O button=O to=O see=O every=O separate=O page=O currently=O opened=O at=O the=O same=O time=O in=O one=O screen=O )=O are=O great=O for=O those=O who=O are=O working=O non=O stop=O or=O just=O shopping=O online=O .=O####and=O the=O multiple=O page=O viewer=O (=O allows=O you=O to=O press=O one=O button=O to=O see=O every=O separate=O page=O currently=O opened=O at=O the=O same=O time=O in=O one=O screen=O )=O are=O great=S for=O those=O who=O are=O working=O non=O stop=O or=O just=O shopping=O online=O .=O
Keyboard good sized and easy to use .####Keyboard=T-POS good=O sized=O and=O easy=O to=O use=O .=O####Keyboard=O good=S sized=S and=O easy=S to=S use=S .=O
WHEN TYPING , LETTERS AND SPACES ARE FREQUENTLY OMITTED REQUIRING THE USER TO REDO MANY WORDS AND SENTENCES .####WHEN=O TYPING=T-NEG ,=O LETTERS=O AND=O SPACES=O ARE=O FREQUENTLY=O OMITTED=O REQUIRING=O THE=O USER=O TO=O REDO=O MANY=O WORDS=O AND=O SENTENCES=O .=O####WHEN=O TYPING=O ,=O LETTERS=O AND=O SPACES=O ARE=O FREQUENTLY=O OMITTED=S REQUIRING=O THE=O USER=O TO=O REDO=O MANY=O WORDS=O AND=O SENTENCES=O .=O
Although i do believe that Windows operating system may be to fault for some of the problems .####Although=O i=O do=O believe=O that=O Windows=T-NEG operating=T-NEG system=T-NEG may=O be=O to=O fault=O for=O some=O of=O the=O problems=O .=O####Although=O i=O do=O believe=O that=O Windows=O operating=O system=O may=O be=O to=O fault=S for=O some=O of=O the=O problems=O .=O
Great OS , fabulous improvements to the existing line bumping up the processor speed and adding the thunderbolt port .####Great=O OS=T-POS ,=O fabulous=O improvements=O to=O the=O existing=O line=O bumping=O up=O the=O processor=TT-POS speed=TT-POS and=O adding=O the=O thunderbolt=TTT-POS port=TTT-POS .=O####Great=S OS=O ,=O fabulous=S improvements=O to=O the=O existing=O line=O bumping=O up=O the=O processor=O speed=O and=O adding=SSS the=O thunderbolt=O port=O .=O
My problem was with DELL Customer Service .####My=O problem=O was=O with=O DELL=T-NEG Customer=T-NEG Service=T-NEG .=O####My=O problem=S was=O with=O DELL=O Customer=O Service=O .=O
It is easy to go from one keyboard to another .####It=O is=O easy=O to=O go=O from=O one=O keyboard=T-NEU to=O another=O .=O####It=O is=O easy=S to=O go=O from=O one=O keyboard=O to=O another=O .=O
The Apple applications ( ex . iPhoto ) are fun , easy , and really cool to use ( unlike the competition ) !####The=O Apple=T-POS applications=T-POS (=O ex=O .=O iPhoto=TT-POS )=O are=O fun=O ,=O easy=O ,=O and=O really=O cool=O to=O use=O (=O unlike=O the=O competition=O )=O !=O####The=O Apple=O applications=O (=O ex=O .=O iPhoto=O )=O are=O fun=S ,=O easy=S ,=O and=O really=O cool=S to=O use=O (=O unlike=O the=O competition=O )=O !=O
the features are great , the only thing it needs is better speakers .####the=O features=T-POS are=O great=O ,=O the=O only=O thing=O it=O needs=O is=O better=O speakers=TT-NEG .=O####the=O features=O are=O great=S ,=O the=O only=O thing=O it=O needs=O is=O better=SS speakers=O .=O
It was still working , but there was nothing on the screen .####It=O was=O still=O working=O ,=O but=O there=O was=O nothing=O on=O the=O screen=T-NEG .=O####It=O was=O still=O working=O ,=O but=O there=O was=O nothing=S on=O the=O screen=O .=O
I bought this laptop and found its TAB is not functioning .####I=O bought=O this=O laptop=O and=O found=O its=O TAB=T-NEG is=O not=O functioning=O .=O####I=O bought=O this=O laptop=O and=O found=O its=O TAB=O is=O not=S functioning=S .=O
-Called headquarters again , they report that TFT panel is broken , should be fixed by the end of the week ( week 3 ) .####-Called=O headquarters=O again=O ,=O they=O report=O that=O TFT=T-NEG panel=T-NEG is=O broken=O ,=O should=O be=O fixed=O by=O the=O end=O of=O the=O week=O (=O week=O 3=O )=O .=O####-Called=O headquarters=O again=O ,=O they=O report=O that=O TFT=O panel=O is=O broken=S ,=O should=O be=O fixed=O by=O the=O end=O of=O the=O week=O (=O week=O 3=O )=O .=O
The much lauded combined touch pad and clicker is a nightmare .####The=O much=O lauded=O combined=T-NEG touch=T-NEG pad=T-NEG and=T-NEG clicker=T-NEG is=O a=O nightmare=O .=O####The=O much=O lauded=O combined=O touch=O pad=O and=O clicker=O is=O a=O nightmare=S .=O
This MacBook is an outstanding product with great value .####This=O MacBook=O is=O an=O outstanding=O product=O with=O great=O value=T-POS .=O####This=O MacBook=O is=O an=O outstanding=S product=O with=O great=S value=O .=O
I BOUGHT THIS LAP TOP AND THE CHARGE TIME DOSE N'T LAST AS LONG AS THEY SAY IT WILL MORE LIKE 2 HOURS####I=O BOUGHT=O THIS=O LAP=O TOP=O AND=O THE=O CHARGE=T-NEG TIME=T-NEG DOSE=O N'T=O LAST=O AS=O LONG=O AS=O THEY=O SAY=O IT=O WILL=O MORE=O LIKE=O 2=O HOURS=O####I=O BOUGHT=O THIS=O LAP=O TOP=O AND=O THE=O CHARGE=O TIME=O DOSE=O N'T=O LAST=O AS=O LONG=S AS=O THEY=O SAY=O IT=O WILL=O MORE=O LIKE=O 2=O HOURS=O
the key bindings take a little getting used to , but have loved the Macbook Pro .####the=O key=T-NEG bindings=T-NEG take=O a=O little=O getting=O used=O to=O ,=O but=O have=O loved=O the=O Macbook=O Pro=O .=O####the=O key=O bindings=O take=O a=O little=O getting=O used=O to=O ,=O but=O have=O loved=S the=O Macbook=O Pro=O .=O
The screen is bright and clear , the operating system is solid and friendly to a novice .####The=O screen=T-POS is=O bright=O and=O clear=O ,=O the=O operating=TT-POS system=TT-POS is=O solid=O and=O friendly=O to=O a=O novice=O .=O####The=O screen=O is=O bright=S and=O clear=S ,=O the=O operating=O system=O is=O solid=SS and=O friendly=SS to=O a=O novice=O .=O
It had the full sized touch pad with 2 buttons instead of just one .####It=O had=O the=O full=O sized=O touch=T-NEU pad=T-NEU with=O 2=O buttons=O instead=O of=O just=O one=O .=O####It=O had=O the=O full=S sized=S touch=O pad=O with=O 2=O buttons=O instead=O of=O just=O one=O .=O
Its a good laptop for its value .####Its=O a=O good=O laptop=O for=O its=O value=T-POS .=O####Its=O a=O good=S laptop=O for=O its=O value=O .=O
of course my warranty runs out next month .####of=O course=O my=O warranty=T-NEU runs=O out=O next=O month=O .=O####of=O course=O my=O warranty=O runs=S out=S next=O month=O .=O
The battery has never worked well .####The=O battery=T-NEG has=O never=O worked=O well=O .=O####The=O battery=O has=O never=S worked=S well=S .=O
`` > iPhoto is probably the best program I have ever worked with : easy and convenient .####``=O >=O iPhoto=T-POS is=O probably=O the=O best=O program=O I=O have=O ever=O worked=O with=O :=O easy=O and=O convenient=O .=O####``=O >=O iPhoto=O is=O probably=O the=O best=S program=O I=O have=O ever=O worked=O with=O :=O easy=S and=O convenient=S .=O
The design is awesome , quality is unprecedented .####The=O design=T-POS is=O awesome=O ,=O quality=TT-POS is=O unprecedented=O .=O####The=O design=O is=O awesome=S ,=O quality=O is=O unprecedented=SS .=O
The Mac version of Microsoft Office is cheaper than buying the actual and works just as well .####The=O Mac=T-POS version=T-POS of=T-POS Microsoft=T-POS Office=T-POS is=O cheaper=O than=O buying=O the=O actual=O and=O works=O just=O as=O well=O .=O####The=O Mac=O version=O of=O Microsoft=O Office=O is=O cheaper=S than=O buying=O the=O actual=O and=O works=O just=O as=S well=S .=O
It 's perfect for everything and runs faster than an average pc !####It=O 's=O perfect=O for=O everything=O and=O runs=T-POS faster=O than=O an=O average=O pc=O !=O####It=O 's=O perfect=O for=O everything=O and=O runs=O faster=S than=O an=O average=O pc=O !=O
Then after paying for it to be examined I was told it was same problem cited on website but I 'd have to pay anyways since it was past warrenty .####Then=O after=O paying=O for=O it=O to=O be=O examined=O I=O was=O told=O it=O was=O same=O problem=O cited=O on=O website=O but=O I=O 'd=O have=O to=O pay=O anyways=O since=O it=O was=O past=O warrenty=T-NEG .=O####Then=O after=O paying=O for=O it=O to=O be=O examined=O I=O was=O told=O it=O was=O same=O problem=O cited=O on=O website=O but=O I=O 'd=O have=O to=O pay=O anyways=O since=O it=O was=O past=S warrenty=O .=O
The Macbook is also made better , my computer has never got a virus , and the laptop runs just as fast as the first day I bought it .####The=O Macbook=O is=O also=O made=O better=O ,=O my=O computer=O has=O never=O got=O a=O virus=O ,=O and=O the=O laptop=O runs=T-POS just=O as=O fast=O as=O the=O first=O day=O I=O bought=O it=O .=O####The=O Macbook=O is=O also=O made=O better=O ,=O my=O computer=O has=O never=O got=O a=O virus=O ,=O and=O the=O laptop=O runs=O just=O as=O fast=S as=O the=O first=O day=O I=O bought=O it=O .=O
Overall I feel this netbook was poor quality , had poor performance , although it did have great battery life when it did work .####Overall=O I=O feel=O this=O netbook=O was=O poor=O quality=T-NEG ,=O had=O poor=O performance=TT-NEG ,=O although=O it=O did=O have=O great=O battery=TTT-POS life=TTT-POS when=O it=O did=O work=O .=O####Overall=O I=O feel=O this=O netbook=O was=O poor=S quality=O ,=O had=O poor=SS performance=O ,=O although=O it=O did=O have=O great=SSS battery=O life=O when=O it=O did=O work=O .=O
great battery life .####great=O battery=T-POS life=T-POS .=O####great=S battery=O life=O .=O
The real stand out on this computer is the feel of the keyboard and it 's speed .####The=O real=O stand=O out=O on=O this=O computer=O is=O the=O feel=O of=O the=O keyboard=T-POS and=O it=O 's=O speed=TT-POS .=O####The=O real=O stand=S out=S on=O this=O computer=O is=O the=O feel=O of=O the=O keyboard=O and=O it=O 's=O speed=O .=O
At first , the computer seemed a great deal -- seemingly high-end specs for a low , low price .####At=O first=O ,=O the=O computer=O seemed=O a=O great=O deal=O --=O seemingly=O high-end=O specs=T-POS for=O a=O low=O ,=O low=O price=TT-POS .=O####At=O first=O ,=O the=O computer=O seemed=O a=O great=O deal=O --=O seemingly=O high-end=S specs=O for=O a=O low=SS ,=O low=SS price=O .=O
It has a faster processor and more ram .####It=O has=O a=O faster=O processor=T-POS and=O more=O ram=TT-POS .=O####It=O has=O a=O faster=S processor=O and=O more=SS ram=O .=O
I will never complain about the price since I believe you get what you pay for and my MacBook Pro was worth every dollar .####I=O will=O never=O complain=O about=O the=O price=T-POS since=O I=O believe=O you=O get=O what=O you=O pay=O for=O and=O my=O MacBook=O Pro=O was=O worth=O every=O dollar=O .=O####I=O will=O never=S complain=S about=O the=O price=O since=O I=O believe=O you=O get=O what=O you=O pay=O for=O and=O my=O MacBook=O Pro=O was=O worth=O every=O dollar=O .=O
I got it back again and was told the motherboard had been replaced , so I was now on the SECOND motherboard within 3 months .####I=O got=O it=O back=O again=O and=O was=O told=O the=O motherboard=T-NEG had=O been=O replaced=O ,=O so=O I=O was=O now=O on=O the=O SECOND=O motherboard=O within=O 3=O months=O .=O####I=O got=O it=O back=O again=O and=O was=O told=O the=O motherboard=O had=O been=O replaced=S ,=O so=O I=O was=O now=O on=O the=O SECOND=O motherboard=O within=O 3=O months=O .=O
Memory is upgradable .####Memory=T-POS is=O upgradable=O .=O####Memory=O is=O upgradable=S .=O
Ever since I bought this laptop , so far I 've experience nothing but constant break downs of the laptop and bad customer services I received over the phone with toshiba customer services hotlines .####Ever=O since=O I=O bought=O this=O laptop=O ,=O so=O far=O I=O 've=O experience=O nothing=O but=O constant=O break=O downs=O of=O the=O laptop=O and=O bad=O customer=T-NEG services=T-NEG I=O received=O over=O the=O phone=O with=O toshiba=O customer=O services=O hotlines=O .=O####Ever=O since=O I=O bought=O this=O laptop=O ,=O so=O far=O I=O 've=O experience=O nothing=O but=O constant=O break=O downs=O of=O the=O laptop=O and=O bad=S customer=O services=O I=O received=O over=O the=O phone=O with=O toshiba=O customer=O services=O hotlines=O .=O
But to be honest , the compatibility issues and the other little quirks make me think I ll buy a PC next time .####But=O to=O be=O honest=O ,=O the=O compatibility=T-NEG issues=O and=O the=O other=O little=O quirks=O make=O me=O think=O I=O ll=O buy=O a=O PC=O next=O time=O .=O####But=O to=O be=O honest=O ,=O the=O compatibility=O issues=S and=O the=O other=O little=O quirks=O make=O me=O think=O I=O ll=O buy=O a=O PC=O next=O time=O .=O
Then it ceased charging at all .####Then=O it=O ceased=O charging=T-NEG at=O all=O .=O####Then=O it=O ceased=S charging=O at=O all=O .=O
It 's graphics are n't bad at all , for the lower end of the MacBook Pro spectrum , easily capable of running StarCraft II and other games with comparable graphics .####It=O 's=O graphics=T-NEU are=O n't=O bad=O at=O all=O ,=O for=O the=O lower=O end=O of=O the=O MacBook=O Pro=O spectrum=O ,=O easily=O capable=O of=O running=O StarCraft=O II=O and=O other=O games=O with=O comparable=O graphics=O .=O####It=O 's=O graphics=O are=S n't=S bad=S at=O all=O ,=O for=O the=O lower=O end=O of=O the=O MacBook=O Pro=O spectrum=O ,=O easily=O capable=O of=O running=O StarCraft=O II=O and=O other=O games=O with=O comparable=O graphics=O .=O
The screen is bright and vivid and the keyboard is very easy to use , very important for use quick typers .####The=O screen=T-POS is=O bright=O and=O vivid=O and=O the=O keyboard=TT-POS is=O very=O easy=O to=O use=O ,=O very=O important=O for=O use=O quick=O typers=O .=O####The=O screen=O is=O bright=S and=O vivid=S and=O the=O keyboard=O is=O very=O easy=SS to=SS use=SS ,=O very=O important=O for=O use=O quick=O typers=O .=O
The only downfall is a lot of the software I have wo n't work with Mac and iWork is not worth the price of it .####The=O only=O downfall=O is=O a=O lot=O of=O the=O software=TT-NEG I=O have=O wo=O n't=O work=O with=O Mac=O and=O iWork=T-NEG is=O not=O worth=O the=O price=TTT-NEG of=O it=O .=O####The=O only=O downfall=S is=O a=O lot=O of=O the=O software=O I=O have=O wo=O n't=O work=O with=O Mac=O and=O iWork=O is=O not=S worth=S the=O price=O of=O it=O .=O
3 ) Horrible customer support####3=O )=O Horrible=O customer=T-NEG support=T-NEG####3=O )=O Horrible=S customer=O support=O
The big screen allows you to enjoy watching movies , pictures and etc !####The=O big=O screen=T-POS allows=O you=O to=O enjoy=O watching=O movies=O ,=O pictures=O and=O etc=O !=O####The=O big=S screen=O allows=O you=O to=O enjoy=O watching=O movies=O ,=O pictures=O and=O etc=O !=O
the headphone and mic jack are in front of touch-pad making the touch-pad hard to use when using headphones/mic , not to mention the laptop was designed for right handed person .####the=O headphone=T-NEG and=O mic=TT-NEG jack=TT-NEG are=O in=O front=O of=O touch-pad=O making=O the=O touch-pad=TTT-NEG hard=O to=O use=O when=O using=O headphones/mic=O ,=O not=O to=O mention=O the=O laptop=O was=O designed=O for=O right=O handed=O person=O .=O####the=O headphone=O and=O mic=O jack=O are=O in=O front=O of=O touch-pad=O making=O the=O touch-pad=O hard=SSS to=SSS use=SSS when=O using=O headphones/mic=O ,=O not=O to=O mention=O the=O laptop=O was=O designed=O for=O right=O handed=O person=O .=O
For the [ $ ] price ( special offer ) this is a great laptop .####For=O the=O [=O $=O ]=O price=T-POS (=O special=O offer=O )=O this=O is=O a=O great=O laptop=O .=O####For=O the=O [=O $=O ]=O price=O (=O special=O offer=O )=O this=O is=O a=O great=S laptop=O .=O
What I 'd like is for the laptop to run well without having to purchase additional memory .####What=O I=O 'd=O like=O is=O for=O the=O laptop=O to=O run=T-NEU well=O without=O having=O to=O purchase=O additional=O memory=O .=O####What=O I=O 'd=O like=O is=O for=O the=O laptop=O to=O run=O well=S without=O having=O to=O purchase=O additional=O memory=O .=O
Now the screen is going darker , darker , darker .####Now=O the=O screen=T-NEG is=O going=O darker=O ,=O darker=O ,=O darker=O .=O####Now=O the=O screen=O is=O going=O darker=S ,=O darker=O ,=O darker=O .=O
I dislike the quality and the placement of the speakers .####I=O dislike=O the=O quality=O and=O the=O placement=O of=O the=O speakers=T-NEG .=O####I=O dislike=S the=O quality=O and=O the=O placement=O of=O the=O speakers=O .=O
The unibody design is edgy and durable .####The=O unibody=T-POS design=T-POS is=O edgy=O and=O durable=O .=O####The=O unibody=O design=O is=O edgy=S and=O durable=S .=O
But , for the cost this is a winner .####But=O ,=O for=O the=O cost=T-POS this=O is=O a=O winner=O .=O####But=O ,=O for=O the=O cost=O this=O is=O a=O winner=S .=O
I bought it from HSN because it was `` bundled '' with extra software , but as it turns out , that software just crashes it more often ... ..####I=O bought=O it=O from=O HSN=O because=O it=O was=O ``=O bundled=O ''=O with=O extra=O software=O ,=O but=O as=O it=O turns=O out=O ,=O that=O software=T-NEG just=O crashes=O it=O more=O often=O ...=O ..=O####I=O bought=O it=O from=O HSN=O because=O it=O was=O ``=O bundled=O ''=O with=O extra=O software=O ,=O but=O as=O it=O turns=O out=O ,=O that=O software=O just=O crashes=S it=O more=O often=O ...=O ..=O
More times that not the screen pops up saying I have a bad internet connection , or the page ca n't be displayed .####More=O times=O that=O not=O the=O screen=O pops=O up=O saying=O I=O have=O a=O bad=O internet=T-NEG connection=T-NEG ,=O or=O the=O page=O ca=O n't=O be=O displayed=O .=O####More=O times=O that=O not=O the=O screen=O pops=O up=O saying=O I=O have=O a=O bad=S internet=O connection=O ,=O or=O the=O page=O ca=O n't=O be=O displayed=O .=O
The ease of use is wonderful .####The=O ease=O of=O use=T-POS is=O wonderful=O .=O####The=O ease=S of=O use=O is=O wonderful=S .=O
It 's still beautiful and has better color reproduction than I could ever expect from a notebook .####It=O 's=O still=O beautiful=O and=O has=O better=O color=T-POS reproduction=T-POS than=O I=O could=O ever=O expect=O from=O a=O notebook=O .=O####It=O 's=O still=O beautiful=O and=O has=O better=S color=O reproduction=O than=O I=O could=O ever=O expect=O from=O a=O notebook=O .=O
Aside from the trial software and the short battery life , lack of a webcam , its great .####Aside=O from=O the=O trial=O software=O and=O the=O short=O battery=T-NEG life=T-NEG ,=O lack=O of=O a=O webcam=TT-NEG ,=O its=O great=O .=O####Aside=O from=O the=O trial=O software=O and=O the=O short=S battery=O life=O ,=O lack=SS of=O a=O webcam=O ,=O its=O great=O .=O
also the battery is completely shot .####also=O the=O battery=T-NEG is=O completely=O shot=O .=O####also=O the=O battery=O is=O completely=S shot=S .=O
Compared to similarly spec 'd PCs , this machine is good value , well built and works easily right out of the box .####Compared=O to=O similarly=O spec=O 'd=O PCs=O ,=O this=O machine=O is=O good=O value=T-POS ,=O well=O built=TT-POS and=O works=TTT-POS easily=O right=O out=O of=O the=O box=O .=O####Compared=O to=O similarly=O spec=O 'd=O PCs=O ,=O this=O machine=O is=O good=S value=O ,=O well=SS built=O and=O works=O easily=SSS right=O out=O of=O the=O box=O .=O
First , you ll discover that the word processing program known as Appleworks rarely translates perfectly on anyone else s computer , if it translates at all .####First=O ,=O you=O ll=O discover=O that=O the=O word=TT-NEG processing=TT-NEG program=TT-NEG known=O as=O Appleworks=T-NEG rarely=O translates=O perfectly=O on=O anyone=O else=O s=O computer=O ,=O if=O it=O translates=O at=O all=O .=O####First=O ,=O you=O ll=O discover=O that=O the=O word=O processing=O program=O known=O as=O Appleworks=O rarely=S translates=S perfectly=S on=O anyone=O else=O s=O computer=O ,=O if=O it=O translates=O at=O all=O .=O
Windows Vista makes this computer almost unusable for online service .####Windows=T-NEG Vista=T-NEG makes=O this=O computer=O almost=O unusable=O for=O online=TT-NEG service=TT-NEG .=O####Windows=O Vista=O makes=O this=O computer=O almost=O unusable=S for=O online=O service=O .=O
Now when I order I did not go full scale for the webcam or full keyboard I wanted something for basics of being easy to carry when I use crutchs or wheelchair and with a backpack laptop bag .####Now=O when=O I=O order=O I=O did=O not=O go=O full=O scale=O for=O the=O webcam=O or=O full=O keyboard=O I=O wanted=O something=O for=O basics=O of=O being=O easy=O to=O carry=T-POS when=O I=O use=O crutchs=O or=O wheelchair=O and=O with=O a=O backpack=O laptop=O bag=O .=O####Now=O when=O I=O order=O I=O did=O not=O go=O full=O scale=O for=O the=O webcam=O or=O full=O keyboard=O I=O wanted=O something=O for=O basics=O of=O being=O easy=S to=O carry=O when=O I=O use=O crutchs=O or=O wheelchair=O and=O with=O a=O backpack=O laptop=O bag=O .=O
the mouse pad and buttons are the worst i 've ever seen .####the=O mouse=T-NEG pad=T-NEG and=O buttons=TT-NEG are=O the=O worst=O i=O 've=O ever=O seen=O .=O####the=O mouse=O pad=O and=O buttons=O are=O the=O worst=S i=O 've=O ever=O seen=O .=O
Awesome graphics !####Awesome=O graphics=T-POS !=O####Awesome=S graphics=O !=O
It really is perfect for work and play .####It=O really=O is=O perfect=O for=O work=TT-POS and=O play=T-POS .=O####It=O really=O is=O perfect=S for=O work=O and=O play=O .=O
Well , I started using Google Chrome , which is a little better , but it freezes too sometimes .####Well=O ,=O I=O started=O using=O Google=T-POS Chrome=T-POS ,=O which=O is=O a=O little=O better=O ,=O but=O it=O freezes=O too=O sometimes=O .=O####Well=O ,=O I=O started=O using=O Google=O Chrome=O ,=O which=O is=O a=O little=O better=S ,=O but=O it=O freezes=S too=O sometimes=O .=O
My first problem was with the pre-loaded Norton Firewall/Security program .####My=O first=O problem=O was=O with=O the=O pre-loaded=T-NEG Norton=T-NEG Firewall/Security=T-NEG program=T-NEG .=O####My=O first=O problem=S was=O with=O the=O pre-loaded=O Norton=O Firewall/Security=O program=O .=O
I had a USB connect but , i ca n't use it because it is not compatible .####I=O had=O a=O USB=T-NEG connect=T-NEG but=O ,=O i=O ca=O n't=O use=O it=O because=O it=O is=O not=O compatible=O .=O####I=O had=O a=O USB=O connect=O but=O ,=O i=O ca=S n't=S use=S it=O because=O it=O is=O not=S compatible=S .=O
HP is more interested in selling extended warranties ( which cost more than the netbook new ) then they are in helping or fixing .####HP=O is=O more=O interested=O in=O selling=O extended=T-NEG warranties=T-NEG (=O which=O cost=O more=O than=O the=O netbook=O new=O )=O then=O they=O are=O in=O helping=O or=O fixing=O .=O####HP=O is=O more=O interested=O in=O selling=O extended=O warranties=O (=O which=O cost=S more=S than=O the=O netbook=O new=O )=O then=O they=O are=O in=O helping=O or=O fixing=O .=O
The difference in the Apple keyboard from a PC 's keyboard took a bit of tim to get used to , but overall it 's worth it !####The=O difference=O in=O the=O Apple=T-NEU keyboard=T-NEU from=O a=O PC=O 's=O keyboard=O took=O a=O bit=O of=O tim=O to=O get=O used=O to=O ,=O but=O overall=O it=O 's=O worth=O it=O !=O####The=O difference=O in=O the=O Apple=O keyboard=O from=O a=O PC=O 's=O keyboard=O took=O a=O bit=O of=O tim=O to=O get=O used=O to=O ,=O but=O overall=O it=O 's=O worth=S it=O !=O
The hard drive crashed as well , and I had to buy a new power cord .####The=O hard=T-NEG drive=T-NEG crashed=O as=O well=O ,=O and=O I=O had=O to=O buy=O a=O new=O power=O cord=O .=O####The=O hard=O drive=O crashed=S as=O well=O ,=O and=O I=O had=O to=O buy=O a=O new=O power=O cord=O .=O
My MacBook Pro works like a dream , it has never overheated , or even been slightly warm for that matter .####My=O MacBook=O Pro=O works=T-POS like=O a=O dream=O ,=O it=O has=O never=O overheated=O ,=O or=O even=O been=O slightly=O warm=O for=O that=O matter=O .=O####My=O MacBook=O Pro=O works=O like=O a=O dream=S ,=O it=O has=O never=S overheated=S ,=O or=O even=O been=O slightly=O warm=O for=O that=O matter=O .=O
the size of has actually help me out quite a bit by me being able to fit it in an already full backpack and to use it at a resturant where the food on the table is always so space consuming .####the=O size=T-POS of=O has=O actually=O help=O me=O out=O quite=O a=O bit=O by=O me=O being=O able=O to=O fit=O it=O in=O an=O already=O full=O backpack=O and=O to=O use=O it=O at=O a=O resturant=O where=O the=O food=O on=O the=O table=O is=O always=O so=O space=O consuming=O .=O####the=O size=O of=O has=O actually=O help=O me=O out=O quite=O a=O bit=O by=O me=O being=O able=S to=S fit=S it=O in=O an=O already=O full=O backpack=O and=O to=O use=O it=O at=O a=O resturant=O where=O the=O food=O on=O the=O table=O is=O always=O so=O space=O consuming=O .=O
True quality at a great price !####True=O quality=T-POS at=O a=O great=O price=TT-POS !=O####True=S quality=O at=O a=O great=SS price=O !=O
So what am I supposed to do ? The LG service center can not provide me the `` service '' when it is called the `` service center '' .####So=O what=O am=O I=O supposed=O to=O do=O ?=O The=O LG=O service=T-NEG center=T-NEG can=O not=O provide=O me=O the=O ``=O service=O ''=O when=O it=O is=O called=O the=O ``=O service=O center=O ''=O .=O####So=O what=O am=O I=O supposed=O to=O do=O ?=O The=O LG=O service=O center=O can=S not=S provide=S me=O the=O ``=O service=O ''=O when=O it=O is=O called=O the=O ``=O service=O center=O ''=O .=O
After doing extensive research , macconnection had the lowest price on the 15 '' MBP i5 .####After=O doing=O extensive=O research=O ,=O macconnection=O had=O the=O lowest=O price=T-POS on=O the=O 15=O ''=O MBP=O i5=O .=O####After=O doing=O extensive=O research=O ,=O macconnection=O had=O the=O lowest=S price=O on=O the=O 15=O ''=O MBP=O i5=O .=O
I am ADDICTED to photo booth !####I=O am=O ADDICTED=O to=O photo=T-POS booth=T-POS !=O####I=O am=O ADDICTED=S to=O photo=O booth=O !=O
First things first , Macbook pro has many applications to make life easier , unlike the windows computers .####First=O things=O first=O ,=O Macbook=O pro=O has=O many=O applications=T-POS to=O make=O life=O easier=O ,=O unlike=O the=O windows=O computers=O .=O####First=O things=O first=O ,=O Macbook=O pro=O has=O many=S applications=O to=O make=O life=O easier=S ,=O unlike=O the=O windows=O computers=O .=O
Summary : I 've had this laptop for 2 months , out of the blue the power adapter stops working .####Summary=O :=O I=O 've=O had=O this=O laptop=O for=O 2=O months=O ,=O out=O of=O the=O blue=O the=O power=T-NEG adapter=T-NEG stops=O working=O .=O####Summary=O :=O I=O 've=O had=O this=O laptop=O for=O 2=O months=O ,=O out=O of=O the=O blue=O the=O power=O adapter=O stops=S working=S .=O
Of course , for a student , weight is always an issue .####Of=O course=O ,=O for=O a=O student=O ,=O weight=T-NEU is=O always=O an=O issue=O .=O####Of=O course=O ,=O for=O a=O student=O ,=O weight=O is=O always=O an=O issue=S .=O
I was n't really as concerned about portability ( it 's a very large laptop ) but it 's not hard to move around or take on a trip which was a pleasant surprise .####I=O was=O n't=O really=O as=O concerned=O about=O portability=T-POS (=O it=O 's=O a=O very=O large=O laptop=O )=O but=O it=O 's=O not=O hard=O to=O move=O around=O or=O take=O on=O a=O trip=O which=O was=O a=O pleasant=O surprise=O .=O####I=O was=O n't=O really=O as=O concerned=O about=O portability=O (=O it=O 's=O a=O very=O large=O laptop=O )=O but=O it=O 's=O not=O hard=O to=O move=O around=O or=O take=O on=O a=O trip=O which=O was=O a=O pleasant=S surprise=S .=O
This is a nicely sized laptop with lots of processing power and long battery life .####This=O is=O a=O nicely=O sized=TTT-POS laptop=O with=O lots=O of=O processing=T-POS power=T-POS and=O long=O battery=TT-POS life=TT-POS .=O####This=O is=O a=O nicely=SSS sized=O laptop=O with=O lots=S of=S processing=O power=O and=O long=SS battery=O life=O .=O
The mouse is a little bit different than what you 're used to though- it has one big flat panel and one full bar ( instead of two separate ones ) to click with- but you get used to it quite quickly .####The=O mouse=T-POS is=O a=O little=O bit=O different=O than=O what=O you=O 're=O used=O to=O though-=O it=O has=O one=O big=O flat=O panel=O and=O one=O full=O bar=O (=O instead=O of=O two=O separate=O ones=O )=O to=O click=O with-=O but=O you=O get=O used=O to=O it=O quite=O quickly=O .=O####The=O mouse=O is=O a=O little=O bit=O different=S than=O what=O you=O 're=O used=O to=O though-=O it=O has=O one=O big=O flat=O panel=O and=O one=O full=O bar=O (=O instead=O of=O two=O separate=O ones=O )=O to=O click=O with-=O but=O you=O get=O used=O to=O it=O quite=O quickly=S .=O
It 's also fairly easy to use the Operating System .####It=O 's=O also=O fairly=O easy=O to=O use=O the=O Operating=T-POS System=T-POS .=O####It=O 's=O also=O fairly=O easy=S to=O use=O the=O Operating=O System=O .=O
The improvements to the OS have been relatively gradual , but substantive .####The=O improvements=O to=O the=O OS=T-POS have=O been=O relatively=O gradual=O ,=O but=O substantive=O .=O####The=O improvements=S to=O the=O OS=O have=O been=O relatively=S gradual=S ,=O but=O substantive=S .=O
Many of my classmates computers hard drives crashed .####Many=O of=O my=O classmates=O computers=O hard=T-NEG drives=T-NEG crashed=O .=O####Many=O of=O my=O classmates=O computers=O hard=O drives=O crashed=S .=O
The 13 '' Macbook Pro just fits in my budget and with free shipping and no tax to CA this is the best price we can get for a great product .####The=O 13=O ''=O Macbook=O Pro=O just=O fits=O in=O my=O budget=TTT-POS and=O with=O free=O shipping=T-POS and=O no=O tax=O to=O CA=O this=O is=O the=O best=O price=TT-POS we=O can=O get=O for=O a=O great=O product=O .=O####The=O 13=O ''=O Macbook=O Pro=O just=O fits=SSS in=O my=O budget=O and=O with=O free=S shipping=O and=O no=O tax=O to=O CA=O this=O is=O the=O best=SS price=O we=O can=O get=O for=O a=O great=O product=O .=O
After a couple of years , my battery life began to diminish but was replaced for free due to a company-wide recall of my particular battery .####After=O a=O couple=O of=O years=O ,=O my=O battery=T-POS life=T-POS began=O to=O diminish=O but=O was=O replaced=O for=O free=O due=O to=O a=O company-wide=O recall=O of=O my=O particular=O battery=TT-NEG .=O####After=O a=O couple=O of=O years=O ,=O my=O battery=O life=O began=O to=O diminish=S but=O was=O replaced=O for=O free=O due=O to=O a=O company-wide=O recall=O of=O my=O particular=SS battery=O .=O
The rep did not even answer my question , I had to ask him , if he understood what I ask or if he spoke english because he did n't even try to acknowledge my question .####The=O rep=T-NEG did=O not=O even=O answer=O my=O question=O ,=O I=O had=O to=O ask=O him=O ,=O if=O he=O understood=O what=O I=O ask=O or=O if=O he=O spoke=O english=O because=O he=O did=O n't=O even=O try=O to=O acknowledge=O my=O question=O .=O####The=O rep=O did=S not=S even=O answer=O my=O question=O ,=O I=O had=O to=O ask=O him=O ,=O if=O he=O understood=O what=O I=O ask=O or=O if=O he=O spoke=O english=O because=O he=O did=O n't=O even=O try=O to=O acknowledge=O my=O question=O .=O
Even though it is much more expensive than many PC laptops , it is worth the price .####Even=O though=O it=O is=O much=O more=O expensive=O than=O many=O PC=O laptops=O ,=O it=O is=O worth=O the=O price=T-POS .=O####Even=O though=O it=O is=O much=O more=O expensive=O than=O many=O PC=O laptops=O ,=O it=O is=O worth=S the=O price=O .=O
ca n't reinstall with standard os cd because of proprietary hardware drivers .####ca=O n't=O reinstall=O with=O standard=T-NEG os=T-NEG cd=T-NEG because=O of=O proprietary=O hardware=O drivers=O .=O####ca=S n't=S reinstall=S with=O standard=O os=O cd=O because=O of=O proprietary=O hardware=O drivers=O .=O
I have been very pleased with the performance of this laptop .####I=O have=O been=O very=O pleased=O with=O the=O performance=T-POS of=O this=O laptop=O .=O####I=O have=O been=O very=O pleased=S with=O the=O performance=O of=O this=O laptop=O .=O
THEN , one month after the warranty expired , the replacement charger went .####THEN=O ,=O one=O month=O after=O the=O warranty=T-NEU expired=O ,=O the=O replacement=O charger=O went=O .=O####THEN=O ,=O one=O month=O after=O the=O warranty=O expired=S ,=O the=O replacement=O charger=O went=O .=O
company provides UPS shipping , fast , great !####company=O provides=O UPS=O shipping=T-POS ,=O fast=O ,=O great=O !=O####company=O provides=O UPS=O shipping=O ,=O fast=S ,=O great=S !=O
It is easy to use , has great screen quality , and every so light weight .####It=O is=O easy=O to=O use=TT-POS ,=O has=O great=O screen=T-POS quality=T-POS ,=O and=O every=O so=O light=O weight=O .=O####It=O is=O easy=SS to=O use=O ,=O has=O great=S screen=O quality=O ,=O and=O every=O so=O light=O weight=O .=O
The shop will definitely push the problem to the service center .####The=O shop=O will=O definitely=O push=O the=O problem=O to=O the=O service=T-NEU center=T-NEU .=O####The=O shop=O will=O definitely=O push=O the=O problem=S to=O the=O service=O center=O .=O
This laptop looks great on the surface : 17 '' inch screen , good price-point , nice appearance , boots up quickly , runs fast etc .####This=O laptop=O looks=O great=O on=O the=O surface=O :=O 17=O ''=O inch=O screen=O ,=O good=O price-point=T-POS ,=O nice=O appearance=TT-POS ,=O boots=TTT-POS up=TTT-POS quickly=O ,=O runs=TTTT-POS fast=O etc=O .=O####This=O laptop=O looks=O great=S on=O the=O surface=O :=O 17=O ''=O inch=O screen=O ,=O good=S price-point=O ,=O nice=SS appearance=O ,=O boots=O up=O quickly=SSS ,=O runs=O fast=SSSS etc=O .=O
Disappointing for such a lovely screen and at a reasonable price####Disappointing=O for=O such=O a=O lovely=O screen=T-POS and=O at=O a=O reasonable=O price=TT-POS####Disappointing=S for=O such=O a=O lovely=S screen=O and=O at=O a=O reasonable=SS price=O
OS X is solid with lots of innovations such as quicklook which save heaps of time .####OS=T-POS X=T-POS is=O solid=O with=O lots=O of=O innovations=O such=O as=O quicklook=TT-POS which=O save=O heaps=O of=O time=O .=O####OS=O X=O is=O solid=S with=O lots=O of=O innovations=S such=O as=O quicklook=O which=O save=SS heaps=SS of=SS time=SS .=O
But other than that I am blown away by all the features this laptop offers .####But=O other=O than=O that=O I=O am=O blown=O away=O by=O all=O the=O features=T-POS this=O laptop=O offers=O .=O####But=O other=O than=O that=O I=O am=O blown=S away=S by=O all=O the=O features=O this=O laptop=O offers=O .=O
We researched and found the best price at MacConnection .####We=O researched=O and=O found=O the=O best=O price=T-POS at=O MacConnection=O .=O####We=O researched=O and=O found=O the=O best=S price=O at=O MacConnection=O .=O
I use a cooling pad but it does n't help .####I=O use=O a=O cooling=T-NEG pad=T-NEG but=O it=O does=O n't=O help=O .=O####I=O use=O a=O cooling=O pad=O but=O it=O does=S n't=S help=S .=O
No , tey do n't even support their own bios and it `` could be a problem with the bios '' How can a company that makes a fairly decent product get away with such insanity ? ? ! !####No=O ,=O tey=O do=O n't=O even=O support=O their=O own=O bios=T-NEG and=O it=O ``=O could=O be=O a=O problem=O with=O the=O bios=TT-NEG ''=O How=O can=O a=O company=O that=O makes=O a=O fairly=O decent=O product=O get=O away=O with=O such=O insanity=O ?=O ?=O !=O !=O####No=O ,=O tey=O do=S n't=S even=S support=S their=O own=O bios=O and=O it=O ``=O could=O be=O a=O problem=SS with=O the=O bios=O ''=O How=O can=O a=O company=O that=O makes=O a=O fairly=O decent=O product=O get=O away=O with=O such=O insanity=O ?=O ?=O !=O !=O
But the quality , in general was less than the worth of the cheap laptop .####But=O the=O quality=T-NEG ,=O in=O general=O was=O less=O than=O the=O worth=O of=O the=O cheap=O laptop=O .=O####But=O the=O quality=O ,=O in=O general=O was=O less=S than=S the=S worth=S of=O the=O cheap=O laptop=O .=O
They claim call center is still down .####They=O claim=O call=T-NEG center=T-NEG is=O still=O down=O .=O####They=O claim=O call=O center=O is=O still=O down=S .=O
Mac also has many apps and programs that are quite cheap or free .####Mac=O also=O has=O many=O apps=T-POS and=O programs=TT-POS that=O are=O quite=O cheap=O or=O free=O .=O####Mac=O also=O has=O many=O apps=O and=O programs=O that=O are=O quite=O cheap=S or=O free=S .=O
Unable to boot up this brand new laptop .####Unable=O to=O boot=T-NEG up=T-NEG this=O brand=O new=O laptop=O .=O####Unable=S to=O boot=O up=O this=O brand=O new=O laptop=O .=O
so in a brief summary i would have to say that i would not recommend dell vostro 1000 to anyone due to it being a down right awful setup so in my opinion you should steer clear of them if you want a decent laptop .####so=O in=O a=O brief=O summary=O i=O would=O have=O to=O say=O that=O i=O would=O not=O recommend=O dell=O vostro=O 1000=O to=O anyone=O due=O to=O it=O being=O a=O down=O right=O awful=O setup=T-NEG so=O in=O my=O opinion=O you=O should=O steer=O clear=O of=O them=O if=O you=O want=O a=O decent=O laptop=O .=O####so=O in=O a=O brief=O summary=O i=O would=O have=O to=O say=O that=O i=O would=O not=O recommend=O dell=O vostro=O 1000=O to=O anyone=O due=O to=O it=O being=O a=O down=O right=O awful=S setup=O so=O in=O my=O opinion=O you=O should=O steer=O clear=O of=O them=O if=O you=O want=O a=O decent=O laptop=O .=O
The battery life also does n't keep up with the claim but still I think macbook is much ahead from the rest of the pack .####The=O battery=T-NEG life=T-NEG also=O does=O n't=O keep=O up=O with=O the=O claim=O but=O still=O I=O think=O macbook=O is=O much=O ahead=O from=O the=O rest=O of=O the=O pack=O .=O####The=O battery=O life=O also=O does=S n't=S keep=O up=O with=O the=O claim=O but=O still=O I=O think=O macbook=O is=O much=S ahead=S from=O the=O rest=O of=O the=O pack=O .=O
The internet capabilities are also very strong and picks up signals very easily .####The=O internet=T-POS capabilities=T-POS are=O also=O very=O strong=O and=O picks=O up=O signals=O very=O easily=O .=O####The=O internet=O capabilities=O are=O also=O very=O strong=S and=O picks=O up=O signals=O very=O easily=S .=O
The ease of set up was terrific .####The=O ease=O of=O set=T-POS up=T-POS was=O terrific=O .=O####The=O ease=S of=O set=O up=O was=O terrific=S .=O
Yes , I thought the expese was a little much , but I now realize you get what you pay for .####Yes=O ,=O I=O thought=O the=O expese=T-NEG was=O a=O little=O much=O ,=O but=O I=O now=O realize=O you=O get=O what=O you=O pay=O for=O .=O####Yes=O ,=O I=O thought=O the=O expese=O was=O a=O little=O much=S ,=O but=O I=O now=O realize=O you=O get=O what=O you=O pay=O for=O .=O
The price was very good , and the product is top quality .####The=O price=T-POS was=O very=O good=O ,=O and=O the=O product=O is=O top=O quality=TT-POS .=O####The=O price=O was=O very=O good=S ,=O and=O the=O product=O is=O top=SS quality=O .=O
The screen almost looked like a barcode when it froze .####The=O screen=T-NEG almost=O looked=O like=O a=O barcode=O when=O it=O froze=O .=O####The=O screen=O almost=O looked=O like=O a=O barcode=S when=O it=O froze=S .=O
You can even run a parallels type program easily and run any leftover PC software that you absolutely can not be without .####You=O can=O even=O run=O a=O parallels=T-POS type=T-POS program=T-POS easily=O and=O run=O any=O leftover=O PC=O software=O that=O you=O absolutely=O can=O not=O be=O without=O .=O####You=O can=O even=O run=O a=O parallels=O type=O program=O easily=S and=O run=O any=O leftover=O PC=O software=O that=O you=O absolutely=O can=O not=O be=O without=O .=O
It was hard to handle and operate at school .####It=O was=O hard=O to=O handle=T-NEG and=O operate=TT-NEG at=O school=O .=O####It=O was=O hard=S to=O handle=O and=O operate=O at=O school=O .=O
It has easy to use features and all the speed and power I could ask for .####It=O has=O easy=O to=O use=O features=T-POS and=O all=O the=O speed=TT-POS and=O power=TTT-POS I=O could=O ask=O for=O .=O####It=O has=O easy=S to=O use=O features=O and=O all=O the=O speed=O and=O power=O I=O could=O ask=O for=O .=O
The Mac Snow Leopard O/S is extremely easy to use , although very different than Win XP , Visa or Win7 .####The=O Mac=T-POS Snow=T-POS Leopard=T-POS O/S=T-POS is=O extremely=O easy=O to=O use=O ,=O although=O very=O different=O than=O Win=O XP=O ,=O Visa=O or=O Win7=O .=O####The=O Mac=O Snow=O Leopard=O O/S=O is=O extremely=O easy=S to=S use=S ,=O although=O very=O different=S than=O Win=O XP=O ,=O Visa=O or=O Win7=O .=O
The screen is nice and the images comes very clear , the keyboard and the fit just feels right .####The=O screen=T-POS is=O nice=O and=O the=O images=O comes=O very=O clear=O ,=O the=O keyboard=TT-POS and=O the=O fit=TTT-POS just=O feels=O right=O .=O####The=O screen=O is=O nice=S and=O the=O images=O comes=O very=O clear=O ,=O the=O keyboard=O and=O the=O fit=O just=O feels=O right=SS .=O
Great value , fast delivery -- Computer works as if brand new , no problems , very pleased####Great=O value=TT-POS ,=O fast=O delivery=T-POS --=O Computer=O works=O as=O if=O brand=O new=O ,=O no=O problems=O ,=O very=O pleased=O####Great=SS value=O ,=O fast=S delivery=O --=O Computer=O works=O as=O if=O brand=O new=O ,=O no=O problems=O ,=O very=O pleased=S
and they replaced the awesome ergonomic small lightweight power supply with a power supply that weighed more than the machine itself .####and=O they=O replaced=O the=O awesome=O ergonomic=O small=O lightweight=O power=T-NEG supply=T-NEG with=O a=O power=TT-NEG supply=TT-NEG that=O weighed=O more=O than=O the=O machine=O itself=O .=O####and=O they=O replaced=O the=O awesome=O ergonomic=O small=O lightweight=S power=O supply=O with=O a=O power=O supply=O that=O weighed=SS more=O than=O the=O machine=O itself=O .=O
We love the size of the screen , although it is still lightweight and very easy to tote around .####We=O love=O the=O size=T-POS of=T-POS the=T-POS screen=T-POS ,=O although=O it=O is=O still=O lightweight=O and=O very=O easy=O to=O tote=TT-POS around=O .=O####We=O love=S the=O size=O of=O the=O screen=O ,=O although=O it=O is=O still=O lightweight=O and=O very=O easy=SS to=O tote=O around=O .=O
I would definitely reccomend this if you are in the market for an ease to use , stylish , fun , awesome computer .####I=O would=O definitely=O reccomend=O this=O if=O you=O are=O in=O the=O market=O for=O an=O ease=O to=O use=T-POS ,=O stylish=O ,=O fun=O ,=O awesome=O computer=O .=O####I=O would=O definitely=O reccomend=O this=O if=O you=O are=O in=O the=O market=O for=O an=O ease=S to=O use=O ,=O stylish=O ,=O fun=O ,=O awesome=O computer=O .=O
Could not keep up with me and finally the hard drive went out .####Could=O not=O keep=O up=O with=O me=O and=O finally=O the=O hard=T-NEG drive=T-NEG went=O out=O .=O####Could=O not=O keep=O up=O with=O me=O and=O finally=O the=O hard=O drive=O went=S out=S .=O
They should have included more memory on their computers if they knew Vista would run slowly .####They=O should=O have=O included=O more=O memory=T-NEG on=O their=O computers=O if=O they=O knew=O Vista=TT-NEG would=O run=O slowly=O .=O####They=O should=O have=O included=O more=S memory=O on=O their=O computers=O if=O they=O knew=O Vista=O would=O run=O slowly=SS .=O
After the warrenty expired the hard drive went bad and it would have cost more to fix then to replace .####After=O the=O warrenty=O expired=O the=O hard=T-NEG drive=T-NEG went=O bad=O and=O it=O would=O have=O cost=O more=O to=O fix=O then=O to=O replace=O .=O####After=O the=O warrenty=O expired=O the=O hard=O drive=O went=O bad=S and=O it=O would=O have=O cost=O more=O to=O fix=O then=O to=O replace=O .=O
I love the size , keyboard , the functions .####I=O love=O the=O size=T-POS ,=O keyboard=TT-POS ,=O the=O functions=TTT-POS .=O####I=O love=S the=O size=O ,=O keyboard=O ,=O the=O functions=O .=O
Also , I issued a replacement RMA for a few dead pixels in the upper zone of the screen , which is noticable to me .####Also=O ,=O I=O issued=O a=O replacement=O RMA=O for=O a=O few=O dead=O pixels=O in=O the=O upper=O zone=O of=O the=O screen=T-NEG ,=O which=O is=O noticable=O to=O me=O .=O####Also=O ,=O I=O issued=O a=O replacement=O RMA=O for=O a=O few=O dead=O pixels=O in=O the=O upper=O zone=O of=O the=O screen=O ,=O which=O is=O noticable=S to=O me=O .=O
The only thing I wish this had was the option to turn off the touchpad with a button like my big 16 '' laptop does .####The=O only=O thing=O I=O wish=O this=O had=O was=O the=O option=O to=O turn=O off=O the=O touchpad=T-NEG with=O a=O button=O like=O my=O big=O 16=O ''=O laptop=O does=O .=O####The=O only=O thing=O I=O wish=O this=O had=O was=O the=O option=O to=O turn=S off=S the=O touchpad=O with=O a=O button=O like=O my=O big=O 16=O ''=O laptop=O does=O .=O
The machine is slow to boot up and occasionally crashes completely .####The=O machine=O is=O slow=O to=O boot=T-NEG up=T-NEG and=O occasionally=O crashes=O completely=O .=O####The=O machine=O is=O slow=S to=O boot=O up=O and=O occasionally=O crashes=S completely=O .=O
The battery life also does n't keep up with the claim but still I think macbook is much ahead from the rest of the pack .####The=O battery=T-NEG life=T-NEG also=O does=O n't=O keep=O up=O with=O the=O claim=O but=O still=O I=O think=O macbook=O is=O much=O ahead=O from=O the=O rest=O of=O the=O pack=O .=O####The=O battery=O life=O also=O does=S n't=S keep=S up=S with=S the=S claim=S but=O still=O I=O think=O macbook=O is=O much=S ahead=S from=O the=O rest=O of=O the=O pack=O .=O
Treat yourself to a more expensive , long-lasting laptop of quality like a Sony , Apple , or Toshiba .####Treat=O yourself=O to=O a=O more=O expensive=O ,=O long-lasting=O laptop=O of=O quality=T-POS like=O a=O Sony=O ,=O Apple=O ,=O or=O Toshiba=O .=O####Treat=O yourself=O to=O a=O more=O expensive=O ,=O long-lasting=S laptop=O of=O quality=O like=O a=O Sony=O ,=O Apple=O ,=O or=O Toshiba=O .=O
But to be honest , I do n't use my computer for anything like graphics editing and complex data analysis and gaming .####But=O to=O be=O honest=O ,=O I=O do=O n't=O use=O my=O computer=O for=O anything=O like=O graphics=TT-NEU editing=TT-NEU and=O complex=TTT-NEU data=TTT-NEU analysis=TTT-NEU and=O gaming=T-NEU .=O####But=O to=O be=O honest=O ,=O I=O do=S n't=S use=S my=O computer=O for=O anything=O like=O graphics=O editing=O and=O complex=O data=O analysis=O and=O gaming=O .=O
Fast , great visual !####Fast=O ,=O great=O visual=T-POS !=O####Fast=S ,=O great=S visual=O !=O
It 's priced very reasonable and works very well right out of the box .####It=O 's=O priced=T-POS very=O reasonable=O and=O works=TT-POS very=O well=O right=O out=O of=O the=O box=O .=O####It=O 's=O priced=O very=O reasonable=S and=O works=O very=O well=SS right=O out=O of=O the=O box=O .=O
However , I love this particular Mac because its very fast , great size , and has fantastic features like the lighted keyboard and easy mouse pad .####However=O ,=O I=O love=O this=O particular=O Mac=O because=O its=O very=O fast=O ,=O great=O size=T-POS ,=O and=O has=O fantastic=O features=TT-POS like=O the=O lighted=TTT-POS keyboard=TTT-POS and=O easy=O mouse=TTTT-POS pad=TTTT-POS .=O####However=O ,=O I=O love=O this=O particular=O Mac=O because=O its=O very=O fast=O ,=O great=S size=O ,=O and=O has=O fantastic=SS features=O like=O the=O lighted=O keyboard=O and=O easy=SSSS mouse=O pad=O .=O
Applications open in seconds and there are no lags , hiccups or awkward moments when you wonder whether your computer is out for tea .####Applications=T-POS open=O in=O seconds=O and=O there=O are=O no=O lags=O ,=O hiccups=O or=O awkward=O moments=O when=O you=O wonder=O whether=O your=O computer=O is=O out=O for=O tea=O .=O####Applications=O open=S in=S seconds=S and=O there=O are=O no=O lags=O ,=O hiccups=O or=O awkward=O moments=O when=O you=O wonder=O whether=O your=O computer=O is=O out=O for=O tea=O .=O
The feel of this machine compared to the old MacBook is far superior .####The=O feel=T-POS of=O this=O machine=O compared=O to=O the=O old=O MacBook=O is=O far=O superior=O .=O####The=O feel=O of=O this=O machine=O compared=O to=O the=O old=O MacBook=O is=O far=O superior=S .=O
They break down just as often as PCs do , and the only reason they do n't get viruses , is because no one makes viruses for them , they 're not better in any way , they are worse , try finding virus protection programs for a Mac , they do n't exist .####They=O break=O down=O just=O as=O often=O as=O PCs=O do=O ,=O and=O the=O only=O reason=O they=O do=O n't=O get=O viruses=O ,=O is=O because=O no=O one=O makes=O viruses=O for=O them=O ,=O they=O 're=O not=O better=O in=O any=O way=O ,=O they=O are=O worse=O ,=O try=O finding=O virus=T-NEG protection=T-NEG programs=T-NEG for=T-NEG a=T-NEG Mac=T-NEG ,=O they=O do=O n't=O exist=O .=O####They=O break=O down=O just=O as=O often=O as=O PCs=O do=O ,=O and=O the=O only=O reason=O they=O do=O n't=O get=O viruses=O ,=O is=O because=O no=O one=O makes=O viruses=O for=O them=O ,=O they=O 're=O not=S better=S in=O any=O way=O ,=O they=O are=O worse=S ,=O try=O finding=O virus=O protection=O programs=O for=O a=O Mac=O ,=O they=O do=O n't=O exist=O .=O
It is fast and i have not had a problem with internet connection or any other problems .####It=O is=O fast=O and=O i=O have=O not=O had=O a=O problem=O with=O internet=T-POS connection=T-POS or=O any=O other=O problems=O .=O####It=O is=O fast=S and=O i=O have=O not=S had=S a=S problem=S with=O internet=O connection=O or=O any=O other=O problems=O .=O
Well , I have to say since I bought my Mac , I wo n't ever go back to any Windows .####Well=O ,=O I=O have=O to=O say=O since=O I=O bought=O my=O Mac=O ,=O I=O wo=O n't=O ever=O go=O back=O to=O any=O Windows=T-NEG .=O####Well=O ,=O I=O have=O to=O say=O since=O I=O bought=O my=O Mac=O ,=O I=O wo=S n't=S ever=S go=S back=S to=O any=O Windows=O .=O
I took it in to the Apple store and guess what ? They fixed it , no cost out of pocket .####I=O took=O it=O in=O to=O the=O Apple=O store=O and=O guess=O what=O ?=O They=O fixed=O it=O ,=O no=O cost=T-NEG out=O of=O pocket=O .=O####I=O took=O it=O in=O to=O the=O Apple=O store=O and=O guess=O what=O ?=O They=O fixed=O it=O ,=O no=S cost=O out=O of=O pocket=O .=O
The applications are also very easy to find and maneuver , much easier than any other computer I have ever owned .####The=O applications=T-POS are=O also=O very=O easy=O to=O find=O and=O maneuver=O ,=O much=O easier=O than=O any=O other=O computer=O I=O have=O ever=O owned=O .=O####The=O applications=O are=O also=O very=O easy=S to=O find=O and=O maneuver=O ,=O much=O easier=S than=O any=O other=O computer=O I=O have=O ever=O owned=O .=O
All of the programs ( Keynote , Pages , Numbers ) have an option to save your documents as Microsoft compatible , which really eliminates the need for the actual .####All=O of=O the=O programs=O (=O Keynote=O ,=O Pages=O ,=O Numbers=T-NEU )=O have=O an=O option=O to=O save=O your=O documents=O as=O Microsoft=O compatible=O ,=O which=O really=O eliminates=O the=O need=O for=O the=O actual=O .=O####All=O of=O the=O programs=O (=O Keynote=O ,=O Pages=O ,=O Numbers=O )=O have=O an=O option=O to=O save=O your=O documents=O as=O Microsoft=O compatible=O ,=O which=O really=O eliminates=S the=O need=O for=O the=O actual=O .=O
The best thing to do is build your own computer , but if u ca n't company 's like dell who allow you to choose the components are better and for the same price you can get a computer who compares to one of apple $ 2000 systems and if you google `` dell coupons '' you can find codes that take a significant amount off the price .####The=O best=O thing=O to=O do=O is=O build=O your=O own=O computer=O ,=O but=O if=O u=O ca=O n't=O company=O 's=O like=O dell=O who=O allow=O you=O to=O choose=O the=O components=T-POS are=O better=O and=O for=O the=O same=O price=O you=O can=O get=O a=O computer=O who=O compares=O to=O one=O of=O apple=O $=O 2000=O systems=O and=O if=O you=O google=O ``=O dell=O coupons=O ''=O you=O can=O find=O codes=O that=O take=O a=O significant=O amount=O off=O the=O price=O .=O####The=O best=O thing=O to=O do=O is=O build=O your=O own=O computer=O ,=O but=O if=O u=O ca=O n't=O company=O 's=O like=O dell=O who=O allow=O you=O to=O choose=O the=O components=O are=O better=S and=O for=O the=O same=O price=O you=O can=O get=O a=O computer=O who=O compares=O to=O one=O of=O apple=O $=O 2000=O systems=O and=O if=O you=O google=O ``=O dell=O coupons=O ''=O you=O can=O find=O codes=O that=O take=O a=O significant=O amount=O off=O the=O price=O .=O
For me I was lucky and a local store was selling them for $ 2000 off and Best Buy matched their price so I was able to buy one for under $ 1000####For=O me=O I=O was=O lucky=O and=O a=O local=O store=O was=O selling=O them=O for=O $=O 2000=O off=O and=O Best=O Buy=O matched=O their=O price=T-POS so=O I=O was=O able=O to=O buy=O one=O for=O under=O $=O 1000=O####For=O me=O I=O was=O lucky=S and=O a=O local=O store=O was=O selling=O them=O for=O $=O 2000=O off=O and=O Best=S Buy=O matched=O their=O price=O so=O I=O was=O able=O to=O buy=O one=O for=O under=O $=O 1000=O
Unfortunately , Apple 's quality has continued to slide .####Unfortunately=O ,=O Apple=O 's=O quality=T-NEG has=O continued=O to=O slide=O .=O####Unfortunately=S ,=O Apple=O 's=O quality=O has=O continued=O to=O slide=S .=O
I believe that the quality of a mac is worth the price .####I=O believe=O that=O the=O quality=T-POS of=O a=O mac=O is=O worth=O the=O price=TT-POS .=O####I=O believe=O that=O the=O quality=O of=O a=O mac=O is=O worth=S the=O price=O .=O
I would rate this computer at 5 stars , but considering it has a short life span I can only give it 1 and implore anyone looking at laptops to stay away from this machine .####I=O would=O rate=O this=O computer=O at=O 5=O stars=O ,=O but=O considering=O it=O has=O a=O short=O life=T-NEG span=T-NEG I=O can=O only=O give=O it=O 1=O and=O implore=O anyone=O looking=O at=O laptops=O to=O stay=O away=O from=O this=O machine=O .=O####I=O would=O rate=O this=O computer=O at=O 5=O stars=O ,=O but=O considering=O it=O has=O a=O short=S life=O span=O I=O can=O only=O give=O it=O 1=O and=O implore=O anyone=O looking=O at=O laptops=O to=O stay=O away=O from=O this=O machine=O .=O
The layout of the MacBook is horrible and confusing ;####The=O layout=T-NEG of=O the=O MacBook=O is=O horrible=O and=O confusing=O ;=O####The=O layout=O of=O the=O MacBook=O is=O horrible=S and=O confusing=S ;=O
Also it is very good for college students who just need a reliable , easy to use computer .####Also=O it=O is=O very=O good=O for=O college=O students=O who=O just=O need=O a=O reliable=O ,=O easy=O to=O use=T-POS computer=O .=O####Also=O it=O is=O very=O good=S for=O college=O students=O who=O just=O need=O a=O reliable=S ,=O easy=S to=O use=O computer=O .=O
Overall : Poor , Features : Average , Performance : Poor , Battery Life : Excellent , Price -- Value : Poor####Overall=O :=O Poor=O ,=O Features=T-NEU :=O Average=O ,=O Performance=TT-NEG :=O Poor=O ,=O Battery=TTT-POS Life=TTT-POS :=O Excellent=O ,=O Price=TTTT-NEG --=O Value=TTTTT-NEG :=O Poor=O####Overall=O :=O Poor=O ,=O Features=O :=O Average=S ,=O Performance=O :=O Poor=SS ,=O Battery=O Life=O :=O Excellent=SSS ,=O Price=O --=O Value=O :=O Poor=SSSS
The graphics are stunning .####The=O graphics=T-POS are=O stunning=O .=O####The=O graphics=O are=O stunning=S .=O
Seems to slow down occassionally but can run many applications ( ie Internet tabs , programs , etc ) simultaneously .####Seems=O to=O slow=O down=O occassionally=O but=O can=O run=O many=O applications=T-POS (=O ie=O Internet=O tabs=O ,=O programs=O ,=O etc=O )=O simultaneously=O .=O####Seems=O to=O slow=O down=O occassionally=O but=O can=O run=O many=S applications=O (=O ie=O Internet=O tabs=O ,=O programs=O ,=O etc=O )=O simultaneously=O .=O
Not to mention sometimes the whole charger unit will decide not to work entirely .####Not=O to=O mention=O sometimes=O the=O whole=O charger=T-NEG unit=T-NEG will=O decide=O not=O to=O work=O entirely=O .=O####Not=O to=O mention=O sometimes=O the=O whole=O charger=O unit=O will=O decide=O not=S to=S work=S entirely=S .=O
The feel of this is better than the Toshiba , too .####The=O feel=T-POS of=O this=O is=O better=O than=O the=O Toshiba=O ,=O too=O .=O####The=O feel=O of=O this=O is=O better=S than=O the=O Toshiba=O ,=O too=O .=O
Anyway , in early July of this year , the DVD burner stopped working , and the computer stared having issues with power supply .####Anyway=O ,=O in=O early=O July=O of=O this=O year=O ,=O the=O DVD=T-NEG burner=T-NEG stopped=O working=O ,=O and=O the=O computer=O stared=O having=O issues=O with=O power=TT-NEG supply=TT-NEG .=O####Anyway=O ,=O in=O early=O July=O of=O this=O year=O ,=O the=O DVD=O burner=O stopped=S working=S ,=O and=O the=O computer=O stared=O having=O issues=SS with=O power=O supply=O .=O
Then after 4 or so months the charger stopped working so I was forced to go out and buy new hardware just to keep this computer running .####Then=O after=O 4=O or=O so=O months=O the=O charger=T-NEG stopped=O working=O so=O I=O was=O forced=O to=O go=O out=O and=O buy=O new=O hardware=TT-NEG just=O to=O keep=O this=O computer=O running=O .=O####Then=O after=O 4=O or=O so=O months=O the=O charger=O stopped=S working=S so=O I=O was=O forced=O to=O go=O out=O and=O buy=O new=SS hardware=O just=O to=O keep=O this=O computer=O running=O .=O
You ca n't even get a satellite card which is why I bought to begin with .####You=O ca=O n't=O even=O get=O a=O satellite=T-NEG card=T-NEG which=O is=O why=O I=O bought=O to=O begin=O with=O .=O####You=O ca=S n't=S even=S get=S a=O satellite=O card=O which=O is=O why=O I=O bought=O to=O begin=O with=O .=O
It is a REAL touchpad , not the toy I saw in other brands .####It=O is=O a=O REAL=O touchpad=T-POS ,=O not=O the=O toy=O I=O saw=O in=O other=O brands=O .=O####It=O is=O a=O REAL=S touchpad=O ,=O not=O the=O toy=O I=O saw=O in=O other=O brands=O .=O
Wonderful zooming .####Wonderful=O zooming=T-POS .=O####Wonderful=S zooming=O .=O
He has replaced his hard drive twice and ( of course ) has had to pay for antivirus software every year .####He=O has=O replaced=O his=O hard=T-NEG drive=T-NEG twice=O and=O (=O of=O course=O )=O has=O had=O to=O pay=O for=O antivirus=O software=O every=O year=O .=O####He=O has=O replaced=S his=O hard=O drive=O twice=O and=O (=O of=O course=O )=O has=O had=O to=O pay=O for=O antivirus=O software=O every=O year=O .=O
This purchase opened me to the world of Macbooks , and I am impressed with the intuition of the design , the beauty of the product , and the excellent technological advances associated with it .####This=O purchase=O opened=O me=O to=O the=O world=O of=O Macbooks=O ,=O and=O I=O am=O impressed=O with=O the=O intuition=O of=O the=O design=T-POS ,=O the=O beauty=TT-POS of=O the=O product=O ,=O and=O the=O excellent=O technological=O advances=O associated=O with=O it=O .=O####This=O purchase=O opened=O me=O to=O the=O world=O of=O Macbooks=O ,=O and=O I=O am=O impressed=S with=O the=O intuition=O of=O the=O design=O ,=O the=O beauty=O of=O the=O product=O ,=O and=O the=O excellent=O technological=O advances=O associated=O with=O it=O .=O
The price is great for this model , I only plan on using it for media in the entertainment room .####The=O price=T-POS is=O great=O for=O this=O model=O ,=O I=O only=O plan=O on=O using=O it=O for=O media=O in=O the=O entertainment=O room=O .=O####The=O price=O is=O great=S for=O this=O model=O ,=O I=O only=O plan=O on=O using=O it=O for=O media=O in=O the=O entertainment=O room=O .=O
It seemed to be a very nice laptop except I was not able to load my Garmin GPS software or Microsoft Office 2003 .####It=O seemed=O to=O be=O a=O very=O nice=O laptop=O except=O I=O was=O not=O able=O to=O load=O my=O Garmin=T-NEG GPS=T-NEG software=T-NEG or=O Microsoft=TT-NEG Office=TT-NEG 2003=TT-NEG .=O####It=O seemed=O to=O be=O a=O very=O nice=O laptop=O except=O I=O was=O not=S able=S to=S load=S my=O Garmin=O GPS=O software=O or=O Microsoft=O Office=O 2003=O .=O
I 've also had to have the keyboard replaced at my expense .####I=O 've=O also=O had=O to=O have=O the=O keyboard=T-NEG replaced=O at=O my=O expense=O .=O####I=O 've=O also=O had=O to=O have=O the=O keyboard=O replaced=S at=O my=O expense=O .=O
Was very much worth the price i paid .####Was=O very=O much=O worth=O the=O price=T-POS i=O paid=O .=O####Was=O very=O much=O worth=S the=O price=O i=O paid=O .=O
Even out of warranty !####Even=O out=O of=O warranty=T-NEU !=O####Even=O out=S of=S warranty=O !=O
Keyboard is plastic and spongey feeling .####Keyboard=T-NEG is=O plastic=O and=O spongey=O feeling=O .=O####Keyboard=O is=O plastic=S and=O spongey=S feeling=S .=O
previous laptops were pc 's , still have them , but the mac osx is a clean and smooth operating system .####previous=O laptops=O were=O pc=O 's=O ,=O still=O have=O them=O ,=O but=O the=O mac=T-POS osx=T-POS is=O a=O clean=O and=O smooth=O operating=TT-POS system=TT-POS .=O####previous=O laptops=O were=O pc=O 's=O ,=O still=O have=O them=O ,=O but=O the=O mac=O osx=O is=O a=O clean=S and=O smooth=S operating=O system=O .=O
i also love having the extra calculator number set up on the keyboard which most laptops do not have .####i=O also=O love=O having=O the=O extra=O calculator=O number=O set=O up=O on=O the=O keyboard=T-POS which=O most=O laptops=O do=O not=O have=O .=O####i=O also=O love=S having=O the=O extra=O calculator=O number=O set=O up=O on=O the=O keyboard=O which=O most=O laptops=O do=O not=O have=O .=O
