# Supplementary material for: External-knowledge enhanced dual encoder and contrastive learning for aspect sentiment triplet extraction
Source: PLoS One. 2026 Mar 12;21(3):e0340792. doi: 10.1371/journal.pone.0340792 (PMC12981519; doi:10.1371/journal.pone.0340792)
Supplement: S1 File — (ZIP) [file pone.0340792.s001.zip › ASTE-Data-V1-AAAI2020/14lap/test.txt]

Boot time is super fast , around anywhere from 35 seconds to 1 minute .####Boot=T-POS time=T-POS is=O super=O fast=O ,=O around=O anywhere=O from=O 35=O seconds=O to=O 1=O minute=O .=O####Boot=O time=O is=O super=O fast=S ,=O around=O anywhere=O from=O 35=O seconds=O to=O 1=O minute=O .=O
tech support would not fix the problem unless I bought your plan for $ 150 plus .####tech=T-NEG support=T-NEG would=O not=O fix=O the=O problem=O unless=O I=O bought=O your=O plan=O for=O $=O 150=O plus=O .=O####tech=O support=O would=O not=S fix=S the=O problem=O unless=O I=O bought=O your=O plan=O for=O $=O 150=O plus=O .=O
Set up was easy .####Set=T-POS up=T-POS was=O easy=O .=O####Set=O up=O was=O easy=S .=O
Did not enjoy the new Windows 8 and touchscreen functions .####Did=O not=O enjoy=O the=O new=O Windows=T-NEG 8=T-NEG and=O touchscreen=TT-NEG functions=TT-NEG .=O####Did=O not=S enjoy=S the=O new=O Windows=O 8=O and=O touchscreen=O functions=O .=O
Other than not being a fan of click pads ( industry standard these days ) and the lousy internal speakers , it 's hard for me to find things about this notebook I do n't like , especially considering the $ 350 price tag .####Other=O than=O not=O being=O a=O fan=O of=O click=O pads=O (=O industry=O standard=O these=O days=O )=O and=O the=O lousy=O internal=T-NEG speakers=T-NEG ,=O it=O 's=O hard=O for=O me=O to=O find=O things=O about=O this=O notebook=O I=O do=O n't=O like=O ,=O especially=O considering=O the=O $=O 350=O price=O tag=O .=O####Other=O than=O not=O being=O a=O fan=O of=O click=O pads=O (=O industry=O standard=O these=O days=O )=O and=O the=O lousy=S internal=O speakers=O ,=O it=O 's=O hard=O for=O me=O to=O find=O things=O about=O this=O notebook=O I=O do=O n't=O like=O ,=O especially=O considering=O the=O $=O 350=O price=O tag=O .=O
It 's fast , light , and simple to use .####It=O 's=O fast=O ,=O light=O ,=O and=O simple=O to=O use=T-POS .=O####It=O 's=O fast=S ,=O light=S ,=O and=O simple=S to=O use=O .=O
Works well , and I am extremely happy to be back to an apple OS .####Works=T-POS well=O ,=O and=O I=O am=O extremely=O happy=O to=O be=O back=O to=O an=O apple=TT-POS OS=TT-POS .=O####Works=O well=S ,=O and=O I=O am=O extremely=O happy=SS to=O be=O back=O to=O an=O apple=O OS=O .=O
Sure it 's not light and slim but the features make up for it 100 % .####Sure=O it=O 's=O not=O light=O and=O slim=O but=O the=O features=T-POS make=O up=O for=O it=O 100=O %=O .=O####Sure=O it=O 's=O not=S light=S and=S slim=S but=O the=O features=O make=O up=O for=O it=O 100=O %=O .=O
I am pleased with the fast log on , speedy WiFi connection and the long battery life ( > 6 hrs ) .####I=O am=O pleased=O with=O the=O fast=O log=T-POS on=T-POS ,=O speedy=O WiFi=TT-POS connection=TT-POS and=O the=O long=O battery=TTT-POS life=TTT-POS (=O >=O 6=O hrs=O )=O .=O####I=O am=O pleased=S with=O the=O fast=S log=O on=O ,=O speedy=SS WiFi=O connection=O and=O the=O long=SSS battery=O life=O (=O >=O 6=O hrs=O )=O .=O
The Apple engineers have not yet discovered the delete key .####The=O Apple=O engineers=O have=O not=O yet=O discovered=O the=O delete=T-NEG key=T-NEG .=O####The=O Apple=O engineers=O have=O not=S yet=S discovered=S the=O delete=O key=O .=O
Made interneting ( part of my business ) very difficult to maintain .####Made=O interneting=T-NEG (=O part=O of=O my=O business=O )=O very=O difficult=O to=O maintain=O .=O####Made=O interneting=O (=O part=O of=O my=O business=O )=O very=O difficult=S to=O maintain=O .=O
Luckily , for all of us contemplating the decision , the Mac Mini is priced just right .####Luckily=O ,=O for=O all=O of=O us=O contemplating=O the=O decision=O ,=O the=O Mac=O Mini=O is=O priced=T-POS just=O right=O .=O####Luckily=O ,=O for=O all=O of=O us=O contemplating=O the=O decision=O ,=O the=O Mac=O Mini=O is=O priced=O just=O right=S .=O
Only problem that I had was that the track pad was not very good for me , I only had a problem once or twice with it , But probably my computer was a bit defective .####Only=O problem=O that=O I=O had=O was=O that=O the=O track=T-NEG pad=T-NEG was=O not=O very=O good=O for=O me=O ,=O I=O only=O had=O a=O problem=O once=O or=O twice=O with=O it=O ,=O But=O probably=O my=O computer=O was=O a=O bit=O defective=O .=O####Only=O problem=O that=O I=O had=O was=O that=O the=O track=O pad=O was=O not=S very=S good=S for=O me=O ,=O I=O only=O had=O a=O problem=O once=O or=O twice=O with=O it=O ,=O But=O probably=O my=O computer=O was=O a=O bit=O defective=O .=O
It is super fast and has outstanding graphics .####It=O is=O super=O fast=O and=O has=O outstanding=O graphics=T-POS .=O####It=O is=O super=O fast=O and=O has=O outstanding=S graphics=O .=O
But the mountain lion is just too slow .####But=O the=O mountain=T-NEG lion=T-NEG is=O just=O too=O slow=O .=O####But=O the=O mountain=O lion=O is=O just=O too=O slow=S .=O
Strong build though which really adds to its durability .####Strong=O build=TT-POS though=O which=O really=O adds=O to=O its=O durability=T-POS .=O####Strong=S build=O though=O which=O really=O adds=O to=O its=O durability=O .=O
The battery life is excellent -- 6-7 hours without charging .####The=O battery=T-POS life=T-POS is=O excellent=O --=O 6-7=O hours=O without=O charging=O .=O####The=O battery=O life=O is=O excellent=S --=O 6-7=O hours=O without=O charging=O .=O
I 've had my computer for 2 weeks already and it works perfectly .####I=O 've=O had=O my=O computer=O for=O 2=O weeks=O already=O and=O it=O works=T-POS perfectly=O .=O####I=O 've=O had=O my=O computer=O for=O 2=O weeks=O already=O and=O it=O works=O perfectly=S .=O
And I may be the only one but I am really liking Windows 8 .####And=O I=O may=O be=O the=O only=O one=O but=O I=O am=O really=O liking=O Windows=T-POS 8=T-POS .=O####And=O I=O may=O be=O the=O only=O one=O but=O I=O am=O really=O liking=S Windows=O 8=O .=O
The baterry is very longer .####The=O baterry=T-POS is=O very=O longer=O .=O####The=O baterry=O is=O very=O longer=S .=O
Its size is ideal and the weight is acceptable .####Its=O size=T-POS is=O ideal=O and=O the=O weight=TT-POS is=O acceptable=O .=O####Its=O size=O is=O ideal=S and=O the=O weight=O is=O acceptable=SS .=O
I can say that I am fully satisfied with the performance that the computer has supplied .####I=O can=O say=O that=O I=O am=O fully=O satisfied=O with=O the=O performance=T-POS that=O the=O computer=O has=O supplied=O .=O####I=O can=O say=O that=O I=O am=O fully=O satisfied=S with=O the=O performance=O that=O the=O computer=O has=O supplied=O .=O
It has so much more speed and the screen is very sharp .####It=O has=O so=O much=O more=O speed=T-POS and=O the=O screen=TT-POS is=O very=O sharp=O .=O####It=O has=O so=O much=S more=S speed=O and=O the=O screen=O is=O very=O sharp=SS .=O
Everything I wanted and everything I needed and the price was great !####Everything=O I=O wanted=O and=O everything=O I=O needed=O and=O the=O price=T-POS was=O great=O !=O####Everything=O I=O wanted=O and=O everything=O I=O needed=O and=O the=O price=O was=O great=S !=O
It 's not inexpensive but the Hardware performance is impressive for a computer this small .####It=O 's=O not=O inexpensive=O but=O the=O Hardware=T-POS performance=T-POS is=O impressive=O for=O a=O computer=O this=O small=O .=O####It=O 's=O not=O inexpensive=O but=O the=O Hardware=O performance=O is=O impressive=S for=O a=O computer=O this=O small=O .=O
This thing is awesome , everything always works , everything is always easy to set up , everything is compatible , its literally everything I could ask for .####This=O thing=O is=O awesome=O ,=O everything=O always=O works=T-POS ,=O everything=O is=O always=O easy=O to=O set=TT-POS up=TT-POS ,=O everything=O is=O compatible=O ,=O its=O literally=O everything=O I=O could=O ask=O for=O .=O####This=O thing=O is=O awesome=O ,=O everything=O always=S works=O ,=O everything=O is=O always=O easy=SS to=O set=O up=O ,=O everything=O is=O compatible=O ,=O its=O literally=O everything=O I=O could=O ask=O for=O .=O
Keyboard responds well to presses .####Keyboard=T-POS responds=O well=O to=O presses=O .=O####Keyboard=O responds=S well=S to=O presses=O .=O
Lastly , Windows 8 is annoying .####Lastly=O ,=O Windows=T-NEG 8=T-NEG is=O annoying=O .=O####Lastly=O ,=O Windows=O 8=O is=O annoying=S .=O
Everything is so easy and intuitive to setup or configure .####Everything=O is=O so=O easy=O and=O intuitive=O to=O setup=T-POS or=O configure=TT-POS .=O####Everything=O is=O so=O easy=S and=O intuitive=S to=O setup=O or=O configure=O .=O
Biggest complaint is Windows 8 .####Biggest=O complaint=O is=O Windows=T-NEG 8=T-NEG .=O####Biggest=O complaint=S is=O Windows=O 8=O .=O
Only 2 usb ports ... seems kind of ... limited .####Only=O 2=O usb=T-NEG ports=T-NEG ...=O seems=O kind=O of=O ...=O limited=O .=O####Only=O 2=O usb=O ports=O ...=O seems=O kind=O of=O ...=O limited=S .=O
It has all the expected features and more +plus a wide screen and more than roomy keyboard .####It=O has=O all=O the=O expected=O features=T-POS and=O more=O +plus=O a=O wide=O screen=TT-POS and=O more=O than=O roomy=O keyboard=TTT-POS .=O####It=O has=O all=O the=O expected=S features=O and=O more=O +plus=O a=O wide=SS screen=O and=O more=O than=O roomy=SSS keyboard=O .=O
Amazing Performance for anything I throw at it .####Amazing=O Performance=T-POS for=O anything=O I=O throw=O at=O it=O .=O####Amazing=S Performance=O for=O anything=O I=O throw=O at=O it=O .=O
The receiver was full of superlatives for the quality and performance .####The=O receiver=O was=O full=O of=O superlatives=O for=O the=O quality=T-POS and=O performance=TT-POS .=O####The=O receiver=O was=O full=O of=O superlatives=S for=O the=O quality=O and=O performance=O .=O
I was extremely happy with the OS itself .####I=O was=O extremely=O happy=O with=O the=O OS=T-POS itself=O .=O####I=O was=O extremely=O happy=S with=O the=O OS=O itself=O .=O
The new MBP offers great portability and gives us confidence that we are not going to need to purchase a new laptop in 18 months .####The=O new=O MBP=O offers=O great=O portability=T-POS and=O gives=O us=O confidence=O that=O we=O are=O not=O going=O to=O need=O to=O purchase=O a=O new=O laptop=O in=O 18=O months=O .=O####The=O new=O MBP=O offers=O great=S portability=O and=O gives=O us=O confidence=O that=O we=O are=O not=O going=O to=O need=O to=O purchase=O a=O new=O laptop=O in=O 18=O months=O .=O
The criticism has waned , and now I 'd be the first to recommend an Air for truly portable computing .####The=O criticism=O has=O waned=O ,=O and=O now=O I=O 'd=O be=O the=O first=O to=O recommend=O an=O Air=O for=O truly=O portable=T-POS computing=T-POS .=O####The=O criticism=O has=O waned=O ,=O and=O now=O I=O 'd=O be=O the=O first=O to=O recommend=S an=O Air=O for=O truly=S portable=O computing=O .=O
MS Office 2011 for Mac is wonderful , well worth it .####MS=T-POS Office=T-POS 2011=T-POS for=T-POS Mac=T-POS is=O wonderful=O ,=O well=O worth=O it=O .=O####MS=O Office=O 2011=O for=O Mac=O is=O wonderful=S ,=O well=S worth=S it=O .=O
But the performance of Mac Mini is a huge disappointment .####But=O the=O performance=T-NEG of=O Mac=O Mini=O is=O a=O huge=O disappointment=O .=O####But=O the=O performance=O of=O Mac=O Mini=O is=O a=O huge=O disappointment=S .=O
They do n't just look good ; they deliver excellent performance .####They=O do=O n't=O just=O look=T-POS good=O ;=O they=O deliver=O excellent=O performance=TT-POS .=O####They=O do=O n't=O just=O look=O good=S ;=O they=O deliver=O excellent=SS performance=O .=O
I have had it over a year now with out a Glitch of any kind..I love the lit up keys and screen display ... this thing is Fast and clear as can be .####I=O have=O had=O it=O over=O a=O year=O now=O with=O out=O a=O Glitch=O of=O any=O kind..I=O love=O the=O lit=T-POS up=T-POS keys=T-POS and=O screen=TT-POS display=TT-POS ...=O this=O thing=O is=O Fast=O and=O clear=O as=O can=O be=O .=O####I=O have=O had=O it=O over=O a=O year=O now=O with=O out=O a=O Glitch=O of=O any=O kind..I=O love=S the=O lit=O up=O keys=O and=O screen=O display=O ...=O this=O thing=O is=O Fast=S and=O clear=S as=O can=O be=O .=O
The Mountain Lion OS is not hard to figure out if you are familiar with Microsoft Windows .####The=O Mountain=T-POS Lion=T-POS OS=T-POS is=O not=O hard=O to=O figure=O out=O if=O you=O are=O familiar=O with=O Microsoft=TT-NEU Windows=TT-NEU .=O####The=O Mountain=O Lion=O OS=O is=O not=S hard=S to=O figure=O out=O if=O you=O are=O familiar=SS with=O Microsoft=O Windows=O .=O
However , I can refute that OSX is `` FAST '' .####However=O ,=O I=O can=O refute=O that=O OSX=T-NEG is=O ``=O FAST=O ''=O .=O####However=O ,=O I=O can=O refute=O that=O OSX=O is=O ``=O FAST=S ''=O .=O
Enjoy using Microsoft Office !####Enjoy=O using=O Microsoft=T-POS Office=T-POS !=O####Enjoy=S using=O Microsoft=O Office=O !=O
Incredible graphics and brilliant colors .####Incredible=O graphics=T-POS and=O brilliant=O colors=TT-POS .=O####Incredible=S graphics=O and=O brilliant=SS colors=O .=O
Built-in apps are purely amazing .####Built-in=T-POS apps=T-POS are=O purely=O amazing=O .=O####Built-in=O apps=O are=O purely=O amazing=S .=O
From the speed to the multi touch gestures this operating system beats Windows easily .####From=O the=O speed=O to=O the=O multi=O touch=O gestures=O this=O operating=T-POS system=T-POS beats=O Windows=O easily=O .=O####From=O the=O speed=O to=O the=O multi=O touch=O gestures=O this=O operating=O system=O beats=S Windows=O easily=O .=O
I really like the size and I 'm a fan of the ACERS .####I=O really=O like=O the=O size=T-POS and=O I=O 'm=O a=O fan=O of=O the=O ACERS=O .=O####I=O really=O like=S the=O size=O and=O I=O 'm=O a=O fan=O of=O the=O ACERS=O .=O
I opted for the SquareTrade 3-Year Computer Accidental Protection Warranty ( $ 1500-2000 ) which also support `` accidents '' like drops and spills that are NOT covered by AppleCare .####I=O opted=O for=O the=O SquareTrade=T-POS 3-Year=T-POS Computer=T-POS Accidental=T-POS Protection=T-POS Warranty=T-POS (=O $=O 1500-2000=O )=O which=O also=O support=O ``=O accidents=O ''=O like=O drops=O and=O spills=O that=O are=O NOT=O covered=O by=O AppleCare=TT-NEG .=O####I=O opted=O for=O the=O SquareTrade=O 3-Year=O Computer=O Accidental=O Protection=O Warranty=O (=O $=O 1500-2000=O )=O which=O also=O support=S ``=O accidents=O ''=O like=O drops=O and=O spills=O that=O are=O NOT=SS covered=SS by=O AppleCare=O .=O
It 's light and easy to transport .####It=O 's=O light=O and=O easy=O to=O transport=T-POS .=O####It=O 's=O light=S and=O easy=S to=O transport=O .=O
Once you get past learning how to use the poorly designed Windows 8 Set-Up you may feel frustrated .####Once=O you=O get=O past=O learning=O how=O to=O use=O the=O poorly=O designed=O Windows=T-NEG 8=T-NEG Set-Up=T-NEG you=O may=O feel=O frustrated=O .=O####Once=O you=O get=O past=O learning=O how=O to=O use=O the=O poorly=S designed=S Windows=O 8=O Set-Up=O you=O may=O feel=O frustrated=S .=O
The aluminum body sure makes it stand out .####The=O aluminum=T-POS body=T-POS sure=O makes=O it=O stand=O out=O .=O####The=O aluminum=O body=O sure=O makes=O it=O stand=S out=S .=O
It is very easy to integrate bluetooth devices , and USB devices are recognized almost instantly .####It=O is=O very=O easy=O to=O integrate=T-POS bluetooth=T-POS devices=T-POS ,=O and=O USB=TT-POS devices=TT-POS are=O recognized=O almost=O instantly=O .=O####It=O is=O very=O easy=S to=O integrate=O bluetooth=O devices=O ,=O and=O USB=O devices=O are=O recognized=O almost=O instantly=SS .=O
And the fact that Apple is driving the 13 '' RMBP with the Intel4000 graphic chip seems underpowered ( to me .####And=O the=O fact=O that=O Apple=O is=O driving=O the=O 13=O ''=O RMBP=O with=O the=O Intel4000=T-NEG graphic=T-NEG chip=T-NEG seems=O underpowered=O (=O to=O me=O .=O####And=O the=O fact=O that=O Apple=O is=O driving=O the=O 13=O ''=O RMBP=O with=O the=O Intel4000=O graphic=O chip=O seems=O underpowered=S (=O to=O me=O .=O
Apple removed the DVD drive Firewire port ( will work with adapter ) and put the SDXC slot in a silly position on the back .####Apple=O removed=O the=O DVD=T-NEU drive=T-NEU Firewire=T-NEU port=T-NEU (=O will=O work=O with=O adapter=O )=O and=O put=O the=O SDXC=TT-NEG slot=TT-NEG in=O a=O silly=O position=O on=O the=O back=O .=O####Apple=O removed=S the=O DVD=O drive=O Firewire=O port=O (=O will=O work=O with=O adapter=O )=O and=O put=O the=O SDXC=O slot=O in=O a=O silly=SS position=O on=O the=O back=O .=O
The durability of the laptop will make it worth the money .####The=O durability=T-POS of=O the=O laptop=O will=O make=O it=O worth=O the=O money=O .=O####The=O durability=O of=O the=O laptop=O will=O make=O it=O worth=S the=O money=O .=O
Well designed and fast .####Well=O designed=T-POS and=O fast=O .=O####Well=S designed=O and=O fast=O .=O
But I was completely wrong , this computer is UNBELIEVABLE amazing and easy to use .####But=O I=O was=O completely=O wrong=O ,=O this=O computer=O is=O UNBELIEVABLE=O amazing=O and=O easy=O to=O use=T-POS .=O####But=O I=O was=O completely=O wrong=O ,=O this=O computer=O is=O UNBELIEVABLE=O amazing=O and=O easy=S to=O use=O .=O
Exactly as posted plus a great value .####Exactly=O as=O posted=O plus=O a=O great=O value=T-POS .=O####Exactly=O as=O posted=O plus=O a=O great=S value=O .=O
The specs are pretty good too .####The=O specs=T-POS are=O pretty=O good=O too=O .=O####The=O specs=O are=O pretty=O good=S too=O .=O
Apple is unmatched in product quality , aesthetics , craftmanship , and customer service .####Apple=O is=O unmatched=O in=O product=T-POS quality=T-POS ,=O aesthetics=TT-POS ,=O craftmanship=TTT-POS ,=O and=O customer=TTTT-POS service=TTTT-POS .=O####Apple=O is=O unmatched=S in=O product=O quality=O ,=O aesthetics=O ,=O craftmanship=O ,=O and=O customer=O service=O .=O
It is a great size and amazing windows 8 included !####It=O is=O a=O great=O size=T-POS and=O amazing=O windows=TT-POS 8=TT-POS included=O !=O####It=O is=O a=O great=S size=O and=O amazing=SS windows=O 8=O included=O !=O
I do not like too much Windows 8 .####I=O do=O not=O like=O too=O much=O Windows=T-NEG 8=T-NEG .=O####I=O do=O not=S like=S too=O much=O Windows=O 8=O .=O
Startup times are incredibly long : over two minutes .####Startup=T-NEG times=T-NEG are=O incredibly=O long=O :=O over=O two=O minutes=O .=O####Startup=O times=O are=O incredibly=O long=S :=O over=O two=O minutes=O .=O
Also stunning colors and speedy####Also=O stunning=O colors=T-POS and=O speedy=O####Also=O stunning=S colors=O and=O speedy=O
great price free shipping what else can i ask for ! !####great=O price=T-POS free=O shipping=TT-POS what=O else=O can=O i=O ask=O for=O !=O !=O####great=S price=O free=SS shipping=O what=O else=O can=O i=O ask=O for=O !=O !=O
This mouse is terrific .####This=O mouse=T-POS is=O terrific=O .=O####This=O mouse=O is=O terrific=S .=O
It is really thick around the battery .####It=O is=O really=O thick=O around=O the=O battery=T-NEU .=O####It=O is=O really=O thick=S around=O the=O battery=O .=O
And windows 7 works like a charm .####And=O windows=T-POS 7=T-POS works=O like=O a=O charm=O .=O####And=O windows=O 7=O works=O like=O a=O charm=S .=O
: ) Great product , great price , great delivery , and great service .####:=O )=O Great=O product=O ,=O great=O price=T-POS ,=O great=O delivery=TT-POS ,=O and=O great=O service=TTT-POS .=O####:=O )=O Great=O product=O ,=O great=S price=O ,=O great=SS delivery=O ,=O and=O great=SSS service=O .=O
: ] It arrived so fast and customer service was great .####:=O ]=O It=O arrived=O so=O fast=O and=O customer=T-POS service=T-POS was=O great=O .=O####:=O ]=O It=O arrived=O so=O fast=O and=O customer=O service=O was=O great=S .=O
tried windows 8 and hated it ! ! !####tried=O windows=T-NEG 8=T-NEG and=O hated=O it=O !=O !=O !=O####tried=O windows=O 8=O and=O hated=S it=O !=O !=O !=O
The price is higher than most lab top out there ; however , he/she will get what they paid for , which is a great computer .####The=O price=T-POS is=O higher=O than=O most=O lab=O top=O out=O there=O ;=O however=O ,=O he/she=O will=O get=O what=O they=O paid=O for=O ,=O which=O is=O a=O great=O computer=O .=O####The=O price=O is=O higher=S than=O most=O lab=O top=O out=O there=O ;=O however=O ,=O he/she=O will=O get=O what=O they=O paid=O for=O ,=O which=O is=O a=O great=O computer=O .=O
Set up was a breeze .####Set=T-POS up=T-POS was=O a=O breeze=O .=O####Set=O up=O was=O a=O breeze=S .=O
But I do NOT like Win8 .####But=O I=O do=O NOT=O like=O Win8=T-NEG .=O####But=O I=O do=O NOT=S like=S Win8=O .=O
I had the same reasons as most PC users : the price , the overbearing restrictions of OSX and lack of support for games .####I=O had=O the=O same=O reasons=O as=O most=O PC=O users=O :=O the=O price=O ,=O the=O overbearing=O restrictions=O of=O OSX=T-NEG and=O lack=O of=O support=TT-NEG for=TT-NEG games=TT-NEG .=O####I=O had=O the=O same=O reasons=O as=O most=O PC=O users=O :=O the=O price=O ,=O the=O overbearing=S restrictions=O of=O OSX=O and=O lack=SS of=O support=O for=O games=O .=O
I wanted it for it 's mobility and man , this little bad boy is very nice .####I=O wanted=O it=O for=O it=O 's=O mobility=T-POS and=O man=O ,=O this=O little=O bad=O boy=O is=O very=O nice=O .=O####I=O wanted=O it=O for=O it=O 's=O mobility=O and=O man=O ,=O this=O little=O bad=O boy=O is=O very=O nice=S .=O
The investment of a new MacBook Pro came at a price , but totally worth it for a good piece of mind .####The=O investment=O of=O a=O new=O MacBook=O Pro=O came=O at=O a=O price=T-POS ,=O but=O totally=O worth=O it=O for=O a=O good=O piece=O of=O mind=O .=O####The=O investment=O of=O a=O new=O MacBook=O Pro=O came=O at=O a=O price=O ,=O but=O totally=O worth=S it=O for=O a=O good=O piece=O of=O mind=O .=O
I found the mini to be : Exceptionally easy to set up####I=O found=O the=O mini=O to=O be=O :=O Exceptionally=O easy=O to=O set=T-POS up=T-POS####I=O found=O the=O mini=O to=O be=O :=O Exceptionally=O easy=S to=O set=O up=O
The sound is nice and loud ; I do n't have any problems with hearing anything .####The=O sound=T-POS is=O nice=O and=O loud=O ;=O I=O do=O n't=O have=O any=O problems=O with=O hearing=O anything=O .=O####The=O sound=O is=O nice=S and=O loud=S ;=O I=O do=O n't=O have=O any=O problems=O with=O hearing=O anything=O .=O
It is very slim , the track pad is very much impressed with me .####It=O is=O very=O slim=O ,=O the=O track=T-POS pad=T-POS is=O very=O much=O impressed=O with=O me=O .=O####It=O is=O very=O slim=S ,=O the=O track=O pad=O is=O very=O much=O impressed=S with=O me=O .=O
The settings are not user-friendly either .####The=O settings=T-NEG are=O not=O user-friendly=O either=O .=O####The=O settings=O are=O not=S user-friendly=S either=O .=O
Thank goodness for OpenOffice !####Thank=O goodness=O for=O OpenOffice=T-POS !=O####Thank=O goodness=S for=O OpenOffice=O !=O
Awesome form factor , great battery life , wonderful UX .####Awesome=O form=T-POS factor=T-POS ,=O great=O battery=TT-POS life=TT-POS ,=O wonderful=O UX=TTT-POS .=O####Awesome=S form=O factor=O ,=O great=SS battery=O life=O ,=O wonderful=SSS UX=O .=O
i love the keyboard and the screen .####i=O love=O the=O keyboard=T-POS and=O the=O screen=TT-POS .=O####i=O love=S the=O keyboard=O and=O the=O screen=O .=O
However , there are MAJOR issues with the touchpad which render the device nearly useless .####However=O ,=O there=O are=O MAJOR=O issues=O with=O the=O touchpad=T-NEG which=O render=O the=O device=O nearly=O useless=O .=O####However=O ,=O there=O are=O MAJOR=O issues=S with=O the=O touchpad=O which=O render=O the=O device=O nearly=O useless=S .=O
I 've already upgraded o Mavericks and I am impressed with everything about this computer .####I=O 've=O already=O upgraded=O o=O Mavericks=T-POS and=O I=O am=O impressed=O with=O everything=O about=O this=O computer=O .=O####I=O 've=O already=O upgraded=O o=O Mavericks=O and=O I=O am=O impressed=S with=O everything=O about=O this=O computer=O .=O
Not as fast as I would have expect for an i5 .####Not=O as=O fast=O as=O I=O would=O have=O expect=O for=O an=O i5=T-NEG .=O####Not=S as=S fast=S as=O I=O would=O have=O expect=O for=O an=O i5=O .=O
thanks for great service and shipping !####thanks=O for=O great=O service=T-POS and=O shipping=TT-POS !=O####thanks=O for=O great=S service=O and=O shipping=O !=O
The performance seems quite good , and built-in applications like iPhoto work great with my phone and camera .####The=O performance=T-POS seems=O quite=O good=O ,=O and=O built-in=TT-POS applications=TT-POS like=O iPhoto=TTT-POS work=O great=O with=O my=O phone=O and=O camera=O .=O####The=O performance=O seems=O quite=O good=S ,=O and=O built-in=O applications=O like=O iPhoto=O work=O great=SS with=O my=O phone=O and=O camera=O .=O
I did swap out the hard drive for a Samsung 830 SSD which I highly recommend .####I=O did=O swap=O out=O the=O hard=O drive=O for=O a=O Samsung=T-POS 830=T-POS SSD=T-POS which=O I=O highly=O recommend=O .=O####I=O did=O swap=O out=O the=O hard=O drive=O for=O a=O Samsung=O 830=O SSD=O which=O I=O highly=O recommend=S .=O
Yes , that 's a good thing , but it 's made from aluminum that scratches easily .####Yes=O ,=O that=O 's=O a=O good=O thing=O ,=O but=O it=O 's=O made=O from=O aluminum=T-NEG that=O scratches=O easily=O .=O####Yes=O ,=O that=O 's=O a=O good=O thing=O ,=O but=O it=O 's=O made=O from=O aluminum=O that=O scratches=S easily=S .=O
I was also informed that the components of the Mac Book were dirty .####I=O was=O also=O informed=O that=O the=O components=T-NEG of=O the=O Mac=O Book=O were=O dirty=O .=O####I=O was=O also=O informed=O that=O the=O components=O of=O the=O Mac=O Book=O were=O dirty=S .=O
the hardware problems have been so bad , i ca n't wait till it completely dies in 3 years , TOPS !####the=O hardware=T-NEG problems=O have=O been=O so=O bad=O ,=O i=O ca=O n't=O wait=O till=O it=O completely=O dies=O in=O 3=O years=O ,=O TOPS=O !=O####the=O hardware=O problems=O have=O been=O so=O bad=S ,=O i=O ca=O n't=O wait=O till=O it=O completely=O dies=O in=O 3=O years=O ,=O TOPS=O !=O
It 's so nice that the battery last so long and that this machine has the snow lion !####It=O 's=O so=O nice=O that=O the=O battery=T-POS last=O so=O long=O and=O that=O this=O machine=O has=O the=O snow=O lion=O !=O####It=O 's=O so=O nice=S that=O the=O battery=O last=O so=O long=S and=O that=O this=O machine=O has=O the=O snow=O lion=O !=O
it 's exactly what i wanted , and it has all the new features and whatnot .####it=O 's=O exactly=O what=O i=O wanted=O ,=O and=O it=O has=O all=O the=O new=O features=T-POS and=O whatnot=O .=O####it=O 's=O exactly=O what=O i=O wanted=S ,=O and=O it=O has=O all=O the=O new=S features=O and=O whatnot=O .=O
It feels cheap , the keyboard is not very sensitive .####It=O feels=O cheap=O ,=O the=O keyboard=T-NEG is=O not=O very=O sensitive=O .=O####It=O feels=O cheap=S ,=O the=O keyboard=O is=O not=S very=S sensitive=S .=O
Though please note that sometimes it crashes , and the sound quality isnt superb .####Though=O please=O note=O that=O sometimes=O it=O crashes=O ,=O and=O the=O sound=T-NEG quality=T-NEG isnt=O superb=O .=O####Though=O please=O note=O that=O sometimes=O it=O crashes=O ,=O and=O the=O sound=O quality=O isnt=S superb=S .=O
It is very easy to navigate even for a novice .####It=O is=O very=O easy=O to=O navigate=T-POS even=O for=O a=O novice=O .=O####It=O is=O very=O easy=S to=O navigate=O even=O for=O a=O novice=O .=O
Does everything I need it to , has a wonderful battery life and I could n't be happier .####Does=O everything=O I=O need=O it=O to=O ,=O has=O a=O wonderful=O battery=T-POS life=T-POS and=O I=O could=O n't=O be=O happier=O .=O####Does=O everything=O I=O need=O it=O to=O ,=O has=O a=O wonderful=S battery=O life=O and=O I=O could=O n't=O be=O happier=O .=O
Great Performance and Quality .####Great=O Performance=T-POS and=O Quality=TT-POS .=O####Great=S Performance=O and=O Quality=O .=O
One more thing , this mac does NOT come with restore disks and I am not sure if you can make them direct from the mac like you can with newer PC 's , also the charging cables are made of the same cheap material as the iPhone/iPod touch cables .####One=O more=O thing=O ,=O this=O mac=O does=O NOT=O come=O with=O restore=O disks=O and=O I=O am=O not=O sure=O if=O you=O can=O make=O them=O direct=O from=O the=O mac=O like=O you=O can=O with=O newer=O PC=O 's=O ,=O also=O the=O charging=O cables=O are=O made=O of=O the=O same=O cheap=O material=T-NEG as=O the=O iPhone/iPod=O touch=O cables=O .=O####One=O more=O thing=O ,=O this=O mac=O does=O NOT=O come=O with=O restore=O disks=O and=O I=O am=O not=O sure=O if=O you=O can=O make=O them=O direct=O from=O the=O mac=O like=O you=O can=O with=O newer=O PC=O 's=O ,=O also=O the=O charging=O cables=O are=O made=O of=O the=O same=O cheap=S material=O as=O the=O iPhone/iPod=O touch=O cables=O .=O
The new os is great on my macbook pro !####The=O new=O os=T-POS is=O great=O on=O my=O macbook=O pro=O !=O####The=O new=O os=O is=O great=S on=O my=O macbook=O pro=O !=O
I had a little problem adjusting to the small screen but works fine as long as I remember to carry my glasses .####I=O had=O a=O little=O problem=O adjusting=O to=O the=O small=O screen=T-POS but=O works=O fine=O as=O long=O as=O I=O remember=O to=O carry=O my=O glasses=O .=O####I=O had=O a=O little=O problem=O adjusting=O to=O the=O small=S screen=O but=O works=O fine=O as=O long=O as=O I=O remember=O to=O carry=O my=O glasses=O .=O
I have experienced no problems , works as anticipated .####I=O have=O experienced=O no=O problems=O ,=O works=T-POS as=O anticipated=O .=O####I=O have=O experienced=O no=O problems=O ,=O works=O as=S anticipated=S .=O
System is running great .####System=T-POS is=O running=O great=O .=O####System=O is=O running=O great=S .=O
Easy to customize setting and even create your own bookmarks .####Easy=O to=O customize=T-POS setting=T-POS and=O even=O create=TT-POS your=TT-POS own=TT-POS bookmarks=TT-POS .=O####Easy=S to=O customize=O setting=O and=O even=O create=O your=O own=O bookmarks=O .=O
it has all the features that we expected and the price was good , working well so far .####it=O has=O all=O the=O features=O that=O we=O expected=O and=O the=O price=T-POS was=O good=O ,=O working=TT-POS well=O so=O far=O .=O####it=O has=O all=O the=O features=O that=O we=O expected=O and=O the=O price=O was=O good=S ,=O working=O well=SS so=O far=O .=O
The new operating system makes this computer into a super iPad .####The=O new=O operating=T-POS system=T-POS makes=O this=O computer=O into=O a=O super=O iPad=O .=O####The=O new=S operating=O system=O makes=O this=O computer=O into=O a=O super=O iPad=O .=O
Easy to set up and go !####Easy=O to=O set=T-POS up=T-POS and=O go=O !=O####Easy=S to=O set=O up=O and=O go=O !=O
I ca n't believe how quiet the hard drive is and how quick this thing boots up .####I=O ca=O n't=O believe=O how=O quiet=O the=O hard=T-POS drive=T-POS is=O and=O how=O quick=O this=O thing=O boots=TT-POS up=TT-POS .=O####I=O ca=O n't=O believe=O how=O quiet=S the=O hard=O drive=O is=O and=O how=O quick=SS this=O thing=O boots=O up=O .=O
It 's just what we were looking for and it works great .####It=O 's=O just=O what=O we=O were=O looking=O for=O and=O it=O works=T-POS great=O .=O####It=O 's=O just=O what=O we=O were=O looking=O for=O and=O it=O works=O great=S .=O
It 's so quick and responsive that it makes working / surfing on a computer so much more pleasurable !####It=O 's=O so=O quick=O and=O responsive=O that=O it=O makes=O working=T-POS /=O surfing=TT-POS on=O a=O computer=O so=O much=O more=O pleasurable=O !=O####It=O 's=O so=O quick=O and=O responsive=O that=O it=O makes=O working=O /=O surfing=O on=O a=O computer=O so=O much=O more=O pleasurable=S !=O
It works fine , and all the software seems to run pretty well .####It=O works=T-POS fine=O ,=O and=O all=O the=O software=TT-POS seems=O to=O run=O pretty=O well=O .=O####It=O works=O fine=S ,=O and=O all=O the=O software=O seems=O to=O run=O pretty=O well=SS .=O
I wanted a computer that was quite , fast , and that had overall great performance .####I=O wanted=O a=O computer=O that=O was=O quite=O ,=O fast=O ,=O and=O that=O had=O overall=O great=O performance=T-NEU .=O####I=O wanted=O a=O computer=O that=O was=O quite=O ,=O fast=O ,=O and=O that=O had=O overall=O great=S performance=O .=O
Harddrive was in poor condition , had to replace it .####Harddrive=T-NEG was=O in=O poor=O condition=O ,=O had=O to=O replace=O it=O .=O####Harddrive=O was=O in=O poor=S condition=O ,=O had=O to=O replace=O it=O .=O
The on/off switch is a bit obscure in the rear corner .####The=O on/off=T-NEG switch=T-NEG is=O a=O bit=O obscure=O in=O the=O rear=O corner=O .=O####The=O on/off=O switch=O is=O a=O bit=O obscure=S in=O the=O rear=O corner=O .=O
My only complaint is the total lack of instructions that come with the mac mini .####My=O only=O complaint=O is=O the=O total=O lack=O of=O instructions=T-NEG that=O come=O with=O the=O mac=O mini=O .=O####My=O only=O complaint=O is=O the=O total=O lack=S of=O instructions=O that=O come=O with=O the=O mac=O mini=O .=O
The only task that this computer would not be good enough for would be gaming , otherwise the integrated Intel 4000 graphics work well for other tasks .####The=O only=O task=O that=O this=O computer=O would=O not=O be=O good=O enough=O for=O would=O be=O gaming=T-NEG ,=O otherwise=O the=O integrated=TT-POS Intel=TT-POS 4000=TT-POS graphics=TT-POS work=O well=O for=O other=O tasks=O .=O####The=O only=O task=O that=O this=O computer=O would=O not=S be=S good=S enough=O for=O would=O be=O gaming=O ,=O otherwise=O the=O integrated=O Intel=O 4000=O graphics=O work=O well=SS for=O other=O tasks=O .=O
I 'm hoping the rest of the features will be the signature quality of apple .####I=O 'm=O hoping=O the=O rest=O of=O the=O features=T-POS will=O be=O the=O signature=O quality=O of=O apple=O .=O####I=O 'm=O hoping=O the=O rest=O of=O the=O features=O will=O be=O the=O signature=S quality=O of=O apple=O .=O
I use it mostly for content creation ( Audio , video , photo editing ) and its reliable .####I=O use=O it=O mostly=O for=O content=O creation=O (=O Audio=T-POS ,=O video=TT-POS ,=O photo=TTT-POS editing=TTT-POS )=O and=O its=O reliable=O .=O####I=O use=O it=O mostly=O for=O content=O creation=O (=O Audio=O ,=O video=O ,=O photo=O editing=O )=O and=O its=O reliable=S .=O
Screen is bright and gorgeous .####Screen=T-POS is=O bright=O and=O gorgeous=O .=O####Screen=O is=O bright=S and=O gorgeous=S .=O
It is robust , with a friendly use as all Apple products .####It=O is=O robust=O ,=O with=O a=O friendly=O use=T-POS as=O all=O Apple=O products=O .=O####It=O is=O robust=O ,=O with=O a=O friendly=S use=O as=O all=O Apple=O products=O .=O
It is fast and easy to use .####It=O is=O fast=O and=O easy=O to=O use=T-POS .=O####It=O is=O fast=O and=O easy=S to=O use=O .=O
And the fact that it comes with an i5 processor definitely speeds things up####And=O the=O fact=O that=O it=O comes=O with=O an=O i5=T-POS processor=T-POS definitely=O speeds=O things=O up=O####And=O the=O fact=O that=O it=O comes=O with=O an=O i5=O processor=O definitely=O speeds=S things=S up=S
I have been PC for years but this computer is intuitive and its built in features are a great help####I=O have=O been=O PC=O for=O years=O but=O this=O computer=O is=O intuitive=O and=O its=O built=T-POS in=T-POS features=T-POS are=O a=O great=O help=O####I=O have=O been=O PC=O for=O years=O but=O this=O computer=O is=O intuitive=O and=O its=O built=O in=O features=O are=O a=O great=S help=S
Nice screen , keyboard works great !####Nice=O screen=T-POS ,=O keyboard=TT-POS works=O great=O !=O####Nice=S screen=O ,=O keyboard=O works=O great=SS !=O
I was amazed at how fast the delivery was .####I=O was=O amazed=O at=O how=O fast=O the=O delivery=T-POS was=O .=O####I=O was=O amazed=S at=O how=O fast=S the=O delivery=O was=O .=O
The memory was gone and it was not able to be used .####The=O memory=T-NEG was=O gone=O and=O it=O was=O not=O able=O to=O be=O used=O .=O####The=O memory=O was=O gone=S and=O it=O was=O not=S able=S to=S be=S used=S .=O
It works great and I am so happy I bought it .####It=O works=T-POS great=O and=O I=O am=O so=O happy=O I=O bought=O it=O .=O####It=O works=O great=S and=O I=O am=O so=O happy=O I=O bought=O it=O .=O
I like the design and ease of use with the keyboard , plenty of ports .####I=O like=O the=O design=T-POS and=O ease=O of=O use=O with=O the=O keyboard=TT-POS ,=O plenty=O of=O ports=TTT-POS .=O####I=O like=S the=O design=O and=O ease=SS of=SS use=SS with=O the=O keyboard=O ,=O plenty=SSS of=O ports=O .=O
it definitely beats my old mac and the service was great .####it=O definitely=O beats=O my=O old=O mac=O and=O the=O service=T-POS was=O great=O .=O####it=O definitely=O beats=O my=O old=O mac=O and=O the=O service=O was=O great=S .=O
Web browsing is very quick with Safari browser .####Web=T-POS browsing=T-POS is=O very=O quick=O with=O Safari=TT-POS browser=TT-POS .=O####Web=O browsing=O is=O very=O quick=S with=O Safari=O browser=O .=O
I like the lighted screen at night .####I=O like=O the=O lighted=T-POS screen=T-POS at=O night=O .=O####I=O like=S the=O lighted=O screen=O at=O night=O .=O
It is really easy to use and it is quick to start up .####It=O is=O really=O easy=O to=O use=T-POS and=O it=O is=O quick=O to=O start=TT-POS up=TT-POS .=O####It=O is=O really=O easy=S to=O use=O and=O it=O is=O quick=SS to=O start=O up=O .=O
I 've lived with the crashes and slow operation and restarts .####I=O 've=O lived=O with=O the=O crashes=O and=O slow=O operation=T-NEG and=O restarts=O .=O####I=O 've=O lived=O with=O the=O crashes=O and=O slow=S operation=O and=O restarts=O .=O
USB3 Peripherals are noticably less expensive than the ThunderBolt ones .####USB3=T-POS Peripherals=T-POS are=O noticably=O less=O expensive=O than=O the=O ThunderBolt=O ones=O .=O####USB3=O Peripherals=O are=O noticably=O less=S expensive=S than=O the=O ThunderBolt=O ones=O .=O
It 's fast , light , and is perfect for media editing , which is mostly why I bought it in the first place .####It=O 's=O fast=O ,=O light=O ,=O and=O is=O perfect=O for=O media=T-POS editing=T-POS ,=O which=O is=O mostly=O why=O I=O bought=O it=O in=O the=O first=O place=O .=O####It=O 's=O fast=O ,=O light=O ,=O and=O is=O perfect=S for=O media=O editing=O ,=O which=O is=O mostly=O why=O I=O bought=O it=O in=O the=O first=O place=O .=O
The battery lasts as advertised ( give or take 15-20 minutes ) , and the entire user experience is very elegant .####The=O battery=O lasts=O as=O advertised=O (=O give=O or=O take=O 15-20=O minutes=O )=O ,=O and=O the=O entire=O user=T-POS experience=T-POS is=O very=O elegant=O .=O####The=O battery=O lasts=O as=O advertised=O (=O give=O or=O take=O 15-20=O minutes=O )=O ,=O and=O the=O entire=O user=O experience=O is=O very=O elegant=S .=O
Thanks for the fast shipment and great price .####Thanks=O for=O the=O fast=O shipment=T-POS and=O great=O price=TT-POS .=O####Thanks=O for=O the=O fast=S shipment=O and=O great=SS price=O .=O
! Excellent performance , usability , presentation and time response .####!=O Excellent=O performance=T-POS ,=O usability=TT-POS ,=O presentation=TTT-POS and=O time=TTTT-POS response=TTTT-POS .=O####!=O Excellent=S performance=O ,=O usability=O ,=O presentation=O and=O time=O response=O .=O
The smaller size was a bonus because of space restrictions .####The=O smaller=O size=T-POS was=O a=O bonus=O because=O of=O space=O restrictions=O .=O####The=O smaller=S size=O was=O a=O bonus=S because=O of=O space=O restrictions=O .=O
I blame the Mac OS .####I=O blame=O the=O Mac=T-NEG OS=T-NEG .=O####I=O blame=S the=O Mac=O OS=O .=O
I like the operating system .####I=O like=O the=O operating=T-POS system=T-POS .=O####I=O like=S the=O operating=O system=O .=O
I love the form factor .####I=O love=O the=O form=T-POS factor=T-POS .=O####I=O love=S the=O form=O factor=O .=O
It 's fast at loading the internet .####It=O 's=O fast=O at=O loading=T-POS the=T-POS internet=T-POS .=O####It=O 's=O fast=S at=O loading=O the=O internet=O .=O
So much faster and sleeker looking .####So=O much=O faster=O and=O sleeker=O looking=T-POS .=O####So=O much=O faster=S and=O sleeker=S looking=O .=O
Unfortunately , it runs XP and Microsoft is dropping support next April .####Unfortunately=O ,=O it=O runs=O XP=T-NEU and=O Microsoft=O is=O dropping=O support=TT-NEG next=O April=O .=O####Unfortunately=S ,=O it=O runs=O XP=O and=O Microsoft=O is=O dropping=SS support=O next=O April=O .=O
First off , I really do like my MBP ... once used to the OS it is pretty easy to get around , and the overall build is great ... eg the keyboard is one of the best to type on .####First=O off=O ,=O I=O really=O do=O like=O my=O MBP=O ...=O once=O used=O to=O the=O OS=T-POS it=O is=O pretty=O easy=O to=O get=O around=O ,=O and=O the=O overall=TT-POS build=TT-POS is=O great=O ...=O eg=O the=O keyboard=TTT-POS is=O one=O of=O the=O best=O to=O type=O on=O .=O####First=O off=O ,=O I=O really=O do=O like=S my=O MBP=O ...=O once=O used=O to=O the=O OS=O it=O is=O pretty=O easy=S to=O get=O around=O ,=O and=O the=O overall=O build=O is=O great=SS ...=O eg=O the=O keyboard=O is=O one=O of=O the=O best=SSS to=O type=O on=O .=O
It is made of such solid construction and since I have never had a Mac using my iPhone helped me get used to the system a bit .####It=O is=O made=O of=O such=O solid=O construction=T-POS and=O since=O I=O have=O never=O had=O a=O Mac=O using=O my=O iPhone=O helped=O me=O get=O used=O to=O the=O system=O a=O bit=O .=O####It=O is=O made=O of=O such=O solid=S construction=O and=O since=O I=O have=O never=O had=O a=O Mac=O using=O my=O iPhone=O helped=O me=O get=O used=O to=O the=O system=O a=O bit=O .=O
Very nice unibody construction .####Very=O nice=O unibody=T-POS construction=T-POS .=O####Very=O nice=S unibody=O construction=O .=O
This Macbook Pro is fast , powerful , and runs super quiet and cool .####This=O Macbook=O Pro=O is=O fast=O ,=O powerful=O ,=O and=O runs=T-POS super=O quiet=O and=O cool=O .=O####This=O Macbook=O Pro=O is=O fast=O ,=O powerful=O ,=O and=O runs=O super=O quiet=S and=O cool=S .=O
It 's ok but does n't have a disk drive which I did n't know until after I bought it .####It=O 's=O ok=O but=O does=O n't=O have=O a=O disk=T-NEU drive=T-NEU which=O I=O did=O n't=O know=O until=O after=O I=O bought=O it=O .=O####It=O 's=O ok=O but=O does=S n't=S have=S a=O disk=O drive=O which=O I=O did=O n't=O know=O until=O after=O I=O bought=O it=O .=O
There is no HDMI receptacle , nor is there an SD card slot located anywhere on the device .####There=O is=O no=O HDMI=T-NEU receptacle=T-NEU ,=O nor=O is=O there=O an=O SD=TT-NEU card=TT-NEU slot=TT-NEU located=O anywhere=O on=O the=O device=O .=O####There=O is=O no=S HDMI=O receptacle=O ,=O nor=SS is=O there=O an=O SD=O card=O slot=O located=O anywhere=O on=O the=O device=O .=O
It came in brand new and works perfectly .####It=O came=O in=O brand=O new=O and=O works=T-POS perfectly=O .=O####It=O came=O in=O brand=O new=O and=O works=O perfectly=S .=O
It should n't happen like that , I do n't have any design app open or anything .####It=O should=O n't=O happen=O like=O that=O ,=O I=O do=O n't=O have=O any=O design=T-NEU app=T-NEU open=O or=O anything=O .=O####It=O should=O n't=O happen=O like=O that=O ,=O I=O do=S n't=S have=S any=O design=O app=O open=O or=O anything=O .=O
MY TRACKPAD IS NOT WORKING .####MY=O TRACKPAD=T-NEG IS=O NOT=O WORKING=O .=O####MY=O TRACKPAD=O IS=O NOT=S WORKING=S .=O
It looks and feels solid , with a flawless finish .####It=O looks=TT-POS and=O feels=TTT-POS solid=O ,=O with=O a=O flawless=O finish=T-POS .=O####It=O looks=O and=O feels=O solid=SS ,=O with=O a=O flawless=S finish=O .=O
Price was higher when purchased on MAC when compared to price showing on PC when I bought this product .####Price=T-NEG was=O higher=O when=O purchased=O on=O MAC=O when=O compared=O to=O price=O showing=O on=O PC=O when=O I=O bought=O this=O product=O .=O####Price=O was=O higher=S when=O purchased=O on=O MAC=O when=O compared=O to=O price=O showing=O on=O PC=O when=O I=O bought=O this=O product=O .=O
Then the system would many times not power down without a forced power-off .####Then=O the=O system=T-NEG would=O many=O times=O not=O power=O down=O without=O a=O forced=O power-off=O .=O####Then=O the=O system=O would=O many=O times=O not=S power=S down=S without=O a=O forced=O power-off=O .=O
The configuration is perfect for my needs .####The=O configuration=T-POS is=O perfect=O for=O my=O needs=O .=O####The=O configuration=O is=O perfect=S for=O my=O needs=O .=O
and the speakers is the worst ever .####and=O the=O speakers=T-NEG is=O the=O worst=O ever=O .=O####and=O the=O speakers=O is=O the=O worst=S ever=O .=O
Its the best , its got the looks , super easy to use and love all you can do with the trackpad ! ..####Its=O the=O best=O ,=O its=O got=O the=O looks=O ,=O super=O easy=O to=O use=T-POS and=O love=O all=O you=O can=O do=O with=O the=O trackpad=TT-POS !=O ..=O####Its=O the=O best=O ,=O its=O got=O the=O looks=O ,=O super=O easy=S to=O use=O and=O love=SS all=O you=O can=O do=O with=O the=O trackpad=O !=O ..=O
Web surfuring is smooth and seamless .####Web=T-POS surfuring=T-POS is=O smooth=O and=O seamless=O .=O####Web=O surfuring=O is=O smooth=S and=O seamless=S .=O
I 'm overall pleased with the interface and the portability of this product .####I=O 'm=O overall=O pleased=O with=O the=O interface=T-POS and=O the=O portability=TT-POS of=O this=O product=O .=O####I=O 'm=O overall=O pleased=S with=O the=O interface=O and=O the=O portability=O of=O this=O product=O .=O
This item is a beautiful piece , it works well , it is easy to carry and handle .####This=O item=O is=O a=O beautiful=O piece=O ,=O it=O works=T-POS well=O ,=O it=O is=O easy=O to=O carry=TT-POS and=O handle=TTT-POS .=O####This=O item=O is=O a=O beautiful=O piece=O ,=O it=O works=O well=S ,=O it=O is=O easy=SS to=O carry=O and=O handle=O .=O
It was also suffering from hardware ( keyboard ) issues , relatively slow performance and shortening battery lifetime .####It=O was=O also=O suffering=O from=O hardware=O (=O keyboard=O )=O issues=O ,=O relatively=O slow=O performance=T-NEG and=O shortening=O battery=TT-NEG lifetime=TT-NEG .=O####It=O was=O also=O suffering=O from=O hardware=O (=O keyboard=O )=O issues=O ,=O relatively=O slow=S performance=O and=O shortening=SS battery=O lifetime=O .=O
Runs good and does the job , ca n't complain about that !####Runs=T-POS good=O and=O does=O the=O job=O ,=O ca=O n't=O complain=O about=O that=O !=O####Runs=O good=S and=O does=O the=O job=O ,=O ca=O n't=O complain=O about=O that=O !=O
It 's silent and has a very small footprint on my desk .####It=O 's=O silent=O and=O has=O a=O very=O small=O footprint=T-POS on=O my=O desk=O .=O####It=O 's=O silent=O and=O has=O a=O very=O small=S footprint=O on=O my=O desk=O .=O
The exterior is absolutely gorgeous .####The=O exterior=T-POS is=O absolutely=O gorgeous=O .=O####The=O exterior=O is=O absolutely=O gorgeous=S .=O
It has a very high performance , just for what I needed for .####It=O has=O a=O very=O high=O performance=T-POS ,=O just=O for=O what=O I=O needed=O for=O .=O####It=O has=O a=O very=O high=S performance=O ,=O just=O for=O what=O I=O needed=O for=O .=O
Apple is aware of this issue and this is either old stock or a defective design involving the intel 4000 graphics chipset .####Apple=O is=O aware=O of=O this=O issue=O and=O this=O is=O either=O old=O stock=O or=O a=O defective=O design=TT-NEU involving=O the=O intel=T-NEU 4000=T-NEU graphics=T-NEU chipset=T-NEU .=O####Apple=O is=O aware=O of=O this=O issue=O and=O this=O is=O either=O old=O stock=O or=O a=O defective=S design=O involving=O the=O intel=O 4000=O graphics=O chipset=O .=O
I just bought the new MacBook Pro , the 13 '' model , and I ca n't believe Apple keeps making the same mistake with regard to USB ports .####I=O just=O bought=O the=O new=O MacBook=O Pro=O ,=O the=O 13=O ''=O model=O ,=O and=O I=O ca=O n't=O believe=O Apple=O keeps=O making=O the=O same=O mistake=O with=O regard=O to=O USB=T-NEG ports=T-NEG .=O####I=O just=O bought=O the=O new=O MacBook=O Pro=O ,=O the=O 13=O ''=O model=O ,=O and=O I=O ca=O n't=O believe=O Apple=O keeps=O making=O the=O same=O mistake=S with=O regard=O to=O USB=O ports=O .=O
It is the perfect size and speed for me .####It=O is=O the=O perfect=O size=T-POS and=O speed=TT-POS for=O me=O .=O####It=O is=O the=O perfect=S size=O and=O speed=O for=O me=O .=O
THE CUSTOMER SERVICE IS TERRIFIC ! !####THE=O CUSTOMER=T-POS SERVICE=T-POS IS=O TERRIFIC=O !=O !=O####THE=O CUSTOMER=O SERVICE=O IS=O TERRIFIC=S !=O !=O
My last laptop was a 17 '' ASUS gaming machine , which performed admirably , but having since built my own desktop and really settling into the college life , I found myself wanting something smaller and less cumbersome , not to mention that the ASUS had been slowly developing problems ever since I bought it about 4 years ago .####My=O last=O laptop=O was=O a=O 17=O ''=O ASUS=O gaming=O machine=O ,=O which=O performed=T-POS admirably=O ,=O but=O having=O since=O built=O my=O own=O desktop=O and=O really=O settling=O into=O the=O college=O life=O ,=O I=O found=O myself=O wanting=O something=O smaller=O and=O less=O cumbersome=O ,=O not=O to=O mention=O that=O the=O ASUS=O had=O been=O slowly=O developing=O problems=O ever=O since=O I=O bought=O it=O about=O 4=O years=O ago=O .=O####My=O last=O laptop=O was=O a=O 17=O ''=O ASUS=O gaming=O machine=O ,=O which=O performed=O admirably=S ,=O but=O having=O since=O built=O my=O own=O desktop=O and=O really=O settling=O into=O the=O college=O life=O ,=O I=O found=O myself=O wanting=O something=O smaller=O and=O less=O cumbersome=O ,=O not=O to=O mention=O that=O the=O ASUS=O had=O been=O slowly=O developing=O problems=O ever=O since=O I=O bought=O it=O about=O 4=O years=O ago=O .=O
However , it did not have any scratches , ZERO battery cycle count ( pretty surprised ) , and all the hardware seemed to be working perfectly .####However=O ,=O it=O did=O not=O have=O any=O scratches=O ,=O ZERO=O battery=T-POS cycle=T-POS count=T-POS (=O pretty=O surprised=O )=O ,=O and=O all=O the=O hardware=TT-POS seemed=O to=O be=O working=O perfectly=O .=O####However=O ,=O it=O did=O not=O have=O any=O scratches=O ,=O ZERO=S battery=O cycle=O count=O (=O pretty=O surprised=S )=O ,=O and=O all=O the=O hardware=O seemed=O to=O be=O working=O perfectly=SS .=O
And as for all the fancy finger swipes -- I just gave up and attached a mouse .####And=O as=O for=O all=O the=O fancy=O finger=T-NEG swipes=T-NEG --=O I=O just=O gave=O up=O and=O attached=O a=O mouse=O .=O####And=O as=O for=O all=O the=O fancy=S finger=O swipes=O --=O I=O just=O gave=O up=O and=O attached=O a=O mouse=O .=O
I needed a laptop with big storage , a nice screen and fast so I can photoshop without any problem .####I=O needed=O a=O laptop=O with=O big=O storage=T-NEU ,=O a=O nice=O screen=TT-NEU and=O fast=O so=O I=O can=O photoshop=O without=O any=O problem=O .=O####I=O needed=O a=O laptop=O with=O big=S storage=O ,=O a=O nice=SS screen=O and=O fast=O so=O I=O can=O photoshop=O without=O any=O problem=O .=O
I like coming back to Mac OS but this laptop is lacking in speaker quality compared to my $ 400 old HP laptop .####I=O like=O coming=O back=O to=O Mac=T-POS OS=T-POS but=O this=O laptop=O is=O lacking=O in=O speaker=TT-NEG quality=TT-NEG compared=O to=O my=O $=O 400=O old=O HP=O laptop=O .=O####I=O like=S coming=O back=O to=O Mac=O OS=O but=O this=O laptop=O is=O lacking=SS in=O speaker=O quality=O compared=O to=O my=O $=O 400=O old=O HP=O laptop=O .=O
Shipped very quickly and safely .####Shipped=T-POS very=O quickly=O and=O safely=O .=O####Shipped=O very=O quickly=S and=O safely=S .=O
The thunderbolt port is awesome !####The=O thunderbolt=T-POS port=T-POS is=O awesome=O !=O####The=O thunderbolt=O port=O is=O awesome=S !=O
The performance is definitely superior to any computer I 've ever put my hands on .####The=O performance=T-POS is=O definitely=O superior=O to=O any=O computer=O I=O 've=O ever=O put=O my=O hands=O on=O .=O####The=O performance=O is=O definitely=O superior=S to=O any=O computer=O I=O 've=O ever=O put=O my=O hands=O on=O .=O
It 's great for streaming video and other entertainment uses .####It=O 's=O great=O for=O streaming=T-POS video=T-POS and=O other=O entertainment=TT-POS uses=TT-POS .=O####It=O 's=O great=S for=O streaming=O video=O and=O other=O entertainment=O uses=O .=O
I like the design and its features but there are somethings I think needs to be improved .####I=O like=O the=O design=T-POS and=O its=O features=TT-POS but=O there=O are=O somethings=O I=O think=O needs=O to=O be=O improved=O .=O####I=O like=S the=O design=O and=O its=O features=O but=O there=O are=O somethings=O I=O think=O needs=SS to=SS be=SS improved=SS .=O
There were small problems with Mac office .####There=O were=O small=O problems=O with=O Mac=T-NEG office=T-NEG .=O####There=O were=O small=O problems=S with=O Mac=O office=O .=O
I ordered my 2012 mac mini after being disappointed with spec of the new 27 '' Imacs .####I=O ordered=O my=O 2012=O mac=O mini=O after=O being=O disappointed=O with=O spec=T-NEG of=O the=O new=O 27=O ''=O Imacs=O .=O####I=O ordered=O my=O 2012=O mac=O mini=O after=O being=O disappointed=S with=O spec=O of=O the=O new=O 27=O ''=O Imacs=O .=O
Its fast , easy to use and it looks great .####Its=O fast=O ,=O easy=O to=O use=T-POS and=O it=O looks=TT-POS great=O .=O####Its=O fast=O ,=O easy=S to=O use=O and=O it=O looks=O great=SS .=O
Performance is much much better on the Pro , especially if you install an SSD on it .####Performance=T-POS is=O much=O much=O better=O on=O the=O Pro=O ,=O especially=O if=O you=O install=O an=O SSD=TT-POS on=O it=O .=O####Performance=O is=O much=O much=O better=S on=O the=O Pro=O ,=O especially=O if=O you=O install=O an=O SSD=O on=O it=O .=O
Note , however , that any existing MagSafe accessories you have will not work with the MagSafe 2 connection .####Note=O ,=O however=O ,=O that=O any=O existing=O MagSafe=T-NEU accessories=T-NEU you=O have=O will=O not=O work=O with=O the=O MagSafe=TT-NEG 2=TT-NEG connection=TT-NEG .=O####Note=O ,=O however=O ,=O that=O any=O existing=O MagSafe=O accessories=O you=O have=O will=O not=S work=S with=O the=O MagSafe=O 2=O connection=O .=O
The only thing I dislike is the touchpad , alot of the times its unresponsive and does things I dont want it too , I would recommend using a mouse with it .####The=O only=O thing=O I=O dislike=O is=O the=O touchpad=T-NEG ,=O alot=O of=O the=O times=O its=O unresponsive=O and=O does=O things=O I=O dont=O want=O it=O too=O ,=O I=O would=O recommend=O using=O a=O mouse=TT-NEU with=O it=O .=O####The=O only=O thing=O I=O dislike=S is=O the=O touchpad=O ,=O alot=O of=O the=O times=O its=O unresponsive=S and=O does=O things=O I=O dont=O want=O it=O too=O ,=O I=O would=O recommend=SS using=O a=O mouse=O with=O it=O .=O
The Mac mini is about 8x smaller than my old computer which is a huge bonus and runs very quiet , actually the fans are n't audible unlike my old pc####The=O Mac=O mini=O is=O about=O 8x=O smaller=O than=O my=O old=O computer=O which=O is=O a=O huge=O bonus=O and=O runs=T-POS very=O quiet=O ,=O actually=O the=O fans=TT-POS are=O n't=O audible=O unlike=O my=O old=O pc=O####The=O Mac=O mini=O is=O about=O 8x=O smaller=O than=O my=O old=O computer=O which=O is=O a=O huge=O bonus=O and=O runs=O very=O quiet=S ,=O actually=O the=O fans=O are=SS n't=SS audible=SS unlike=O my=O old=O pc=O
I thought the transition would be difficult at best and would take some time to fully familiarize myself with the new Mac ecosystem .####I=O thought=O the=O transition=O would=O be=O difficult=O at=O best=O and=O would=O take=O some=O time=O to=O fully=O familiarize=O myself=O with=O the=O new=O Mac=T-NEU ecosystem=T-NEU .=O####I=O thought=O the=O transition=O would=O be=O difficult=O at=O best=O and=O would=O take=S some=S time=S to=O fully=O familiarize=O myself=O with=O the=O new=O Mac=O ecosystem=O .=O
It 's absolutely wonderful and worth the price !####It=O 's=O absolutely=O wonderful=O and=O worth=O the=O price=T-POS !=O####It=O 's=O absolutely=O wonderful=S and=O worth=S the=O price=O !=O
I am please with the products ease of use ; out of the box ready ; appearance and functionality .####I=O am=O please=O with=O the=O products=O ease=O of=O use=T-POS ;=O out=O of=O the=O box=O ready=O ;=O appearance=TT-POS and=O functionality=TTT-POS .=O####I=O am=O please=S with=O the=O products=O ease=S of=O use=O ;=O out=O of=O the=O box=O ready=O ;=O appearance=O and=O functionality=O .=O
Perfect for all my graphic design classes I 'm taking this year in college : - )####Perfect=O for=O all=O my=O graphic=T-POS design=T-POS classes=O I=O 'm=O taking=O this=O year=O in=O college=O :=O -=O )=O####Perfect=S for=O all=O my=O graphic=O design=O classes=O I=O 'm=O taking=O this=O year=O in=O college=O :=O -=O )=O
I will not be using that slot again .####I=O will=O not=O be=O using=O that=O slot=T-NEG again=O .=O####I=O will=O not=S be=S using=S that=O slot=O again=O .=O
The OS is fast and fluid , everything is organized and it 's just beautiful .####The=O OS=T-POS is=O fast=O and=O fluid=O ,=O everything=O is=O organized=O and=O it=O 's=O just=O beautiful=O .=O####The=O OS=O is=O fast=S and=O fluid=S ,=O everything=O is=O organized=S and=O it=O 's=O just=O beautiful=S .=O
They are simpler to use .####They=O are=O simpler=O to=O use=T-POS .=O####They=O are=O simpler=S to=O use=O .=O
! so nice .. stable .. fast .. now i got my SSD !####!=O so=O nice=O ..=O stable=O ..=O fast=O ..=O now=O i=O got=O my=O SSD=T-POS !=O####!=O so=O nice=S ..=O stable=S ..=O fast=S ..=O now=O i=O got=O my=O SSD=O !=O
I love the quick start up .####I=O love=O the=O quick=O start=T-POS up=T-POS .=O####I=O love=S the=O quick=O start=O up=O .=O
You just can not beat the functionality of an Apple device .####You=O just=O can=O not=O beat=O the=O functionality=T-POS of=O an=O Apple=O device=O .=O####You=O just=O can=S not=S beat=S the=O functionality=O of=O an=O Apple=O device=O .=O
Yet my mac continues to function properly .####Yet=O my=O mac=O continues=O to=O function=T-POS properly=O .=O####Yet=O my=O mac=O continues=O to=O function=O properly=S .=O
Graphics are much improved .####Graphics=T-POS are=O much=O improved=O .=O####Graphics=O are=O much=O improved=S .=O
Here are the things that made me confident with my purchase : Build Quality - Seriously , you ca n't beat a unibody construction .####Here=O are=O the=O things=O that=O made=O me=O confident=O with=O my=O purchase=O :=O Build=T-POS Quality=T-POS -=O Seriously=O ,=O you=O ca=O n't=O beat=O a=O unibody=TT-POS construction=TT-POS .=O####Here=O are=O the=O things=O that=O made=O me=O confident=S with=O my=O purchase=O :=O Build=O Quality=O -=O Seriously=O ,=O you=O ca=SS n't=SS beat=SS a=O unibody=O construction=O .=O
It provides much more flexibility for connectivity .####It=O provides=O much=O more=O flexibility=T-POS for=T-POS connectivity=T-POS .=O####It=O provides=O much=O more=S flexibility=O for=O connectivity=O .=O
Mac tutorials do help .####Mac=T-POS tutorials=T-POS do=O help=O .=O####Mac=O tutorials=O do=O help=S .=O
The technical support was not helpful as well .####The=O technical=T-NEG support=T-NEG was=O not=O helpful=O as=O well=O .=O####The=O technical=O support=O was=O not=S helpful=S as=O well=O .=O
I got the new adapter and there was no change .####I=O got=O the=O new=O adapter=T-NEU and=O there=O was=O no=O change=O .=O####I=O got=O the=O new=S adapter=O and=O there=O was=O no=S change=S .=O
Logic board utterly fried , cried , and laid down and died .####Logic=T-POS board=T-POS utterly=O fried=O ,=O cried=O ,=O and=O laid=O down=O and=O died=O .=O####Logic=O board=O utterly=S fried=S ,=O cried=S ,=O and=O laid=S down=S and=O died=S .=O
The sound was crappy even when you turn up the volume still the same results .####The=O sound=T-NEG was=O crappy=O even=O when=O you=O turn=O up=O the=O volume=TT-NEG still=O the=O same=O results=O .=O####The=O sound=O was=O crappy=S even=O when=O you=O turn=O up=O the=O volume=O still=O the=O same=O results=O .=O
OSX Lion is a great performer..extremely fast and reliable .####OSX=T-POS Lion=T-POS is=O a=O great=O performer..extremely=O fast=O and=O reliable=O .=O####OSX=O Lion=O is=O a=O great=S performer..extremely=O fast=S and=O reliable=S .=O
Having heard from friends and family about how reliable a Mac product is , I never expected to have an application crash within the first month , but I did .####Having=O heard=O from=O friends=O and=O family=O about=O how=O reliable=O a=O Mac=O product=O is=O ,=O I=O never=O expected=O to=O have=O an=O application=T-NEG crash=O within=O the=O first=O month=O ,=O but=O I=O did=O .=O####Having=O heard=O from=O friends=O and=O family=O about=O how=O reliable=O a=O Mac=O product=O is=O ,=O I=O never=O expected=O to=O have=O an=O application=O crash=S within=O the=O first=O month=O ,=O but=O I=O did=O .=O
The Macbook pro 's physical form is wonderful .####The=O Macbook=O pro=O 's=O physical=T-POS form=T-POS is=O wonderful=O .=O####The=O Macbook=O pro=O 's=O physical=O form=O is=O wonderful=S .=O
The Mini 's body has n't changed since late 2010- and for a good reason .####The=O Mini=O 's=O body=T-POS has=O n't=O changed=O since=O late=O 2010-=O and=O for=O a=O good=O reason=O .=O####The=O Mini=O 's=O body=O has=S n't=S changed=S since=O late=O 2010-=O and=O for=O a=O good=S reason=O .=O
The unibody construction really does feel lot more solid than Apple 's previous laptops .####The=O unibody=T-POS construction=T-POS really=O does=O feel=O lot=O more=O solid=O than=O Apple=O 's=O previous=O laptops=O .=O####The=O unibody=O construction=O really=O does=O feel=O lot=O more=O solid=S than=O Apple=O 's=O previous=O laptops=O .=O
3D rendering slows it down considerably .####3D=T-NEG rendering=T-NEG slows=O it=O down=O considerably=O .=O####3D=O rendering=O slows=S it=S down=S considerably=O .=O
fast , great screen , beautiful apps for a laptop ; priced at 1100 on the apple website ; amazon had it for 1098+ tax - plus i had a 10 % off coupon from amazon-cost me 998 plus tax- 1070- OTD !####fast=O ,=O great=O screen=T-POS ,=O beautiful=O apps=TT-POS for=O a=O laptop=O ;=O priced=O at=O 1100=O on=O the=O apple=O website=O ;=O amazon=O had=O it=O for=O 1098+=O tax=O -=O plus=O i=O had=O a=O 10=O %=O off=O coupon=O from=O amazon-cost=O me=O 998=O plus=O tax-=O 1070-=O OTD=O !=O####fast=S ,=O great=S screen=O ,=O beautiful=SS apps=O for=O a=O laptop=O ;=O priced=O at=O 1100=O on=O the=O apple=O website=O ;=O amazon=O had=O it=O for=O 1098+=O tax=O -=O plus=O i=O had=O a=O 10=O %=O off=O coupon=O from=O amazon-cost=O me=O 998=O plus=O tax-=O 1070-=O OTD=O !=O
All the ports are much needed since this is my main computer .####All=O the=O ports=T-NEU are=O much=O needed=O since=O this=O is=O my=O main=O computer=O .=O####All=O the=O ports=O are=O much=S needed=S since=O this=O is=O my=O main=O computer=O .=O
The Like New condition of the iMac MC309LL/A on Amazon is at $ 900+ level only , and it is a Quad-Core 2.5 GHz CPU ( similar to the $ 799 Mini ) , with Radeon HD 6750M 512MB graphic card ( this mini is integrated Intel 4000 card ) , and it even comes with wireless Apple Keyboard and Mouse , all put together in neat and nice package .####The=O Like=O New=O condition=O of=O the=O iMac=O MC309LL/A=O on=O Amazon=O is=O at=O $=O 900+=O level=O only=O ,=O and=O it=O is=O a=O Quad-Core=O 2.5=O GHz=O CPU=O (=O similar=O to=O the=O $=O 799=O Mini=O )=O ,=O with=O Radeon=O HD=O 6750M=O 512MB=O graphic=O card=O (=O this=O mini=O is=O integrated=O Intel=O 4000=O card=O )=O ,=O and=O it=O even=O comes=O with=O wireless=O Apple=O Keyboard=O and=O Mouse=O ,=O all=O put=O together=O in=O neat=O and=O nice=O package=T-POS .=O####The=O Like=O New=O condition=O of=O the=O iMac=O MC309LL/A=O on=O Amazon=O is=O at=O $=O 900+=O level=O only=O ,=O and=O it=O is=O a=O Quad-Core=O 2.5=O GHz=O CPU=O (=O similar=O to=O the=O $=O 799=O Mini=O )=O ,=O with=O Radeon=O HD=O 6750M=O 512MB=O graphic=O card=O (=O this=O mini=O is=O integrated=O Intel=O 4000=O card=O )=O ,=O and=O it=O even=O comes=O with=O wireless=O Apple=O Keyboard=O and=O Mouse=O ,=O all=O put=O together=O in=O neat=S and=O nice=S package=O .=O
Put a cover on it and is a little better but that is my only complaint .####Put=O a=O cover=T-NEU on=O it=O and=O is=O a=O little=O better=O but=O that=O is=O my=O only=O complaint=O .=O####Put=O a=O cover=O on=O it=O and=O is=O a=S little=S better=S but=O that=O is=O my=O only=O complaint=S .=O
Within a few hours I was using the gestures unconsciously .####Within=O a=O few=O hours=O I=O was=O using=O the=O gestures=T-POS unconsciously=O .=O####Within=O a=O few=O hours=O I=O was=O using=O the=O gestures=O unconsciously=S .=O
This mac does come with an extender cable and I 'm using mine right now hoping the cable will stay nice for the many years I plan on using this mac .####This=O mac=O does=O come=O with=O an=O extender=O cable=O and=O I=O 'm=O using=O mine=O right=O now=O hoping=O the=O cable=T-POS will=O stay=O nice=O for=O the=O many=O years=O I=O plan=O on=O using=O this=O mac=O .=O####This=O mac=O does=O come=O with=O an=O extender=O cable=O and=O I=O 'm=O using=O mine=O right=O now=O hoping=O the=O cable=O will=O stay=O nice=S for=O the=O many=O years=O I=O plan=O on=O using=O this=O mac=O .=O
The 2.9ghz dual-core i7 chip really out does itself .####The=O 2.9ghz=T-POS dual-core=T-POS i7=T-POS chip=T-POS really=O out=O does=O itself=O .=O####The=O 2.9ghz=O dual-core=O i7=O chip=O really=S out=O does=O itself=O .=O
It is pretty snappy and starts up in about 30 seconds which is good enough for me .####It=O is=O pretty=O snappy=O and=O starts=T-POS up=T-POS in=O about=O 30=O seconds=O which=O is=O good=O enough=O for=O me=O .=O####It=O is=O pretty=O snappy=S and=O starts=O up=O in=O about=O 30=O seconds=O which=O is=O good=S enough=O for=O me=O .=O
So noise is reduced at least 50 % and the heat is much better , now it does n't feel hot but warm .####So=O noise=TT-POS is=O reduced=O at=O least=O 50=O %=O and=O the=O heat=T-POS is=O much=O better=O ,=O now=O it=O does=O n't=O feel=O hot=O but=O warm=O .=O####So=O noise=O is=O reduced=SS at=O least=O 50=O %=O and=O the=O heat=O is=O much=O better=S ,=O now=O it=O does=S n't=S feel=S hot=S but=O warm=S .=O
Not sure on Windows 8 .####Not=O sure=O on=O Windows=T-NEU 8=T-NEU .=O####Not=S sure=S on=O Windows=O 8=O .=O
My one complaint is that there was no internal CD drive .####My=O one=O complaint=O is=O that=O there=O was=O no=O internal=T-NEG CD=T-NEG drive=T-NEG .=O####My=O one=O complaint=S is=O that=O there=O was=O no=S internal=O CD=O drive=O .=O
This newer netbook has no hard drive or network lights .####This=O newer=O netbook=O has=O no=O hard=T-NEU drive=T-NEU or=O network=TT-NEU lights=TT-NEU .=O####This=O newer=O netbook=O has=O no=S hard=O drive=O or=O network=O lights=O .=O
Not too expense and has enough storage for most users and many ports .####Not=O too=O expense=O and=O has=O enough=O storage=T-POS for=O most=O users=O and=O many=O ports=TT-POS .=O####Not=O too=O expense=O and=O has=O enough=S storage=O for=O most=O users=O and=O many=O ports=O .=O
The audio volume is quite low and virtually unusable in a room with any background activity .####The=O audio=T-NEG volume=T-NEG is=O quite=O low=O and=O virtually=O unusable=O in=O a=O room=O with=O any=O background=O activity=O .=O####The=O audio=O volume=O is=O quite=O low=S and=O virtually=O unusable=S in=O a=O room=O with=O any=O background=O activity=O .=O
It is lightweight and the perfect size to carry to class .####It=O is=O lightweight=O and=O the=O perfect=O size=T-POS to=O carry=O to=O class=O .=O####It=O is=O lightweight=O and=O the=O perfect=S size=O to=O carry=O to=O class=O .=O
The MBP is beautiful has many wonderful capabilities .####The=O MBP=O is=O beautiful=O has=O many=O wonderful=O capabilities=T-POS .=O####The=O MBP=O is=O beautiful=O has=O many=O wonderful=S capabilities=O .=O
I thought that it will be fine , if i do some settings .####I=O thought=O that=O it=O will=O be=O fine=O ,=O if=O i=O do=O some=O settings=T-NEU .=O####I=O thought=O that=O it=O will=O be=O fine=S ,=O if=O i=O do=O some=O settings=O .=O
Runs very smoothly .####Runs=T-POS very=O smoothly=O .=O####Runs=O very=O smoothly=S .=O
Boot-up slowed significantly after all Windows updates were installed .####Boot-up=T-NEG slowed=O significantly=O after=O all=O Windows=TT-NEG updates=TT-NEG were=O installed=O .=O####Boot-up=O slowed=S significantly=O after=O all=O Windows=O updates=O were=O installed=O .=O
It was important that it was powerful enough to do all of the tasks he needed on the internet , word processing , graphic design and gaming .####It=O was=O important=O that=O it=O was=O powerful=O enough=O to=O do=O all=O of=O the=O tasks=O he=O needed=O on=O the=O internet=T-POS ,=O word=TT-POS processing=TT-POS ,=O graphic=TTT-POS design=TTT-POS and=O gaming=TTTT-POS .=O####It=O was=O important=O that=O it=O was=O powerful=S enough=O to=O do=O all=O of=O the=O tasks=O he=O needed=O on=O the=O internet=O ,=O word=O processing=O ,=O graphic=O design=O and=O gaming=O .=O
I like the Mini Mac it was easy to setup and install , but I am learning as I go and could use a tutorial to learn how to use some of the features I was use to on the PC especially the right mouse click menu .####I=O like=O the=O Mini=O Mac=O it=O was=O easy=O to=O setup=T-POS and=O install=TT-POS ,=O but=O I=O am=O learning=O as=O I=O go=O and=O could=O use=O a=O tutorial=O to=O learn=O how=O to=O use=O some=O of=O the=O features=O I=O was=O use=O to=O on=O the=O PC=O especially=O the=O right=O mouse=O click=O menu=O .=O####I=O like=S the=O Mini=O Mac=O it=O was=O easy=S to=O setup=O and=O install=O ,=O but=O I=O am=O learning=O as=O I=O go=O and=O could=O use=O a=O tutorial=O to=O learn=O how=O to=O use=O some=O of=O the=O features=O I=O was=O use=O to=O on=O the=O PC=O especially=O the=O right=O mouse=O click=O menu=O .=O
Runs real quick .####Runs=T-POS real=O quick=O .=O####Runs=O real=O quick=S .=O
Since the machine 's slim profile is critical to me , that was a problem .####Since=O the=O machine=O 's=O slim=O profile=T-NEG is=O critical=O to=O me=O ,=O that=O was=O a=O problem=O .=O####Since=O the=O machine=O 's=O slim=S profile=O is=O critical=S to=O me=O ,=O that=O was=O a=O problem=O .=O
WiFi capability , disk drive and multiple USB ports to connect scale and printers was all that was required .####WiFi=TTT-POS capability=TTT-POS ,=O disk=T-POS drive=T-POS and=O multiple=O USB=TT-POS ports=TT-POS to=O connect=O scale=O and=O printers=O was=O all=O that=O was=O required=O .=O####WiFi=O capability=O ,=O disk=O drive=O and=O multiple=O USB=O ports=O to=O connect=O scale=O and=O printers=O was=O all=O that=O was=O required=S .=O
The SD card reader is slightly recessed and upside down ( the nail slot on the card can not be accessed ) , if this was a self ejecting slot this would not be an issue , but its not .####The=O SD=T-NEG card=T-NEG reader=T-NEG is=O slightly=O recessed=O and=O upside=O down=O (=O the=O nail=TT-NEG slot=TT-NEG on=TT-NEG the=TT-NEG card=TT-NEG can=O not=O be=O accessed=O )=O ,=O if=O this=O was=O a=O self=O ejecting=O slot=TTT-NEG this=O would=O not=O be=O an=O issue=O ,=O but=O its=O not=O .=O####The=O SD=O card=O reader=O is=O slightly=O recessed=S and=O upside=S down=S (=O the=O nail=O slot=O on=O the=O card=O can=SS not=SS be=SS accessed=SS )=O ,=O if=O this=O was=O a=O self=O ejecting=O slot=O this=O would=O not=O be=O an=O issue=SSS ,=O but=O its=O not=O .=O
Soft touch , anodized aluminum with laser cut precision and no flaws .####Soft=O touch=T-POS ,=O anodized=TT-POS aluminum=TT-POS with=O laser=O cut=O precision=O and=O no=O flaws=O .=O####Soft=S touch=O ,=O anodized=O aluminum=O with=O laser=O cut=O precision=SS and=O no=SS flaws=SS .=O
Simple details , crafted aluminium and real glass make this laptop blow away the other plastic ridden , bulky sticker filled laptops .####Simple=O details=O ,=O crafted=O aluminium=T-POS and=O real=O glass=TT-POS make=O this=O laptop=O blow=O away=O the=O other=O plastic=O ridden=O ,=O bulky=O sticker=O filled=O laptops=O .=O####Simple=O details=O ,=O crafted=S aluminium=O and=O real=O glass=O make=O this=O laptop=O blow=SS away=SS the=O other=O plastic=O ridden=O ,=O bulky=O sticker=O filled=O laptops=O .=O
First of all yes this is a mac and it has that nice brushed aluminum .####First=O of=O all=O yes=O this=O is=O a=O mac=O and=O it=O has=O that=O nice=O brushed=O aluminum=T-POS .=O####First=O of=O all=O yes=O this=O is=O a=O mac=O and=O it=O has=O that=O nice=S brushed=O aluminum=O .=O
No HDMI port .####No=O HDMI=T-NEU port=T-NEU .=O####No=S HDMI=O port=O .=O
Customization on mac is impossible .####Customization=T-NEG on=O mac=O is=O impossible=O .=O####Customization=O on=O mac=O is=O impossible=S .=O
Plus two finger clicking as a replacement for the right click button is surprisingly intuitive .####Plus=O two=T-POS finger=T-POS clicking=T-POS as=O a=O replacement=O for=O the=O right=TT-NEU click=TT-NEU button=TT-NEU is=O surprisingly=O intuitive=O .=O####Plus=O two=O finger=O clicking=O as=O a=O replacement=O for=O the=O right=O click=O button=O is=O surprisingly=SS intuitive=SS .=O
The SuperDrive is quiet .####The=O SuperDrive=T-POS is=O quiet=O .=O####The=O SuperDrive=O is=O quiet=S .=O
The battery was completely dead , in fact it had grown about a quarter inch thick lump on the underside .####The=O battery=T-NEG was=O completely=O dead=O ,=O in=O fact=O it=O had=O grown=O about=O a=O quarter=O inch=O thick=O lump=O on=O the=O underside=O .=O####The=O battery=O was=O completely=O dead=S ,=O in=O fact=O it=O had=O grown=O about=O a=O quarter=O inch=O thick=O lump=O on=O the=O underside=O .=O
if yo like practicality this is the laptop for you .####if=O yo=O like=O practicality=T-POS this=O is=O the=O laptop=O for=O you=O .=O####if=O yo=O like=S practicality=O this=O is=O the=O laptop=O for=O you=O .=O
The OS is great .####The=O OS=T-POS is=O great=O .=O####The=O OS=O is=O great=S .=O
CONS : Price is a bit ridiculous , kinda heavy .####CONS=O :=O Price=T-NEG is=O a=O bit=O ridiculous=O ,=O kinda=O heavy=O .=O####CONS=O :=O Price=O is=O a=O bit=O ridiculous=S ,=O kinda=O heavy=S .=O
Which it did not have , only 3 USB 2 ports .####Which=O it=O did=O not=O have=O ,=O only=O 3=O USB=T-NEU 2=T-NEU ports=T-NEU .=O####Which=O it=O did=O not=S have=S ,=O only=O 3=O USB=O 2=O ports=O .=O
No startup disk was not included but that may be my fault .####No=O startup=T-NEU disk=T-NEU was=O not=O included=O but=O that=O may=O be=O my=O fault=O .=O####No=S startup=O disk=O was=O not=S included=S but=O that=O may=O be=O my=O fault=S .=O
It is very fast and has everything that I need except for a word program .####It=O is=O very=O fast=O and=O has=O everything=O that=O I=O need=O except=O for=O a=O word=T-NEG program=T-NEG .=O####It=O is=O very=O fast=O and=O has=O everything=O that=O I=O need=O except=S for=S a=O word=O program=O .=O
Needs a CD/DVD drive and a bigger power switch .####Needs=O a=O CD/DVD=O drive=O and=O a=O bigger=O power=T-NEG switch=T-NEG .=O####Needs=O a=O CD/DVD=O drive=O and=O a=O bigger=S power=O switch=O .=O
My laptop with Windows 7 crashed and I did not want Windows 8 .####My=O laptop=O with=O Windows=T-NEG 7=T-NEG crashed=O and=O I=O did=O not=O want=O Windows=TT-NEG 8=TT-NEG .=O####My=O laptop=O with=O Windows=O 7=O crashed=S and=O I=O did=O not=SS want=SS Windows=O 8=O .=O
Easy to install also small to leave anywhere at your bedroom also very easy to configure for ADSl cable or wifi .####Easy=O to=O install=T-POS also=O small=O to=O leave=O anywhere=O at=O your=O bedroom=O also=O very=O easy=O to=O configure=TT-POS for=TT-POS ADSl=TT-POS cable=TT-POS or=TT-POS wifi=TT-POS .=O####Easy=S to=O install=O also=O small=O to=O leave=O anywhere=O at=O your=O bedroom=O also=O very=O easy=SS to=O configure=O for=O ADSl=O cable=O or=O wifi=O .=O
The speakers could have been better but it was n't a deal breaker ... this is a great little laptop ... love it !####The=O speakers=T-POS could=O have=O been=O better=O but=O it=O was=O n't=O a=O deal=O breaker=O ...=O this=O is=O a=O great=O little=O laptop=O ...=O love=O it=O !=O####The=O speakers=O could=O have=O been=O better=S but=O it=O was=O n't=O a=O deal=O breaker=O ...=O this=O is=O a=O great=O little=O laptop=O ...=O love=O it=O !=O
Nice packing .####Nice=O packing=T-POS .=O####Nice=S packing=O .=O
I switched to this because I wanted something different , even though I miss windows .####I=O switched=O to=O this=O because=O I=O wanted=O something=O different=O ,=O even=O though=O I=O miss=O windows=T-POS .=O####I=O switched=O to=O this=O because=O I=O wanted=O something=O different=O ,=O even=O though=O I=O miss=S windows=O .=O
Apple no longer includes iDVD with the computer and furthermore , Apple does n't even offer it anymore !####Apple=O no=O longer=O includes=O iDVD=T-NEG with=O the=O computer=O and=O furthermore=O ,=O Apple=O does=O n't=O even=O offer=O it=O anymore=O !=O####Apple=O no=S longer=S includes=S iDVD=O with=O the=O computer=O and=O furthermore=O ,=O Apple=O does=O n't=O even=O offer=O it=O anymore=O !=O
I also wanted Windows 7 , which this one has .####I=O also=O wanted=O Windows=T-POS 7=T-POS ,=O which=O this=O one=O has=O .=O####I=O also=O wanted=S Windows=O 7=O ,=O which=O this=O one=O has=O .=O
At first , I feel a little bit uncomfortable in using the Mac system .####At=O first=O ,=O I=O feel=O a=O little=O bit=O uncomfortable=O in=O using=O the=O Mac=T-NEG system=T-NEG .=O####At=O first=O ,=O I=O feel=O a=O little=O bit=O uncomfortable=S in=O using=O the=O Mac=O system=O .=O
It just works out of the box and you have a lot of cool software included with the OS .####It=O just=O works=T-POS out=O of=O the=O box=O and=O you=O have=O a=O lot=O of=O cool=O software=TT-POS included=O with=O the=O OS=TTT-NEU .=O####It=O just=O works=O out=S of=S the=S box=S and=O you=O have=O a=O lot=O of=O cool=SS software=O included=O with=O the=O OS=O .=O
its as advertised on here ... .. it works great and is not a waste of money !####its=O as=O advertised=O on=O here=O ...=O ..=O it=O works=T-POS great=O and=O is=O not=O a=O waste=O of=O money=O !=O####its=O as=O advertised=O on=O here=O ...=O ..=O it=O works=O great=S and=O is=O not=O a=O waste=O of=O money=O !=O
Premium price for the OS more than anything else .####Premium=O price=T-POS for=O the=O OS=TT-NEU more=O than=O anything=O else=O .=O####Premium=S price=O for=O the=O OS=O more=O than=O anything=O else=O .=O
I was a little concerned about the touch pad based on reviews , but I 've found it fine to work with .####I=O was=O a=O little=O concerned=O about=O the=O touch=T-POS pad=T-POS based=O on=O reviews=O ,=O but=O I=O 've=O found=O it=O fine=O to=O work=O with=O .=O####I=O was=O a=O little=O concerned=S about=O the=O touch=O pad=O based=O on=O reviews=O ,=O but=O I=O 've=O found=O it=O fine=S to=O work=O with=O .=O
I bought this Mac book pro along with a new 27 '' iMac and while they are still light years more reliable than a PC I have noticed a decline in the reliability of my Mac computers .####I=O bought=O this=O Mac=O book=O pro=O along=O with=O a=O new=O 27=O ''=O iMac=O and=O while=O they=O are=O still=O light=O years=O more=O reliable=O than=O a=O PC=O I=O have=O noticed=O a=O decline=O in=O the=O reliability=T-POS of=O my=O Mac=O computers=O .=O####I=O bought=O this=O Mac=O book=O pro=O along=O with=O a=O new=O 27=O ''=O iMac=O and=O while=O they=O are=O still=O light=O years=O more=O reliable=O than=O a=O PC=O I=O have=O noticed=O a=O decline=S in=O the=O reliability=O of=O my=O Mac=O computers=O .=O
The sound as mentioned earlier is n't the best , but it can be solved with headphones .####The=O sound=T-POS as=O mentioned=O earlier=O is=O n't=O the=O best=O ,=O but=O it=O can=O be=O solved=O with=O headphones=O .=O####The=O sound=O as=O mentioned=O earlier=O is=S n't=S the=S best=S ,=O but=O it=O can=O be=O solved=O with=O headphones=O .=O
The track pad is a bit squirrely at times- sometimes too sensitive , and sometimes a bit unresponsive , but it 's usable .####The=O track=T-POS pad=T-POS is=O a=O bit=O squirrely=O at=O times-=O sometimes=O too=O sensitive=O ,=O and=O sometimes=O a=O bit=O unresponsive=O ,=O but=O it=O 's=O usable=O .=O####The=O track=O pad=O is=O a=O bit=O squirrely=S at=O times-=O sometimes=O too=O sensitive=S ,=O and=O sometimes=O a=O bit=O unresponsive=S ,=O but=O it=O 's=O usable=S .=O
However , the experience was great since the OS does not become unstable and the application will simply shutdown and reopen .####However=O ,=O the=O experience=O was=O great=O since=O the=O OS=T-POS does=O not=O become=O unstable=O and=O the=O application=O will=O simply=O shutdown=O and=O reopen=O .=O####However=O ,=O the=O experience=O was=O great=S since=O the=O OS=O does=O not=S become=S unstable=S and=O the=O application=O will=O simply=O shutdown=O and=O reopen=O .=O
The battery is not as shown in the product photos .####The=O battery=T-NEG is=O not=O as=O shown=O in=O the=O product=O photos=O .=O####The=O battery=O is=O not=S as=S shown=S in=O the=O product=O photos=O .=O
Shipping was quick and product described was the product sent and so much more ...####Shipping=T-POS was=O quick=O and=O product=O described=O was=O the=O product=O sent=O and=O so=O much=O more=O ...=O####Shipping=O was=O quick=S and=O product=O described=O was=O the=O product=O sent=O and=O so=O much=O more=O ...=O
the retina display display make pictures i took years ago jaw dropping .####the=O retina=T-POS display=T-POS display=T-POS make=O pictures=O i=O took=O years=O ago=O jaw=O dropping=O .=O####the=O retina=O display=O display=O make=O pictures=O i=O took=O years=O ago=O jaw=O dropping=S .=O
The Mac Mini is probably the simplest example of compact computing out there .####The=O Mac=O Mini=O is=O probably=O the=O simplest=O example=O of=O compact=T-POS computing=T-POS out=O there=O .=O####The=O Mac=O Mini=O is=O probably=O the=O simplest=S example=O of=O compact=O computing=O out=O there=O .=O
Additionally , there is barely a ventilation system in the computer , and even the simple activity of watching videos let alone playing steam games causes the laptop to get very very hot , and in fact impossible to keep on lap .####Additionally=O ,=O there=O is=O barely=O a=O ventilation=T-NEG system=T-NEG in=O the=O computer=O ,=O and=O even=O the=O simple=O activity=O of=O watching=TT-NEU videos=TT-NEU let=O alone=O playing=TTT-NEU steam=TTT-NEU games=TTT-NEU causes=O the=O laptop=O to=O get=O very=O very=O hot=O ,=O and=O in=O fact=O impossible=O to=O keep=O on=O lap=O .=O####Additionally=O ,=O there=O is=O barely=S a=O ventilation=O system=O in=O the=O computer=O ,=O and=O even=O the=O simple=SS activity=O of=O watching=O videos=O let=O alone=O playing=O steam=O games=O causes=O the=O laptop=O to=O get=O very=O very=O hot=S ,=O and=O in=O fact=O impossible=O to=O keep=O on=O lap=O .=O
Chatting with Acer support , I was advised the problem was corrupted operating system files .####Chatting=O with=O Acer=O support=O ,=O I=O was=O advised=O the=O problem=O was=O corrupted=O operating=T-NEU system=T-NEU files=T-NEU .=O####Chatting=O with=O Acer=O support=O ,=O I=O was=O advised=O the=O problem=O was=O corrupted=S operating=O system=O files=O .=O
It 's been a couple weeks since the purchase and I 'm struggle with finding the correct keys ( but that was expected ) .####It=O 's=O been=O a=O couple=O weeks=O since=O the=O purchase=O and=O I=O 'm=O struggle=O with=O finding=O the=O correct=O keys=T-NEU (=O but=O that=O was=O expected=O )=O .=O####It=O 's=O been=O a=O couple=O weeks=O since=O the=O purchase=O and=O I=O 'm=O struggle=S with=O finding=O the=O correct=O keys=O (=O but=O that=O was=O expected=O )=O .=O
Many people complain about the new OS , and it 's urgent for Apple to fix it asap !####Many=O people=O complain=O about=O the=O new=O OS=T-NEG ,=O and=O it=O 's=O urgent=O for=O Apple=O to=O fix=O it=O asap=O !=O####Many=O people=O complain=S about=O the=O new=O OS=O ,=O and=O it=O 's=O urgent=O for=O Apple=O to=O fix=O it=O asap=O !=O
Now that I have upgraded to Lion I am much happier about MAC OS and have just bought an iMac for office .####Now=O that=O I=O have=O upgraded=O to=O Lion=T-POS I=O am=O much=O happier=O about=O MAC=TT-POS OS=TT-POS and=O have=O just=O bought=O an=O iMac=O for=O office=O .=O####Now=O that=O I=O have=O upgraded=S to=O Lion=O I=O am=O much=O happier=SS about=O MAC=O OS=O and=O have=O just=O bought=O an=O iMac=O for=O office=O .=O
User upgradeable RAM and HDD .####User=O upgradeable=O RAM=T-POS and=O HDD=TT-POS .=O####User=O upgradeable=S RAM=O and=O HDD=O .=O
But I wanted the Pro for the CD/DVD player .####But=O I=O wanted=O the=O Pro=O for=O the=O CD/DVD=T-POS player=T-POS .=O####But=O I=O wanted=S the=O Pro=O for=O the=O CD/DVD=O player=O .=O
The RAM memory is good but should have splurged for 8Mb instead of 4Mb .####The=O RAM=T-POS memory=T-POS is=O good=O but=O should=O have=O splurged=O for=O 8Mb=O instead=O of=O 4Mb=O .=O####The=O RAM=O memory=O is=O good=S but=O should=O have=O splurged=O for=O 8Mb=O instead=O of=O 4Mb=O .=O
I was a little worry at first because I do n't have a lot of experience with os.x and windows has always been second nature to me after many years of using windows .####I=O was=O a=O little=O worry=O at=O first=O because=O I=O do=O n't=O have=O a=O lot=O of=O experience=O with=O os.x=T-NEU and=O windows=O has=O always=O been=O second=O nature=O to=O me=O after=O many=O years=O of=O using=O windows=O .=O####I=O was=O a=O little=O worry=S at=O first=O because=O I=O do=O n't=O have=O a=O lot=O of=O experience=O with=O os.x=O and=O windows=O has=O always=O been=O second=O nature=O to=O me=O after=O many=O years=O of=O using=O windows=O .=O
With the softwares supporting the use of other OS makes it much better .####With=O the=O softwares=TT-NEU supporting=O the=O use=O of=O other=O OS=T-NEU makes=O it=O much=O better=O .=O####With=O the=O softwares=O supporting=O the=O use=O of=O other=O OS=O makes=O it=O much=O better=S .=O
I was considering buying the Air , but in reality , this one has a more powerful performance and seems much more convenient , even though it 's about .20 inch thicker and 2 lbs heavier .####I=O was=O considering=O buying=O the=O Air=O ,=O but=O in=O reality=O ,=O this=O one=O has=O a=O more=O powerful=O performance=T-POS and=O seems=O much=O more=O convenient=O ,=O even=O though=O it=O 's=O about=O .20=O inch=O thicker=O and=O 2=O lbs=O heavier=O .=O####I=O was=O considering=O buying=O the=O Air=O ,=O but=O in=O reality=O ,=O this=O one=O has=O a=O more=O powerful=S performance=O and=O seems=O much=O more=O convenient=O ,=O even=O though=O it=O 's=O about=O .20=O inch=O thicker=O and=O 2=O lbs=O heavier=O .=O
At home and the office it gets plugged into an external 24 '' LCD screen , so built in screen size is not terribly important .####At=O home=O and=O the=O office=O it=O gets=O plugged=O into=O an=O external=O 24=O ''=O LCD=O screen=O ,=O so=O built=T-NEU in=T-NEU screen=T-NEU size=T-NEU is=O not=O terribly=O important=O .=O####At=O home=O and=O the=O office=O it=O gets=O plugged=O into=O an=O external=O 24=O ''=O LCD=O screen=O ,=O so=O built=O in=O screen=O size=O is=O not=S terribly=S important=S .=O
Just beware no DVD slot so when I went to install software I had on CD I could n't .####Just=O beware=O no=O DVD=T-NEU slot=T-NEU so=O when=O I=O went=O to=O install=O software=O I=O had=O on=O CD=O I=O could=O n't=O .=O####Just=O beware=O no=S DVD=O slot=O so=O when=O I=O went=O to=O install=O software=O I=O had=O on=O CD=O I=O could=O n't=O .=O
No Cd Rom in the new version there 's no way I 'm spending that kind of money on something has less features than the older version .####No=O Cd=T-NEU Rom=T-NEU in=O the=O new=O version=O there=O 's=O no=O way=O I=O 'm=O spending=O that=O kind=O of=O money=O on=O something=O has=O less=O features=TT-NEG than=O the=O older=O version=O .=O####No=S Cd=O Rom=O in=O the=O new=O version=O there=O 's=O no=O way=O I=O 'm=O spending=O that=O kind=O of=O money=O on=O something=O has=O less=SS features=O than=O the=O older=O version=O .=O
the volume is really low to low for a laptopwas not expectin t volume to be so lowan i hate that about this computer####the=O volume=T-NEG is=O really=O low=O to=O low=O for=O a=O laptopwas=O not=O expectin=O t=O volume=O to=O be=O so=O lowan=O i=O hate=O that=O about=O this=O computer=O####the=O volume=O is=O really=O low=S to=O low=O for=O a=O laptopwas=O not=O expectin=O t=O volume=O to=O be=O so=O lowan=O i=O hate=S that=O about=O this=O computer=O
and its not hard to accidentally bang it against something so i recommend getting a case to protect it .####and=O its=O not=O hard=O to=O accidentally=O bang=O it=O against=O something=O so=O i=O recommend=O getting=O a=O case=T-NEU to=O protect=O it=O .=O####and=O its=O not=O hard=O to=O accidentally=O bang=O it=O against=O something=O so=O i=O recommend=S getting=O a=O case=O to=O protect=O it=O .=O
I got this at an amazing price from Amazon and it arrived just in time .####I=O got=O this=O at=O an=O amazing=O price=T-POS from=O Amazon=O and=O it=O arrived=O just=O in=O time=O .=O####I=O got=O this=O at=O an=O amazing=S price=O from=O Amazon=O and=O it=O arrived=O just=O in=O time=O .=O
Every time I log into the system after a few hours , there is this endlessly frustrating process that I have to go through .####Every=O time=O I=O log=T-NEG into=T-NEG the=T-NEG system=T-NEG after=O a=O few=O hours=O ,=O there=O is=O this=O endlessly=O frustrating=O process=O that=O I=O have=O to=O go=O through=O .=O####Every=O time=O I=O log=O into=O the=O system=O after=O a=O few=O hours=O ,=O there=O is=O this=O endlessly=O frustrating=S process=O that=O I=O have=O to=O go=O through=O .=O
Put a SSD and use a 21 '' LED screen , this set up is silky smooth !####Put=O a=O SSD=O and=O use=O a=O 21=O ''=O LED=O screen=O ,=O this=O set=T-POS up=T-POS is=O silky=O smooth=O !=O####Put=O a=O SSD=O and=O use=O a=O 21=O ''=O LED=O screen=O ,=O this=O set=O up=O is=O silky=S smooth=S !=O
The case is now slightly larger than the previous generation , but the lack of an external power supply justifies the small increase in size .####The=O case=T-NEG is=O now=O slightly=O larger=O than=O the=O previous=O generation=O ,=O but=O the=O lack=O of=O an=O external=TTT-NEU power=TTT-NEU supply=TTT-NEU justifies=O the=O small=O increase=O in=O size=TT-POS .=O####The=O case=O is=O now=O slightly=O larger=S than=O the=O previous=O generation=O ,=O but=O the=O lack=SSS of=O an=O external=O power=O supply=O justifies=O the=O small=O increase=SS in=O size=O .=O
I had to buy a wireless mouse to go with it , as I am old school and hate the pad , but knew that before I bought it , now it works great , need to get adjusted to the key board , as I am used to a bigger one and pounding .####I=O had=O to=O buy=O a=O wireless=O mouse=O to=O go=O with=O it=O ,=O as=O I=O am=O old=O school=O and=O hate=O the=O pad=T-NEG ,=O but=O knew=O that=O before=O I=O bought=O it=O ,=O now=O it=O works=TT-POS great=O ,=O need=O to=O get=O adjusted=O to=O the=O key=O board=O ,=O as=O I=O am=O used=O to=O a=O bigger=O one=O and=O pounding=O .=O####I=O had=O to=O buy=O a=O wireless=O mouse=O to=O go=O with=O it=O ,=O as=O I=O am=O old=O school=O and=O hate=S the=O pad=O ,=O but=O knew=O that=O before=O I=O bought=O it=O ,=O now=O it=O works=O great=SS ,=O need=O to=O get=O adjusted=O to=O the=O key=O board=O ,=O as=O I=O am=O used=O to=O a=O bigger=O one=O and=O pounding=O .=O
Has all the other features I wanted including a VGA port , HDMI , ethernet and 3 USB ports .####Has=O all=O the=O other=O features=T-POS I=O wanted=O including=O a=O VGA=TT-NEU port=TT-NEU ,=O HDMI=TTT-NEU ,=O ethernet=TTTT-NEU and=O 3=O USB=TTTTT-NEU ports=TTTTT-NEU .=O####Has=O all=O the=O other=O features=O I=O wanted=S including=O a=O VGA=O port=O ,=O HDMI=O ,=O ethernet=O and=O 3=O USB=O ports=O .=O
The only thing I dislike about this laptop are the rubber pads found on the bottom of the computer for grip .####The=O only=O thing=O I=O dislike=O about=O this=O laptop=O are=O the=O rubber=T-NEG pads=T-NEG found=O on=O the=O bottom=O of=O the=O computer=O for=O grip=O .=O####The=O only=O thing=O I=O dislike=S about=O this=O laptop=O are=O the=O rubber=O pads=O found=O on=O the=O bottom=O of=O the=O computer=O for=O grip=O .=O
It 's a decent computer for the price and hopefully it will last a long time .####It=O 's=O a=O decent=O computer=O for=O the=O price=T-NEU and=O hopefully=O it=O will=O last=O a=O long=O time=O .=O####It=O 's=O a=O decent=S computer=O for=O the=O price=O and=O hopefully=O it=O will=O last=O a=O long=O time=O .=O
I was really happy because it is a much better price on amazon.com than it was in the Mac store .####I=O was=O really=O happy=O because=O it=O is=O a=O much=O better=O price=T-POS on=O amazon.com=O than=O it=O was=O in=O the=O Mac=O store=O .=O####I=O was=O really=O happy=S because=O it=O is=O a=O much=O better=S price=O on=O amazon.com=O than=O it=O was=O in=O the=O Mac=O store=O .=O
The nicest part is the low heat output and ultra quiet operation .####The=O nicest=O part=O is=O the=O low=O heat=T-POS output=T-POS and=O ultra=O quiet=O operation=TT-POS .=O####The=O nicest=S part=O is=O the=O low=S heat=O output=O and=O ultra=O quiet=SS operation=O .=O
this Mac Mini does not have a built-in mic , and it would seem that its Mac OS 10.9 does not handle external microphones properly .####this=O Mac=O Mini=O does=O not=O have=O a=O built-in=T-NEU mic=T-NEU ,=O and=O it=O would=O seem=O that=O its=O Mac=TT-NEG OS=TT-NEG 10.9=TT-NEG does=O not=O handle=O external=O microphones=O properly=O .=O####this=O Mac=O Mini=O does=O not=S have=S a=O built-in=O mic=O ,=O and=O it=O would=O seem=O that=O its=O Mac=O OS=O 10.9=O does=O not=SS handle=SS external=O microphones=O properly=O .=O
A lot of features and shortcuts on the MBP that I was never exposed to on a normal PC .####A=O lot=O of=O features=T-NEU and=O shortcuts=TT-NEU on=O the=O MBP=O that=O I=O was=O never=O exposed=O to=O on=O a=O normal=O PC=O .=O####A=O lot=S of=S features=O and=O shortcuts=O on=O the=O MBP=O that=O I=O was=O never=O exposed=O to=O on=O a=O normal=O PC=O .=O
Was n't sure if I was going to like it much less love it so I went to a local best buy and played around with the IOS system on a Mac Pro and it was totally unique and different .####Was=O n't=O sure=O if=O I=O was=O going=O to=O like=O it=O much=O less=O love=O it=O so=O I=O went=O to=O a=O local=O best=O buy=O and=O played=O around=O with=O the=O IOS=T-POS system=T-POS on=O a=O Mac=O Pro=O and=O it=O was=O totally=O unique=O and=O different=O .=O####Was=O n't=O sure=O if=O I=O was=O going=O to=O like=O it=O much=O less=O love=O it=O so=O I=O went=O to=O a=O local=O best=O buy=O and=O played=O around=O with=O the=O IOS=O system=O on=O a=O Mac=O Pro=O and=O it=O was=O totally=O unique=S and=O different=S .=O
air has higher resolution but the fonts are small .####air=O has=O higher=O resolution=T-POS but=O the=O fonts=TT-NEG are=O small=O .=O####air=O has=O higher=S resolution=O but=O the=O fonts=O are=O small=SS .=O
working with Mac is so much easier , so many cool features .####working=T-POS with=O Mac=O is=O so=O much=O easier=O ,=O so=O many=O cool=O features=TT-POS .=O####working=O with=O Mac=O is=O so=O much=O easier=S ,=O so=O many=O cool=SS features=O .=O
I like the brightness and adjustments .####I=O like=O the=O brightness=T-POS and=O adjustments=TT-POS .=O####I=O like=S the=O brightness=O and=O adjustments=O .=O
I only wish this mac had a CD/DVD player built in .####I=O only=O wish=O this=O mac=O had=O a=O CD/DVD=T-NEU player=T-NEU built=O in=O .=O####I=O only=O wish=S this=O mac=O had=O a=O CD/DVD=O player=O built=O in=O .=O
The only thing I miss is that my old Alienware laptop had backlit keys .####The=O only=O thing=O I=O miss=O is=O that=O my=O old=O Alienware=O laptop=O had=O backlit=T-NEG keys=T-NEG .=O####The=O only=O thing=O I=O miss=S is=O that=O my=O old=O Alienware=O laptop=O had=O backlit=O keys=O .=O
So happy with this purchase , I just wish it came with Microsoft Word .####So=O happy=O with=O this=O purchase=O ,=O I=O just=O wish=O it=O came=O with=O Microsoft=T-NEU Word=T-NEU .=O####So=O happy=O with=O this=O purchase=O ,=O I=O just=O wish=S it=O came=O with=O Microsoft=O Word=O .=O
It has enough memory and speed to run my business with all the flexibility that comes with a laptop .####It=O has=O enough=O memory=T-POS and=O speed=TT-POS to=O run=O my=O business=O with=O all=O the=O flexibility=O that=O comes=O with=O a=O laptop=O .=O####It=O has=O enough=S memory=O and=O speed=O to=O run=O my=O business=O with=O all=O the=O flexibility=O that=O comes=O with=O a=O laptop=O .=O
The battery life is excellent , the display is excellent , and downloading apps is a breeze .####The=O battery=T-POS life=T-POS is=O excellent=O ,=O the=O display=TT-POS is=O excellent=O ,=O and=O downloading=TTT-POS apps=TTT-POS is=O a=O breeze=O .=O####The=O battery=O life=O is=O excellent=S ,=O the=O display=O is=O excellent=SS ,=O and=O downloading=O apps=O is=O a=O breeze=SSS .=O
The screen , the software and the smoothness of the operating system .####The=O screen=O ,=O the=O software=O and=O the=O smoothness=O of=O the=O operating=T-POS system=T-POS .=O####The=O screen=O ,=O the=O software=O and=O the=O smoothness=S of=O the=O operating=O system=O .=O
But with this laptop , the bass is very weak and the sound comes out sounding tinny .####But=O with=O this=O laptop=O ,=O the=O bass=T-NEG is=O very=O weak=O and=O the=O sound=TT-NEG comes=O out=O sounding=O tinny=O .=O####But=O with=O this=O laptop=O ,=O the=O bass=O is=O very=O weak=S and=O the=O sound=O comes=O out=O sounding=O tinny=SS .=O
The built quality is really good , I was so Happy and excited about this Product .####The=O built=T-POS quality=T-POS is=O really=O good=O ,=O I=O was=O so=O Happy=O and=O excited=O about=O this=O Product=O .=O####The=O built=O quality=O is=O really=O good=S ,=O I=O was=O so=O Happy=S and=O excited=S about=O this=O Product=O .=O
I am loving the fast performance also .####I=O am=O loving=O the=O fast=O performance=T-POS also=O .=O####I=O am=O loving=S the=O fast=S performance=O also=O .=O
Further , this Mac Mini has a sloppy Bluetooth interface ( courtesy of the Mac OS ) and the range is poor .####Further=O ,=O this=O Mac=O Mini=O has=O a=O sloppy=O Bluetooth=T-NEG interface=T-NEG (=O courtesy=O of=O the=O Mac=TT-NEG OS=TT-NEG )=O and=O the=O range=TTT-NEG is=O poor=O .=O####Further=O ,=O this=O Mac=O Mini=O has=O a=O sloppy=S Bluetooth=O interface=O (=O courtesy=SS of=O the=O Mac=O OS=O )=O and=O the=O range=O is=O poor=SSS .=O
My only gripe would be the need to add more RAM .####My=O only=O gripe=O would=O be=O the=O need=O to=O add=O more=O RAM=T-NEG .=O####My=O only=O gripe=S would=O be=O the=O need=O to=O add=O more=O RAM=O .=O
Fine if you have a touch screen .####Fine=O if=O you=O have=O a=O touch=T-NEU screen=T-NEU .=O####Fine=S if=O you=O have=O a=O touch=O screen=O .=O
This by far beats any computer out on the market today built well , battery life AMAZING .####This=O by=O far=O beats=O any=O computer=O out=O on=O the=O market=O today=O built=T-POS well=O ,=O battery=TT-POS life=TT-POS AMAZING=O .=O####This=O by=O far=O beats=O any=O computer=O out=O on=O the=O market=O today=O built=O well=S ,=O battery=O life=O AMAZING=SS .=O
The OS is easy , and offers all kinds of surprises .####The=O OS=T-POS is=O easy=O ,=O and=O offers=O all=O kinds=O of=O surprises=O .=O####The=O OS=O is=O easy=S ,=O and=O offers=O all=O kinds=O of=O surprises=S .=O
A veryimportant feature is Firewire 800 which in my experience works better then USB3 ( in PC enabled with USB3 ) I was not originally sold on the MAC OS I felt it was inferior in many ways To Windows 7 .####A=O veryimportant=O feature=O is=O Firewire=T-POS 800=T-POS which=O in=O my=O experience=O works=O better=O then=O USB3=O (=O in=O PC=O enabled=O with=O USB3=O )=O I=O was=O not=O originally=O sold=O on=O the=O MAC=TT-NEG OS=TT-NEG I=O felt=O it=O was=O inferior=O in=O many=O ways=O To=O Windows=O 7=O .=O####A=O veryimportant=S feature=O is=O Firewire=O 800=O which=O in=O my=O experience=O works=O better=S then=O USB3=O (=O in=O PC=O enabled=O with=O USB3=O )=O I=O was=O not=O originally=O sold=O on=O the=O MAC=O OS=O I=O felt=O it=O was=O inferior=SS in=O many=O ways=O To=O Windows=O 7=O .=O
I like iTunes , the apparent security , the Mini form factor , all the nice graphics stuff .####I=O like=O iTunes=T-POS ,=O the=O apparent=O security=TT-POS ,=O the=O Mini=O form=O factor=O ,=O all=O the=O nice=O graphics=TTT-POS stuff=TTT-POS .=O####I=O like=S iTunes=O ,=O the=O apparent=SS security=O ,=O the=O Mini=O form=O factor=O ,=O all=O the=O nice=SSS graphics=O stuff=O .=O
After replacing the spinning hard disk with an ssd drive , my mac is just flying .####After=O replacing=O the=O spinning=O hard=O disk=O with=O an=O ssd=T-POS drive=T-POS ,=O my=O mac=O is=O just=O flying=O .=O####After=O replacing=O the=O spinning=O hard=O disk=O with=O an=O ssd=O drive=O ,=O my=O mac=O is=O just=O flying=S .=O
I know some people complained about HDMI issues but they released a firmware patch to address that issue .####I=O know=O some=O people=O complained=O about=O HDMI=T-NEU issues=O but=O they=O released=O a=O firmware=O patch=O to=O address=O that=O issue=O .=O####I=O know=O some=O people=O complained=S about=O HDMI=O issues=O but=O they=O released=O a=O firmware=O patch=O to=O address=O that=O issue=O .=O
With the needs of a professional photographer I generally need to keep up with the best specs .####With=O the=O needs=O of=O a=O professional=O photographer=O I=O generally=O need=O to=O keep=O up=O with=O the=O best=O specs=T-NEU .=O####With=O the=O needs=O of=O a=O professional=O photographer=O I=O generally=O need=O to=O keep=O up=O with=O the=O best=S specs=O .=O
packing and everything was perfect####packing=T-POS and=O everything=O was=O perfect=O####packing=O and=O everything=O was=O perfect=S
I called Toshiba where I gave them the serial number and they informed me that they were having issues with the mother boards .####I=O called=O Toshiba=O where=O I=O gave=O them=O the=O serial=O number=O and=O they=O informed=O me=O that=O they=O were=O having=O issues=O with=O the=O mother=T-NEU boards=T-NEU .=O####I=O called=O Toshiba=O where=O I=O gave=O them=O the=O serial=O number=O and=O they=O informed=O me=O that=O they=O were=O having=O issues=S with=O the=O mother=O boards=O .=O
I seem to be having repeat problems as the Mother Board in this one is diagnosed as faulty , related to the graphics card .####I=O seem=O to=O be=O having=O repeat=O problems=O as=O the=O Mother=T-NEG Board=T-NEG in=O this=O one=O is=O diagnosed=O as=O faulty=O ,=O related=O to=O the=O graphics=TT-NEG card=TT-NEG .=O####I=O seem=O to=O be=O having=O repeat=O problems=O as=O the=O Mother=O Board=O in=O this=O one=O is=O diagnosed=O as=O faulty=S ,=O related=O to=O the=O graphics=O card=O .=O
It also comes with 4G of RAM but if you 're like me you want to max that out so I immediately put 8G of RAM in her and I 've never used a computer that performs better .####It=O also=O comes=O with=O 4G=O of=O RAM=O but=O if=O you=O 're=O like=O me=O you=O want=O to=O max=O that=O out=O so=O I=O immediately=O put=O 8G=O of=O RAM=O in=O her=O and=O I=O 've=O never=O used=O a=O computer=O that=O performs=T-POS better=O .=O####It=O also=O comes=O with=O 4G=O of=O RAM=O but=O if=O you=O 're=O like=O me=O you=O want=O to=O max=O that=O out=O so=O I=O immediately=O put=O 8G=O of=O RAM=O in=O her=O and=O I=O 've=O never=O used=O a=O computer=O that=O performs=O better=S .=O
This computer is also awesome for my sons virtual home schooling .####This=O computer=O is=O also=O awesome=O for=O my=O sons=O virtual=T-POS home=T-POS schooling=T-POS .=O####This=O computer=O is=O also=O awesome=S for=O my=O sons=O virtual=O home=O schooling=O .=O
Cost is more as compared to other brands .####Cost=T-NEG is=O more=O as=O compared=O to=O other=O brands=O .=O####Cost=O is=O more=S as=O compared=O to=O other=O brands=O .=O
also ... - excellent operating system -- size and weight for optimal mobility -- excellent durability of the battery -- the functions provided by the trackpad is unmatched by any other brand-####also=O ...=O -=O excellent=O operating=T-POS system=T-POS --=O size=TT-POS and=O weight=TTT-POS for=O optimal=O mobility=TTTT-POS --=O excellent=O durability=TTTTT-POS of=TTTTT-POS the=TTTTT-POS battery=TTTTT-POS --=O the=O functions=TTTTTT-POS provided=TTTTTT-POS by=TTTTTT-POS the=TTTTTT-POS trackpad=TTTTTT-POS is=O unmatched=O by=O any=O other=O brand-=O####also=O ...=O -=O excellent=S operating=O system=O --=O size=O and=O weight=O for=O optimal=SSSS mobility=O --=O excellent=SSSSS durability=O of=O the=O battery=O --=O the=O functions=O provided=O by=O the=O trackpad=O is=O unmatched=SSSSSS by=O any=O other=O brand-=O
This hardware seems to be better than the iMac in that it is n't $ 1400 and smaller .####This=O hardware=T-POS seems=O to=O be=O better=O than=O the=O iMac=O in=O that=O it=O is=O n't=O $=O 1400=O and=O smaller=O .=O####This=O hardware=O seems=O to=O be=O better=S than=O the=O iMac=O in=O that=O it=O is=O n't=O $=O 1400=O and=O smaller=O .=O
I 've had it for about 2 months now and found no issues with software or updates .####I=O 've=O had=O it=O for=O about=O 2=O months=O now=O and=O found=O no=O issues=O with=O software=T-NEU or=O updates=TT-NEU .=O####I=O 've=O had=O it=O for=O about=O 2=O months=O now=O and=O found=O no=S issues=S with=O software=O or=O updates=O .=O
the latest version does not have a disc drive .####the=O latest=O version=O does=O not=O have=O a=O disc=T-NEU drive=T-NEU .=O####the=O latest=O version=O does=O not=S have=S a=O disc=O drive=O .=O
Screen - although some people might complain about low res which I think is ridiculous .####Screen=T-POS -=O although=O some=O people=O might=O complain=O about=O low=O res=TT-POS which=O I=O think=O is=O ridiculous=O .=O####Screen=O -=O although=O some=O people=O might=O complain=S about=O low=SS res=O which=O I=O think=O is=O ridiculous=S .=O
