# Supplementary material for: External-knowledge enhanced dual encoder and contrastive learning for aspect sentiment triplet extraction
Source: PLoS One. 2026 Mar 12;21(3):e0340792. doi: 10.1371/journal.pone.0340792 (PMC12981519; doi:10.1371/journal.pone.0340792)
Supplement: S1 File — (ZIP) [file pone.0340792.s001.zip › ASTE-Data-V1-AAAI2020/14lap/train.txt]

I charge it at night and skip taking the cord with me because of the good battery life .####I=O charge=O it=O at=O night=O and=O skip=O taking=O the=O cord=O with=O me=O because=O of=O the=O good=O battery=T-POS life=T-POS .=O####I=O charge=O it=O at=O night=O and=O skip=O taking=O the=O cord=O with=O me=O because=O of=O the=O good=S battery=O life=O .=O
it is of high quality , has a killer GUI , is extremely stable , is highly expandable , is bundled with lots of very good applications , is easy to use , and is absolutely gorgeous .####it=O is=O of=O high=O quality=T-POS ,=O has=O a=O killer=O GUI=TT-POS ,=O is=O extremely=O stable=O ,=O is=O highly=O expandable=O ,=O is=O bundled=O with=O lots=O of=O very=O good=O applications=TTT-POS ,=O is=O easy=O to=O use=TTTT-POS ,=O and=O is=O absolutely=O gorgeous=O .=O####it=O is=O of=O high=S quality=O ,=O has=O a=O killer=SS GUI=O ,=O is=O extremely=O stable=O ,=O is=O highly=O expandable=O ,=O is=O bundled=O with=O lots=O of=O very=O good=SSS applications=O ,=O is=O easy=SSSS to=O use=O ,=O and=O is=O absolutely=O gorgeous=O .=O
Easy to start up and does not overheat as much as other laptops .####Easy=O to=O start=T-POS up=T-POS and=O does=O not=O overheat=O as=O much=O as=O other=O laptops=O .=O####Easy=S to=O start=O up=O and=O does=O not=O overheat=O as=O much=O as=O other=O laptops=O .=O
Great laptop that offers many great features !####Great=O laptop=O that=O offers=O many=O great=O features=T-POS !=O####Great=O laptop=O that=O offers=O many=O great=S features=O !=O
One night I turned the freaking thing off after using it , the next day I turn it on , no GUI , screen all dark , power light steady , hard drive light steady and not flashing as it usually does .####One=O night=O I=O turned=O the=O freaking=O thing=O off=O after=O using=O it=O ,=O the=O next=O day=O I=O turn=O it=O on=O ,=O no=O GUI=T-NEG ,=O screen=TT-NEG all=O dark=O ,=O power=TTT-NEU light=TTT-NEU steady=O ,=O hard=TTTT-NEG drive=TTTT-NEG light=TTTT-NEG steady=O and=O not=O flashing=O as=O it=O usually=O does=O .=O####One=O night=O I=O turned=O the=O freaking=O thing=O off=O after=O using=O it=O ,=O the=O next=O day=O I=O turn=O it=O on=O ,=O no=S GUI=O ,=O screen=O all=O dark=SS ,=O power=O light=O steady=SSS ,=O hard=O drive=O light=O steady=SSSS and=O not=O flashing=O as=O it=O usually=O does=O .=O
However , the multi-touch gestures and large tracking area make having an external mouse unnecessary ( unless you 're gaming ) .####However=O ,=O the=O multi-touch=O gestures=O and=O large=O tracking=O area=O make=O having=O an=O external=T-NEU mouse=T-NEU unnecessary=O (=O unless=O you=O 're=O gaming=O )=O .=O####However=O ,=O the=O multi-touch=O gestures=O and=O large=O tracking=O area=O make=O having=O an=O external=O mouse=O unnecessary=S (=O unless=O you=O 're=O gaming=O )=O .=O
I love the way the entire suite of software works together .####I=O love=O the=O way=O the=O entire=O suite=T-POS of=T-POS software=T-POS works=O together=O .=O####I=O love=S the=O way=O the=O entire=O suite=O of=O software=O works=O together=O .=O
The speed is incredible and I am more than satisfied .####The=O speed=T-POS is=O incredible=O and=O I=O am=O more=O than=O satisfied=O .=O####The=O speed=O is=O incredible=S and=O I=O am=O more=O than=O satisfied=S .=O
I can barely use any usb devices because they will not stay connected properly .####I=O can=O barely=O use=O any=O usb=T-NEG devices=T-NEG because=O they=O will=O not=O stay=O connected=O properly=O .=O####I=O can=O barely=O use=O any=O usb=O devices=O because=O they=O will=O not=S stay=S connected=S properly=S .=O
-- No backlit keyboard , but not an issue for me .####--=O No=O backlit=O keyboard=T-POS ,=O but=O not=O an=O issue=O for=O me=O .=O####--=O No=S backlit=O keyboard=O ,=O but=O not=O an=O issue=O for=O me=O .=O
When I finally had everything running with all my software installed I plugged in my droid to recharge and the system crashed .####When=O I=O finally=O had=O everything=O running=O with=O all=O my=O software=O installed=O I=O plugged=O in=O my=O droid=O to=O recharge=O and=O the=O system=T-NEG crashed=O .=O####When=O I=O finally=O had=O everything=O running=O with=O all=O my=O software=O installed=O I=O plugged=O in=O my=O droid=O to=O recharge=O and=O the=O system=O crashed=S .=O
Pairing it with an iPhone is a pure pleasure - talk about painless syncing - used to take me forever - now it 's a snap .####Pairing=O it=O with=O an=O iPhone=O is=O a=O pure=O pleasure=O -=O talk=O about=O painless=O syncing=T-POS -=O used=O to=O take=O me=O forever=O -=O now=O it=O 's=O a=O snap=O .=O####Pairing=O it=O with=O an=O iPhone=O is=O a=O pure=O pleasure=O -=O talk=O about=O painless=S syncing=O -=O used=O to=O take=O me=O forever=O -=O now=O it=O 's=O a=O snap=O .=O
I also got the added bonus of a 30 '' HD Monitor , which really helps to extend my screen and keep my eyes fresh !####I=O also=O got=O the=O added=O bonus=O of=O a=O 30=O ''=O HD=O Monitor=O ,=O which=O really=O helps=O to=O extend=O my=O screen=T-NEU and=O keep=O my=O eyes=O fresh=O !=O####I=O also=O got=O the=O added=O bonus=O of=O a=O 30=O ''=O HD=O Monitor=O ,=O which=O really=O helps=O to=O extend=S my=O screen=O and=O keep=O my=O eyes=O fresh=O !=O
The machine is slow to boot up and occasionally crashes completely .####The=O machine=O is=O slow=O to=O boot=T-NEG up=T-NEG and=O occasionally=O crashes=O completely=O .=O####The=O machine=O is=O slow=S to=O boot=O up=O and=O occasionally=O crashes=O completely=O .=O
After paying several hundred dollars for this service , it is frustrating that you can not get help after hours .####After=O paying=O several=O hundred=O dollars=O for=O this=O service=T-NEG ,=O it=O is=O frustrating=O that=O you=O can=O not=O get=O help=O after=O hours=O .=O####After=O paying=O several=O hundred=O dollars=O for=O this=O service=O ,=O it=O is=O frustrating=S that=O you=O can=O not=O get=O help=O after=O hours=O .=O
I did have to replace the battery once , but that was only a couple months ago and it 's been working perfect ever since .####I=O did=O have=O to=O replace=O the=O battery=T-POS once=O ,=O but=O that=O was=O only=O a=O couple=O months=O ago=O and=O it=O 's=O been=O working=O perfect=O ever=O since=O .=O####I=O did=O have=O to=O replace=O the=O battery=O once=O ,=O but=O that=O was=O only=O a=O couple=O months=O ago=O and=O it=O 's=O been=O working=O perfect=S ever=O since=O .=O
I love the operating system and the preloaded software .####I=O love=O the=O operating=T-POS system=T-POS and=O the=O preloaded=TT-POS software=TT-POS .=O####I=O love=S the=O operating=O system=O and=O the=O preloaded=O software=O .=O
The best thing about this laptop is the price along with some of the newer features .####The=O best=O thing=O about=O this=O laptop=O is=O the=O price=T-POS along=O with=O some=O of=O the=O newer=O features=TT-POS .=O####The=O best=S thing=O about=O this=O laptop=O is=O the=O price=O along=O with=O some=O of=O the=O newer=SS features=O .=O
YOU WILL NOT BE ABLE TO TALK TO AN AMERICAN WARRANTY SERVICE IS OUT OF COUNTRY .####YOU=O WILL=O NOT=O BE=O ABLE=O TO=O TALK=O TO=O AN=O AMERICAN=O WARRANTY=T-NEG SERVICE=T-NEG IS=O OUT=O OF=O COUNTRY=O .=O####YOU=O WILL=O NOT=S BE=S ABLE=S TO=O TALK=O TO=O AN=O AMERICAN=O WARRANTY=O SERVICE=O IS=O OUT=O OF=O COUNTRY=O .=O
but now i have realized its a problem with this brand .####but=O now=O i=O have=O realized=O its=O a=O problem=O with=O this=O brand=T-NEG .=O####but=O now=O i=O have=O realized=O its=O a=O problem=S with=O this=O brand=O .=O
There also seemed to be a problem with the hard disc as certain times windows loads but claims to not be able to find any drivers or files .####There=O also=O seemed=O to=O be=O a=O problem=O with=O the=O hard=T-NEG disc=T-NEG as=O certain=O times=O windows=O loads=O but=O claims=O to=O not=O be=O able=O to=O find=O any=O drivers=O or=O files=O .=O####There=O also=O seemed=O to=O be=O a=O problem=S with=O the=O hard=O disc=O as=O certain=O times=O windows=O loads=O but=O claims=O to=O not=O be=O able=O to=O find=O any=O drivers=O or=O files=O .=O
Drivers updated ok but the BIOS update froze the system up and the computer shut down .####Drivers=T-POS updated=O ok=O but=O the=O BIOS=TT-NEG update=TT-NEG froze=O the=O system=TTT-NEG up=O and=O the=O computer=O shut=O down=O .=O####Drivers=O updated=O ok=S but=O the=O BIOS=O update=O froze=SS the=O system=O up=O and=O the=O computer=O shut=O down=O .=O
Speaking of the browser , it too has problems .####Speaking=O of=O the=O browser=T-NEG ,=O it=O too=O has=O problems=O .=O####Speaking=O of=O the=O browser=O ,=O it=O too=O has=O problems=S .=O
The keyboard is too slick .####The=O keyboard=T-NEG is=O too=O slick=O .=O####The=O keyboard=O is=O too=O slick=S .=O
It 's like 9 punds , but if you can look past it , it 's GREAT !####It=O 's=O like=O 9=T-NEG punds=T-NEG ,=O but=O if=O you=O can=O look=O past=O it=O ,=O it=O 's=O GREAT=O !=O####It=O 's=O like=O 9=O punds=O ,=O but=O if=O you=O can=O look=O past=O it=O ,=O it=O 's=O GREAT=S !=O
It 's just as fast with one program open as it is with sixteen open .####It=O 's=O just=O as=O fast=O with=O one=O program=T-NEU open=O as=O it=O is=O with=O sixteen=O open=O .=O####It=O 's=O just=O as=O fast=S with=O one=O program=O open=O as=O it=O is=O with=O sixteen=O open=O .=O
Amazing Quality !####Amazing=O Quality=T-POS !=O####Amazing=S Quality=O !=O
The fact that you can spend over $ 100 on just a webcam underscores the value of this machine .####The=O fact=O that=O you=O can=O spend=O over=O $=O 100=O on=O just=O a=O webcam=O underscores=O the=O value=T-POS of=O this=O machine=O .=O####The=O fact=O that=O you=O can=O spend=O over=O $=O 100=O on=O just=O a=O webcam=O underscores=S the=O value=O of=O this=O machine=O .=O
A month or so ago , the freaking motherboard just died .####A=O month=O or=O so=O ago=O ,=O the=O freaking=O motherboard=T-NEG just=O died=O .=O####A=O month=O or=O so=O ago=O ,=O the=O freaking=S motherboard=O just=O died=S .=O
The system it comes with does not work properly , so when trying to fix the problems with it it started not working at all .####The=O system=T-NEG it=O comes=O with=O does=O not=O work=O properly=O ,=O so=O when=O trying=O to=O fix=O the=O problems=O with=O it=O it=O started=O not=O working=O at=O all=O .=O####The=O system=O it=O comes=O with=O does=O not=S work=S properly=S ,=O so=O when=O trying=O to=O fix=O the=O problems=O with=O it=O it=O started=O not=O working=O at=O all=O .=O
If a website ever freezes ( which is rare ) , its really easy to force quit .####If=O a=O website=O ever=O freezes=O (=O which=O is=O rare=O )=O ,=O its=O really=O easy=O to=O force=T-POS quit=T-POS .=O####If=O a=O website=O ever=O freezes=O (=O which=O is=O rare=O )=O ,=O its=O really=O easy=S to=O force=O quit=O .=O
I also enjoy the fact that my MacBook Pro laptop allows me to run Windows 7 on it by using the VMWare program .####I=O also=O enjoy=O the=O fact=O that=O my=O MacBook=O Pro=O laptop=O allows=O me=O to=O run=O Windows=T-POS 7=T-POS on=O it=O by=O using=O the=O VMWare=TT-NEU program=TT-NEU .=O####I=O also=O enjoy=S the=O fact=O that=O my=O MacBook=O Pro=O laptop=O allows=O me=O to=O run=O Windows=O 7=O on=O it=O by=O using=O the=O VMWare=O program=O .=O
It 's so much easier to navigate through the operating system , to find files , and it runs a lot faster !####It=O 's=O so=O much=O easier=O to=O navigate=TTT-POS through=O the=O operating=T-POS system=T-POS ,=O to=O find=TTTT-POS files=TTTT-POS ,=O and=O it=O runs=TT-POS a=O lot=O faster=O !=O####It=O 's=O so=O much=O easier=S to=O navigate=O through=O the=O operating=O system=O ,=O to=O find=O files=O ,=O and=O it=O runs=O a=O lot=O faster=SS !=O
I wanted to purchase the extended warranty and they refused , because they knew it was trouble .####I=O wanted=O to=O purchase=O the=O extended=T-NEU warranty=T-NEU and=O they=O refused=O ,=O because=O they=O knew=O it=O was=O trouble=O .=O####I=O wanted=O to=O purchase=O the=O extended=O warranty=O and=O they=O refused=S ,=O because=O they=O knew=O it=O was=O trouble=O .=O
We upgraded the memory to four gigabytes in order to take advantage of the performace increase in speed .####We=O upgraded=O the=O memory=O to=O four=O gigabytes=O in=O order=O to=O take=O advantage=O of=O the=O performace=TT-POS increase=O in=O speed=T-POS .=O####We=O upgraded=O the=O memory=O to=O four=O gigabytes=O in=O order=O to=O take=O advantage=O of=O the=O performace=O increase=S in=O speed=O .=O
The reality was , it heated up very quickly , and took way too long to do simple things , like opening my Documents folder .####The=O reality=O was=O ,=O it=O heated=O up=O very=O quickly=O ,=O and=O took=O way=O too=O long=O to=O do=O simple=O things=O ,=O like=O opening=T-NEG my=T-NEG Documents=T-NEG folder=T-NEG .=O####The=O reality=O was=O ,=O it=O heated=O up=O very=O quickly=O ,=O and=O took=O way=O too=O long=S to=O do=O simple=O things=O ,=O like=O opening=O my=O Documents=O folder=O .=O
I had always used PCs and been constantly frustrated by the crashing and the poorly designed operating systems that were never very intuitive .####I=O had=O always=O used=O PCs=O and=O been=O constantly=O frustrated=O by=O the=O crashing=O and=O the=O poorly=O designed=O operating=T-NEG systems=T-NEG that=O were=O never=O very=O intuitive=O .=O####I=O had=O always=O used=O PCs=O and=O been=O constantly=O frustrated=O by=O the=O crashing=O and=O the=O poorly=S designed=S operating=O systems=O that=O were=O never=O very=O intuitive=S .=O
Then , within 5 months , the charger crapped out on me .####Then=O ,=O within=O 5=O months=O ,=O the=O charger=T-NEG crapped=O out=O on=O me=O .=O####Then=O ,=O within=O 5=O months=O ,=O the=O charger=O crapped=S out=O on=O me=O .=O
And if you have a iphone or ipod touch you can connect and download songs to it at high speed .####And=O if=O you=O have=O a=O iphone=O or=O ipod=O touch=O you=O can=O connect=O and=O download=O songs=O to=O it=O at=O high=O speed=T-POS .=O####And=O if=O you=O have=O a=O iphone=O or=O ipod=O touch=O you=O can=O connect=O and=O download=O songs=O to=O it=O at=O high=S speed=O .=O
I continued to take the computer in AGAIN and they replaced the hard drive and mother board yet again .####I=O continued=O to=O take=O the=O computer=O in=O AGAIN=O and=O they=O replaced=O the=O hard=T-NEG drive=T-NEG and=O mother=TT-NEG board=TT-NEG yet=O again=O .=O####I=O continued=O to=O take=O the=O computer=O in=O AGAIN=O and=O they=O replaced=S the=O hard=O drive=O and=O mother=O board=O yet=O again=O .=O
I am using the external speaker -- sound is good .####I=O am=O using=O the=O external=T-POS speaker=T-POS --=O sound=TT-POS is=O good=O .=O####I=O am=O using=O the=O external=O speaker=O --=O sound=O is=O good=S .=O
Then HP sends it back to me with the hardware screwed up , not able to connect .####Then=O HP=O sends=O it=O back=O to=O me=O with=O the=O hardware=T-NEG screwed=O up=O ,=O not=O able=O to=O connect=O .=O####Then=O HP=O sends=O it=O back=O to=O me=O with=O the=O hardware=O screwed=S up=S ,=O not=O able=O to=O connect=O .=O
Oh yeah , do n't forget the expensive shipping to and from HP .####Oh=O yeah=O ,=O do=O n't=O forget=O the=O expensive=O shipping=T-NEG to=O and=O from=O HP=O .=O####Oh=O yeah=O ,=O do=O n't=O forget=O the=O expensive=S shipping=O to=O and=O from=O HP=O .=O
Everything is so easy to use , Mac software is just so much simpler than Microsoft software .####Everything=O is=O so=O easy=O to=O use=TTT-POS ,=O Mac=T-POS software=T-POS is=O just=O so=O much=O simpler=O than=O Microsoft=TT-NEG software=TT-NEG .=O####Everything=O is=O so=O easy=S to=O use=O ,=O Mac=O software=O is=O just=O so=O much=O simpler=SS than=SS Microsoft=O software=O .=O
And if you do a lot of writing , editing is a problem since there is no forward delete key .####And=O if=O you=O do=O a=O lot=O of=O writing=O ,=O editing=T-NEG is=O a=O problem=O since=O there=O is=O no=O forward=O delete=O key=O .=O####And=O if=O you=O do=O a=O lot=O of=O writing=O ,=O editing=O is=O a=O problem=S since=O there=O is=O no=O forward=O delete=O key=O .=O
Its ease of use and the top service from Apple- be it their phone assistance or bellying up to the genius bar -- can not be beat .####Its=O ease=O of=O use=T-POS and=O the=O top=O service=TT-POS from=O Apple-=O be=O it=O their=O phone=TTT-POS assistance=TTT-POS or=O bellying=O up=O to=O the=O genius=TTTT-POS bar=TTTT-POS --=O can=O not=O be=O beat=O .=O####Its=O ease=S of=O use=O and=O the=O top=SS service=O from=O Apple-=O be=O it=O their=O phone=O assistance=O or=O bellying=O up=O to=O the=O genius=O bar=O --=O can=SSS not=SSS be=SSS beat=SSS .=O
Acer has set me up with FREE recovery discs , when they are available since I asked .####Acer=O has=O set=O me=O up=O with=O FREE=O recovery=T-POS discs=T-POS ,=O when=O they=O are=O available=O since=O I=O asked=O .=O####Acer=O has=O set=O me=O up=O with=O FREE=S recovery=O discs=O ,=O when=O they=O are=O available=O since=O I=O asked=O .=O
Enabling the battery timer is useless .####Enabling=O the=O battery=T-NEG timer=T-NEG is=O useless=O .=O####Enabling=O the=O battery=O timer=O is=O useless=S .=O
Temperatures on the outside were alright but i did not track in Core Processing Unit temperatures .####Temperatures=T-NEU on=O the=O outside=O were=O alright=O but=O i=O did=O not=O track=O in=O Core=O Processing=O Unit=O temperatures=O .=O####Temperatures=O on=O the=O outside=O were=O alright=S but=O i=O did=O not=O track=O in=O Core=O Processing=O Unit=O temperatures=O .=O
There is no need to purchase virus protection for Mac , which saves me a lot of time and money .####There=O is=O no=O need=O to=O purchase=O virus=T-POS protection=T-POS for=T-POS Mac=T-POS ,=O which=O saves=O me=O a=O lot=O of=O time=O and=O money=O .=O####There=O is=O no=O need=O to=O purchase=O virus=O protection=O for=O Mac=O ,=O which=O saves=S me=O a=O lot=O of=O time=O and=O money=O .=O
After about a week I finally got it back and was told that the motherboard had failed and so they installed a new motherboard .####After=O about=O a=O week=O I=O finally=O got=O it=O back=O and=O was=O told=O that=O the=O motherboard=T-NEU had=O failed=O and=O so=O they=O installed=O a=O new=O motherboard=TT-NEU .=O####After=O about=O a=O week=O I=O finally=O got=O it=O back=O and=O was=O told=O that=O the=O motherboard=O had=O failed=S and=O so=O they=O installed=O a=O new=SS motherboard=O .=O
they had to replace the motherboard in April####they=O had=O to=O replace=O the=O motherboard=T-NEG in=O April=O####they=O had=O to=O replace=S the=O motherboard=O in=O April=O
Yes , the computer was light weight , less expensive than the average laptop , and was pretty self explantory in use .####Yes=O ,=O the=O computer=O was=O light=O weight=O ,=O less=O expensive=O than=O the=O average=O laptop=O ,=O and=O was=O pretty=O self=O explantory=O in=O use=T-POS .=O####Yes=O ,=O the=O computer=O was=O light=O weight=O ,=O less=O expensive=O than=O the=O average=O laptop=O ,=O and=O was=O pretty=O self=S explantory=S in=O use=O .=O
I love WIndows 7 which is a vast improvment over Vista .####I=O love=O WIndows=T-POS 7=T-POS which=O is=O a=O vast=O improvment=O over=O Vista=O .=O####I=O love=S WIndows=O 7=O which=O is=O a=O vast=O improvment=O over=O Vista=O .=O
Keyboard is great , very quiet for all the typing that I do .####Keyboard=T-POS is=O great=O ,=O very=O quiet=O for=O all=O the=O typing=O that=O I=O do=O .=O####Keyboard=O is=O great=S ,=O very=O quiet=S for=O all=O the=O typing=O that=O I=O do=O .=O
After talking it over with the very knowledgeable sales associate , I chose the MacBook Pro over the white MacBook .####After=O talking=O it=O over=O with=O the=O very=O knowledgeable=O sales=T-POS associate=T-POS ,=O I=O chose=O the=O MacBook=O Pro=O over=O the=O white=O MacBook=O .=O####After=O talking=O it=O over=O with=O the=O very=O knowledgeable=S sales=O associate=O ,=O I=O chose=O the=O MacBook=O Pro=O over=O the=O white=O MacBook=O .=O
If you really want a bang-up system and do n't need to run Windows applications , go with an Apple ;####If=O you=O really=O want=O a=O bang-up=O system=T-POS and=O do=O n't=O need=O to=O run=O Windows=O applications=O ,=O go=O with=O an=O Apple=O ;=O####If=O you=O really=O want=O a=O bang-up=S system=O and=O do=O n't=O need=O to=O run=O Windows=O applications=O ,=O go=O with=O an=O Apple=O ;=O
You wo n't have to spend gobs of money on some inefficient virus program that needs to be updated every month and that constantly drains your wallet .####You=O wo=O n't=O have=O to=O spend=O gobs=O of=O money=O on=O some=O inefficient=O virus=T-NEG program=T-NEG that=O needs=O to=O be=O updated=O every=O month=O and=O that=O constantly=O drains=O your=O wallet=O .=O####You=O wo=O n't=O have=O to=O spend=O gobs=O of=O money=O on=O some=O inefficient=S virus=O program=O that=O needs=O to=O be=O updated=O every=O month=O and=O that=O constantly=O drains=O your=O wallet=O .=O
It 's color is even cool .####It=O 's=O color=T-POS is=O even=O cool=O .=O####It=O 's=O color=O is=O even=O cool=S .=O
keys are all in weird places and is way too large for the way it is designed .####keys=T-NEG are=O all=O in=O weird=O places=O and=O is=O way=O too=O large=O for=O the=O way=O it=O is=O designed=O .=O####keys=O are=O all=O in=O weird=S places=O and=O is=O way=O too=O large=S for=O the=O way=O it=O is=O designed=O .=O
I thought the white Mac computers looked dirty too quicly where you use the mousepad and where you place your hands when typing .####I=O thought=O the=O white=O Mac=O computers=O looked=O dirty=O too=O quicly=O where=O you=O use=O the=O mousepad=T-NEU and=O where=O you=O place=O your=O hands=O when=O typing=O .=O####I=O thought=O the=O white=O Mac=O computers=O looked=O dirty=S too=O quicly=O where=O you=O use=O the=O mousepad=O and=O where=O you=O place=O your=O hands=O when=O typing=O .=O
And not to mention after using it for a few months or so , the battery will slowly less and less hold a charge until you ca n't leave it unplugged for more than 5 minutes without the thing dying .####And=O not=O to=O mention=O after=O using=O it=O for=O a=O few=O months=O or=O so=O ,=O the=O battery=T-NEG will=O slowly=O less=O and=O less=O hold=O a=O charge=O until=O you=O ca=O n't=O leave=O it=O unplugged=O for=O more=O than=O 5=O minutes=O without=O the=O thing=O dying=O .=O####And=O not=O to=O mention=O after=O using=O it=O for=O a=O few=O months=O or=O so=O ,=O the=O battery=O will=O slowly=O less=S and=O less=O hold=O a=O charge=O until=O you=O ca=O n't=O leave=O it=O unplugged=O for=O more=O than=O 5=O minutes=O without=O the=O thing=O dying=O .=O
BEST BUY - 5 STARS + + + ( sales , service , respect for old men who are n't familiar with the technology ) DELL COMPUTERS - 3 stars DELL SUPPORT - owes a me a couple####BEST=O BUY=O -=O 5=O STARS=O +=O +=O +=O (=O sales=T-POS ,=O service=TT-POS ,=O respect=O for=O old=O men=O who=O are=O n't=O familiar=O with=O the=O technology=O )=O DELL=O COMPUTERS=O -=O 3=O stars=O DELL=O SUPPORT=O -=O owes=O a=O me=O a=O couple=O####BEST=S BUY=O -=O 5=O STARS=O +=O +=O +=O (=O sales=O ,=O service=O ,=O respect=O for=O old=O men=O who=O are=O n't=O familiar=O with=O the=O technology=O )=O DELL=O COMPUTERS=O -=O 3=O stars=O DELL=O SUPPORT=O -=O owes=O a=O me=O a=O couple=O
no complaints with their desktop , and maybe because it just sits on your desktop , and you do n't carry it around , which could jar the hard drive , or the motherboard .####no=O complaints=O with=O their=O desktop=O ,=O and=O maybe=O because=O it=O just=O sits=O on=O your=O desktop=O ,=O and=O you=O do=O n't=O carry=O it=O around=O ,=O which=O could=O jar=O the=O hard=T-NEU drive=T-NEU ,=O or=O the=O motherboard=TT-NEU .=O####no=O complaints=O with=O their=O desktop=O ,=O and=O maybe=O because=O it=O just=O sits=O on=O your=O desktop=O ,=O and=O you=O do=O n't=O carry=O it=O around=O ,=O which=O could=O jar=S the=O hard=O drive=O ,=O or=O the=O motherboard=O .=O
Yes , they cost more , but they more than make up for it in speed , construction quality , and longevity .####Yes=O ,=O they=O cost=TTTT-POS more=O ,=O but=O they=O more=O than=O make=O up=O for=O it=O in=O speed=T-POS ,=O construction=TT-POS quality=TT-POS ,=O and=O longevity=TTT-POS .=O####Yes=O ,=O they=O cost=O more=SSSS ,=O but=O they=O more=O than=O make=S up=S for=O it=O in=O speed=O ,=O construction=O quality=O ,=O and=O longevity=O .=O
It absolutely is more expensive than most PC laptops , but the ease of use , security , and minimal problems that have arisen make it well worth the pricetag .####It=O absolutely=O is=O more=O expensive=O than=O most=O PC=O laptops=O ,=O but=O the=O ease=O of=O use=T-POS ,=O security=O ,=O and=O minimal=O problems=O that=O have=O arisen=O make=O it=O well=O worth=O the=O pricetag=TT-POS .=O####It=O absolutely=O is=O more=O expensive=O than=O most=O PC=O laptops=O ,=O but=O the=O ease=S of=O use=O ,=O security=O ,=O and=O minimal=O problems=O that=O have=O arisen=O make=O it=O well=SS worth=SS the=O pricetag=O .=O
It gets stuck all of the time you use it , and you have to keep tapping on it to get it to work .####It=O gets=O stuck=O all=O of=O the=O time=O you=O use=T-NEG it=O ,=O and=O you=O have=O to=O keep=O tapping=O on=O it=O to=O get=O it=O to=O work=O .=O####It=O gets=O stuck=S all=O of=O the=O time=O you=O use=O it=O ,=O and=O you=O have=O to=O keep=O tapping=O on=O it=O to=O get=O it=O to=O work=O .=O
lots of preloaded software .####lots=O of=O preloaded=T-POS software=T-POS .=O####lots=S of=O preloaded=O software=O .=O
My favorite part of this computer is that it has a vga port so I can connect it to a bigger screen .####My=O favorite=O part=O of=O this=O computer=O is=O that=O it=O has=O a=O vga=T-POS port=T-POS so=O I=O can=O connect=O it=O to=O a=O bigger=O screen=TT-NEU .=O####My=O favorite=S part=O of=O this=O computer=O is=O that=O it=O has=O a=O vga=O port=O so=O I=O can=O connect=O it=O to=O a=O bigger=SS screen=O .=O
Another thing I might add is the battery life is excellent .####Another=O thing=O I=O might=O add=O is=O the=O battery=T-POS life=T-POS is=O excellent=O .=O####Another=O thing=O I=O might=O add=O is=O the=O battery=O life=O is=O excellent=S .=O
One drawback , I wish the keys were backlit .####One=O drawback=O ,=O I=O wish=O the=O keys=T-NEG were=O backlit=O .=O####One=O drawback=S ,=O I=O wish=O the=O keys=O were=O backlit=O .=O
I wish the volume could be louder and the mouse didnt break after only a month .####I=O wish=O the=O volume=T-NEG could=O be=O louder=O and=O the=O mouse=TT-NEG didnt=O break=O after=O only=O a=O month=O .=O####I=O wish=O the=O volume=O could=O be=O louder=S and=O the=O mouse=O didnt=SS break=SS after=O only=O a=O month=O .=O
It caught a virus that completely wiped out my hard drive in a matter of hours .####It=O caught=O a=O virus=O that=O completely=O wiped=O out=O my=O hard=T-NEG drive=T-NEG in=O a=O matter=O of=O hours=O .=O####It=O caught=O a=O virus=O that=O completely=O wiped=S out=S my=O hard=O drive=O in=O a=O matter=O of=O hours=O .=O
It is everything I 'd hoped it would be from a look and feel standpoint , but somehow a bit more sturdy .####It=O is=O everything=O I=O 'd=O hoped=O it=O would=O be=O from=O a=O look=T-POS and=T-POS feel=T-POS standpoint=T-POS ,=O but=O somehow=O a=O bit=O more=O sturdy=O .=O####It=O is=O everything=O I=O 'd=O hoped=O it=O would=O be=O from=O a=O look=O and=O feel=O standpoint=O ,=O but=O somehow=O a=O bit=O more=O sturdy=S .=O
the only fact i dont like about apples is they generally use safari and i dont use safari but after i install Mozzilla firfox i love every single bit about it .####the=O only=O fact=O i=O dont=O like=O about=O apples=O is=O they=O generally=O use=O safari=O and=O i=O dont=O use=O safari=T-NEG but=O after=O i=O install=O Mozzilla=TT-POS firfox=TT-POS i=O love=O every=O single=O bit=O about=O it=O .=O####the=O only=O fact=O i=O dont=O like=O about=O apples=O is=O they=O generally=O use=O safari=O and=O i=O dont=S use=S safari=O but=O after=O i=O install=O Mozzilla=O firfox=O i=O love=SS every=O single=O bit=O about=O it=O .=O
Great battery , speed , display .####Great=O battery=T-POS ,=O speed=TT-POS ,=O display=TTT-POS .=O####Great=S battery=O ,=O speed=O ,=O display=O .=O
The delivery was fast , and I would not hesitate to purchase this laptop again .####The=O delivery=T-POS was=O fast=O ,=O and=O I=O would=O not=O hesitate=O to=O purchase=O this=O laptop=O again=O .=O####The=O delivery=O was=O fast=S ,=O and=O I=O would=O not=O hesitate=O to=O purchase=O this=O laptop=O again=O .=O
I 've been impressed with the battery life and the performance for such a small amount of memory .####I=O 've=O been=O impressed=O with=O the=O battery=T-POS life=T-POS and=O the=O performance=TT-POS for=O such=O a=O small=O amount=O of=O memory=TTT-NEG .=O####I=O 've=O been=O impressed=S with=O the=O battery=O life=O and=O the=O performance=O for=O such=O a=O small=SS amount=O of=O memory=O .=O
It 's applications are terrific , including the replacements for Microsoft office .####It=O 's=O applications=T-POS are=O terrific=O ,=O including=O the=O replacements=O for=O Microsoft=O office=O .=O####It=O 's=O applications=O are=O terrific=S ,=O including=O the=O replacements=O for=O Microsoft=O office=O .=O
I got it back and my built-in webcam and built-in mic were shorting out anytime I touched the lid , ( mind you this was my means of communication with my fiance who was deployed ) but I suffered thru it and would constandly have to reset the computer to be able to use my cam and mic anytime they went out .####I=O got=O it=O back=O and=O my=O built-in=T-NEG webcam=T-NEG and=O built-in=TT-NEG mic=TT-NEG were=O shorting=O out=O anytime=O I=O touched=O the=O lid=O ,=O (=O mind=O you=O this=O was=O my=O means=O of=O communication=O with=O my=O fiance=O who=O was=O deployed=O )=O but=O I=O suffered=O thru=O it=O and=O would=O constandly=O have=O to=O reset=O the=O computer=O to=O be=O able=O to=O use=O my=O cam=TTT-NEG and=O mic=O anytime=O they=O went=O out=O .=O####I=O got=O it=O back=O and=O my=O built-in=O webcam=O and=O built-in=O mic=O were=O shorting=S out=S anytime=O I=O touched=O the=O lid=O ,=O (=O mind=O you=O this=O was=O my=O means=O of=O communication=O with=O my=O fiance=O who=O was=O deployed=O )=O but=O I=O suffered=SSS thru=O it=O and=O would=O constandly=O have=O to=O reset=O the=O computer=O to=O be=O able=O to=O use=O my=O cam=O and=O mic=O anytime=O they=O went=O out=O .=O
The board has a bad connector with the power supply and shortly after warrenty expires the power supply will start having issues .####The=O board=T-NEG has=O a=O bad=O connector=TT-NEG with=O the=O power=O supply=O and=O shortly=O after=O warrenty=O expires=O the=O power=TTT-NEG supply=TTT-NEG will=O start=O having=O issues=O .=O####The=O board=O has=O a=O bad=S connector=O with=O the=O power=O supply=O and=O shortly=O after=O warrenty=O expires=O the=O power=O supply=O will=O start=O having=O issues=SSS .=O
My dad has one of the very first Toshibas ever made , yes its abit slow now but still works well and i hooked to my ethernet !####My=O dad=O has=O one=O of=O the=O very=O first=O Toshibas=O ever=O made=O ,=O yes=O its=O abit=O slow=O now=O but=O still=O works=T-POS well=O and=O i=O hooked=O to=O my=O ethernet=O !=O####My=O dad=O has=O one=O of=O the=O very=O first=O Toshibas=O ever=O made=O ,=O yes=O its=O abit=O slow=O now=O but=O still=O works=O well=S and=O i=O hooked=O to=O my=O ethernet=O !=O
Mostly I love the drag and drop feature .####Mostly=O I=O love=O the=O drag=T-POS and=T-POS drop=T-POS feature=T-POS .=O####Mostly=O I=O love=S the=O drag=O and=O drop=O feature=O .=O
oh yeah , and if the fancy webcam breaks guess who you have to send it to to get it fixed ?####oh=O yeah=O ,=O and=O if=O the=O fancy=O webcam=T-NEG breaks=O guess=O who=O you=O have=O to=O send=O it=O to=O to=O get=O it=O fixed=O ?=O####oh=O yeah=O ,=O and=O if=O the=O fancy=S webcam=O breaks=O guess=O who=O you=O have=O to=O send=O it=O to=O to=O get=O it=O fixed=O ?=O
I ordered through MacMall , which saved me the sales tax I would have incurred buying locally .####I=O ordered=O through=O MacMall=O ,=O which=O saved=O me=O the=O sales=T-POS tax=T-POS I=O would=O have=O incurred=O buying=O locally=O .=O####I=O ordered=O through=O MacMall=O ,=O which=O saved=S me=O the=O sales=O tax=O I=O would=O have=O incurred=O buying=O locally=O .=O
Of course , I also have several great software packages that came for free including iWork , GarageBand , and iMovie .####Of=O course=O ,=O I=O also=O have=O several=O great=O software=T-POS packages=T-POS that=O came=O for=O free=O including=O iWork=TT-POS ,=O GarageBand=TTT-POS ,=O and=O iMovie=TTTT-POS .=O####Of=O course=O ,=O I=O also=O have=O several=O great=S software=O packages=O that=O came=O for=O free=SS including=O iWork=O ,=O GarageBand=O ,=O and=O iMovie=O .=O
The screen is very large and crystal clear with amazing colors and resolution .####The=O screen=T-POS is=O very=O large=O and=O crystal=O clear=O with=O amazing=O colors=TT-POS and=O resolution=TTT-POS .=O####The=O screen=O is=O very=O large=S and=O crystal=O clear=S with=O amazing=SS colors=O and=O resolution=O .=O
After a little more than a year of owning my MacBook Pro , the monitor has completely died .####After=O a=O little=O more=O than=O a=O year=O of=O owning=O my=O MacBook=O Pro=O ,=O the=O monitor=T-NEG has=O completely=O died=O .=O####After=O a=O little=O more=O than=O a=O year=O of=O owning=O my=O MacBook=O Pro=O ,=O the=O monitor=O has=O completely=O died=S .=O
The brand of iTunes has just become ingrained in our lexicon now , but keep in mind that Apple started it all .####The=O brand=O of=O iTunes=T-POS has=O just=O become=O ingrained=O in=O our=O lexicon=O now=O ,=O but=O keep=O in=O mind=O that=O Apple=O started=O it=O all=O .=O####The=O brand=O of=O iTunes=O has=O just=O become=O ingrained=S in=O our=O lexicon=O now=O ,=O but=O keep=O in=O mind=O that=O Apple=O started=O it=O all=O .=O
Size : I know 13 is small ( especially for a desktop replacement ) but with an external monitor , who cares .####Size=T-NEG :=O I=O know=O 13=O is=O small=O (=O especially=O for=O a=O desktop=O replacement=O )=O but=O with=O an=O external=TT-NEU monitor=TT-NEU ,=O who=O cares=O .=O####Size=O :=O I=O know=O 13=O is=O small=S (=O especially=O for=O a=O desktop=O replacement=O )=O but=O with=O an=O external=O monitor=O ,=O who=O cares=O .=O
The display is incredibly bright , much brighter than my PowerBook and very crisp .####The=O display=T-POS is=O incredibly=O bright=O ,=O much=O brighter=O than=O my=O PowerBook=O and=O very=O crisp=O .=O####The=O display=O is=O incredibly=O bright=S ,=O much=O brighter=O than=O my=O PowerBook=O and=O very=O crisp=S .=O
The AMD Turin processor seems to always perform so much better than Intel .####The=O AMD=T-POS Turin=T-POS processor=T-POS seems=O to=O always=O perform=O so=O much=O better=O than=O Intel=O .=O####The=O AMD=O Turin=O processor=O seems=O to=O always=O perform=O so=O much=O better=S than=O Intel=O .=O
The start menu is not the easiest thing to navigate due to the stacking .####The=O start=T-NEG menu=T-NEG is=O not=O the=O easiest=O thing=O to=O navigate=O due=O to=O the=O stacking=O .=O####The=O start=O menu=O is=O not=S the=S easiest=S thing=O to=O navigate=O due=O to=O the=O stacking=O .=O
Really like the textured surface which shows no fingerprints .####Really=O like=O the=O textured=O surface=T-POS which=O shows=O no=O fingerprints=O .=O####Really=O like=S the=O textured=O surface=O which=O shows=O no=O fingerprints=O .=O
But the machine is awesome and iLife is great and I love Snow Leopard X .####But=O the=O machine=O is=O awesome=O and=O iLife=T-POS is=O great=O and=O I=O love=O Snow=TT-POS Leopard=TT-POS X=TT-POS .=O####But=O the=O machine=O is=O awesome=O and=O iLife=O is=O great=S and=O I=O love=SS Snow=O Leopard=O X=O .=O
I thought learning the Mac OS would be hard , but it is easily picked up if you are familiar with a PC .####I=O thought=O learning=O the=O Mac=T-POS OS=T-POS would=O be=O hard=O ,=O but=O it=O is=O easily=O picked=O up=O if=O you=O are=O familiar=O with=O a=O PC=O .=O####I=O thought=O learning=O the=O Mac=O OS=O would=O be=O hard=O ,=O but=O it=O is=O easily=S picked=O up=O if=O you=O are=O familiar=O with=O a=O PC=O .=O
I custom ordered the machine from HP and could NOT understand the techie due to his accent .####I=O custom=O ordered=O the=O machine=O from=O HP=O and=O could=O NOT=O understand=O the=O techie=T-NEG due=O to=O his=O accent=O .=O####I=O custom=O ordered=O the=O machine=O from=O HP=O and=O could=O NOT=S understand=S the=O techie=O due=O to=O his=O accent=O .=O
It is easy to use and lightweight .####It=O is=O easy=O to=O use=T-POS and=O lightweight=O .=O####It=O is=O easy=S to=O use=O and=O lightweight=O .=O
They also have a longer service life than other computers ( I have several friends who still use the older Apple PowerBooks ) .####They=O also=O have=O a=O longer=O service=T-POS life=T-POS than=O other=O computers=O (=O I=O have=O several=O friends=O who=O still=O use=O the=O older=O Apple=O PowerBooks=O )=O .=O####They=O also=O have=O a=O longer=S service=O life=O than=O other=O computers=O (=O I=O have=O several=O friends=O who=O still=O use=O the=O older=O Apple=O PowerBooks=O )=O .=O
If you check you will find the same notebook with the above missing ports and a dual core AMD or Intel processor .####If=O you=O check=O you=O will=O find=O the=O same=O notebook=O with=O the=O above=O missing=O ports=T-NEU and=O a=O dual=O core=O AMD=O or=O Intel=O processor=O .=O####If=O you=O check=O you=O will=O find=O the=O same=O notebook=O with=O the=O above=O missing=S ports=O and=O a=O dual=O core=O AMD=O or=O Intel=O processor=O .=O
The gray color was a good choice .####The=O gray=T-POS color=T-POS was=O a=O good=O choice=O .=O####The=O gray=O color=O was=O a=O good=S choice=O .=O
I would like to have volume buttons rather than the adjustment that is on the front .####I=O would=O like=O to=O have=O volume=T-NEG buttons=T-NEG rather=O than=O the=O adjustment=O that=O is=O on=O the=O front=O .=O####I=O would=O like=S to=O have=O volume=O buttons=O rather=O than=O the=O adjustment=O that=O is=O on=O the=O front=O .=O
The magnetic plug-in power charging power cord is great ( I even put it to the test by accident ) - excellent innovation !####The=O magnetic=T-POS plug-in=T-POS power=T-POS charging=T-POS power=T-POS cord=T-POS is=O great=O (=O I=O even=O put=O it=O to=O the=O test=O by=O accident=O )=O -=O excellent=O innovation=O !=O####The=O magnetic=O plug-in=O power=O charging=O power=O cord=O is=O great=S (=O I=O even=O put=O it=O to=O the=O test=O by=O accident=O )=O -=O excellent=S innovation=O !=O
It is easy to use , fast and has great graphics for the money .####It=O is=O easy=O to=O use=TT-POS ,=O fast=O and=O has=O great=O graphics=T-POS for=O the=O money=O .=O####It=O is=O easy=SS to=O use=O ,=O fast=O and=O has=O great=S graphics=O for=O the=O money=O .=O
I like how the Mac OS is so simple and easy to use .####I=O like=O how=O the=O Mac=T-POS OS=T-POS is=O so=O simple=O and=O easy=O to=O use=TT-POS .=O####I=O like=S how=O the=O Mac=O OS=O is=O so=O simple=O and=O easy=SS to=O use=O .=O
While Apple 's saving grace is the fact that they at least stand behind their products , and their support is great , it would be nice if their products were more reliable to justify the premium .####While=O Apple=O 's=O saving=O grace=O is=O the=O fact=O that=O they=O at=O least=O stand=O behind=O their=O products=O ,=O and=O their=O support=T-POS is=O great=O ,=O it=O would=O be=O nice=O if=O their=O products=O were=O more=O reliable=O to=O justify=O the=O premium=O .=O####While=O Apple=O 's=O saving=O grace=O is=O the=O fact=O that=O they=O at=O least=O stand=O behind=O their=O products=O ,=O and=O their=O support=O is=O great=S ,=O it=O would=O be=O nice=O if=O their=O products=O were=O more=O reliable=O to=O justify=O the=O premium=O .=O
only good thing is the graphics quality .####only=O good=O thing=O is=O the=O graphics=T-POS quality=T-POS .=O####only=O good=S thing=O is=O the=O graphics=O quality=O .=O
The other lock-up problems are from a myriad of causes , the most common being a corrupted version of Appleworks which can render the browser useless .####The=O other=O lock-up=O problems=O are=O from=O a=O myriad=O of=O causes=O ,=O the=O most=O common=O being=O a=O corrupted=O version=O of=O Appleworks=T-NEG which=O can=O render=O the=O browser=TT-NEG useless=O .=O####The=O other=O lock-up=O problems=O are=O from=O a=O myriad=O of=O causes=O ,=O the=O most=O common=O being=O a=O corrupted=S version=O of=O Appleworks=O which=O can=O render=O the=O browser=O useless=SS .=O
The paint wears off easily due to the keyboard being farther back than usual .####The=O paint=T-NEG wears=O off=O easily=O due=O to=O the=O keyboard=TT-NEG being=O farther=O back=O than=O usual=O .=O####The=O paint=O wears=S off=S easily=O due=O to=O the=O keyboard=O being=O farther=SS back=SS than=O usual=O .=O
The store honored their warrenty and made the comment that they do n't even recommend the HP brand because of the problems with their warrentys .####The=O store=O honored=O their=O warrenty=O and=O made=O the=O comment=O that=O they=O do=O n't=O even=O recommend=O the=O HP=O brand=O because=O of=O the=O problems=O with=O their=O warrentys=T-NEG .=O####The=O store=O honored=O their=O warrenty=O and=O made=O the=O comment=O that=O they=O do=S n't=S even=S recommend=S the=O HP=O brand=O because=O of=O the=O problems=S with=O their=O warrentys=O .=O
They sent out the box right away for me to send in my computer , they paid postage and whatnot , but when I got my computer back it still was n't running right , and now my CD drive was n't reading anything !####They=O sent=O out=O the=O box=O right=O away=O for=O me=O to=O send=O in=O my=O computer=O ,=O they=O paid=O postage=O and=O whatnot=O ,=O but=O when=O I=O got=O my=O computer=O back=O it=O still=O was=O n't=O running=O right=O ,=O and=O now=O my=O CD=T-NEG drive=T-NEG was=O n't=O reading=O anything=O !=O####They=O sent=O out=O the=O box=O right=O away=O for=O me=O to=O send=O in=O my=O computer=O ,=O they=O paid=O postage=O and=O whatnot=O ,=O but=O when=O I=O got=O my=O computer=O back=O it=O still=O was=O n't=O running=O right=O ,=O and=O now=O my=O CD=O drive=O was=S n't=S reading=S anything=S !=O
On my PowerBook G4 I would never use the trackpad I would use an external mouse because I did n't like the trackpad .####On=O my=O PowerBook=O G4=O I=O would=O never=O use=O the=O trackpad=T-NEG I=O would=O use=O an=O external=O mouse=O because=O I=O did=O n't=O like=O the=O trackpad=TT-NEG .=O####On=O my=O PowerBook=O G4=O I=O would=O never=S use=S the=O trackpad=O I=O would=O use=O an=O external=O mouse=O because=O I=O did=SS n't=SS like=SS the=O trackpad=O .=O
This computer does n't do that well with certain games it ca n't play some and it becomes too hot while playing games .####This=O computer=O does=O n't=O do=O that=O well=O with=O certain=O games=T-NEG it=O ca=O n't=O play=O some=O and=O it=O becomes=O too=O hot=O while=O playing=O games=O .=O####This=O computer=O does=S n't=S do=S that=S well=S with=O certain=O games=O it=O ca=O n't=O play=O some=O and=O it=O becomes=O too=O hot=O while=O playing=O games=O .=O
Obviously one of the most important features of any computer is the `` human interface .####Obviously=O one=O of=O the=O most=O important=O features=T-NEU of=O any=O computer=O is=O the=O ``=O human=TT-NEU interface=TT-NEU .=O####Obviously=O one=O of=O the=O most=S important=S features=O of=O any=O computer=O is=O the=O ``=O human=O interface=O .=O
Yeah , of course smarty pants `` fix it now '' ) Software - Compared to the early 2011 edition I did see inbuilt applications crashing and it prompted me to send the report to Apple ( which I promptly did ) .####Yeah=O ,=O of=O course=O smarty=O pants=O ``=O fix=O it=O now=O ''=O )=O Software=TT-NEG -=O Compared=O to=O the=O early=O 2011=O edition=O I=O did=O see=O inbuilt=T-NEG applications=T-NEG crashing=O and=O it=O prompted=O me=O to=O send=O the=O report=O to=O Apple=O (=O which=O I=O promptly=O did=O )=O .=O####Yeah=O ,=O of=O course=O smarty=SS pants=O ``=O fix=O it=O now=O ''=O )=O Software=O -=O Compared=O to=O the=O early=O 2011=O edition=O I=O did=O see=O inbuilt=O applications=O crashing=S and=O it=O prompted=O me=O to=O send=O the=O report=O to=O Apple=O (=O which=O I=O promptly=O did=O )=O .=O
The body is a bit cheaply made so it will be interesting to see how long it holds up .####The=O body=T-NEG is=O a=O bit=O cheaply=O made=O so=O it=O will=O be=O interesting=O to=O see=O how=O long=O it=O holds=O up=O .=O####The=O body=O is=O a=O bit=O cheaply=S made=S so=O it=O will=O be=O interesting=O to=O see=O how=O long=O it=O holds=O up=O .=O
With a mac you do n't have to worry about antivirus software or firewall , it 's so wonderful .####With=O a=O mac=O you=O do=O n't=O have=O to=O worry=O about=O antivirus=T-NEU software=T-NEU or=O firewall=TT-NEU ,=O it=O 's=O so=O wonderful=O .=O####With=O a=O mac=O you=O do=O n't=O have=O to=O worry=O about=O antivirus=O software=O or=O firewall=O ,=O it=O 's=O so=O wonderful=S .=O
Am very glad I bought it , great netbook , low price .####Am=O very=O glad=O I=O bought=O it=O ,=O great=O netbook=O ,=O low=O price=T-POS .=O####Am=O very=O glad=O I=O bought=O it=O ,=O great=O netbook=O ,=O low=S price=O .=O
The Apple team also assists you very nicely when choosing which computer is right for you : )####The=O Apple=T-POS team=T-POS also=O assists=O you=O very=O nicely=O when=O choosing=O which=O computer=O is=O right=O for=O you=O :=O )=O####The=O Apple=O team=O also=O assists=O you=O very=O nicely=S when=O choosing=O which=O computer=O is=O right=O for=O you=O :=O )=O
I think part of the problem with this computer is Vista , yet I know Vista is n't the entire issue because my latest purchase was my Acer and it also has Vista ( I should have waited the few months to get the next operating system ) .####I=O think=O part=O of=O the=O problem=O with=O this=O computer=O is=O Vista=T-NEG ,=O yet=O I=O know=O Vista=O is=O n't=O the=O entire=O issue=O because=O my=O latest=O purchase=O was=O my=O Acer=O and=O it=O also=O has=O Vista=O (=O I=O should=O have=O waited=O the=O few=O months=O to=O get=O the=O next=O operating=O system=O )=O .=O####I=O think=O part=O of=O the=O problem=S with=O this=O computer=O is=O Vista=O ,=O yet=O I=O know=O Vista=O is=O n't=O the=O entire=O issue=O because=O my=O latest=O purchase=O was=O my=O Acer=O and=O it=O also=O has=O Vista=O (=O I=O should=O have=O waited=O the=O few=O months=O to=O get=O the=O next=O operating=O system=O )=O .=O
The video chat is the only thing that is iffy about it but im sure once they unpdate the next version on the macbook book the quality of it will be better .####The=O video=T-NEG chat=T-NEG is=O the=O only=O thing=O that=O is=O iffy=O about=O it=O but=O im=O sure=O once=O they=O unpdate=O the=O next=O version=O on=O the=O macbook=O book=O the=O quality=TT-POS of=O it=O will=O be=O better=O .=O####The=O video=O chat=O is=O the=O only=O thing=O that=O is=O iffy=S about=O it=O but=O im=O sure=O once=O they=O unpdate=O the=O next=O version=O on=O the=O macbook=O book=O the=O quality=O of=O it=O will=O be=O better=SS .=O
That whole experience was just ridiculous we sent it in and after they told us that we had to pay $ 175 to fix it we were like we will just by a portable mouse which would be way cheaper but they refused to send the laptop back until we paid the $ 175 and it was fixed .####That=O whole=O experience=O was=O just=O ridiculous=O we=O sent=O it=O in=O and=O after=O they=O told=O us=O that=O we=O had=O to=O pay=O $=O 175=O to=O fix=O it=O we=O were=O like=O we=O will=O just=O by=O a=O portable=O mouse=T-POS which=O would=O be=O way=O cheaper=O but=O they=O refused=O to=O send=O the=O laptop=O back=O until=O we=O paid=O the=O $=O 175=O and=O it=O was=O fixed=O .=O####That=O whole=O experience=O was=O just=O ridiculous=O we=O sent=O it=O in=O and=O after=O they=O told=O us=O that=O we=O had=O to=O pay=O $=O 175=O to=O fix=O it=O we=O were=O like=O we=O will=O just=O by=O a=O portable=O mouse=O which=O would=O be=O way=O cheaper=S but=O they=O refused=O to=O send=O the=O laptop=O back=O until=O we=O paid=O the=O $=O 175=O and=O it=O was=O fixed=O .=O
Fan vents to the side , so no cooling pad needed , great feature !####Fan=O vents=O to=O the=O side=O ,=O so=O no=O cooling=T-NEU pad=T-NEU needed=O ,=O great=O feature=TT-POS !=O####Fan=O vents=O to=O the=O side=O ,=O so=O no=S cooling=O pad=O needed=O ,=O great=SS feature=O !=O
Wasted me at least 8 hours of installation time .####Wasted=O me=O at=O least=O 8=O hours=O of=O installation=T-NEG time=T-NEG .=O####Wasted=S me=O at=O least=O 8=O hours=O of=O installation=O time=O .=O
It has far exceeded my expectations for power , storage , and abilitiy .####It=O has=O far=O exceeded=O my=O expectations=O for=O power=T-POS ,=O storage=TT-POS ,=O and=O abilitiy=TTT-POS .=O####It=O has=O far=O exceeded=S my=O expectations=O for=O power=O ,=O storage=O ,=O and=O abilitiy=O .=O
A great feature is the spotlight search : one can search for documents by simply typing a keyword , rather than parsing tens of file folders for a document .####A=O great=O feature=TT-POS is=O the=O spotlight=T-POS search=T-POS :=O one=O can=O search=O for=O documents=O by=O simply=O typing=O a=O keyword=O ,=O rather=O than=O parsing=O tens=O of=O file=O folders=O for=O a=O document=O .=O####A=O great=S feature=O is=O the=O spotlight=O search=O :=O one=O can=O search=O for=O documents=O by=O simply=O typing=O a=O keyword=O ,=O rather=O than=O parsing=O tens=O of=O file=O folders=O for=O a=O document=O .=O
I am enjoying it and the quality it provides is great !####I=O am=O enjoying=O it=O and=O the=O quality=T-POS it=O provides=O is=O great=O !=O####I=O am=O enjoying=S it=O and=O the=O quality=O it=O provides=O is=O great=S !=O
iTunes is a handy music-management program , and it is essential for anyone with an iPod .####iTunes=T-POS is=O a=O handy=O music-management=O program=TT-POS ,=O and=O it=O is=O essential=O for=O anyone=O with=O an=O iPod=O .=O####iTunes=O is=O a=O handy=S music-management=O program=O ,=O and=O it=O is=O essential=S for=O anyone=O with=O an=O iPod=O .=O
I 've had to call Apple support to set up my new printer and have had wonderful experiences with helpful , english speaking ( from Vancouver ) techs that walked me through the processes to help me .####I=O 've=O had=O to=O call=O Apple=T-POS support=T-POS to=O set=O up=O my=O new=O printer=O and=O have=O had=O wonderful=O experiences=O with=O helpful=O ,=O english=O speaking=O (=O from=O Vancouver=O )=O techs=TT-POS that=O walked=O me=O through=O the=O processes=O to=O help=O me=O .=O####I=O 've=O had=O to=O call=O Apple=O support=O to=O set=O up=O my=O new=O printer=O and=O have=O had=O wonderful=S experiences=O with=O helpful=SS ,=O english=O speaking=O (=O from=O Vancouver=O )=O techs=O that=O walked=O me=O through=O the=O processes=O to=O help=O me=O .=O
I need graphic power to run my Adobe Creative apps efficiently .####I=O need=O graphic=T-NEU power=T-NEU to=O run=O my=O Adobe=TT-NEU Creative=TT-NEU apps=TT-NEU efficiently=O .=O####I=O need=O graphic=O power=O to=O run=O my=O Adobe=O Creative=O apps=O efficiently=S .=O
Tech support tells me the latter problem is a power supply problem and have offered to fix it if it happens again .####Tech=O support=O tells=O me=O the=O latter=O problem=O is=O a=O power=T-NEG supply=T-NEG problem=O and=O have=O offered=O to=O fix=O it=O if=O it=O happens=O again=O .=O####Tech=O support=O tells=O me=O the=O latter=O problem=S is=O a=O power=O supply=O problem=S and=O have=O offered=O to=O fix=O it=O if=O it=O happens=O again=O .=O
Sells for the same as a netbook without sacrificing size .####Sells=O for=O the=O same=O as=O a=O netbook=O without=O sacrificing=O size=T-POS .=O####Sells=O for=O the=O same=O as=O a=O netbook=O without=O sacrificing=S size=O .=O
upon giving them the serial number the first thing I was told , was that it was out of warranty and I could pay to have it repaired .####upon=O giving=O them=O the=O serial=O number=O the=O first=O thing=O I=O was=O told=O ,=O was=O that=O it=O was=O out=O of=O warranty=T-NEU and=O I=O could=O pay=O to=O have=O it=O repaired=O .=O####upon=O giving=O them=O the=O serial=O number=O the=O first=O thing=O I=O was=O told=O ,=O was=O that=O it=O was=O out=S of=S warranty=O and=O I=O could=O pay=O to=O have=O it=O repaired=O .=O
Laptop was in new condition and operational , but for the audio problem when 1st sent for repair .####Laptop=O was=O in=O new=O condition=O and=O operational=O ,=O but=O for=O the=O audio=T-NEG problem=O when=O 1st=O sent=O for=O repair=O .=O####Laptop=O was=O in=O new=O condition=O and=O operational=O ,=O but=O for=O the=O audio=O problem=S when=O 1st=O sent=O for=O repair=O .=O
It runs perfectly .####It=O runs=T-POS perfectly=O .=O####It=O runs=O perfectly=S .=O
The laptop was very easy to set up .####The=O laptop=O was=O very=O easy=O to=O set=T-POS up=T-POS .=O####The=O laptop=O was=O very=O easy=S to=O set=O up=O .=O
Sometimes the screen even goes black on this computer .####Sometimes=O the=O screen=T-NEG even=O goes=O black=O on=O this=O computer=O .=O####Sometimes=O the=O screen=O even=O goes=O black=S on=O this=O computer=O .=O
I recommend for word processing and internet users .####I=O recommend=O for=O word=T-POS processing=T-POS and=O internet=TT-POS users=O .=O####I=O recommend=S for=O word=O processing=O and=O internet=O users=O .=O
Its fast and another thing I like is that it has three USB ports .####Its=O fast=O and=O another=O thing=O I=O like=O is=O that=O it=O has=O three=O USB=T-POS ports=T-POS .=O####Its=O fast=O and=O another=O thing=O I=O like=S is=O that=O it=O has=O three=O USB=O ports=O .=O
The salesman talked us into this computer away from another we were looking at and we have had nothing but problems with software problems and just not happy with it .####The=O salesman=O talked=O us=O into=O this=O computer=O away=O from=O another=O we=O were=O looking=O at=O and=O we=O have=O had=O nothing=O but=O problems=O with=O software=T-NEG problems=O and=O just=O not=O happy=O with=O it=O .=O####The=O salesman=O talked=O us=O into=O this=O computer=O away=O from=O another=O we=O were=O looking=O at=O and=O we=O have=O had=O nothing=O but=O problems=O with=O software=O problems=S and=O just=O not=S happy=S with=O it=O .=O
That system is fixed .####That=O system=T-NEU is=O fixed=O .=O####That=O system=O is=O fixed=S .=O
The computer itself was fast , ran smoothly , and had no problems .####The=O computer=O itself=O was=O fast=O ,=O ran=T-POS smoothly=O ,=O and=O had=O no=O problems=O .=O####The=O computer=O itself=O was=O fast=O ,=O ran=O smoothly=S ,=O and=O had=O no=O problems=O .=O
Like the price and operation .####Like=O the=O price=T-POS and=O operation=TT-POS .=O####Like=S the=O price=O and=O operation=O .=O
The brand is tarnished in my heart .####The=O brand=T-NEG is=O tarnished=O in=O my=O heart=O .=O####The=O brand=O is=O tarnished=S in=O my=O heart=O .=O
This is likely due to poor grounding and isolation between the components , and I 'm hoping that it can be fixed with a ground loop isolator , but I still expected better product quality for this price range .####This=O is=O likely=O due=O to=O poor=O grounding=O and=O isolation=O between=O the=O components=T-NEG ,=O and=O I=O 'm=O hoping=O that=O it=O can=O be=O fixed=O with=O a=O ground=O loop=O isolator=O ,=O but=O I=O still=O expected=O better=O product=O quality=TT-NEG for=O this=O price=O range=O .=O####This=O is=O likely=O due=O to=O poor=S grounding=O and=O isolation=O between=O the=O components=O ,=O and=O I=O 'm=O hoping=O that=O it=O can=O be=O fixed=O with=O a=O ground=O loop=O isolator=O ,=O but=O I=O still=O expected=O better=SS product=O quality=O for=O this=O price=O range=O .=O
I 'have had it for about a 1 1/2 and yes I have had an issue with it one month out of warranty .####I=O 'have=O had=O it=O for=O about=O a=O 1=O 1/2=O and=O yes=O I=O have=O had=O an=O issue=O with=O it=O one=O month=O out=O of=O warranty=T-NEU .=O####I=O 'have=O had=O it=O for=O about=O a=O 1=O 1/2=O and=O yes=O I=O have=O had=O an=O issue=O with=O it=O one=O month=O out=S of=S warranty=O .=O
Once open , the leading edge is razor sharp .####Once=O open=O ,=O the=O leading=T-NEG edge=T-NEG is=O razor=O sharp=O .=O####Once=O open=O ,=O the=O leading=O edge=O is=O razor=S sharp=S .=O
Maximum sound is n't nearly as loud as it should be .####Maximum=T-NEG sound=T-NEG is=O n't=O nearly=O as=O loud=O as=O it=O should=O be=O .=O####Maximum=O sound=O is=S n't=S nearly=S as=S loud=S as=O it=O should=O be=O .=O
Although the price is higher then Dell laptops , the Macbooks are worth the dough .####Although=O the=O price=T-NEG is=O higher=O then=O Dell=O laptops=O ,=O the=O Macbooks=O are=O worth=O the=O dough=O .=O####Although=O the=O price=O is=O higher=S then=O Dell=O laptops=O ,=O the=O Macbooks=O are=O worth=O the=O dough=O .=O
I would not recommend this to anyone wanting a notebook expecting the performance of a Desktop it does not meet the expectations .####I=O would=O not=O recommend=O this=O to=O anyone=O wanting=O a=O notebook=O expecting=O the=O performance=T-NEG of=O a=O Desktop=O it=O does=O not=O meet=O the=O expectations=O .=O####I=O would=O not=S recommend=S this=O to=O anyone=O wanting=O a=O notebook=O expecting=O the=O performance=O of=O a=O Desktop=O it=O does=O not=O meet=O the=O expectations=O .=O
The Macbook arrived in a nice twin packing and sealed in the box , all the functions works great .####The=O Macbook=O arrived=O in=O a=O nice=O twin=T-POS packing=T-POS and=O sealed=O in=O the=O box=O ,=O all=O the=O functions=TT-POS works=O great=O .=O####The=O Macbook=O arrived=O in=O a=O nice=S twin=O packing=O and=O sealed=O in=O the=O box=O ,=O all=O the=O functions=O works=O great=SS .=O
So what if the laptops/mobile phones look chic and cool ? The after sales support is terrible .####So=O what=O if=O the=O laptops/mobile=O phones=O look=TT-POS chic=O and=O cool=O ?=O The=O after=T-NEG sales=T-NEG support=T-NEG is=O terrible=O .=O####So=O what=O if=O the=O laptops/mobile=O phones=O look=O chic=SS and=O cool=SS ?=O The=O after=O sales=O support=O is=O terrible=S .=O
I hate the display screen and I have done everything I could do the change it .####I=O hate=O the=O display=T-NEG screen=T-NEG and=O I=O have=O done=O everything=O I=O could=O do=O the=O change=O it=O .=O####I=O hate=S the=O display=O screen=O and=O I=O have=O done=O everything=O I=O could=O do=O the=O change=O it=O .=O
I also like the acer arcade but these were reallythe only two things I liked about this laptop .####I=O also=O like=O the=O acer=T-POS arcade=T-POS but=O these=O were=O reallythe=O only=O two=O things=O I=O liked=O about=O this=O laptop=O .=O####I=O also=O like=S the=O acer=O arcade=O but=O these=O were=O reallythe=O only=O two=O things=O I=O liked=O about=O this=O laptop=O .=O
Have not yet needed any customer support with this yet so to me that is a great thing , which is leaps and bounds ahead of PC in my opinion .####Have=O not=O yet=O needed=O any=O customer=T-POS support=T-POS with=O this=O yet=O so=O to=O me=O that=O is=O a=O great=O thing=O ,=O which=O is=O leaps=O and=O bounds=O ahead=O of=O PC=O in=O my=O opinion=O .=O####Have=O not=O yet=O needed=O any=O customer=O support=O with=O this=O yet=O so=O to=O me=O that=O is=O a=O great=S thing=O ,=O which=O is=O leaps=O and=O bounds=O ahead=O of=O PC=O in=O my=O opinion=O .=O
I gave it to my daughter because I just hated the screen , hated that it had no cd drive to at least play cd 's when I wanted to listen to music and do schoolwork .####I=O gave=O it=O to=O my=O daughter=O because=O I=O just=O hated=O the=O screen=T-NEG ,=O hated=O that=O it=O had=O no=O cd=TT-NEG drive=TT-NEG to=O at=O least=O play=O cd=O 's=O when=O I=O wanted=O to=O listen=O to=O music=O and=O do=O schoolwork=O .=O####I=O gave=O it=O to=O my=O daughter=O because=O I=O just=O hated=S the=O screen=O ,=O hated=S that=O it=O had=O no=SS cd=O drive=O to=O at=O least=O play=O cd=O 's=O when=O I=O wanted=O to=O listen=O to=O music=O and=O do=O schoolwork=O .=O
It runs very quiet too which is a plus .####It=O runs=T-POS very=O quiet=O too=O which=O is=O a=O plus=O .=O####It=O runs=O very=O quiet=S too=O which=O is=O a=O plus=S .=O
but it has a major design flaw .####but=O it=O has=O a=O major=O design=T-NEG flaw=O .=O####but=O it=O has=O a=O major=O design=O flaw=S .=O
The games included are very good games .####The=O games=O included=O are=O very=O good=O games=T-POS .=O####The=O games=O included=O are=O very=O good=S games=O .=O
this computer will last you at least 7 years , thats an amazing life spanned an electronic .####this=O computer=O will=O last=O you=O at=O least=O 7=O years=O ,=O thats=O an=O amazing=O life=T-POS spanned=O an=O electronic=O .=O####this=O computer=O will=O last=O you=O at=O least=O 7=O years=O ,=O thats=O an=O amazing=S life=O spanned=O an=O electronic=O .=O
It 's super fast and a great value for the price !####It=O 's=O super=O fast=O and=O a=O great=O value=T-POS for=O the=O price=TT-POS !=O####It=O 's=O super=O fast=O and=O a=O great=S value=O for=O the=O price=O !=O
Three , the mac book has advantages over pcs ' with linux based os there is very few problems with system performance when it comes to a mac .####Three=O ,=O the=O mac=O book=O has=O advantages=O over=O pcs=O '=O with=O linux=O based=O os=O there=O is=O very=O few=O problems=O with=O system=T-NEG performance=T-NEG when=O it=O comes=O to=O a=O mac=O .=O####Three=O ,=O the=O mac=O book=O has=O advantages=O over=O pcs=O '=O with=O linux=O based=O os=O there=O is=O very=O few=S problems=S with=O system=O performance=O when=O it=O comes=O to=O a=O mac=O .=O
A mac is very easy to use and it simply makes sense .####A=O mac=O is=O very=O easy=O to=O use=T-POS and=O it=O simply=O makes=O sense=O .=O####A=O mac=O is=O very=O easy=S to=O use=O and=O it=O simply=O makes=O sense=O .=O
It is so much easier to use####It=O is=O so=O much=O easier=O to=O use=T-POS####It=O is=O so=O much=O easier=S to=O use=O
It is so nice not to worry about that and the extra expense that comes along with the necessary virus protection on PC 's .####It=O is=O so=O nice=O not=O to=O worry=O about=O that=O and=O the=O extra=O expense=O that=O comes=O along=O with=O the=O necessary=O virus=T-POS protection=T-POS on=O PC=O 's=O .=O####It=O is=O so=O nice=S not=O to=O worry=O about=O that=O and=O the=O extra=O expense=O that=O comes=O along=O with=O the=O necessary=S virus=O protection=O on=O PC=O 's=O .=O
The processor screams , and because of the unique way that Apple OSX 16 functions , most of the graphics are routed through the hardware rather than the software .####The=O processor=T-POS screams=O ,=O and=O because=O of=O the=O unique=O way=O that=O Apple=O OSX=TT-POS 16=TT-POS functions=O ,=O most=O of=O the=O graphics=O are=O routed=O through=O the=O hardware=O rather=O than=O the=O software=O .=O####The=O processor=O screams=S ,=O and=O because=O of=O the=O unique=SS way=O that=O Apple=O OSX=O 16=O functions=O ,=O most=O of=O the=O graphics=O are=O routed=O through=O the=O hardware=O rather=O than=O the=O software=O .=O
I wanted something that had a new Intel Core processors and HDMI port so that we could hook it up directly to our TV .####I=O wanted=O something=O that=O had=O a=O new=O Intel=T-NEU Core=T-NEU processors=T-NEU and=O HDMI=O port=O so=O that=O we=O could=O hook=O it=O up=O directly=O to=O our=O TV=O .=O####I=O wanted=O something=O that=O had=O a=O new=S Intel=O Core=O processors=O and=O HDMI=O port=O so=O that=O we=O could=O hook=O it=O up=O directly=O to=O our=O TV=O .=O
The Apple will run Internet Explorer , but at an amazingly slow rate .####The=O Apple=O will=O run=O Internet=T-POS Explorer=T-POS ,=O but=O at=O an=O amazingly=O slow=O rate=O .=O####The=O Apple=O will=O run=O Internet=O Explorer=O ,=O but=O at=O an=O amazingly=O slow=S rate=O .=O
The price premium is a little much , but when you start looking at the features it is worth the added cash .####The=O price=T-NEG premium=T-NEG is=O a=O little=O much=O ,=O but=O when=O you=O start=O looking=O at=O the=O features=TT-POS it=O is=O worth=O the=O added=O cash=O .=O####The=O price=O premium=O is=O a=O little=O much=S ,=O but=O when=O you=O start=O looking=O at=O the=O features=O it=O is=O worth=SS the=O added=O cash=O .=O
I ca n't say enough of how satisfied I am with their product and help aftermarket .####I=O ca=O n't=O say=O enough=O of=O how=O satisfied=O I=O am=O with=O their=O product=T-POS and=T-POS help=T-POS aftermarket=T-POS .=O####I=O ca=O n't=O say=O enough=O of=O how=O satisfied=S I=O am=O with=O their=O product=O and=O help=O aftermarket=O .=O
The battery life was shorter than expected .####The=O battery=T-NEG life=T-NEG was=O shorter=O than=O expected=O .=O####The=O battery=O life=O was=O shorter=S than=O expected=O .=O
It drives me crazy when I want to download a game or something of that nature and I ca n't play it because its not compatable with the software .####It=O drives=O me=O crazy=O when=O I=O want=O to=O download=O a=O game=O or=O something=O of=O that=O nature=O and=O I=O ca=O n't=O play=O it=O because=O its=O not=O compatable=O with=O the=O software=T-NEG .=O####It=O drives=O me=O crazy=O when=O I=O want=O to=O download=O a=O game=O or=O something=O of=O that=O nature=O and=O I=O ca=O n't=O play=O it=O because=O its=O not=S compatable=S with=O the=O software=O .=O
The online tutorial videos make it super easy to learn if you have always used a PC .####The=O online=T-POS tutorial=T-POS videos=T-POS make=O it=O super=O easy=O to=O learn=O if=O you=O have=O always=O used=O a=O PC=O .=O####The=O online=O tutorial=O videos=O make=O it=O super=O easy=S to=O learn=O if=O you=O have=O always=O used=O a=O PC=O .=O
The image is great , and the soud is excelent .####The=O image=T-POS is=O great=O ,=O and=O the=O soud=TT-POS is=O excelent=O .=O####The=O image=O is=O great=S ,=O and=O the=O soud=O is=O excelent=SS .=O
It was very easy to just pick up and use -- It did not take long to get used to the Mac OS .####It=O was=O very=O easy=O to=O just=O pick=O up=O and=O use=TT-POS --=O It=O did=O not=O take=O long=O to=O get=O used=O to=O the=O Mac=T-POS OS=T-POS .=O####It=O was=O very=O easy=S to=O just=O pick=O up=O and=O use=O --=O It=O did=O not=O take=O long=O to=O get=O used=O to=O the=O Mac=O OS=O .=O
It is well worth the money it cost , Very good investment .####It=O is=O well=O worth=O the=O money=O it=O cost=T-POS ,=O Very=O good=O investment=O .=O####It=O is=O well=S worth=S the=O money=O it=O cost=O ,=O Very=O good=S investment=O .=O
Upgrading from Windows 7 Starter , thru Windows 7 Home Premium , to Windows 7 Professional was a snap ;####Upgrading=O from=O Windows=O 7=O Starter=O ,=O thru=O Windows=O 7=O Home=O Premium=O ,=O to=O Windows=T-NEU 7=T-NEU Professional=T-NEU was=O a=O snap=O ;=O####Upgrading=O from=O Windows=O 7=O Starter=O ,=O thru=O Windows=O 7=O Home=O Premium=O ,=O to=O Windows=O 7=O Professional=O was=O a=O snap=S ;=O
I had upgraded my old MacBook to Lion , so I kind of knew what I was getting , but had n't been able to enjoy some of the awesome new multi-touch features .####I=O had=O upgraded=O my=O old=O MacBook=O to=O Lion=O ,=O so=O I=O kind=O of=O knew=O what=O I=O was=O getting=O ,=O but=O had=O n't=O been=O able=O to=O enjoy=O some=O of=O the=O awesome=O new=O multi-touch=T-POS features=T-POS .=O####I=O had=O upgraded=O my=O old=O MacBook=O to=O Lion=O ,=O so=O I=O kind=O of=O knew=O what=O I=O was=O getting=O ,=O but=O had=O n't=O been=O able=O to=O enjoy=O some=O of=O the=O awesome=S new=O multi-touch=O features=O .=O
The screen is a little glary , and I hated the clicking buttons , but I got used to them .####The=O screen=T-NEG is=O a=O little=O glary=O ,=O and=O I=O hated=O the=O clicking=TT-NEG buttons=TT-NEG ,=O but=O I=O got=O used=O to=O them=O .=O####The=O screen=O is=O a=O little=O glary=S ,=O and=O I=O hated=SS the=O clicking=O buttons=O ,=O but=O I=O got=O used=O to=O them=O .=O
Now for the hardware problems .####Now=O for=O the=O hardware=T-NEG problems=O .=O####Now=O for=O the=O hardware=O problems=S .=O
It 's fast and has excellent battery life .####It=O 's=O fast=O and=O has=O excellent=O battery=T-POS life=T-POS .=O####It=O 's=O fast=O and=O has=O excellent=S battery=O life=O .=O
Apple care included .####Apple=T-NEU care=T-NEU included=O .=O####Apple=O care=O included=S .=O
Features like the font are very block-like and old school .####Features=TT-NEG like=O the=O font=T-NEG are=O very=O block-like=O and=O old=O school=O .=O####Features=O like=O the=O font=O are=O very=O block-like=S and=O old=S school=O .=O
It is loaded with programs that is of no good for the average user , that makes it run way to slow .####It=O is=O loaded=O with=O programs=T-NEG that=O is=O of=O no=O good=O for=O the=O average=O user=O ,=O that=O makes=O it=O run=TT-NEG way=O to=O slow=O .=O####It=O is=O loaded=O with=O programs=O that=O is=O of=O no=S good=S for=O the=O average=O user=O ,=O that=O makes=O it=O run=O way=O to=O slow=SS .=O
Windows is also rather unsteady on its feet and is susceptible to many bugs .####Windows=T-NEG is=O also=O rather=O unsteady=O on=O its=O feet=O and=O is=O susceptible=O to=O many=O bugs=O .=O####Windows=O is=O also=O rather=O unsteady=S on=O its=O feet=O and=O is=O susceptible=S to=O many=O bugs=O .=O
DO NOT BUY GATEWAY COMPUTERS THEY ARE JUNK AND THE WARRANTY COMPANY IS HORRIBLE .####DO=O NOT=O BUY=O GATEWAY=O COMPUTERS=O THEY=O ARE=O JUNK=O AND=O THE=O WARRANTY=T-NEG COMPANY=T-NEG IS=O HORRIBLE=O .=O####DO=O NOT=O BUY=O GATEWAY=O COMPUTERS=O THEY=O ARE=O JUNK=O AND=O THE=O WARRANTY=O COMPANY=O IS=O HORRIBLE=S .=O
The only bad part is the size / weight .####The=O only=O bad=O part=O is=O the=O size=T-NEG /=O weight=TT-NEG .=O####The=O only=O bad=S part=O is=O the=O size=O /=O weight=O .=O
The little battery that it did have would only last about an hour while just having it on the desktop .####The=O little=O battery=T-NEG that=O it=O did=O have=O would=O only=O last=O about=O an=O hour=O while=O just=O having=O it=O on=O the=O desktop=O .=O####The=O little=S battery=O that=O it=O did=O have=O would=O only=O last=O about=O an=O hour=O while=O just=O having=O it=O on=O the=O desktop=O .=O
I liked the aluminum body .####I=O liked=O the=O aluminum=T-POS body=T-POS .=O####I=O liked=S the=O aluminum=O body=O .=O
Its good for playing my apps on Facebook or watching movies .####Its=O good=O for=O playing=TT-POS my=O apps=O on=O Facebook=O or=O watching=T-POS movies=T-POS .=O####Its=O good=S for=O playing=O my=O apps=O on=O Facebook=O or=O watching=O movies=O .=O
pretty much everything else about the computer is good it just stops working out of no were .####pretty=O much=O everything=O else=O about=O the=O computer=O is=O good=O it=O just=O stops=O working=T-NEG out=O of=O no=O were=O .=O####pretty=O much=O everything=O else=O about=O the=O computer=O is=O good=O it=O just=O stops=S working=O out=O of=O no=O were=O .=O
It was truly a great computer costing less than one thousand bucks before tax .####It=O was=O truly=O a=O great=O computer=O costing=T-POS less=O than=O one=O thousand=O bucks=O before=O tax=O .=O####It=O was=O truly=O a=O great=O computer=O costing=O less=S than=O one=O thousand=O bucks=O before=O tax=O .=O
Now , , , , , my monitor has been acting up for about 2 months .####Now=O ,=O ,=O ,=O ,=O ,=O my=O monitor=T-NEG has=O been=O acting=O up=O for=O about=O 2=O months=O .=O####Now=O ,=O ,=O ,=O ,=O ,=O my=O monitor=O has=O been=O acting=S up=S for=O about=O 2=O months=O .=O
Also , the extended warranty was a problem .####Also=O ,=O the=O extended=T-NEG warranty=T-NEG was=O a=O problem=O .=O####Also=O ,=O the=O extended=O warranty=O was=O a=O problem=S .=O
Boots up fast and runs great !####Boots=T-POS up=T-POS fast=O and=O runs=TT-POS great=O !=O####Boots=O up=O fast=S and=O runs=O great=SS !=O
They sent it back with a huge crack in it and it still did n't work .####They=O sent=O it=O back=O with=O a=O huge=O crack=O in=O it=O and=O it=O still=O did=O n't=O work=T-NEG .=O####They=O sent=O it=O back=O with=O a=O huge=O crack=O in=O it=O and=O it=O still=O did=S n't=S work=O .=O
The Macbook arrived in a nice twin packing and sealed in the box , all the functions works great .####The=O Macbook=O arrived=O in=O a=O nice=O twin=T-POS packing=T-POS and=O sealed=O in=O the=O box=O ,=O all=O the=O functions=TT-POS works=O great=O .=O####The=O Macbook=O arrived=O in=O a=O nice=S twin=O packing=O and=O sealed=O in=O the=O box=O ,=O all=O the=O functions=O works=O great=SS .=O
They say sorry out of warranty .####They=O say=O sorry=O out=O of=O warranty=T-NEG .=O####They=O say=O sorry=O out=S of=S warranty=O .=O
After having two PC laptops die with in the past 3 years , I was led to the Apple display at Best Buy by the sleek design and promise of less tech issues .####After=O having=O two=O PC=O laptops=O die=O with=O in=O the=O past=O 3=O years=O ,=O I=O was=O led=O to=O the=O Apple=O display=O at=O Best=O Buy=O by=O the=O sleek=O design=T-POS and=O promise=O of=O less=O tech=TT-POS issues=TT-POS .=O####After=O having=O two=O PC=O laptops=O die=O with=O in=O the=O past=O 3=O years=O ,=O I=O was=O led=O to=O the=O Apple=O display=O at=O Best=O Buy=O by=O the=O sleek=S design=O and=O promise=O of=O less=SS tech=O issues=O .=O
The size is perfect and I do not recommend anything bigger except for any person who can exceed the limited space it gives you .####The=O size=T-POS is=O perfect=O and=O I=O do=O not=O recommend=O anything=O bigger=O except=O for=O any=O person=O who=O can=O exceed=O the=O limited=O space=TT-NEG it=O gives=O you=O .=O####The=O size=O is=O perfect=S and=O I=O do=O not=O recommend=O anything=O bigger=O except=O for=O any=O person=O who=O can=O exceed=O the=O limited=SS space=O it=O gives=O you=O .=O
The service I received from Toshiba went above and beyond the call of duty .####The=O service=T-POS I=O received=O from=O Toshiba=O went=O above=O and=O beyond=O the=O call=O of=O duty=O .=O####The=O service=O I=O received=O from=O Toshiba=O went=O above=S and=O beyond=S the=O call=O of=O duty=O .=O
Have had many higher priced computers crash and burn long before ever got to use all that great memory and speed , etc .####Have=O had=O many=O higher=O priced=TTT-NEG computers=O crash=O and=O burn=O long=O before=O ever=O got=O to=O use=O all=O that=O great=O memory=T-NEG and=O speed=TT-NEG ,=O etc=O .=O####Have=O had=O many=O higher=SSS priced=O computers=O crash=O and=O burn=O long=O before=O ever=O got=O to=O use=O all=O that=O great=S memory=O and=O speed=O ,=O etc=O .=O
I would recommend it just because of the internet speed probably because thats the only thing i really care about .####I=O would=O recommend=O it=O just=O because=O of=O the=O internet=T-POS speed=T-POS probably=O because=O thats=O the=O only=O thing=O i=O really=O care=O about=O .=O####I=O would=O recommend=S it=O just=O because=O of=O the=O internet=O speed=O probably=O because=O thats=O the=O only=O thing=O i=O really=O care=O about=O .=O
The screen shows great colors .####The=O screen=T-POS shows=O great=O colors=TT-POS .=O####The=O screen=O shows=O great=S colors=O .=O
Reason why ? It 's because when you buy it , you know first thing that you will not lose any value for that laptop , the price will stay the same for the next year , and even if Apple does decides to change mode , your laptop value will only drop 10-20 % , unlike PC laptops which drop more than 80 % .####Reason=O why=O ?=O It=O 's=O because=O when=O you=O buy=O it=O ,=O you=O know=O first=O thing=O that=O you=O will=O not=O lose=O any=O value=O for=O that=O laptop=O ,=O the=O price=TT-POS will=O stay=O the=O same=O for=O the=O next=O year=O ,=O and=O even=O if=O Apple=O does=O decides=O to=O change=O mode=O ,=O your=O laptop=O value=T-POS will=O only=O drop=O 10-20=O %=O ,=O unlike=O PC=O laptops=O which=O drop=O more=O than=O 80=O %=O .=O####Reason=O why=O ?=O It=O 's=O because=O when=O you=O buy=O it=O ,=O you=O know=O first=O thing=O that=O you=O will=O not=O lose=O any=O value=O for=O that=O laptop=O ,=O the=O price=O will=O stay=SS the=O same=O for=O the=O next=O year=O ,=O and=O even=O if=O Apple=O does=O decides=O to=O change=O mode=O ,=O your=O laptop=O value=O will=O only=O drop=S 10-20=O %=O ,=O unlike=O PC=O laptops=O which=O drop=O more=O than=O 80=O %=O .=O
The 17 inch screen is very large , but the computer is very light .####The=O 17=T-NEG inch=T-NEG screen=T-NEG is=O very=O large=O ,=O but=O the=O computer=O is=O very=O light=O .=O####The=O 17=O inch=O screen=O is=O very=O large=S ,=O but=O the=O computer=O is=O very=O light=O .=O
My opinion of Sony has been dropping as fast as the stock market , given their horrible support , but this machine just caused another plunge .####My=O opinion=O of=O Sony=O has=O been=O dropping=O as=O fast=O as=O the=O stock=O market=O ,=O given=O their=O horrible=O support=T-NEG ,=O but=O this=O machine=O just=O caused=O another=O plunge=O .=O####My=O opinion=O of=O Sony=O has=O been=O dropping=O as=O fast=O as=O the=O stock=O market=O ,=O given=O their=O horrible=S support=O ,=O but=O this=O machine=O just=O caused=O another=O plunge=O .=O
For the Bluetooth to work properly , you must install the Launch Manager on the Drivers/Applications DVD , or it will not show after the reload .####For=O the=O Bluetooth=T-NEU to=O work=O properly=O ,=O you=O must=O install=O the=O Launch=O Manager=O on=O the=O Drivers/Applications=O DVD=O ,=O or=O it=O will=O not=O show=O after=O the=O reload=O .=O####For=O the=O Bluetooth=O to=O work=O properly=S ,=O you=O must=O install=O the=O Launch=O Manager=O on=O the=O Drivers/Applications=O DVD=O ,=O or=O it=O will=O not=O show=O after=O the=O reload=O .=O
I also liked the glass screen .####I=O also=O liked=O the=O glass=T-POS screen=T-POS .=O####I=O also=O liked=S the=O glass=O screen=O .=O
The switchable graphic card is pretty sweet when you want gaming on the laptop .####The=O switchable=T-POS graphic=T-POS card=T-POS is=O pretty=O sweet=O when=O you=O want=O gaming=O on=O the=O laptop=O .=O####The=O switchable=O graphic=O card=O is=O pretty=O sweet=S when=O you=O want=O gaming=O on=O the=O laptop=O .=O
The battery life has not decreased since I bought it , so i 'm thrilled with that .####The=O battery=T-POS life=T-POS has=O not=O decreased=O since=O I=O bought=O it=O ,=O so=O i=O 'm=O thrilled=O with=O that=O .=O####The=O battery=O life=O has=O not=O decreased=S since=O I=O bought=O it=O ,=O so=O i=O 'm=O thrilled=O with=O that=O .=O
I bought this notebook and only had it for 3 months If it is overload with updates the BOOT MGR .####I=O bought=O this=O notebook=O and=O only=O had=O it=O for=O 3=O months=O If=O it=O is=O overload=O with=O updates=O the=O BOOT=T-NEU MGR=T-NEU .=O####I=O bought=O this=O notebook=O and=O only=O had=O it=O for=O 3=O months=O If=O it=O is=O overload=S with=O updates=O the=O BOOT=O MGR=O .=O
Oh and if thats not bad enough it does n't come with a recovery cd so you can make one if you know how to or buy one if you buy it the cost is $ 25 for two cds .####Oh=O and=O if=O thats=O not=O bad=O enough=O it=O does=O n't=O come=O with=O a=O recovery=T-NEG cd=T-NEG so=O you=O can=O make=O one=O if=O you=O know=O how=O to=O or=O buy=O one=O if=O you=O buy=O it=O the=O cost=O is=O $=O 25=O for=O two=O cds=O .=O####Oh=O and=O if=O thats=O not=O bad=S enough=O it=O does=O n't=O come=O with=O a=O recovery=O cd=O so=O you=O can=O make=O one=O if=O you=O know=O how=O to=O or=O buy=O one=O if=O you=O buy=O it=O the=O cost=O is=O $=O 25=O for=O two=O cds=O .=O
The price and features more than met my needs .####The=O price=T-POS and=O features=TT-POS more=O than=O met=O my=O needs=O .=O####The=O price=O and=O features=O more=S than=O met=O my=O needs=O .=O
Skype is just so dang cool with this machine too .####Skype=T-POS is=O just=O so=O dang=O cool=O with=O this=O machine=O too=O .=O####Skype=O is=O just=O so=O dang=O cool=S with=O this=O machine=O too=O .=O
the mouse buttons are hard to push .####the=O mouse=T-NEG buttons=T-NEG are=O hard=O to=O push=O .=O####the=O mouse=O buttons=O are=O hard=S to=O push=O .=O
Also , HDD secures inside using rails , and there is only one set on the main hard drive .####Also=O ,=O HDD=T-POS secures=O inside=O using=O rails=O ,=O and=O there=O is=O only=O one=O set=O on=O the=O main=O hard=O drive=O .=O####Also=O ,=O HDD=O secures=S inside=O using=O rails=O ,=O and=O there=O is=O only=O one=O set=O on=O the=O main=O hard=O drive=O .=O
All I will say now is that it was over two grand less expensive and so much better quality than my hunk of crap Vaio .####All=O I=O will=O say=O now=O is=O that=O it=O was=O over=O two=O grand=O less=O expensive=O and=O so=O much=O better=O quality=T-POS than=O my=O hunk=O of=O crap=O Vaio=O .=O####All=O I=O will=O say=O now=O is=O that=O it=O was=O over=O two=O grand=O less=O expensive=O and=O so=O much=O better=S quality=O than=O my=O hunk=O of=O crap=O Vaio=O .=O
Games being the main issue .####Games=T-NEG being=O the=O main=O issue=O .=O####Games=O being=O the=O main=O issue=S .=O
They say that this will invalidate the warranty on the hard drive ( I do n't really understand why but anyway ) .####They=O say=O that=O this=O will=O invalidate=O the=O warranty=T-NEG on=O the=O hard=O drive=O (=O I=O do=O n't=O really=O understand=O why=O but=O anyway=O )=O .=O####They=O say=O that=O this=O will=O invalidate=S the=O warranty=O on=O the=O hard=O drive=O (=O I=O do=O n't=O really=O understand=O why=O but=O anyway=O )=O .=O
Also consider the MS Office apps are all trial versions , hope you have your own copies .####Also=O consider=O the=O MS=T-NEG Office=T-NEG apps=T-NEG are=O all=O trial=O versions=O ,=O hope=O you=O have=O your=O own=O copies=O .=O####Also=O consider=O the=O MS=O Office=O apps=O are=O all=O trial=S versions=O ,=O hope=O you=O have=O your=O own=O copies=O .=O
The battery life is amazingly long at 7hrs and 5hrs if you use it .####The=O battery=T-POS life=T-POS is=O amazingly=O long=O at=O 7hrs=O and=O 5hrs=O if=O you=O use=O it=O .=O####The=O battery=O life=O is=O amazingly=O long=S at=O 7hrs=O and=O 5hrs=O if=O you=O use=O it=O .=O
lightweight , long battery life , excellent transition from PC ;####lightweight=O ,=O long=O battery=T-POS life=T-POS ,=O excellent=O transition=O from=O PC=O ;=O####lightweight=O ,=O long=S battery=O life=O ,=O excellent=O transition=O from=O PC=O ;=O
The price is another driving influence that made me purchase this laptop .####The=O price=T-POS is=O another=O driving=O influence=O that=O made=O me=O purchase=O this=O laptop=O .=O####The=O price=O is=O another=O driving=S influence=O that=O made=O me=O purchase=O this=O laptop=O .=O
The Nortons virus scan is only for a very short time unlike others that usually are good for a year .####The=O Nortons=T-NEG virus=T-NEG scan=T-NEG is=O only=O for=O a=O very=O short=O time=O unlike=O others=O that=O usually=O are=O good=O for=O a=O year=O .=O####The=O Nortons=O virus=O scan=O is=O only=O for=O a=O very=O short=S time=O unlike=O others=O that=O usually=O are=O good=O for=O a=O year=O .=O
It is stamped and not in pieces therefore it is a stronger more resilient frame .####It=O is=O stamped=O and=O not=O in=O pieces=O therefore=O it=O is=O a=O stronger=O more=O resilient=O frame=T-POS .=O####It=O is=O stamped=O and=O not=O in=O pieces=O therefore=O it=O is=O a=O stronger=S more=O resilient=S frame=O .=O
Came fully loaded - good .####Came=O fully=O loaded=T-POS -=O good=O .=O####Came=O fully=S loaded=O -=O good=S .=O
I noticed windows has a new system called Windows 7 , what about us Vista users ? They should get all the bugs out of Vista before investing in a new system .####I=O noticed=O windows=O has=O a=O new=O system=O called=O Windows=T-NEU 7=T-NEU ,=O what=O about=O us=O Vista=O users=O ?=O They=O should=O get=O all=O the=O bugs=O out=O of=O Vista=O before=O investing=O in=O a=O new=O system=O .=O####I=O noticed=O windows=O has=O a=O new=S system=O called=O Windows=O 7=O ,=O what=O about=O us=O Vista=O users=O ?=O They=O should=O get=O all=O the=O bugs=O out=O of=O Vista=O before=O investing=O in=O a=O new=O system=O .=O
The only thing that I have , is the key broad is a little dark to see the letters , would help if it was a little lighter then it is .####The=O only=O thing=O that=O I=O have=O ,=O is=O the=O key=T-NEG broad=T-NEG is=O a=O little=O dark=O to=O see=O the=O letters=O ,=O would=O help=O if=O it=O was=O a=O little=O lighter=O then=O it=O is=O .=O####The=O only=O thing=O that=O I=O have=O ,=O is=O the=O key=O broad=O is=O a=O little=O dark=S to=O see=O the=O letters=O ,=O would=O help=O if=O it=O was=O a=O little=O lighter=O then=O it=O is=O .=O
This is the complete opposite to an ergonomic design .####This=O is=O the=O complete=O opposite=O to=O an=O ergonomic=O design=T-NEG .=O####This=O is=O the=O complete=O opposite=S to=O an=O ergonomic=S design=O .=O
I would like at least a 4 hr . battery life .####I=O would=O like=O at=O least=O a=O 4=O hr=O .=O battery=T-NEU life=T-NEU .=O####I=O would=O like=S at=O least=O a=O 4=O hr=O .=O battery=O life=O .=O
The only thing that I do n't like about my mac is that sometimes there are programs that I want to be able to run and I am not able to .####The=O only=O thing=O that=O I=O do=O n't=O like=O about=O my=O mac=O is=O that=O sometimes=O there=O are=O programs=T-NEG that=O I=O want=O to=O be=O able=O to=O run=O and=O I=O am=O not=O able=O to=O .=O####The=O only=O thing=O that=O I=O do=S n't=S like=S about=O my=O mac=O is=O that=O sometimes=O there=O are=O programs=O that=O I=O want=O to=O be=O able=O to=O run=O and=O I=O am=O not=S able=S to=O .=O
Wireless has not been a issue for me , like some others have meantioned .####Wireless=T-POS has=O not=O been=O a=O issue=O for=O me=O ,=O like=O some=O others=O have=O meantioned=O .=O####Wireless=O has=O not=S been=S a=S issue=S for=O me=O ,=O like=O some=O others=O have=O meantioned=O .=O
MacBook Notebooks quickly die out because of their short battery life , as well as the many background programs that run without the user 's knowlede .####MacBook=O Notebooks=O quickly=O die=O out=O because=O of=O their=O short=O battery=T-NEG life=T-NEG ,=O as=O well=O as=O the=O many=O background=O programs=TT-NEG that=O run=O without=O the=O user=O 's=O knowlede=O .=O####MacBook=O Notebooks=O quickly=O die=O out=O because=O of=O their=O short=S battery=O life=O ,=O as=O well=O as=O the=O many=O background=SS programs=O that=O run=O without=O the=O user=O 's=O knowlede=O .=O
All the things you can do with the trackpad make navigating around the computer and its programs so much simpler , quicker , and easier .####All=O the=O things=O you=O can=O do=O with=O the=O trackpad=T-POS make=O navigating=TT-POS around=O the=O computer=O and=O its=O programs=O so=O much=O simpler=O ,=O quicker=O ,=O and=O easier=O .=O####All=O the=O things=O you=O can=O do=O with=O the=O trackpad=O make=O navigating=O around=O the=O computer=O and=O its=O programs=O so=O much=O simpler=S ,=O quicker=S ,=O and=O easier=S .=O
Theres a built in camera with special effects- for video and photography .####Theres=O a=O built=T-POS in=T-POS camera=T-POS with=O special=O effects-=O for=O video=O and=O photography=O .=O####Theres=O a=O built=O in=O camera=O with=O special=S effects-=O for=O video=O and=O photography=O .=O
Another thing is that after only a month the left mouse key broke and it costed $ 175 to send it in to fix it .####Another=O thing=O is=O that=O after=O only=O a=O month=O the=O left=T-NEG mouse=T-NEG key=T-NEG broke=O and=O it=O costed=O $=O 175=O to=O send=O it=O in=O to=O fix=O it=O .=O####Another=O thing=O is=O that=O after=O only=O a=O month=O the=O left=O mouse=O key=O broke=S and=O it=O costed=O $=O 175=O to=O send=O it=O in=O to=O fix=O it=O .=O
It has good speed and plenty of hard drive space .####It=O has=O good=O speed=T-POS and=O plenty=O of=O hard=TT-POS drive=TT-POS space=TT-POS .=O####It=O has=O good=S speed=O and=O plenty=SS of=O hard=O drive=O space=O .=O
Clear picture on it and everything .####Clear=O picture=T-POS on=O it=O and=O everything=O .=O####Clear=S picture=O on=O it=O and=O everything=O .=O
Very long-life battery ( up to 10-11 hours depending on how you configure power level settings ) .####Very=O long-life=O battery=T-POS (=O up=O to=O 10-11=O hours=O depending=O on=O how=O you=O configure=O power=O level=O settings=O )=O .=O####Very=O long-life=S battery=O (=O up=O to=O 10-11=O hours=O depending=O on=O how=O you=O configure=O power=O level=O settings=O )=O .=O
Screen is awesome , battery life is good .####Screen=T-POS is=O awesome=O ,=O battery=TT-POS life=TT-POS is=O good=O .=O####Screen=O is=O awesome=S ,=O battery=O life=O is=O good=SS .=O
The black model also has a very nice seamless appearance - one of the better looking notebooks I 've seen .####The=O black=O model=O also=O has=O a=O very=O nice=O seamless=O appearance=T-POS -=O one=O of=O the=O better=O looking=O notebooks=O I=O 've=O seen=O .=O####The=O black=O model=O also=O has=O a=O very=O nice=S seamless=S appearance=O -=O one=O of=O the=O better=O looking=O notebooks=O I=O 've=O seen=O .=O
The technical service for dell is so 3rd world it might as well not even bother .####The=O technical=T-NEG service=T-NEG for=T-NEG dell=T-NEG is=O so=O 3rd=O world=O it=O might=O as=O well=O not=O even=O bother=O .=O####The=O technical=O service=O for=O dell=O is=O so=O 3rd=S world=S it=O might=O as=O well=O not=O even=O bother=O .=O
The graphics were awful and the warranty is n't even worth the cheap payment on the computer .####The=O graphics=T-NEG were=O awful=O and=O the=O warranty=TT-NEG is=O n't=O even=O worth=O the=O cheap=O payment=O on=O the=O computer=O .=O####The=O graphics=O were=O awful=S and=O the=O warranty=O is=SS n't=SS even=SS worth=SS the=O cheap=O payment=O on=O the=O computer=O .=O
If you do n't feel comfortable doing it yourself , just buy the case and be happy , plus it looks nice , I bought the white one from Best Buy .####If=O you=O do=O n't=O feel=O comfortable=O doing=O it=O yourself=O ,=O just=O buy=O the=O case=T-POS and=O be=O happy=O ,=O plus=O it=O looks=O nice=O ,=O I=O bought=O the=O white=O one=O from=O Best=O Buy=O .=O####If=O you=O do=O n't=O feel=O comfortable=O doing=O it=O yourself=O ,=O just=O buy=O the=O case=O and=O be=O happy=O ,=O plus=O it=O looks=O nice=S ,=O I=O bought=O the=O white=O one=O from=O Best=O Buy=O .=O
Excellent speed for processing data .####Excellent=O speed=T-POS for=O processing=O data=O .=O####Excellent=S speed=O for=O processing=O data=O .=O
It has come into good use for my finances , scheduling , my parents business expenses , and it is definitely amazing for gaming .####It=O has=O come=O into=O good=O use=TT-POS for=O my=O finances=O ,=O scheduling=O ,=O my=O parents=O business=O expenses=O ,=O and=O it=O is=O definitely=O amazing=O for=O gaming=T-POS .=O####It=O has=O come=O into=O good=SS use=O for=O my=O finances=O ,=O scheduling=O ,=O my=O parents=O business=O expenses=O ,=O and=O it=O is=O definitely=O amazing=S for=O gaming=O .=O
I was taught to use Photoshop and was amazed .####I=O was=O taught=O to=O use=O Photoshop=T-POS and=O was=O amazed=O .=O####I=O was=O taught=O to=O use=O Photoshop=O and=O was=O amazed=S .=O
Somehow the system clock got messed up after reboot .####Somehow=O the=O system=T-NEG clock=T-NEG got=O messed=O up=O after=O reboot=O .=O####Somehow=O the=O system=O clock=O got=O messed=S up=S after=O reboot=O .=O
The driver updates do n't fix the issue , very frustrating .####The=O driver=T-NEG updates=T-NEG do=O n't=O fix=O the=O issue=O ,=O very=O frustrating=O .=O####The=O driver=O updates=O do=O n't=O fix=O the=O issue=O ,=O very=O frustrating=S .=O
It doesnt work worth a damn .####It=O doesnt=O work=T-NEG worth=O a=O damn=O .=O####It=O doesnt=S work=O worth=O a=O damn=S .=O
It works really well .####It=O works=T-POS really=O well=O .=O####It=O works=O really=O well=S .=O
Bigger HD , better graphics card , and a bid HD .####Bigger=O HD=T-POS ,=O better=O graphics=TTT-POS card=TTT-POS ,=O and=O a=O bid=O HD=TT-POS .=O####Bigger=S HD=O ,=O better=SSS graphics=O card=O ,=O and=O a=O bid=SS HD=O .=O
The built in camera is very useful when chatting with other techs in remote buildings on our campus .####The=O built=T-POS in=T-POS camera=T-POS is=O very=O useful=O when=O chatting=O with=O other=O techs=O in=O remote=O buildings=O on=O our=O campus=O .=O####The=O built=O in=O camera=O is=O very=O useful=S when=O chatting=O with=O other=O techs=O in=O remote=O buildings=O on=O our=O campus=O .=O
The DVD burner broke after burning 3 DVD 'd during that time !####The=O DVD=T-NEG burner=T-NEG broke=O after=O burning=O 3=O DVD=O 'd=O during=O that=O time=O !=O####The=O DVD=O burner=O broke=S after=O burning=O 3=O DVD=O 'd=O during=O that=O time=O !=O
It works fine with our wireless and they 've had not problems .####It=O works=T-POS fine=O with=O our=O wireless=O and=O they=O 've=O had=O not=O problems=O .=O####It=O works=O fine=S with=O our=O wireless=O and=O they=O 've=O had=O not=O problems=O .=O
Product support very poor as each phone call costs me long distan####Product=T-NEG support=T-NEG very=O poor=O as=O each=O phone=O call=O costs=O me=O long=O distan=O####Product=O support=O very=O poor=S as=O each=O phone=O call=O costs=O me=O long=O distan=O
Overall the computer is very easy to use , the screen is perfect , great computer , my daughter loves .####Overall=O the=O computer=O is=O very=O easy=O to=O use=TT-POS ,=O the=O screen=T-POS is=O perfect=O ,=O great=O computer=O ,=O my=O daughter=O loves=O .=O####Overall=O the=O computer=O is=O very=O easy=SS to=O use=O ,=O the=O screen=O is=O perfect=S ,=O great=O computer=O ,=O my=O daughter=O loves=O .=O
The casing of the power cord fried and shocked my husband when he pulled it out of the socket .####The=O casing=T-NEG of=T-NEG the=T-NEG power=T-NEG cord=T-NEG fried=O and=O shocked=O my=O husband=O when=O he=O pulled=O it=O out=O of=O the=O socket=O .=O####The=O casing=O of=O the=O power=O cord=O fried=S and=O shocked=O my=O husband=O when=O he=O pulled=O it=O out=O of=O the=O socket=O .=O
It 's a great product for a great price !####It=O 's=O a=O great=O product=O for=O a=O great=O price=T-POS !=O####It=O 's=O a=O great=O product=O for=O a=O great=S price=O !=O
But see the macbook pro is different because it may have a huge price tag but it comes with the full software that you would actually need and most of it has free future updates .####But=O see=O the=O macbook=O pro=O is=O different=O because=O it=O may=O have=O a=O huge=O price=T-POS tag=T-POS but=O it=O comes=O with=O the=O full=O software=TT-POS that=O you=O would=O actually=O need=O and=O most=O of=O it=O has=O free=O future=O updates=TTT-POS .=O####But=O see=O the=O macbook=O pro=O is=O different=O because=O it=O may=O have=O a=O huge=S price=O tag=O but=O it=O comes=O with=O the=O full=SS software=O that=O you=O would=O actually=O need=O and=O most=O of=O it=O has=O free=SSS future=O updates=O .=O
HP said it was out of warranty .####HP=O said=O it=O was=O out=O of=O warranty=T-NEU .=O####HP=O said=O it=O was=O out=S of=S warranty=O .=O
wonderful features .####wonderful=O features=T-POS .=O####wonderful=S features=O .=O
Im glad that it has such great features in it .####Im=O glad=O that=O it=O has=O such=O great=O features=T-POS in=O it=O .=O####Im=O glad=O that=O it=O has=O such=O great=S features=O in=O it=O .=O
I like those programs better than Office and you can save your files to be completely compatible with the Office programs as well .####I=O like=O those=O programs=T-POS better=O than=O Office=O and=O you=O can=O save=O your=O files=O to=O be=O completely=O compatible=O with=O the=O Office=TT-NEU programs=TT-NEU as=O well=O .=O####I=O like=S those=O programs=O better=S than=O Office=O and=O you=O can=O save=O your=O files=O to=O be=O completely=O compatible=SS with=O the=O Office=O programs=O as=O well=O .=O
Great wifi too .####Great=O wifi=T-POS too=O .=O####Great=S wifi=O too=O .=O
Only a few days after I received the computer back , the screen froze again .####Only=O a=O few=O days=O after=O I=O received=O the=O computer=O back=O ,=O the=O screen=T-NEG froze=O again=O .=O####Only=O a=O few=O days=O after=O I=O received=O the=O computer=O back=O ,=O the=O screen=O froze=S again=O .=O
It is not ideal for children because of the temp .####It=O is=O not=O ideal=O for=O children=O because=O of=O the=O temp=T-NEG .=O####It=O is=O not=S ideal=S for=O children=O because=O of=O the=O temp=O .=O
The lcd screen stopped working on mine after 10 months .####The=O lcd=T-NEG screen=T-NEG stopped=O working=O on=O mine=O after=O 10=O months=O .=O####The=O lcd=O screen=O stopped=S working=O on=O mine=O after=O 10=O months=O .=O
Images are crisp and clean .####Images=T-POS are=O crisp=O and=O clean=O .=O####Images=O are=O crisp=S and=O clean=S .=O
although its windows vista compared to windows xp sucks .####although=O its=O windows=T-NEG vista=T-NEG compared=O to=O windows=O xp=O sucks=O .=O####although=O its=O windows=O vista=O compared=O to=O windows=O xp=O sucks=S .=O
We have had numerous problems with Vista , such as Adobe Flash player just quits and has to be uninstalled and then reinsalled , Internet Explore just quits and you lose whatever you were working on , also , the same Windows update has appeared on this computer since we got it and has been updated probably 400 times , the same update .####We=O have=O had=O numerous=O problems=O with=O Vista=T-NEG ,=O such=O as=O Adobe=TT-NEG Flash=TT-NEG player=TT-NEG just=O quits=O and=O has=O to=O be=O uninstalled=O and=O then=O reinsalled=O ,=O Internet=TTT-NEG Explore=TTT-NEG just=O quits=O and=O you=O lose=O whatever=O you=O were=O working=O on=O ,=O also=O ,=O the=O same=O Windows=TTTT-NEG update=TTTT-NEG has=O appeared=O on=O this=O computer=O since=O we=O got=O it=O and=O has=O been=O updated=O probably=O 400=O times=O ,=O the=O same=O update=O .=O####We=O have=O had=O numerous=O problems=S with=O Vista=O ,=O such=O as=O Adobe=O Flash=O player=O just=O quits=O and=O has=O to=O be=O uninstalled=O and=O then=O reinsalled=O ,=O Internet=O Explore=O just=O quits=O and=O you=O lose=O whatever=O you=O were=O working=O on=O ,=O also=O ,=O the=O same=O Windows=O update=O has=O appeared=O on=O this=O computer=O since=O we=O got=O it=O and=O has=O been=O updated=O probably=O 400=O times=O ,=O the=O same=O update=O .=O
I always have used a tower home PC and jumped to the laptop and have been very satisfied with its performance .####I=O always=O have=O used=O a=O tower=O home=O PC=O and=O jumped=O to=O the=O laptop=O and=O have=O been=O very=O satisfied=O with=O its=O performance=T-POS .=O####I=O always=O have=O used=O a=O tower=O home=O PC=O and=O jumped=O to=O the=O laptop=O and=O have=O been=O very=O satisfied=S with=O its=O performance=O .=O
The computer runs very fast with no problems and the iLife software that comes with it ( iPhoto , iMovie , iWeb , iTunes , GarageBand ) is all very helpful as well .####The=O computer=O runs=TTTTTTT-POS very=O fast=O with=O no=O problems=O and=O the=O iLife=T-POS software=T-POS that=O comes=O with=O it=O (=O iPhoto=TT-POS ,=O iMovie=TTT-POS ,=O iWeb=TTTT-POS ,=O iTunes=TTTTT-POS ,=O GarageBand=TTTTTT-POS )=O is=O all=O very=O helpful=O as=O well=O .=O####The=O computer=O runs=O very=O fast=SSSSSSS with=O no=O problems=O and=O the=O iLife=O software=O that=O comes=O with=O it=O (=O iPhoto=O ,=O iMovie=O ,=O iWeb=O ,=O iTunes=O ,=O GarageBand=O )=O is=O all=O very=O helpful=S as=O well=O .=O
At first it worked well for a month or so then the system board failed and I send it in to toshiba some complaints and three weeks later I then receive my laptop back only to discover that it still has the same problem so now I have to send it back again to get it fixed again .####At=O first=O it=O worked=O well=O for=O a=O month=O or=O so=O then=O the=O system=T-NEG board=T-NEG failed=O and=O I=O send=O it=O in=O to=O toshiba=O some=O complaints=O and=O three=O weeks=O later=O I=O then=O receive=O my=O laptop=O back=O only=O to=O discover=O that=O it=O still=O has=O the=O same=O problem=O so=O now=O I=O have=O to=O send=O it=O back=O again=O to=O get=O it=O fixed=O again=O .=O####At=O first=O it=O worked=O well=O for=O a=O month=O or=O so=O then=O the=O system=O board=O failed=S and=O I=O send=O it=O in=O to=O toshiba=O some=O complaints=O and=O three=O weeks=O later=O I=O then=O receive=O my=O laptop=O back=O only=O to=O discover=O that=O it=O still=O has=O the=O same=O problem=O so=O now=O I=O have=O to=O send=O it=O back=O again=O to=O get=O it=O fixed=O again=O .=O
Until I bought the Dell , I thought you just looked for what you wanted ( size , software , options , hardware ) and purchase the best deal you could find .####Until=O I=O bought=O the=O Dell=O ,=O I=O thought=O you=O just=O looked=O for=O what=O you=O wanted=O (=O size=O ,=O software=O ,=O options=O ,=O hardware=T-NEU )=O and=O purchase=O the=O best=O deal=O you=O could=O find=O .=O####Until=O I=O bought=O the=O Dell=O ,=O I=O thought=O you=O just=O looked=O for=O what=O you=O wanted=O (=O size=O ,=O software=O ,=O options=O ,=O hardware=O )=O and=O purchase=O the=O best=S deal=O you=O could=O find=O .=O
It has plenty of memory , lots of hard drive , and great graphics .####It=O has=O plenty=O of=O memory=T-POS ,=O lots=O of=O hard=TT-POS drive=TT-POS ,=O and=O great=O graphics=TTT-POS .=O####It=O has=O plenty=S of=O memory=O ,=O lots=SS of=O hard=O drive=O ,=O and=O great=SSS graphics=O .=O
However , my girlfriend realized that the netbook 's hinge is a bit loose ( when you open or close the LCD ) .####However=O ,=O my=O girlfriend=O realized=O that=O the=O netbook=O 's=O hinge=T-NEG is=O a=O bit=O loose=O (=O when=O you=O open=O or=O close=O the=O LCD=O )=O .=O####However=O ,=O my=O girlfriend=O realized=O that=O the=O netbook=O 's=O hinge=O is=O a=O bit=O loose=S (=O when=O you=O open=O or=O close=O the=O LCD=O )=O .=O
Newegg 's RMA service was great as always , I contacted them late Friday night , and they issued me an RMA number and a PrePaid UPS shipping label the very next morning on Saturday .####Newegg=O 's=O RMA=T-POS service=T-POS was=O great=O as=O always=O ,=O I=O contacted=O them=O late=O Friday=O night=O ,=O and=O they=O issued=O me=O an=O RMA=O number=O and=O a=O PrePaid=O UPS=O shipping=O label=O the=O very=O next=O morning=O on=O Saturday=O .=O####Newegg=O 's=O RMA=O service=O was=O great=S as=O always=O ,=O I=O contacted=O them=O late=O Friday=O night=O ,=O and=O they=O issued=O me=O an=O RMA=O number=O and=O a=O PrePaid=O UPS=O shipping=O label=O the=O very=O next=O morning=O on=O Saturday=O .=O
Design : very durable .####Design=T-POS :=O very=O durable=O .=O####Design=O :=O very=O durable=S .=O
My ONLY issues are : 1 ) the screen/video resolution wo n't increase to a higher resolution then 1024 x 60####My=O ONLY=O issues=O are=O :=O 1=O )=O the=O screen/video=T-NEG resolution=T-NEG wo=O n't=O increase=O to=O a=O higher=O resolution=O then=O 1024=O x=O 60=O####My=O ONLY=O issues=S are=O :=O 1=O )=O the=O screen/video=O resolution=O wo=S n't=S increase=S to=O a=O higher=O resolution=O then=O 1024=O x=O 60=O
Its pretty fast and does not have hiccups while I am using it for web browsing , uploading photos , watching movies ( 720p ) on occasion and creating presentations .####Its=O pretty=O fast=O and=O does=O not=O have=O hiccups=O while=O I=O am=O using=O it=O for=O web=T-POS browsing=T-POS ,=O uploading=TT-POS photos=TT-POS ,=O watching=TTT-POS movies=TTT-POS (=O 720p=O )=O on=O occasion=O and=O creating=TTTT-POS presentations=TTTT-POS .=O####Its=O pretty=O fast=S and=O does=O not=O have=O hiccups=O while=O I=O am=O using=O it=O for=O web=O browsing=O ,=O uploading=O photos=O ,=O watching=O movies=O (=O 720p=O )=O on=O occasion=O and=O creating=O presentations=O .=O
Quality Display I love HP , , it 's the only computer/printer we will buy .####Quality=T-POS Display=T-POS I=O love=O HP=O ,=O ,=O it=O 's=O the=O only=O computer/printer=O we=O will=O buy=O .=O####Quality=O Display=O I=O love=S HP=O ,=O ,=O it=O 's=O the=O only=O computer/printer=O we=O will=O buy=O .=O
Despite the inconvenient weight , I opted for the 12 cell battery .####Despite=O the=O inconvenient=O weight=T-POS ,=O I=O opted=O for=O the=O 12=O cell=O battery=O .=O####Despite=O the=O inconvenient=S weight=O ,=O I=O opted=O for=O the=O 12=O cell=O battery=O .=O
First it burned or fused the power adapter plug .####First=O it=O burned=O or=O fused=O the=O power=T-NEG adapter=T-NEG plug=T-NEG .=O####First=O it=O burned=S or=O fused=S the=O power=O adapter=O plug=O .=O
Navigation through the computer is far superior compared to Windows operating systems , as well .####Navigation=T-POS through=O the=O computer=O is=O far=O superior=O compared=O to=O Windows=O operating=O systems=O ,=O as=O well=O .=O####Navigation=O through=O the=O computer=O is=O far=O superior=S compared=O to=O Windows=O operating=O systems=O ,=O as=O well=O .=O
The screen is framed by half- to a full-inch margin that is obviously unnecessary , reduces the screen size and increases the bulk .####The=O screen=T-NEG is=O framed=O by=O half-=O to=O a=O full-inch=O margin=O that=O is=O obviously=O unnecessary=O ,=O reduces=O the=O screen=TT-NEG size=TT-NEG and=O increases=O the=O bulk=TTT-NEG .=O####The=O screen=O is=O framed=O by=O half-=O to=O a=O full-inch=O margin=O that=O is=O obviously=O unnecessary=S ,=O reduces=SS the=O screen=O size=O and=O increases=SSS the=O bulk=O .=O
Though the picture , video , and music software is nowhere close to professional grade software Im used to ( CS5 ) but does the job for beginner and even intermediate media designers .####Though=O the=O picture=TT-NEG ,=O video=TTT-NEG ,=O and=O music=T-NEG software=T-NEG is=O nowhere=O close=O to=O professional=O grade=O software=O Im=O used=O to=O (=O CS5=O )=O but=O does=O the=O job=O for=O beginner=O and=O even=O intermediate=O media=O designers=O .=O####Though=O the=O picture=O ,=O video=O ,=O and=O music=O software=O is=O nowhere=S close=S to=S professional=S grade=O software=O Im=O used=O to=O (=O CS5=O )=O but=O does=S the=S job=S for=O beginner=O and=O even=O intermediate=O media=O designers=O .=O
The Unibody construction is solid , sleek and beautiful .####The=O Unibody=T-POS construction=T-POS is=O solid=O ,=O sleek=O and=O beautiful=O .=O####The=O Unibody=O construction=O is=O solid=S ,=O sleek=S and=O beautiful=S .=O
I had to re-install Windows within two weeks of the purchase and soon discovered cracks in the screen hinges .####I=O had=O to=O re-install=O Windows=O within=O two=O weeks=O of=O the=O purchase=O and=O soon=O discovered=O cracks=O in=O the=O screen=T-NEG hinges=T-NEG .=O####I=O had=O to=O re-install=O Windows=O within=O two=O weeks=O of=O the=O purchase=O and=O soon=O discovered=O cracks=S in=O the=O screen=O hinges=O .=O
A SECOND PROBLEM INVOLVES THE BATTERY WHICH IS ADVERTISED AS HAVING A STORAGE LIFE OF 11 HOURS BUT WHEN FULLY CHARGED SHOWS ONLY 7 HOURS OF SERVICE .####A=O SECOND=O PROBLEM=O INVOLVES=O THE=O BATTERY=T-NEG WHICH=O IS=O ADVERTISED=O AS=O HAVING=O A=O STORAGE=O LIFE=O OF=O 11=O HOURS=O BUT=O WHEN=O FULLY=O CHARGED=O SHOWS=O ONLY=O 7=O HOURS=O OF=O SERVICE=O .=O####A=O SECOND=O PROBLEM=S INVOLVES=O THE=O BATTERY=O WHICH=O IS=O ADVERTISED=O AS=O HAVING=O A=O STORAGE=O LIFE=O OF=O 11=O HOURS=O BUT=O WHEN=O FULLY=O CHARGED=O SHOWS=O ONLY=O 7=O HOURS=O OF=O SERVICE=O .=O
and plenty of storage with 250 gb ( though I will upgrade this and the ram.. )####and=O plenty=O of=O storage=T-POS with=O 250=O gb=O (=O though=O I=O will=O upgrade=O this=O and=O the=O ram..=O )=O####and=O plenty=S of=O storage=O with=O 250=O gb=O (=O though=O I=O will=O upgrade=O this=O and=O the=O ram..=O )=O
No temporary replacement , they are out of replacements because `` many computers had problems with the Nvidia chipset `` -Inquired status of repair .####No=O temporary=O replacement=O ,=O they=O are=O out=O of=O replacements=O because=O ``=O many=O computers=O had=O problems=O with=O the=O Nvidia=T-NEG chipset=T-NEG ``=O -Inquired=O status=O of=O repair=O .=O####No=O temporary=O replacement=O ,=O they=O are=O out=O of=O replacements=O because=O ``=O many=O computers=O had=O problems=S with=O the=O Nvidia=O chipset=O ``=O -Inquired=O status=O of=O repair=O .=O
Programs would crash all the time , and it turned out to be a very unstable , unreliable laptop for me .####Programs=T-NEG would=O crash=O all=O the=O time=O ,=O and=O it=O turned=O out=O to=O be=O a=O very=O unstable=O ,=O unreliable=O laptop=O for=O me=O .=O####Programs=O would=O crash=S all=O the=O time=O ,=O and=O it=O turned=O out=O to=O be=O a=O very=O unstable=O ,=O unreliable=O laptop=O for=O me=O .=O
Keyboard is reasonable size .####Keyboard=T-POS is=O reasonable=O size=O .=O####Keyboard=O is=O reasonable=S size=S .=O
Fan noise : The fan made a constant hissing noise in the background .####Fan=T-NEG noise=O :=O The=O fan=TT-NEG made=O a=O constant=O hissing=O noise=O in=O the=O background=O .=O####Fan=O noise=S :=O The=O fan=O made=O a=O constant=O hissing=O noise=O in=O the=O background=O .=O
It has a .1 ghz faster processor and a stock 500gb hard drive .####It=O has=O a=O .1=O ghz=O faster=O processor=T-POS and=O a=O stock=O 500gb=O hard=O drive=O .=O####It=O has=O a=O .1=O ghz=O faster=S processor=O and=O a=O stock=O 500gb=O hard=O drive=O .=O
The feature are good enough for what I need .####The=O feature=T-POS are=O good=O enough=O for=O what=O I=O need=O .=O####The=O feature=O are=O good=S enough=O for=O what=O I=O need=O .=O
Finally , the biggest problem has been tech support .####Finally=O ,=O the=O biggest=O problem=O has=O been=O tech=T-NEG support=T-NEG .=O####Finally=O ,=O the=O biggest=O problem=S has=O been=O tech=O support=O .=O
`` This is n't a big deal , I have n't noticed the issue with DVDs or other media , only through USB output .####``=O This=O is=O n't=O a=O big=O deal=O ,=O I=O have=O n't=O noticed=O the=O issue=O with=O DVDs=O or=O other=O media=O ,=O only=O through=O USB=T-NEG output=T-NEG .=O####``=O This=O is=O n't=O a=O big=O deal=O ,=O I=O have=O n't=O noticed=O the=O issue=S with=O DVDs=O or=O other=O media=O ,=O only=O through=O USB=O output=O .=O
With Windows laptops a wireless mouse is an absolute must .####With=O Windows=O laptops=O a=O wireless=T-NEU mouse=T-NEU is=O an=O absolute=O must=O .=O####With=O Windows=O laptops=O a=O wireless=O mouse=O is=O an=O absolute=O must=S .=O
( I had been a Windows/Linux user before this ) I love the size because the screen is big enough for what I use it for ( Internet , artwork ) , and yet it is small enough to be reasonably portable .####(=O I=O had=O been=O a=O Windows/Linux=O user=O before=O this=O )=O I=O love=O the=O size=T-POS because=O the=O screen=TT-POS is=O big=O enough=O for=O what=O I=O use=O it=O for=O (=O Internet=O ,=O artwork=O )=O ,=O and=O yet=O it=O is=O small=O enough=O to=O be=O reasonably=O portable=O .=O####(=O I=O had=O been=O a=O Windows/Linux=O user=O before=O this=O )=O I=O love=S the=O size=O because=O the=O screen=O is=O big=SS enough=O for=O what=O I=O use=O it=O for=O (=O Internet=O ,=O artwork=O )=O ,=O and=O yet=O it=O is=O small=SS enough=O to=O be=O reasonably=O portable=O .=O
Very good quality and well made .####Very=O good=O quality=T-POS and=O well=O made=O .=O####Very=O good=S quality=O and=O well=O made=O .=O
my niece and nephew have played a few web games and it runs anything that does n't require a dedicated video card .####my=O niece=O and=O nephew=O have=O played=O a=O few=O web=O games=O and=O it=O runs=O anything=O that=O does=O n't=O require=O a=O dedicated=O video=T-NEU card=T-NEU .=O####my=O niece=O and=O nephew=O have=O played=O a=O few=O web=O games=O and=O it=O runs=O anything=O that=O does=O n't=O require=O a=O dedicated=S video=O card=O .=O
Typically , when I purchase a new laptop I always end up using an external mouse for convenience .####Typically=O ,=O when=O I=O purchase=O a=O new=O laptop=O I=O always=O end=O up=O using=O an=O external=T-NEU mouse=T-NEU for=O convenience=O .=O####Typically=O ,=O when=O I=O purchase=O a=O new=O laptop=O I=O always=O end=O up=O using=O an=O external=O mouse=O for=O convenience=S .=O
It was super easy to set up and Is really easy to get used to .####It=O was=O super=O easy=O to=O set=T-POS up=T-POS and=O Is=O really=O easy=O to=O get=O used=O to=O .=O####It=O was=O super=O easy=S to=O set=O up=O and=O Is=O really=O easy=O to=O get=O used=O to=O .=O
The only thing that can be updated is the video , other than that you 're all set .####The=O only=O thing=O that=O can=O be=O updated=O is=O the=O video=T-NEG ,=O other=O than=O that=O you=O 're=O all=O set=O .=O####The=O only=O thing=O that=O can=O be=O updated=S is=O the=O video=O ,=O other=O than=O that=O you=O 're=O all=O set=O .=O
Then the hard drive failed ;####Then=O the=O hard=T-NEG drive=T-NEG failed=O ;=O####Then=O the=O hard=O drive=O failed=S ;=O
Plain and simple , it ( laptop ) runs great and loads fast .####Plain=O and=O simple=O ,=O it=O (=O laptop=O )=O runs=T-POS great=O and=O loads=TT-POS fast=O .=O####Plain=O and=O simple=O ,=O it=O (=O laptop=O )=O runs=O great=S and=O loads=O fast=SS .=O
I have found also , it is very easy to be able to access wireless internet access ;####I=O have=O found=O also=O ,=O it=O is=O very=O easy=O to=O be=O able=O to=O access=O wireless=T-POS internet=T-POS access=T-POS ;=O####I=O have=O found=O also=O ,=O it=O is=O very=O easy=S to=O be=O able=O to=O access=O wireless=O internet=O access=O ;=O
This is a great value for the money .####This=O is=O a=O great=O value=T-POS for=O the=O money=O .=O####This=O is=O a=O great=S value=O for=O the=O money=O .=O
It was a great laptop , ran great and was really fast .####It=O was=O a=O great=O laptop=O ,=O ran=T-POS great=O and=O was=O really=O fast=O .=O####It=O was=O a=O great=O laptop=O ,=O ran=O great=S and=O was=O really=O fast=O .=O
I will never buy another computer from Dell ever again do to how awful it worked and how I was treated by the company .####I=O will=O never=O buy=O another=O computer=O from=O Dell=O ever=O again=O do=O to=O how=O awful=O it=O worked=O and=O how=O I=O was=O treated=O by=O the=O company=T-NEG .=O####I=O will=O never=O buy=O another=O computer=O from=O Dell=O ever=O again=O do=O to=O how=O awful=S it=O worked=O and=O how=O I=O was=O treated=O by=O the=O company=O .=O
The only problem is a lack of screen resolutions !####The=O only=O problem=O is=O a=O lack=O of=O screen=T-NEG resolutions=T-NEG !=O####The=O only=O problem=S is=O a=O lack=S of=O screen=O resolutions=O !=O
Small enough to use on a long flight , Light enough to carry through airports and powerful enough to replace my desktop while on long business trips .####Small=O enough=O to=O use=O on=O a=O long=O flight=O ,=O Light=O enough=O to=O carry=T-POS through=O airports=O and=O powerful=O enough=O to=O replace=O my=O desktop=O while=O on=O long=O business=O trips=O .=O####Small=O enough=O to=O use=O on=O a=O long=O flight=O ,=O Light=S enough=O to=O carry=O through=O airports=O and=O powerful=O enough=O to=O replace=O my=O desktop=O while=O on=O long=O business=O trips=O .=O
Typing on the keyboard becomes uncomfortable after extended use due to the sharp edges that your wrists rest on .####Typing=O on=O the=O keyboard=T-NEG becomes=O uncomfortable=O after=O extended=O use=O due=O to=O the=O sharp=O edges=TT-NEG that=O your=O wrists=O rest=O on=O .=O####Typing=O on=O the=O keyboard=O becomes=O uncomfortable=S after=O extended=O use=O due=O to=O the=O sharp=SS edges=O that=O your=O wrists=O rest=O on=O .=O
It has many great programs , such as ILife , iPhotos and others .####It=O has=O many=O great=O programs=T-POS ,=O such=O as=O ILife=TT-POS ,=O iPhotos=TTT-POS and=O others=O .=O####It=O has=O many=O great=S programs=O ,=O such=O as=O ILife=O ,=O iPhotos=O and=O others=O .=O
It is very well built .####It=O is=O very=O well=O built=T-POS .=O####It=O is=O very=O well=S built=O .=O
I highly recommend this laptop to anybody that wants great performance from a laptop and would like to relax and not become enraged cursing the gods about to throw your laptop out the door .####I=O highly=O recommend=O this=O laptop=O to=O anybody=O that=O wants=O great=O performance=T-POS from=O a=O laptop=O and=O would=O like=O to=O relax=O and=O not=O become=O enraged=O cursing=O the=O gods=O about=O to=O throw=O your=O laptop=O out=O the=O door=O .=O####I=O highly=O recommend=O this=O laptop=O to=O anybody=O that=O wants=O great=S performance=O from=O a=O laptop=O and=O would=O like=O to=O relax=O and=O not=O become=O enraged=O cursing=O the=O gods=O about=O to=O throw=O your=O laptop=O out=O the=O door=O .=O
The screen resolution was exactly what I was looking for .####The=O screen=T-POS resolution=T-POS was=O exactly=O what=O I=O was=O looking=O for=O .=O####The=O screen=O resolution=O was=O exactly=S what=O I=O was=O looking=O for=O .=O
Even though it is running Snow Leopard , 2.4 GHz C2D is a bit of an antiquated CPU and thus the occasional spinning wheel would appear when running Office Mac applications such as Word or Excel .####Even=O though=O it=O is=O running=O Snow=O Leopard=O ,=O 2.4=O GHz=O C2D=O is=O a=O bit=O of=O an=O antiquated=O CPU=T-NEG and=O thus=O the=O occasional=O spinning=TT-NEG wheel=TT-NEG would=O appear=O when=O running=O Office=O Mac=O applications=O such=O as=O Word=O or=O Excel=O .=O####Even=O though=O it=O is=O running=O Snow=O Leopard=O ,=O 2.4=O GHz=O C2D=O is=O a=O bit=O of=O an=O antiquated=S CPU=O and=O thus=O the=O occasional=SS spinning=O wheel=O would=O appear=O when=O running=O Office=O Mac=O applications=O such=O as=O Word=O or=O Excel=O .=O
There is no number pad to the right of the keyboard which is a bummer .####There=O is=O no=O number=O pad=T-NEG to=O the=O right=O of=O the=O keyboard=TT-NEG which=O is=O a=O bummer=O .=O####There=O is=O no=S number=O pad=O to=O the=O right=O of=O the=O keyboard=O which=O is=O a=O bummer=S .=O
If upgrade is possible to the full Windows 7 , then I will truly be a very happy geek .####If=O upgrade=O is=O possible=O to=O the=O full=O Windows=T-POS 7=T-POS ,=O then=O I=O will=O truly=O be=O a=O very=O happy=O geek=O .=O####If=O upgrade=O is=O possible=O to=O the=O full=O Windows=O 7=O ,=O then=O I=O will=O truly=O be=O a=O very=O happy=S geek=O .=O
I was originally concerned that I could n't view work I had done in college on my Mac because of the PC formatting , but I was even more thrilled to learn of programs like iLife and iWork that allow you to convert your PC documents into readable files on Macs .####I=O was=O originally=O concerned=O that=O I=O could=O n't=O view=O work=O I=O had=O done=O in=O college=O on=O my=O Mac=O because=O of=O the=O PC=O formatting=O ,=O but=O I=O was=O even=O more=O thrilled=O to=O learn=O of=O programs=T-POS like=O iLife=TT-POS and=O iWork=TTT-POS that=O allow=O you=O to=O convert=O your=O PC=O documents=O into=O readable=O files=O on=O Macs=O .=O####I=O was=O originally=O concerned=O that=O I=O could=O n't=O view=O work=O I=O had=O done=O in=O college=O on=O my=O Mac=O because=O of=O the=O PC=O formatting=O ,=O but=O I=O was=O even=O more=O thrilled=S to=O learn=O of=O programs=O like=O iLife=O and=O iWork=O that=O allow=O you=O to=O convert=O your=O PC=O documents=O into=O readable=O files=O on=O Macs=O .=O
Runs fast and the regular layout keyboard is so much better .####Runs=TT-POS fast=O and=O the=O regular=T-POS layout=T-POS keyboard=T-POS is=O so=O much=O better=O .=O####Runs=O fast=SS and=O the=O regular=O layout=O keyboard=O is=O so=O much=O better=S .=O
All the programs are easy and straight forward on my MacBook Pro , it is clean and organized , which I always strive to be myself .####All=O the=O programs=T-POS are=O easy=O and=O straight=O forward=O on=O my=O MacBook=O Pro=O ,=O it=O is=O clean=O and=O organized=O ,=O which=O I=O always=O strive=O to=O be=O myself=O .=O####All=O the=O programs=O are=O easy=S and=O straight=S forward=S on=O my=O MacBook=O Pro=O ,=O it=O is=O clean=O and=O organized=O ,=O which=O I=O always=O strive=O to=O be=O myself=O .=O
Windows 7 Starter is terrific ( no you ca n't change the background ) but I do n't need to , I use it just for school work .####Windows=T-POS 7=T-POS Starter=T-POS is=O terrific=O (=O no=O you=O ca=O n't=O change=O the=O background=O )=O but=O I=O do=O n't=O need=O to=O ,=O I=O use=O it=O just=O for=O school=O work=O .=O####Windows=O 7=O Starter=O is=O terrific=S (=O no=O you=O ca=O n't=O change=O the=O background=O )=O but=O I=O do=O n't=O need=O to=O ,=O I=O use=O it=O just=O for=O school=O work=O .=O
Support has been lackluster and now I just want a refund .####Support=T-NEG has=O been=O lackluster=O and=O now=O I=O just=O want=O a=O refund=O .=O####Support=O has=O been=O lackluster=S and=O now=O I=O just=O want=O a=O refund=O .=O
I love to write and play with graphics and html programming and my new Toshiba works great on both !####I=O love=O to=O write=O and=O play=O with=O graphics=O and=O html=O programming=O and=O my=O new=O Toshiba=O works=T-POS great=O on=O both=O !=O####I=O love=O to=O write=O and=O play=O with=O graphics=O and=O html=O programming=O and=O my=O new=O Toshiba=O works=O great=S on=O both=O !=O
My laptop now has no battery .####My=O laptop=O now=O has=O no=O battery=T-NEG .=O####My=O laptop=O now=O has=O no=S battery=O .=O
Beta had better quality , but VHS became the industry standard .####Beta=O had=O better=O quality=T-POS ,=O but=O VHS=TT-POS became=O the=O industry=O standard=O .=O####Beta=O had=O better=S quality=O ,=O but=O VHS=O became=O the=O industry=O standard=O .=O
It made the computer much easier to use and navigate .####It=O made=O the=O computer=O much=O easier=O to=O use=T-POS and=O navigate=TT-POS .=O####It=O made=O the=O computer=O much=O easier=S to=O use=O and=O navigate=O .=O
Needs longer lasting battery , More than 1 to 2 Hrs .####Needs=O longer=O lasting=O battery=T-NEG ,=O More=O than=O 1=O to=O 2=O Hrs=O .=O####Needs=O longer=S lasting=O battery=O ,=O More=O than=O 1=O to=O 2=O Hrs=O .=O
in May I started having problems with the USB ports not working .####in=O May=O I=O started=O having=O problems=O with=O the=O USB=T-NEG ports=T-NEG not=O working=O .=O####in=O May=O I=O started=O having=O problems=S with=O the=O USB=O ports=O not=S working=S .=O
The Toshiba Net book operates very well .####The=O Toshiba=O Net=O book=O operates=T-POS very=O well=O .=O####The=O Toshiba=O Net=O book=O operates=O very=O well=S .=O
the touch pad is fine - again , it 's a real touch pad .####the=O touch=T-POS pad=T-POS is=O fine=O -=O again=O ,=O it=O 's=O a=O real=O touch=TT-POS pad=TT-POS .=O####the=O touch=O pad=O is=O fine=S -=O again=O ,=O it=O 's=O a=O real=SS touch=O pad=O .=O
The pictures are clear as can be .####The=O pictures=T-POS are=O clear=O as=O can=O be=O .=O####The=O pictures=O are=O clear=S as=O can=O be=O .=O
It is also very lightweight , making transporting this computer very easy .####It=O is=O also=O very=O lightweight=O ,=O making=O transporting=T-POS this=O computer=O very=O easy=O .=O####It=O is=O also=O very=O lightweight=O ,=O making=O transporting=O this=O computer=O very=O easy=S .=O
It 's wonderful for computer gaming .####It=O 's=O wonderful=O for=O computer=O gaming=T-POS .=O####It=O 's=O wonderful=S for=O computer=O gaming=O .=O
AND the best part is that it even comes with a free printer ( when they have a certain promotion/offer going , of course ) !####AND=O the=O best=O part=O is=O that=O it=O even=O comes=O with=O a=O free=O printer=T-POS (=O when=O they=O have=O a=O certain=O promotion/offer=O going=O ,=O of=O course=O )=O !=O####AND=O the=O best=O part=O is=O that=O it=O even=O comes=O with=O a=O free=S printer=O (=O when=O they=O have=O a=O certain=O promotion/offer=O going=O ,=O of=O course=O )=O !=O
it is very easy for anyone to use an apple and specially the mcbook pro notebook .####it=O is=O very=O easy=O for=O anyone=O to=O use=T-POS an=O apple=O and=O specially=O the=O mcbook=O pro=O notebook=O .=O####it=O is=O very=O easy=S for=O anyone=O to=O use=O an=O apple=O and=O specially=O the=O mcbook=O pro=O notebook=O .=O
The flaws are , this computer is not for computer gamers because of the OS X .####The=O flaws=O are=O ,=O this=O computer=O is=O not=O for=O computer=O gamers=O because=O of=O the=O OS=T-NEG X=T-NEG .=O####The=O flaws=S are=O ,=O this=O computer=O is=O not=O for=O computer=O gamers=O because=O of=O the=O OS=O X=O .=O
They really do have the worlds very worst repair service .####They=O really=O do=O have=O the=O worlds=O very=O worst=O repair=T-NEG service=T-NEG .=O####They=O really=O do=O have=O the=O worlds=O very=O worst=S repair=O service=O .=O
I was also able to install and use my Photoshop and AfterEffects programs easily .####I=O was=O also=O able=O to=O install=O and=O use=O my=O Photoshop=T-POS and=O AfterEffects=TT-POS programs=TT-POS easily=O .=O####I=O was=O also=O able=O to=O install=O and=O use=O my=O Photoshop=O and=O AfterEffects=O programs=O easily=S .=O
I 'm already hooked on the sleek look and dependability that this laptop has shown .####I=O 'm=O already=O hooked=O on=O the=O sleek=O look=T-POS and=O dependability=TT-POS that=O this=O laptop=O has=O shown=O .=O####I=O 'm=O already=O hooked=O on=O the=O sleek=S look=O and=O dependability=O that=O this=O laptop=O has=O shown=O .=O
And having to deal with the company has been a even worse nightmare .####And=O having=O to=O deal=O with=O the=O company=T-NEG has=O been=O a=O even=O worse=O nightmare=O .=O####And=O having=O to=O deal=O with=O the=O company=O has=O been=O a=O even=O worse=S nightmare=S .=O
It has all the features that are necessary for college and if not they are able to be added onto the computer .####It=O has=O all=O the=O features=T-POS that=O are=O necessary=O for=O college=O and=O if=O not=O they=O are=O able=O to=O be=O added=O onto=O the=O computer=O .=O####It=O has=O all=O the=O features=O that=O are=O necessary=S for=O college=O and=O if=O not=O they=O are=O able=O to=O be=O added=O onto=O the=O computer=O .=O
I 've owned this labtop for less then two months , already the mouse button has broke .####I=O 've=O owned=O this=O labtop=O for=O less=O then=O two=O months=O ,=O already=O the=O mouse=T-NEG button=T-NEG has=O broke=O .=O####I=O 've=O owned=O this=O labtop=O for=O less=O then=O two=O months=O ,=O already=O the=O mouse=O button=O has=O broke=S .=O
It did fairly well , other than it 's poor performance , overheating and occational blue screen .####It=O did=O fairly=O well=O ,=O other=O than=O it=O 's=O poor=O performance=T-NEG ,=O overheating=O and=O occational=O blue=O screen=O .=O####It=O did=O fairly=O well=O ,=O other=O than=O it=O 's=O poor=S performance=O ,=O overheating=O and=O occational=O blue=O screen=O .=O
The touchpad is very intuitive , so much so that I never want to use buttons to click again !####The=O touchpad=T-POS is=O very=O intuitive=O ,=O so=O much=O so=O that=O I=O never=O want=O to=O use=O buttons=O to=O click=O again=O !=O####The=O touchpad=O is=O very=O intuitive=S ,=O so=O much=O so=O that=O I=O never=O want=O to=O use=O buttons=O to=O click=O again=O !=O
tons of bloatware and junk programs .####tons=O of=O bloatware=O and=O junk=O programs=T-NEG .=O####tons=O of=O bloatware=O and=O junk=S programs=O .=O
lots of extra space but the keyboard is ridiculously small .####lots=O of=O extra=O space=T-POS but=O the=O keyboard=TT-NEG is=O ridiculously=O small=O .=O####lots=S of=O extra=O space=O but=O the=O keyboard=O is=O ridiculously=O small=SS .=O
It 's so bad that I 'm thinking I only got half a battery or something .####It=O 's=O so=O bad=O that=O I=O 'm=O thinking=O I=O only=O got=O half=O a=O battery=T-NEG or=O something=O .=O####It=O 's=O so=O bad=S that=O I=O 'm=O thinking=O I=O only=O got=O half=O a=O battery=O or=O something=O .=O
Good keyboard , long battery life , largest hard drive and windows 7 .####Good=O keyboard=T-POS ,=O long=O battery=TT-POS life=TT-POS ,=O largest=O hard=TTT-POS drive=TTT-POS and=O windows=O 7=O .=O####Good=S keyboard=O ,=O long=SS battery=O life=O ,=O largest=SSS hard=O drive=O and=O windows=O 7=O .=O
The processor is very quick and effective as I load webpages and applications .####The=O processor=T-POS is=O very=O quick=O and=O effective=O as=O I=O load=TT-POS webpages=O and=O applications=O .=O####The=O processor=O is=O very=O quick=S and=O effective=S as=O I=O load=O webpages=O and=O applications=O .=O
My battery went bad about a year and a half after having it and it cost around eighty to a hundred dollars !####My=O battery=T-NEG went=O bad=O about=O a=O year=O and=O a=O half=O after=O having=O it=O and=O it=O cost=O around=O eighty=O to=O a=O hundred=O dollars=O !=O####My=O battery=O went=O bad=S about=O a=O year=O and=O a=O half=O after=O having=O it=O and=O it=O cost=O around=O eighty=O to=O a=O hundred=O dollars=O !=O
It pretty much does everything we could ever need , and looks great to boot .####It=O pretty=O much=O does=O everything=O we=O could=O ever=O need=O ,=O and=O looks=O great=O to=O boot=T-POS .=O####It=O pretty=O much=O does=O everything=O we=O could=O ever=O need=O ,=O and=O looks=O great=S to=O boot=O .=O
As a lifelong Windows user , I was extremely pleased to make the change to Mac .####As=O a=O lifelong=O Windows=T-NEG user=O ,=O I=O was=O extremely=O pleased=O to=O make=O the=O change=O to=O Mac=O .=O####As=O a=O lifelong=O Windows=O user=O ,=O I=O was=O extremely=O pleased=S to=O make=O the=O change=O to=O Mac=O .=O
I wiped nearly everything off of it , installed OpenOffice and Firefox , and I am operating an incredibly efficient and useful machine for a great price .####I=O wiped=O nearly=O everything=O off=O of=O it=O ,=O installed=O OpenOffice=O and=O Firefox=O ,=O and=O I=O am=O operating=O an=O incredibly=O efficient=O and=O useful=O machine=O for=O a=O great=O price=T-POS .=O####I=O wiped=O nearly=O everything=O off=O of=O it=O ,=O installed=O OpenOffice=O and=O Firefox=O ,=O and=O I=O am=O operating=O an=O incredibly=O efficient=O and=O useful=O machine=O for=O a=O great=S price=O .=O
I picked it out because it was inexpensive ( $ 400 ) and I thought it would be a good , easy to use first laptop .####I=O picked=O it=O out=O because=O it=O was=O inexpensive=O (=O $=O 400=O )=O and=O I=O thought=O it=O would=O be=O a=O good=O ,=O easy=O to=O use=T-POS first=O laptop=O .=O####I=O picked=O it=O out=O because=O it=O was=O inexpensive=O (=O $=O 400=O )=O and=O I=O thought=O it=O would=O be=O a=O good=O ,=O easy=S to=O use=O first=O laptop=O .=O
MY ONLY PROBLEM IS I CAN NOT REG . THE PRODUCT KEY .####MY=O ONLY=O PROBLEM=O IS=O I=O CAN=O NOT=O REG=O .=O THE=O PRODUCT=T-NEG KEY=T-NEG .=O####MY=O ONLY=O PROBLEM=S IS=O I=O CAN=O NOT=O REG=O .=O THE=O PRODUCT=O KEY=O .=O
Sure it has the one touch keys but that was the best feature of the computer .####Sure=O it=O has=O the=O one=TT-POS touch=TT-POS keys=TT-POS but=O that=O was=O the=O best=O feature=T-POS of=O the=O computer=O .=O####Sure=O it=O has=O the=O one=O touch=O keys=O but=O that=O was=O the=O best=S feature=O of=O the=O computer=O .=O
Delivery was early too .####Delivery=T-POS was=O early=O too=O .=O####Delivery=O was=O early=S too=O .=O
Love the stability of the Mac software and operating system .####Love=O the=O stability=O of=O the=O Mac=T-POS software=T-POS and=O operating=TT-POS system=TT-POS .=O####Love=S the=S stability=S of=O the=O Mac=O software=O and=O operating=O system=O .=O
It 's also very capable of doing moderate video editing ( although you may need the performance boost of the larger MacBook Pros for heavy duty mobile video editing ) .####It=O 's=O also=O very=O capable=O of=O doing=O moderate=O video=T-POS editing=T-POS (=O although=O you=O may=O need=O the=O performance=O boost=O of=O the=O larger=O MacBook=O Pros=O for=O heavy=O duty=O mobile=O video=O editing=O )=O .=O####It=O 's=O also=O very=O capable=S of=O doing=O moderate=O video=O editing=O (=O although=O you=O may=O need=O the=O performance=O boost=O of=O the=O larger=O MacBook=O Pros=O for=O heavy=O duty=O mobile=O video=O editing=O )=O .=O
Laptops are usually used on the go , so why not give you a better battery ?####Laptops=O are=O usually=O used=O on=O the=O go=O ,=O so=O why=O not=O give=O you=O a=O better=O battery=T-NEG ?=O####Laptops=O are=O usually=O used=O on=O the=O go=O ,=O so=O why=O not=O give=O you=O a=O better=S battery=O ?=O
I was n't a big fan of the Netbooks but this one was very well designed .####I=O was=O n't=O a=O big=O fan=O of=O the=O Netbooks=O but=O this=O one=O was=O very=O well=O designed=T-POS .=O####I=O was=O n't=O a=O big=O fan=O of=O the=O Netbooks=O but=O this=O one=O was=O very=O well=S designed=O .=O
I still have that stupid bluetooth mouse to !####I=O still=O have=O that=O stupid=O bluetooth=T-NEG mouse=T-NEG to=O !=O####I=O still=O have=O that=O stupid=S bluetooth=O mouse=O to=O !=O
Would like more trendy , high tech features .####Would=O like=O more=O trendy=O ,=O high=O tech=O features=T-NEG .=O####Would=O like=O more=O trendy=S ,=O high=S tech=S features=O .=O
Keyboard is great but primary and secondary control buttons could be more durable .####Keyboard=T-POS is=O great=O but=O primary=O and=O secondary=O control=TT-NEG buttons=TT-NEG could=O be=O more=O durable=O .=O####Keyboard=O is=O great=S but=O primary=O and=O secondary=O control=O buttons=O could=O be=O more=O durable=SS .=O
Screen is a bit glossy , but that 's not too bad .####Screen=T-POS is=O a=O bit=O glossy=O ,=O but=O that=O 's=O not=O too=O bad=O .=O####Screen=O is=O a=O bit=O glossy=S ,=O but=O that=O 's=O not=S too=S bad=S .=O
2nd Best computer in the world only one way this computer might become the best is that it needs to upgreade patches to make less easier for people to hack into####2nd=O Best=O computer=O in=O the=O world=O only=O one=O way=O this=O computer=O might=O become=O the=O best=O is=O that=O it=O needs=O to=O upgreade=O patches=T-NEG to=O make=O less=O easier=O for=O people=O to=O hack=O into=O####2nd=O Best=O computer=O in=O the=O world=O only=O one=O way=O this=O computer=O might=O become=O the=O best=O is=O that=O it=O needs=S to=S upgreade=S patches=O to=O make=O less=O easier=O for=O people=O to=O hack=O into=O
Love the speed , especially !####Love=O the=O speed=T-POS ,=O especially=O !=O####Love=S the=O speed=O ,=O especially=O !=O
It could be a perfect laptop if it would have faster system memory and its radeon 5850 would have DDR5 instead of DDR3 .####It=O could=O be=O a=O perfect=O laptop=O if=O it=O would=O have=O faster=O system=T-NEG memory=T-NEG and=O its=O radeon=O 5850=O would=O have=O DDR5=O instead=O of=O DDR3=O .=O####It=O could=O be=O a=O perfect=O laptop=O if=O it=O would=O have=O faster=S system=O memory=O and=O its=O radeon=O 5850=O would=O have=O DDR5=O instead=O of=O DDR3=O .=O
Not only are the versions of these programs able to be saved , worked on and opened on both a PC and Mac , the versions of these programs on a Mac are graphically and functionally superior .####Not=O only=O are=O the=O versions=O of=O these=O programs=O able=O to=O be=O saved=O ,=O worked=O on=O and=O opened=O on=O both=O a=O PC=O and=O Mac=O ,=O the=O versions=O of=O these=O programs=T-POS on=O a=O Mac=O are=O graphically=O and=O functionally=O superior=O .=O####Not=O only=O are=O the=O versions=O of=O these=O programs=O able=O to=O be=O saved=O ,=O worked=O on=O and=O opened=O on=O both=O a=O PC=O and=O Mac=O ,=O the=O versions=O of=O these=O programs=O on=O a=O Mac=O are=O graphically=O and=O functionally=O superior=S .=O
The speed gives you the power to work on these projects seamlessly , and multiple at a time if you sowish .####The=O speed=T-POS gives=O you=O the=O power=O to=O work=O on=O these=O projects=O seamlessly=O ,=O and=O multiple=O at=O a=O time=O if=O you=O sowish=O .=O####The=O speed=O gives=O you=O the=O power=O to=O work=O on=O these=O projects=O seamlessly=S ,=O and=O multiple=O at=O a=O time=O if=O you=O sowish=O .=O
Awesome laptop and the perfect size to carry around in college .####Awesome=O laptop=O and=O the=O perfect=O size=T-POS to=O carry=O around=O in=O college=O .=O####Awesome=O laptop=O and=O the=O perfect=S size=O to=O carry=O around=O in=O college=O .=O
My real problem with it ? The statement of 7 hour battery life is not just mere exaggeration -- it 's a lie .####My=O real=O problem=O with=O it=O ?=O The=O statement=O of=O 7=O hour=O battery=T-NEG life=T-NEG is=O not=O just=O mere=O exaggeration=O --=O it=O 's=O a=O lie=O .=O####My=O real=O problem=S with=O it=O ?=O The=O statement=O of=O 7=O hour=O battery=O life=O is=O not=O just=O mere=O exaggeration=S --=O it=O 's=O a=O lie=O .=O
The battery life is also relatively good .####The=O battery=T-POS life=T-POS is=O also=O relatively=O good=O .=O####The=O battery=O life=O is=O also=O relatively=O good=S .=O
I definitely suggest getting an extended warranty , you will probably need it !####I=O definitely=O suggest=O getting=O an=O extended=T-POS warranty=T-POS ,=O you=O will=O probably=O need=O it=O !=O####I=O definitely=O suggest=S getting=O an=O extended=O warranty=O ,=O you=O will=O probably=O need=O it=O !=O
I have found it very easy to use , very informative , wonder alerts and tutorials making it very easy for someone like me who is not exactly technologically advanced to learn to use the various features and programs .####I=O have=O found=O it=O very=O easy=O to=O use=TTT-POS ,=O very=O informative=O ,=O wonder=O alerts=O and=O tutorials=O making=O it=O very=O easy=O for=O someone=O like=O me=O who=O is=O not=O exactly=O technologically=O advanced=O to=O learn=O to=O use=O the=O various=O features=T-POS and=O programs=TT-POS .=O####I=O have=O found=O it=O very=O easy=SSS to=O use=O ,=O very=O informative=O ,=O wonder=O alerts=O and=O tutorials=O making=O it=O very=O easy=O for=O someone=O like=O me=O who=O is=O not=O exactly=O technologically=O advanced=O to=O learn=O to=O use=O the=O various=S features=O and=O programs=O .=O
I do n't have stupid pop up windows ( even when I have pop ups blocked ) , I do n't have to wait 5 minutes for a webpage to download , and best of all I can run all the web programming software I need to use all at once without slowing me down .####I=O do=O n't=O have=O stupid=O pop=T-POS up=T-POS windows=T-POS (=O even=O when=O I=O have=O pop=O ups=O blocked=O )=O ,=O I=O do=O n't=O have=O to=O wait=O 5=O minutes=O for=O a=O webpage=O to=O download=O ,=O and=O best=O of=O all=O I=O can=O run=O all=O the=O web=TT-POS programming=TT-POS software=TT-POS I=O need=O to=O use=O all=O at=O once=O without=O slowing=O me=O down=O .=O####I=O do=O n't=O have=O stupid=S pop=O up=O windows=O (=O even=O when=O I=O have=O pop=O ups=O blocked=O )=O ,=O I=O do=O n't=O have=O to=O wait=O 5=O minutes=O for=O a=O webpage=O to=O download=O ,=O and=O best=SS of=O all=O I=O can=O run=O all=O the=O web=O programming=O software=O I=O need=O to=O use=O all=O at=O once=O without=O slowing=O me=O down=O .=O
Web access through the 3G network is so slow , it 's very frustrating and VERY DISAPPOINTING .####Web=TT-NEG access=TT-NEG through=O the=O 3G=T-NEG network=T-NEG is=O so=O slow=O ,=O it=O 's=O very=O frustrating=O and=O VERY=O DISAPPOINTING=O .=O####Web=O access=O through=O the=O 3G=O network=O is=O so=O slow=S ,=O it=O 's=O very=O frustrating=S and=O VERY=O DISAPPOINTING=O .=O
The large screen also helps when you are working in design based programs like Adobe Creative Suite .####The=O large=O screen=T-POS also=O helps=O when=O you=O are=O working=O in=O design=O based=O programs=O like=O Adobe=O Creative=O Suite=O .=O####The=O large=S screen=O also=O helps=O when=O you=O are=O working=O in=O design=O based=O programs=O like=O Adobe=O Creative=O Suite=O .=O
This is my first Dell I heard their customer service was lacking and that they were working on improving it !####This=O is=O my=O first=O Dell=O I=O heard=O their=O customer=T-NEG service=T-NEG was=O lacking=O and=O that=O they=O were=O working=O on=O improving=O it=O !=O####This=O is=O my=O first=O Dell=O I=O heard=O their=O customer=O service=O was=O lacking=S and=O that=O they=O were=O working=O on=O improving=O it=O !=O
As well as having the plug in the computer come loose .####As=O well=O as=O having=O the=O plug=T-NEG in=O the=O computer=O come=O loose=O .=O####As=O well=O as=O having=O the=O plug=O in=O the=O computer=O come=O loose=S .=O
Second HDD cover has walls inside that need to be broken if you what to install one .####Second=O HDD=T-NEU cover=T-NEU has=O walls=O inside=O that=O need=O to=O be=O broken=O if=O you=O what=O to=O install=O one=O .=O####Second=O HDD=O cover=O has=O walls=O inside=O that=O need=O to=O be=O broken=S if=O you=O what=O to=O install=O one=O .=O
Great product by Apple with the new great looking design .####Great=O product=O by=O Apple=O with=O the=O new=O great=O looking=O design=T-POS .=O####Great=O product=O by=O Apple=O with=O the=O new=S great=S looking=O design=O .=O
I love the keyboard .####I=O love=O the=O keyboard=T-POS .=O####I=O love=S the=O keyboard=O .=O
I use iphoto all the time , which is a great program for anyone who is into photography - amateurs and experts alike .####I=O use=O iphoto=T-POS all=O the=O time=O ,=O which=O is=O a=O great=O program=TT-POS for=O anyone=O who=O is=O into=O photography=O -=O amateurs=O and=O experts=O alike=O .=O####I=O use=O iphoto=O all=O the=O time=O ,=O which=O is=O a=O great=S program=O for=O anyone=O who=O is=O into=O photography=O -=O amateurs=O and=O experts=O alike=O .=O
The screen is n't huge , but that does n't matter when I output media to the 50 inch LCD TV .####The=O screen=T-POS is=O n't=O huge=O ,=O but=O that=O does=O n't=O matter=O when=O I=O output=O media=O to=O the=O 50=O inch=O LCD=O TV=O .=O####The=O screen=O is=S n't=S huge=S ,=O but=O that=O does=O n't=O matter=O when=O I=O output=O media=O to=O the=O 50=O inch=O LCD=O TV=O .=O
The only thing I wish is the 15 inch MacBook Pro has much better speakers on the side of the keyboard .####The=O only=O thing=O I=O wish=O is=O the=O 15=O inch=O MacBook=O Pro=O has=O much=O better=O speakers=T-NEG on=O the=O side=O of=O the=O keyboard=O .=O####The=O only=O thing=O I=O wish=O is=O the=O 15=O inch=O MacBook=O Pro=O has=O much=O better=S speakers=O on=O the=O side=O of=O the=O keyboard=O .=O
Now , as easy as it is to use , and I do think it is a great STARTER laptop .####Now=O ,=O as=O easy=O as=O it=O is=O to=O use=T-POS ,=O and=O I=O do=O think=O it=O is=O a=O great=O STARTER=O laptop=O .=O####Now=O ,=O as=O easy=S as=O it=O is=O to=O use=O ,=O and=O I=O do=O think=O it=O is=O a=O great=O STARTER=O laptop=O .=O
Also , the space bar makes a noisy click every time you use it .####Also=O ,=O the=O space=T-NEG bar=T-NEG makes=O a=O noisy=O click=O every=O time=O you=O use=O it=O .=O####Also=O ,=O the=O space=O bar=O makes=O a=O noisy=S click=O every=O time=O you=O use=O it=O .=O
iPhotos is an excellent program for storing and organizing photos .####iPhotos=T-POS is=O an=O excellent=O program=TT-POS for=O storing=O and=O organizing=O photos=O .=O####iPhotos=O is=O an=O excellent=S program=O for=O storing=O and=O organizing=O photos=O .=O
Other than that its a great performing machine and well meets all my needs and more .####Other=O than=O that=O its=O a=O great=O performing=T-POS machine=O and=O well=O meets=O all=O my=O needs=O and=O more=O .=O####Other=O than=O that=O its=O a=O great=S performing=O machine=O and=O well=O meets=O all=O my=O needs=O and=O more=O .=O
The programs are great , like iphoto ( love the editing capabilities ) , imail ( which can incorporate with the address book on the ipod and ipad ) , imovie , etc .####The=O programs=T-POS are=O great=O ,=O like=O iphoto=TT-POS (=O love=O the=O editing=O capabilities=O )=O ,=O imail=TTT-POS (=O which=O can=O incorporate=O with=O the=O address=O book=O on=O the=O ipod=O and=O ipad=O )=O ,=O imovie=TTTT-POS ,=O etc=O .=O####The=O programs=O are=O great=S ,=O like=O iphoto=O (=O love=SS the=O editing=O capabilities=O )=O ,=O imail=O (=O which=O can=O incorporate=O with=O the=O address=O book=O on=O the=O ipod=O and=O ipad=O )=O ,=O imovie=O ,=O etc=O .=O
Comfortable to use light easy to transport .####Comfortable=O to=O use=T-POS light=O easy=O to=O transport=TT-POS .=O####Comfortable=S to=O use=O light=O easy=SS to=O transport=O .=O
The Computer itself is a good product but the repair depot stinks .####The=O Computer=O itself=O is=O a=O good=O product=O but=O the=O repair=T-NEG depot=T-NEG stinks=O .=O####The=O Computer=O itself=O is=O a=O good=O product=O but=O the=O repair=O depot=O stinks=S .=O
I thought the price was great for the specs .####I=O thought=O the=O price=T-POS was=O great=O for=O the=O specs=TT-POS .=O####I=O thought=O the=O price=O was=O great=S for=O the=O specs=O .=O
the only down fall is that it has no cd drive but i found that they are very cheap to by and also very portable making this the best friend to someone who is always looking for more space then they have .####the=O only=O down=O fall=O is=O that=O it=O has=O no=O cd=T-NEG drive=T-NEG but=O i=O found=O that=O they=O are=O very=O cheap=O to=O by=O and=O also=O very=O portable=O making=O this=O the=O best=O friend=O to=O someone=O who=O is=O always=O looking=O for=O more=O space=O then=O they=O have=O .=O####the=O only=O down=O fall=O is=O that=O it=O has=O no=S cd=O drive=O but=O i=O found=O that=O they=O are=O very=O cheap=O to=O by=O and=O also=O very=O portable=O making=O this=O the=O best=O friend=O to=O someone=O who=O is=O always=O looking=O for=O more=O space=O then=O they=O have=O .=O
So , the hard disk capacity really does n't matter to me .####So=O ,=O the=O hard=T-NEU disk=T-NEU capacity=T-NEU really=O does=O n't=O matter=O to=O me=O .=O####So=O ,=O the=O hard=O disk=O capacity=O really=O does=S n't=S matter=S to=O me=O .=O
Keys stick periodically and I havent had the laptop for 45 days yet .####Keys=T-NEG stick=O periodically=O and=O I=O havent=O had=O the=O laptop=O for=O 45=O days=O yet=O .=O####Keys=O stick=S periodically=O and=O I=O havent=O had=O the=O laptop=O for=O 45=O days=O yet=O .=O
I also like that you can scroll down in a window using two fingers on the trackpad .####I=O also=O like=O that=O you=O can=O scroll=O down=O in=O a=O window=O using=O two=O fingers=O on=O the=O trackpad=T-POS .=O####I=O also=O like=S that=O you=O can=O scroll=O down=O in=O a=O window=O using=O two=O fingers=O on=O the=O trackpad=O .=O
Everything from the design to the OS is simple and to the point .####Everything=O from=O the=O design=T-POS to=O the=O OS=TT-POS is=O simple=O and=O to=O the=O point=O .=O####Everything=O from=O the=O design=O to=O the=O OS=O is=O simple=S and=O to=S the=S point=S .=O
I personally like the gaming look but needed a machine that delivered gaming performance while still looking professional in front of my customers .####I=O personally=O like=O the=O gaming=T-POS look=T-POS but=O needed=O a=O machine=O that=O delivered=O gaming=O performance=O while=O still=O looking=O professional=O in=O front=O of=O my=O customers=O .=O####I=O personally=O like=S the=O gaming=O look=O but=O needed=O a=O machine=O that=O delivered=O gaming=O performance=O while=O still=O looking=O professional=O in=O front=O of=O my=O customers=O .=O
This just keeps having it 's hard drive replaced !####This=O just=O keeps=O having=O it=O 's=O hard=T-NEG drive=T-NEG replaced=O !=O####This=O just=O keeps=O having=O it=O 's=O hard=O drive=O replaced=S !=O
When you look at the specs on Apple products in comparison to a Dell or a HP , yes they do seem to offer less for a higher cost .####When=O you=O look=O at=O the=O specs=O on=O Apple=O products=O in=O comparison=O to=O a=O Dell=O or=O a=O HP=O ,=O yes=O they=O do=O seem=O to=O offer=O less=O for=O a=O higher=O cost=T-NEG .=O####When=O you=O look=O at=O the=O specs=O on=O Apple=O products=O in=O comparison=O to=O a=O Dell=O or=O a=O HP=O ,=O yes=O they=O do=O seem=O to=O offer=O less=O for=O a=O higher=S cost=O .=O
The only downfall is the volume control .####The=O only=O downfall=O is=O the=O volume=T-NEG control=T-NEG .=O####The=O only=O downfall=S is=O the=O volume=O control=O .=O
Very fast boot up and shut down .####Very=O fast=O boot=T-POS up=T-POS and=O shut=TT-POS down=TT-POS .=O####Very=O fast=S boot=O up=O and=O shut=O down=O .=O
I finally decided on this laptop because it was the right price for what I need it .####I=O finally=O decided=O on=O this=O laptop=O because=O it=O was=O the=O right=O price=T-POS for=O what=O I=O need=O it=O .=O####I=O finally=O decided=O on=O this=O laptop=O because=O it=O was=O the=O right=S price=O for=O what=O I=O need=O it=O .=O
If internet connectivity is important I would recommend going with a dell net book for 50 bucks more , or buy a USB wireless card .####If=O internet=T-NEU connectivity=T-NEU is=O important=O I=O would=O recommend=O going=O with=O a=O dell=O net=O book=O for=O 50=O bucks=O more=O ,=O or=O buy=O a=O USB=TT-NEU wireless=TT-NEU card=TT-NEU .=O####If=O internet=O connectivity=O is=O important=S I=O would=O recommend=SS going=O with=O a=O dell=O net=O book=O for=O 50=O bucks=O more=O ,=O or=O buy=O a=O USB=O wireless=O card=O .=O
I had read online that some users were having sound problems .####I=O had=O read=O online=O that=O some=O users=O were=O having=O sound=T-NEG problems=O .=O####I=O had=O read=O online=O that=O some=O users=O were=O having=O sound=O problems=S .=O
It discharges too quickly .####It=O discharges=T-NEG too=O quickly=O .=O####It=O discharges=O too=O quickly=S .=O
I do not experience a lot of heat coming out of it , however I would highly suggest purchasing a stand however , due to the nature of the design of the macbook as it is one very large heat sink .####I=O do=O not=O experience=O a=O lot=O of=O heat=O coming=O out=O of=O it=O ,=O however=O I=O would=O highly=O suggest=O purchasing=O a=O stand=T-NEU however=O ,=O due=O to=O the=O nature=O of=O the=O design=O of=O the=O macbook=O as=O it=O is=O one=O very=O large=O heat=TT-NEG sink=TT-NEG .=O####I=O do=O not=O experience=O a=O lot=O of=O heat=O coming=O out=O of=O it=O ,=O however=O I=O would=O highly=O suggest=S purchasing=O a=O stand=O however=O ,=O due=O to=O the=O nature=O of=O the=O design=O of=O the=O macbook=O as=O it=O is=O one=O very=O large=SS heat=O sink=O .=O
* Webcam is a bit laggy , not the greatest .####*=O Webcam=T-NEG is=O a=O bit=O laggy=O ,=O not=O the=O greatest=O .=O####*=O Webcam=O is=O a=O bit=O laggy=S ,=O not=S the=S greatest=S .=O
I 've have n't had any major problems with the laptop except that the plastic piece that covers the usb port wires have all come off .####I=O 've=O have=O n't=O had=O any=O major=O problems=O with=O the=O laptop=O except=O that=O the=O plastic=T-NEG piece=T-NEG that=O covers=O the=O usb=TT-NEU port=TT-NEU wires=TT-NEU have=O all=O come=O off=O .=O####I=O 've=O have=O n't=O had=O any=O major=O problems=S with=O the=O laptop=O except=O that=O the=O plastic=O piece=O that=O covers=O the=O usb=O port=O wires=O have=O all=O come=S off=S .=O
Wonderful sleek case design is only on the outside .####Wonderful=O sleek=O case=T-POS design=T-POS is=O only=O on=O the=O outside=O .=O####Wonderful=S sleek=S case=O design=O is=O only=O on=O the=O outside=O .=O
It is speedy when connected wirelessly to any network regardless if the connection is weak or not .####It=O is=O speedy=O when=O connected=O wirelessly=O to=O any=O network=O regardless=O if=O the=O connection=T-NEU is=O weak=O or=O not=O .=O####It=O is=O speedy=S when=O connected=O wirelessly=O to=O any=O network=O regardless=O if=O the=O connection=O is=O weak=O or=O not=O .=O
The pricing is very competitive .####The=O pricing=T-POS is=O very=O competitive=O .=O####The=O pricing=O is=O very=O competitive=S .=O
This computer is exceptionally thin for it 's screen size and processing power .####This=O computer=O is=O exceptionally=O thin=O for=O it=O 's=O screen=T-POS size=T-POS and=O processing=TT-POS power=TT-POS .=O####This=O computer=O is=O exceptionally=O thin=S for=O it=O 's=O screen=O size=O and=O processing=O power=O .=O
Maybe this is virus related , maybe not , but the computer has locked up many times , and on two occasions , the screen has simply gone black .####Maybe=O this=O is=O virus=O related=O ,=O maybe=O not=O ,=O but=O the=O computer=O has=O locked=O up=O many=O times=O ,=O and=O on=O two=O occasions=O ,=O the=O screen=T-NEG has=O simply=O gone=O black=O .=O####Maybe=O this=O is=O virus=O related=O ,=O maybe=O not=O ,=O but=O the=O computer=O has=O locked=O up=O many=O times=O ,=O and=O on=O two=O occasions=O ,=O the=O screen=O has=O simply=O gone=O black=S .=O
I have Vista , so I am unable to install and uninstall some programs .####I=O have=O Vista=O ,=O so=O I=O am=O unable=O to=O install=T-NEG and=O uninstall=O some=O programs=O .=O####I=O have=O Vista=O ,=O so=O I=O am=O unable=S to=O install=O and=O uninstall=O some=O programs=O .=O
I had my IWORKS , Itunes , Email , MS Office , network and printers set up and completely working perfectly within an hour .####I=O had=O my=O IWORKS=T-POS ,=O Itunes=TT-POS ,=O Email=O ,=O MS=TTT-POS Office=TTT-POS ,=O network=O and=O printers=O set=O up=O and=O completely=O working=O perfectly=O within=O an=O hour=O .=O####I=O had=O my=O IWORKS=O ,=O Itunes=O ,=O Email=O ,=O MS=O Office=O ,=O network=O and=O printers=O set=O up=O and=O completely=O working=O perfectly=S within=O an=O hour=O .=O
The macbooks are small enough to be very portable yet hold tons of information and performance .####The=O macbooks=O are=O small=O enough=O to=O be=O very=O portable=O yet=O hold=O tons=O of=O information=O and=O performance=T-POS .=O####The=O macbooks=O are=O small=O enough=O to=O be=O very=O portable=O yet=O hold=S tons=O of=O information=O and=O performance=O .=O
The mousepad is a huge pain in the arse !####The=O mousepad=T-NEG is=O a=O huge=O pain=O in=O the=O arse=O !=O####The=O mousepad=O is=O a=O huge=S pain=S in=O the=O arse=O !=O
since then i have had minor problems with slow operation .####since=O then=O i=O have=O had=O minor=O problems=O with=O slow=O operation=T-NEG .=O####since=O then=O i=O have=O had=O minor=O problems=O with=O slow=S operation=O .=O
Registration/1st use is easy .####Registration/1st=O use=T-POS is=O easy=O .=O####Registration/1st=O use=O is=O easy=S .=O
Take your time and go through the tutorials patiently .####Take=O your=O time=O and=O go=O through=O the=O tutorials=T-NEU patiently=O .=O####Take=O your=O time=O and=O go=O through=O the=O tutorials=O patiently=S .=O
i am a huge computer person i love anykind of computer that works well , but when i got this one i was so happy with the way it works and how it runs its amazing .####i=O am=O a=O huge=O computer=O person=O i=O love=O anykind=O of=O computer=O that=O works=O well=O ,=O but=O when=O i=O got=O this=O one=O i=O was=O so=O happy=O with=O the=O way=O it=O works=O and=O how=O it=O runs=T-POS its=O amazing=O .=O####i=O am=O a=O huge=O computer=O person=O i=O love=O anykind=O of=O computer=O that=O works=O well=O ,=O but=O when=O i=O got=O this=O one=O i=O was=O so=O happy=O with=O the=O way=O it=O works=O and=O how=O it=O runs=O its=O amazing=S .=O
The 4 USB ports are nice , but the two on the side only work now and then .####The=O 4=O USB=T-POS ports=T-POS are=O nice=O ,=O but=O the=O two=O on=O the=O side=O only=O work=O now=O and=O then=O .=O####The=O 4=O USB=O ports=O are=O nice=S ,=O but=O the=O two=O on=O the=O side=O only=O work=O now=O and=O then=O .=O
Keyboard could use some trimming .####Keyboard=T-NEG could=O use=O some=O trimming=O .=O####Keyboard=O could=O use=O some=O trimming=S .=O
Its white color is stylish for college students and easy to take to carry and take to classes .####Its=O white=O color=T-POS is=O stylish=O for=O college=O students=O and=O easy=O to=O take=O to=O carry=O and=O take=O to=O classes=O .=O####Its=O white=O color=O is=O stylish=S for=O college=O students=O and=O easy=O to=O take=O to=O carry=O and=O take=O to=O classes=O .=O
Returned laptop for repair a 2nd time and it came back with obvious physical damage ( keyboard bulging and speaker grill pressed in ) , buttons not working and USB ports inoperative .####Returned=O laptop=O for=O repair=O a=O 2nd=O time=O and=O it=O came=O back=O with=O obvious=O physical=O damage=O (=O keyboard=T-NEG bulging=O and=O speaker=TT-NEG grill=TT-NEG pressed=O in=O )=O ,=O buttons=TTT-NEG not=O working=O and=O USB=TTTT-NEG ports=TTTT-NEG inoperative=O .=O####Returned=O laptop=O for=O repair=O a=O 2nd=O time=O and=O it=O came=O back=O with=O obvious=O physical=O damage=S (=O keyboard=O bulging=S and=O speaker=O grill=O pressed=SS in=SS )=O ,=O buttons=O not=SSS working=SSS and=O USB=O ports=O inoperative=SSSS .=O
The letter A stopped working after the first week .####The=O letter=T-NEG A=T-NEG stopped=O working=O after=O the=O first=O week=O .=O####The=O letter=O A=O stopped=S working=O after=O the=O first=O week=O .=O
I took off a star because the machine has a lot of junk software on it .####I=O took=O off=O a=O star=O because=O the=O machine=O has=O a=O lot=O of=O junk=O software=T-NEG on=O it=O .=O####I=O took=O off=O a=O star=O because=O the=O machine=O has=O a=O lot=O of=O junk=S software=O on=O it=O .=O
With what I do know how to do , the computer works beautiful .####With=O what=O I=O do=O know=O how=O to=O do=O ,=O the=O computer=O works=T-POS beautiful=O .=O####With=O what=O I=O do=O know=O how=O to=O do=O ,=O the=O computer=O works=O beautiful=S .=O
Most everything is fine with this machine : speed , capacity , build .####Most=O everything=O is=O fine=O with=O this=O machine=O :=O speed=T-POS ,=O capacity=TT-POS ,=O build=TTT-POS .=O####Most=O everything=O is=O fine=S with=O this=O machine=O :=O speed=O ,=O capacity=O ,=O build=O .=O
I use this for my tutoring business , and since I 'm always bouncing from student to student , it is ideal for portability and battery life ( yes , it gets the 8 hours as advertised ! ) .####I=O use=O this=O for=O my=O tutoring=O business=O ,=O and=O since=O I=O 'm=O always=O bouncing=O from=O student=O to=O student=O ,=O it=O is=O ideal=O for=O portability=T-POS and=O battery=TT-POS life=TT-POS (=O yes=O ,=O it=O gets=O the=O 8=O hours=O as=O advertised=O !=O )=O .=O####I=O use=O this=O for=O my=O tutoring=O business=O ,=O and=O since=O I=O 'm=O always=O bouncing=O from=O student=O to=O student=O ,=O it=O is=O ideal=S for=O portability=O and=O battery=O life=O (=O yes=O ,=O it=O gets=O the=O 8=O hours=O as=O advertised=O !=O )=O .=O
It is in the best condition and has a really high quality .####It=O is=O in=O the=O best=O condition=O and=O has=O a=O really=O high=O quality=T-POS .=O####It=O is=O in=O the=O best=O condition=O and=O has=O a=O really=O high=S quality=O .=O
When it come time for warranty service to Toshiba you do n't matter .####When=O it=O come=O time=O for=O warranty=T-NEU service=T-NEU to=T-NEU Toshiba=T-NEU you=O do=O n't=O matter=O .=O####When=O it=O come=O time=O for=O warranty=O service=O to=O Toshiba=O you=O do=S n't=S matter=S .=O
However the frozen screens kept happening .####However=O the=O frozen=O screens=T-NEG kept=O happening=O .=O####However=O the=O frozen=S screens=O kept=O happening=O .=O
It is short on space , and downloads always had problems being completed , or were said to be 'corrupted ' .####It=O is=O short=O on=O space=T-NEG ,=O and=O downloads=TT-NEG always=O had=O problems=O being=O completed=O ,=O or=O were=O said=O to=O be=O 'corrupted=O '=O .=O####It=O is=O short=S on=O space=O ,=O and=O downloads=O always=O had=O problems=O being=O completed=O ,=O or=O were=O said=O to=O be=O 'corrupted=O '=O .=O
Apple is always great about the aesthetics of things , they always come up with good looking products .####Apple=O is=O always=O great=O about=O the=O aesthetics=T-POS of=O things=O ,=O they=O always=O come=O up=O with=O good=O looking=O products=O .=O####Apple=O is=O always=O great=S about=O the=O aesthetics=O of=O things=O ,=O they=O always=O come=O up=O with=O good=O looking=O products=O .=O
Runs smooth and quick .####Runs=T-POS smooth=O and=O quick=O .=O####Runs=O smooth=S and=O quick=S .=O
The downside to this netbook is pretty much the same for any netbook : screen size is not something I 'd stare at for the entire 10-11 hours of battery life five days a week .####The=O downside=O to=O this=O netbook=O is=O pretty=O much=O the=O same=O for=O any=O netbook=O :=O screen=T-NEU size=T-NEU is=O not=O something=O I=O 'd=O stare=O at=O for=O the=O entire=O 10-11=O hours=O of=O battery=O life=O five=O days=O a=O week=O .=O####The=O downside=S to=O this=O netbook=O is=O pretty=O much=O the=O same=O for=O any=O netbook=O :=O screen=O size=O is=O not=O something=O I=O 'd=O stare=O at=O for=O the=O entire=O 10-11=O hours=O of=O battery=O life=O five=O days=O a=O week=O .=O
The graphics are great .####The=O graphics=T-POS are=O great=O .=O####The=O graphics=O are=O great=S .=O
in 5 months the connect quality got worse and worse .####in=O 5=O months=O the=O connect=T-NEG quality=T-NEG got=O worse=O and=O worse=O .=O####in=O 5=O months=O the=O connect=O quality=O got=O worse=S and=O worse=O .=O
It is fast booting up , shutting down , and connection with the internet .####It=O is=O fast=O booting=TT-POS up=TT-POS ,=O shutting=TTT-POS down=TTT-POS ,=O and=O connection=T-POS with=T-POS the=T-POS internet=T-POS .=O####It=O is=O fast=S booting=O up=O ,=O shutting=O down=O ,=O and=O connection=O with=O the=O internet=O .=O
The battery life is great .####The=O battery=T-POS life=T-POS is=O great=O .=O####The=O battery=O life=O is=O great=S .=O
This is not a serious gaming laptop or a serious media machine ;####This=O is=O not=O a=O serious=O gaming=T-NEG laptop=O or=O a=O serious=O media=O machine=O ;=O####This=O is=O not=O a=O serious=S gaming=O laptop=O or=O a=O serious=O media=O machine=O ;=O
They replaced my hard drive as well as my mother board .####They=O replaced=O my=O hard=T-NEU drive=T-NEU as=O well=O as=O my=O mother=TT-NEU board=TT-NEU .=O####They=O replaced=S my=O hard=O drive=O as=O well=O as=O my=O mother=O board=O .=O
There is nothing to complain about the system .####There=O is=O nothing=O to=O complain=O about=O the=O system=T-POS .=O####There=O is=O nothing=S to=S complain=S about=O the=O system=O .=O
and it comes with the new OSX that comes with new features that makes the use more easy .####and=O it=O comes=O with=O the=O new=O OSX=T-POS that=O comes=O with=O new=O features=TT-POS that=O makes=O the=O use=TTT-POS more=O easy=O .=O####and=O it=O comes=O with=O the=O new=S OSX=O that=O comes=O with=O new=SS features=O that=O makes=O the=O use=O more=O easy=SSS .=O
I sent it back and found this time that the battery was faulty , so I got a new one and some other fixes they found .####I=O sent=O it=O back=O and=O found=O this=O time=O that=O the=O battery=T-NEG was=O faulty=O ,=O so=O I=O got=O a=O new=O one=O and=O some=O other=O fixes=O they=O found=O .=O####I=O sent=O it=O back=O and=O found=O this=O time=O that=O the=O battery=O was=O faulty=S ,=O so=O I=O got=O a=O new=O one=O and=O some=O other=O fixes=O they=O found=O .=O
Great pick for portability and affordability .####Great=O pick=O for=O portability=T-POS and=O affordability=TT-POS .=O####Great=S pick=O for=O portability=O and=O affordability=O .=O
It 's fast , it 's easy easy easy to set up , easy to hook to my wireless network .####It=O 's=O fast=O ,=O it=O 's=O easy=O easy=O easy=O to=O set=T-POS up=T-POS ,=O easy=O to=O hook=TT-POS to=TT-POS my=TT-POS wireless=TT-POS network=TT-POS .=O####It=O 's=O fast=O ,=O it=O 's=O easy=S easy=S easy=S to=O set=O up=O ,=O easy=SS to=O hook=O to=O my=O wireless=O network=O .=O
I previously purchased a 13 '' macbook ( had pro specs and was aluminum style ) which had a nvidia 9800 ( If I am not mistaken ) and it had major heating issues .####I=O previously=O purchased=O a=O 13=O ''=O macbook=O (=O had=O pro=O specs=O and=O was=O aluminum=O style=O )=O which=O had=O a=O nvidia=T-NEU 9800=T-NEU (=O If=O I=O am=O not=O mistaken=O )=O and=O it=O had=O major=O heating=O issues=O .=O####I=O previously=O purchased=O a=O 13=O ''=O macbook=O (=O had=O pro=O specs=O and=O was=O aluminum=O style=O )=O which=O had=O a=O nvidia=O 9800=O (=O If=O I=O am=O not=O mistaken=O )=O and=O it=O had=O major=O heating=O issues=S .=O
I take it everywhere with me because it 's so easy to carry .####I=O take=O it=O everywhere=O with=O me=O because=O it=O 's=O so=O easy=O to=O carry=T-POS .=O####I=O take=O it=O everywhere=O with=O me=O because=O it=O 's=O so=O easy=S to=O carry=O .=O
Oh and it has word and stuff but its a trial verion so after about a month or so when you go to open it it asks for a product key which didnt come with the computer and even after clicking cancel it wont let you use it at all I use the old word processer which works good .####Oh=O and=O it=O has=O word=O and=O stuff=O but=O its=O a=O trial=O verion=O so=O after=O about=O a=O month=O or=O so=O when=O you=O go=O to=O open=O it=O it=O asks=O for=O a=O product=O key=O which=O didnt=O come=O with=O the=O computer=O and=O even=O after=O clicking=O cancel=O it=O wont=O let=O you=O use=O it=O at=O all=O I=O use=O the=O old=O word=T-POS processer=T-POS which=O works=O good=O .=O####Oh=O and=O it=O has=O word=O and=O stuff=O but=O its=O a=O trial=O verion=O so=O after=O about=O a=O month=O or=O so=O when=O you=O go=O to=O open=O it=O it=O asks=O for=O a=O product=O key=O which=O didnt=O come=O with=O the=O computer=O and=O even=O after=O clicking=O cancel=O it=O wont=O let=O you=O use=O it=O at=O all=O I=O use=O the=O old=O word=O processer=O which=O works=O good=S .=O
The keyboard has a wonderful nature feel .####The=O keyboard=T-POS has=O a=O wonderful=O nature=O feel=O .=O####The=O keyboard=O has=O a=O wonderful=S nature=O feel=O .=O
The battery does n't last long but I 'm sure an upgrade battery would solve that problem .####The=O battery=T-POS does=O n't=O last=O long=O but=O I=O 'm=O sure=O an=O upgrade=O battery=O would=O solve=O that=O problem=O .=O####The=O battery=O does=S n't=S last=S long=S but=O I=O 'm=O sure=O an=O upgrade=O battery=O would=O solve=O that=O problem=O .=O
I was looking too closely at the other performance specs and while comparing , I took it for granted that these features were standard .####I=O was=O looking=O too=O closely=O at=O the=O other=O performance=O specs=O and=O while=O comparing=O ,=O I=O took=O it=O for=O granted=O that=O these=O features=T-NEU were=O standard=O .=O####I=O was=O looking=O too=O closely=O at=O the=O other=O performance=O specs=O and=O while=O comparing=O ,=O I=O took=O it=O for=O granted=O that=O these=O features=O were=O standard=S .=O
I bought this last week , and the very next day had to return it because it over heated and the touch-mouse stopped responding .####I=O bought=O this=O last=O week=O ,=O and=O the=O very=O next=O day=O had=O to=O return=O it=O because=O it=O over=O heated=O and=O the=O touch-mouse=T-NEG stopped=O responding=O .=O####I=O bought=O this=O last=O week=O ,=O and=O the=O very=O next=O day=O had=O to=O return=O it=O because=O it=O over=O heated=O and=O the=O touch-mouse=O stopped=S responding=O .=O
Oh yea , has no numeric pad on the side .####Oh=O yea=O ,=O has=O no=O numeric=T-NEG pad=T-NEG on=O the=O side=O .=O####Oh=O yea=O ,=O has=O no=S numeric=O pad=O on=O the=O side=O .=O
The cover for the DVD drive soon came off , too -- a mark of poor construction quality .####The=O cover=T-NEG for=T-NEG the=T-NEG DVD=T-NEG drive=T-NEG soon=O came=O off=O ,=O too=O --=O a=O mark=O of=O poor=O construction=TT-NEG quality=TT-NEG .=O####The=O cover=O for=O the=O DVD=O drive=O soon=O came=S off=S ,=O too=O --=O a=O mark=O of=O poor=S construction=O quality=O .=O
But the arm velcro is torn after one use .####But=O the=O arm=T-NEG velcro=T-NEG is=O torn=O after=O one=O use=O .=O####But=O the=O arm=O velcro=O is=O torn=S after=O one=O use=O .=O
The software is amazing .####The=O software=T-POS is=O amazing=O .=O####The=O software=O is=O amazing=S .=O
We carry the netbook around here and there , hence it 's kinda of irritating when the LCD just `` slide '' downwards .####We=O carry=O the=O netbook=O around=O here=O and=O there=O ,=O hence=O it=O 's=O kinda=O of=O irritating=O when=O the=O LCD=T-NEG just=O ``=O slide=O ''=O downwards=O .=O####We=O carry=O the=O netbook=O around=O here=O and=O there=O ,=O hence=O it=O 's=O kinda=O of=O irritating=S when=O the=O LCD=O just=O ``=O slide=O ''=O downwards=O .=O
The 2 GB of RAM is plenty , able to run Windows 7 and at least 2 or 3 other programs with next to no slowdown .####The=O 2=T-POS GB=T-POS of=T-POS RAM=T-POS is=O plenty=O ,=O able=O to=O run=O Windows=TT-POS 7=TT-POS and=O at=O least=O 2=O or=O 3=O other=O programs=TTT-POS with=O next=O to=O no=O slowdown=O .=O####The=O 2=O GB=O of=O RAM=O is=O plenty=S ,=O able=SS to=O run=O Windows=O 7=O and=O at=O least=O 2=O or=O 3=O other=O programs=O with=O next=O to=O no=O slowdown=O .=O
The battery life is amazing , the versitility is outstanding .####The=O battery=T-POS life=T-POS is=O amazing=O ,=O the=O versitility=TT-POS is=O outstanding=O .=O####The=O battery=O life=O is=O amazing=S ,=O the=O versitility=O is=O outstanding=SS .=O
Vista is a nightmare .####Vista=T-NEG is=O a=O nightmare=O .=O####Vista=O is=O a=O nightmare=S .=O
The program came with the computer and works beautifully .####The=O program=T-POS came=O with=O the=O computer=O and=O works=O beautifully=O .=O####The=O program=O came=O with=O the=O computer=O and=O works=O beautifully=S .=O
I was loving this Netbook because it had an amazing screen and display and was small and light , but after 1 week it stopped openning web pages for me ( even after installing new browsers ) then eventually it just started giving me a blue screen and crashing everytime I booted it .####I=O was=O loving=O this=O Netbook=O because=O it=O had=O an=O amazing=O screen=T-POS and=O display=TT-POS and=O was=O small=O and=O light=O ,=O but=O after=O 1=O week=O it=O stopped=O openning=O web=O pages=O for=O me=O (=O even=O after=O installing=O new=O browsers=TTT-NEU )=O then=O eventually=O it=O just=O started=O giving=O me=O a=O blue=O screen=O and=O crashing=O everytime=O I=O booted=O it=O .=O####I=O was=O loving=O this=O Netbook=O because=O it=O had=O an=O amazing=S screen=O and=O display=O and=O was=O small=SS and=O light=SS ,=O but=O after=O 1=O week=O it=O stopped=O openning=O web=O pages=O for=O me=O (=O even=O after=O installing=O new=SSS browsers=O )=O then=O eventually=O it=O just=O started=O giving=O me=O a=O blue=O screen=O and=O crashing=O everytime=O I=O booted=O it=O .=O
The So called laptop Runs to Slow and I hate it !####The=O So=O called=O laptop=O Runs=T-NEG to=O Slow=O and=O I=O hate=O it=O !=O####The=O So=O called=O laptop=O Runs=O to=O Slow=S and=O I=O hate=S it=O !=O
Charger seems large for this class of computer .####Charger=T-NEG seems=O large=O for=O this=O class=O of=O computer=O .=O####Charger=O seems=O large=S for=O this=O class=O of=O computer=O .=O
The screen graphics and clarity , and sharpness are great .####The=O screen=T-POS graphics=T-POS and=O clarity=TT-POS ,=O and=O sharpness=TTT-POS are=O great=O .=O####The=O screen=O graphics=O and=O clarity=O ,=O and=O sharpness=O are=O great=S .=O
So I called customer support ( which is good too ) and they went through it and it is just a safety feature and it does not affect performance at all , I just chose to hide the message .####So=O I=O called=O customer=T-POS support=T-POS (=O which=O is=O good=O too=O )=O and=O they=O went=O through=O it=O and=O it=O is=O just=O a=O safety=O feature=O and=O it=O does=O not=O affect=O performance=TT-NEU at=O all=O ,=O I=O just=O chose=O to=O hide=O the=O message=O .=O####So=O I=O called=O customer=O support=O (=O which=O is=O good=S too=O )=O and=O they=O went=O through=O it=O and=O it=O is=O just=O a=O safety=O feature=O and=O it=O does=O not=SS affect=SS performance=O at=O all=O ,=O I=O just=O chose=O to=O hide=O the=O message=O .=O
STOPPED BOOTING UP less than a week after my one-year warranty was up .####STOPPED=O BOOTING=T-NEG UP=T-NEG less=O than=O a=O week=O after=O my=O one-year=TT-NEU warranty=TT-NEU was=O up=O .=O####STOPPED=S BOOTING=O UP=O less=O than=O a=O week=O after=O my=O one-year=O warranty=O was=O up=SS .=O
Also , the battery does not last very long at all .####Also=O ,=O the=O battery=T-NEG does=O not=O last=O very=O long=O at=O all=O .=O####Also=O ,=O the=O battery=O does=O not=O last=O very=O long=S at=O all=O .=O
I constantly had to send my laptop in for services every 3 months and it always seems to be the same problem that they said they had already fixed .####I=O constantly=O had=O to=O send=O my=O laptop=O in=O for=O services=T-NEG every=O 3=O months=O and=O it=O always=O seems=O to=O be=O the=O same=O problem=O that=O they=O said=O they=O had=O already=O fixed=O .=O####I=O constantly=O had=O to=O send=O my=O laptop=O in=O for=O services=O every=O 3=O months=O and=O it=O always=O seems=O to=O be=O the=O same=O problem=S that=O they=O said=O they=O had=O already=O fixed=O .=O
Strong performance in this device makes use of fun and a strong sense of the era of speed This device serves all modern requirements is a very strong game and is very useful for designers .####Strong=O performance=T-POS in=O this=O device=O makes=O use=O of=O fun=O and=O a=O strong=O sense=O of=O the=O era=O of=O speed=O This=O device=O serves=O all=O modern=O requirements=O is=O a=O very=O strong=O game=O and=O is=O very=O useful=O for=O designers=O .=O####Strong=O performance=O in=O this=O device=O makes=O use=O of=O fun=O and=O a=O strong=S sense=O of=O the=O era=O of=O speed=O This=O device=O serves=O all=O modern=O requirements=O is=O a=O very=O strong=O game=O and=O is=O very=O useful=O for=O designers=O .=O
I was sorely disapointed to discover that HP ( what I thought was a reputable company ) would n't honor the warrenty when the fan blade fell apart .####I=O was=O sorely=O disapointed=O to=O discover=O that=O HP=O (=O what=O I=O thought=O was=O a=O reputable=O company=O )=O would=O n't=O honor=O the=O warrenty=T-NEG when=O the=O fan=TT-NEG blade=TT-NEG fell=O apart=O .=O####I=O was=O sorely=S disapointed=S to=O discover=O that=O HP=O (=O what=O I=O thought=O was=O a=O reputable=O company=O )=O would=O n't=O honor=O the=O warrenty=O when=O the=O fan=O blade=O fell=SS apart=SS .=O
While most people say that PCs hold functionality and value and Macs are just pretty to look at , I think there 's something to be said about the simplicity of Macs .####While=O most=O people=O say=O that=O PCs=O hold=O functionality=O and=O value=O and=O Macs=O are=O just=O pretty=O to=O look=T-POS at=O ,=O I=O think=O there=O 's=O something=O to=O be=O said=O about=O the=O simplicity=O of=O Macs=O .=O####While=O most=O people=O say=O that=O PCs=O hold=O functionality=O and=O value=O and=O Macs=O are=O just=O pretty=S to=O look=O at=O ,=O I=O think=O there=O 's=O something=O to=O be=O said=O about=O the=O simplicity=O of=O Macs=O .=O
My macbook is so much better looking and so thin !####My=O macbook=O is=O so=O much=O better=O looking=T-POS and=O so=O thin=O !=O####My=O macbook=O is=O so=O much=O better=S looking=O and=O so=O thin=O !=O
The battery gets so HOT it is scary .####The=O battery=T-NEG gets=O so=O HOT=O it=O is=O scary=O .=O####The=O battery=O gets=O so=O HOT=S it=O is=O scary=S .=O
Best thing is I can use existing 32 bit old programs .####Best=O thing=O is=O I=O can=O use=O existing=O 32=O bit=O old=O programs=T-POS .=O####Best=S thing=O is=O I=O can=O use=O existing=O 32=O bit=O old=O programs=O .=O
It 's so nice to look at and the keys are easy to type with .####It=O 's=O so=O nice=O to=O look=TT-POS at=O and=O the=O keys=T-POS are=O easy=O to=O type=O with=O .=O####It=O 's=O so=O nice=SS to=O look=O at=O and=O the=O keys=O are=O easy=S to=O type=O with=O .=O
The only thing I would change about it is the mouse keys .####The=O only=O thing=O I=O would=O change=O about=O it=O is=O the=O mouse=T-NEG keys=T-NEG .=O####The=O only=O thing=O I=O would=O change=S about=O it=O is=O the=O mouse=O keys=O .=O
It is absolutely horrible to use , despite all its so called advanced features .####It=O is=O absolutely=O horrible=O to=O use=TT-NEG ,=O despite=O all=O its=O so=O called=O advanced=O features=T-NEG .=O####It=O is=O absolutely=O horrible=SS to=O use=O ,=O despite=O all=O its=O so=O called=O advanced=S features=O .=O
I have to keep turning it until it decides to lower and there is no mute .####I=O have=O to=O keep=O turning=O it=O until=O it=O decides=O to=O lower=O and=O there=O is=O no=O mute=T-NEG .=O####I=O have=O to=O keep=O turning=O it=O until=O it=O decides=O to=O lower=O and=O there=O is=O no=S mute=O .=O
After that I turned to email in my next vain help to get them to acknowledge that the warranty was still valid .####After=O that=O I=O turned=O to=O email=O in=O my=O next=O vain=O help=O to=O get=O them=O to=O acknowledge=O that=O the=O warranty=T-NEU was=O still=O valid=O .=O####After=O that=O I=O turned=O to=O email=O in=O my=O next=O vain=O help=O to=O get=O them=O to=O acknowledge=O that=O the=O warranty=O was=O still=O valid=S .=O
He loves it and it is easy to use and well the schools start teaching the kids early about computers so it was easy for him to get started .####He=O loves=O it=O and=O it=O is=O easy=O to=O use=T-POS and=O well=O the=O schools=O start=O teaching=O the=O kids=O early=O about=O computers=O so=O it=O was=O easy=O for=O him=O to=O get=O started=O .=O####He=O loves=O it=O and=O it=O is=O easy=S to=O use=O and=O well=O the=O schools=O start=O teaching=O the=O kids=O early=O about=O computers=O so=O it=O was=O easy=O for=O him=O to=O get=O started=O .=O
Also , macbooks come with much more features which are so cool !####Also=O ,=O macbooks=O come=O with=O much=O more=O features=T-POS which=O are=O so=O cool=O !=O####Also=O ,=O macbooks=O come=O with=O much=O more=S features=O which=O are=O so=O cool=S !=O
They have developed excellent proprietary software for editing video and pictures and I 'm looking forward to utilizing these tools on the regular .####They=O have=O developed=O excellent=O proprietary=T-POS software=T-POS for=O editing=O video=O and=O pictures=O and=O I=O 'm=O looking=O forward=O to=O utilizing=O these=O tools=O on=O the=O regular=O .=O####They=O have=O developed=O excellent=S proprietary=O software=O for=O editing=O video=O and=O pictures=O and=O I=O 'm=O looking=O forward=O to=O utilizing=O these=O tools=O on=O the=O regular=O .=O
Getting the Apple Care plan is a must .####Getting=O the=O Apple=T-POS Care=T-POS plan=T-POS is=O a=O must=O .=O####Getting=O the=O Apple=O Care=O plan=O is=O a=O must=S .=O
overall i would recomend this to anybody and tell them that if they want to burn their music or play there video games to buy the cd drive .####overall=O i=O would=O recomend=O this=O to=O anybody=O and=O tell=O them=O that=O if=O they=O want=O to=O burn=O their=O music=O or=O play=O there=O video=O games=O to=O buy=O the=O cd=T-NEU drive=T-NEU .=O####overall=O i=O would=O recomend=S this=O to=O anybody=O and=O tell=O them=O that=O if=O they=O want=O to=O burn=O their=O music=O or=O play=O there=O video=O games=O to=O buy=O the=O cd=O drive=O .=O
The dv4 boasted a faster processor , more memory , and a bigger hard drive than my old computer , plus a better quality web cam , nicer screen , and many other features .####The=O dv4=O boasted=O a=O faster=O processor=T-POS ,=O more=O memory=TT-POS ,=O and=O a=O bigger=O hard=TTT-POS drive=TTT-POS than=O my=O old=O computer=O ,=O plus=O a=O better=O quality=O web=TTTT-POS cam=TTTT-POS ,=O nicer=O screen=TTTTT-POS ,=O and=O many=O other=O features=TTTTTT-POS .=O####The=O dv4=O boasted=O a=O faster=S processor=O ,=O more=SS memory=O ,=O and=O a=O bigger=SSS hard=O drive=O than=O my=O old=O computer=O ,=O plus=O a=O better=SSSS quality=O web=O cam=O ,=O nicer=SSSSS screen=O ,=O and=O many=SSSSSS other=O features=O .=O
The only downfall is the battery only last 1.5-2.0 hrs when not plugged in .####The=O only=O downfall=O is=O the=O battery=T-NEG only=O last=O 1.5-2.0=O hrs=O when=O not=O plugged=O in=O .=O####The=O only=O downfall=S is=O the=O battery=O only=O last=O 1.5-2.0=O hrs=O when=O not=O plugged=O in=O .=O
The graphics on this computer are also stellar - very clear and vivid .####The=O graphics=T-POS on=O this=O computer=O are=O also=O stellar=O -=O very=O clear=O and=O vivid=O .=O####The=O graphics=O on=O this=O computer=O are=O also=O stellar=S -=O very=O clear=S and=O vivid=S .=O
Graphics are clean and sharp , internet interfaces are seamless .####Graphics=T-POS are=O clean=O and=O sharp=O ,=O internet=TT-POS interfaces=TT-POS are=O seamless=O .=O####Graphics=O are=O clean=S and=O sharp=S ,=O internet=O interfaces=O are=O seamless=SS .=O
The newer black keyboard took a little bit away from the previous gray one which looked really slick , but it is still a great notebook !####The=O newer=O black=T-NEG keyboard=T-NEG took=O a=O little=O bit=O away=O from=O the=O previous=O gray=O one=O which=O looked=O really=O slick=O ,=O but=O it=O is=O still=O a=O great=O notebook=O !=O####The=O newer=S black=O keyboard=O took=O a=O little=O bit=O away=O from=O the=O previous=O gray=O one=O which=O looked=O really=O slick=O ,=O but=O it=O is=O still=O a=O great=S notebook=O !=O
Sony parts reliability and quality of service is recenlty the worst .####Sony=O parts=O reliability=O and=O quality=O of=O service=T-NEG is=O recenlty=O the=O worst=O .=O####Sony=O parts=O reliability=O and=O quality=O of=O service=O is=O recenlty=O the=O worst=S .=O
As with any laptop not purchased with software options , it comes with a lot of what I consider useless applications .####As=O with=O any=O laptop=O not=O purchased=O with=O software=O options=O ,=O it=O comes=O with=O a=O lot=O of=O what=O I=O consider=O useless=O applications=T-NEG .=O####As=O with=O any=O laptop=O not=O purchased=O with=O software=O options=O ,=O it=O comes=O with=O a=O lot=O of=O what=O I=O consider=O useless=S applications=O .=O
Its Office compatible , but the features and its functioning is all new again so you might as well save the money and just learn the pre installed mac programs .####Its=O Office=TTT-POS compatible=O ,=O but=O the=O features=T-NEU and=O its=O functioning=TT-NEU is=O all=O new=O again=O so=O you=O might=O as=O well=O save=O the=O money=O and=O just=O learn=O the=O pre=O installed=O mac=O programs=O .=O####Its=O Office=O compatible=SSS ,=O but=O the=O features=O and=O its=O functioning=O is=O all=O new=S again=O so=O you=O might=O as=O well=O save=O the=O money=O and=O just=O learn=O the=O pre=O installed=O mac=O programs=O .=O
It just works flawlessly !####It=O just=O works=T-POS flawlessly=O !=O####It=O just=O works=O flawlessly=S !=O
I 'm having the laptop returned unrepaired since paying $ 176 every 3 months just is n't worth it ( that 's about how long the port seems to last ) .####I=O 'm=O having=O the=O laptop=O returned=O unrepaired=O since=O paying=O $=O 176=O every=O 3=O months=O just=O is=O n't=O worth=O it=O (=O that=O 's=O about=O how=O long=O the=O port=T-NEG seems=O to=O last=O )=O .=O####I=O 'm=O having=O the=O laptop=O returned=O unrepaired=O since=O paying=O $=O 176=O every=O 3=O months=O just=O is=O n't=O worth=S it=O (=O that=O 's=O about=O how=O long=O the=O port=O seems=O to=O last=O )=O .=O
/ awesome cooling system / much better grafics card ( ATI 5870 ) / 8GB RAM / LED backlit screen ...####/=O awesome=O cooling=T-POS system=T-POS /=O much=O better=O grafics=TT-POS card=TT-POS (=O ATI=O 5870=O )=O /=O 8GB=TTTT-POS RAM=TTTT-POS /=O LED=TTT-POS backlit=TTT-POS screen=TTT-POS ...=O####/=O awesome=S cooling=O system=O /=O much=O better=SS grafics=O card=O (=O ATI=O 5870=O )=O /=O 8GB=O RAM=O /=O LED=O backlit=O screen=O ...=O
The biggest problem is that the box had no instructions in it .####The=O biggest=O problem=O is=O that=O the=O box=O had=O no=O instructions=T-NEG in=O it=O .=O####The=O biggest=O problem=S is=O that=O the=O box=O had=O no=S instructions=O in=O it=O .=O
But after using it a couple of weeks , the overall operation is poor .####But=O after=O using=O it=O a=O couple=O of=O weeks=O ,=O the=O overall=O operation=T-NEG is=O poor=O .=O####But=O after=O using=O it=O a=O couple=O of=O weeks=O ,=O the=O overall=O operation=O is=O poor=S .=O
Screen is crystal clear and the system is very responsive .####Screen=T-POS is=O crystal=O clear=O and=O the=O system=TT-POS is=O very=O responsive=O .=O####Screen=O is=O crystal=S clear=S and=O the=O system=O is=O very=O responsive=SS .=O
It is easy to operate and I have already ordered more software and gadgets for my new Rolls Royce of laptops .####It=O is=O easy=O to=O operate=TT-POS and=O I=O have=O already=O ordered=O more=O software=T-NEU and=O gadgets=TTT-NEU for=O my=O new=O Rolls=O Royce=O of=O laptops=O .=O####It=O is=O easy=SS to=O operate=O and=O I=O have=O already=O ordered=O more=S software=O and=O gadgets=O for=O my=O new=O Rolls=O Royce=O of=O laptops=O .=O
it might be something deep within Windows , for I was unable to create a disk image on my hard drive .####it=O might=O be=O something=O deep=O within=O Windows=T-NEG ,=O for=O I=O was=O unable=O to=O create=O a=O disk=TTT-NEG image=TTT-NEG on=O my=O hard=TT-NEG drive=TT-NEG .=O####it=O might=O be=O something=O deep=O within=O Windows=O ,=O for=O I=O was=O unable=S to=O create=O a=O disk=O image=O on=O my=O hard=O drive=O .=O
The track pad to me is what really stands out though , you can do several different things with it just depending on how many fingers you use on the track pad , awesome thinking Apple !####The=O track=T-POS pad=T-POS to=O me=O is=O what=O really=O stands=O out=O though=O ,=O you=O can=O do=O several=O different=O things=O with=O it=O just=O depending=O on=O how=O many=O fingers=O you=O use=O on=O the=O track=O pad=O ,=O awesome=O thinking=O Apple=O !=O####The=O track=O pad=O to=O me=O is=O what=O really=O stands=S out=S though=O ,=O you=O can=O do=O several=O different=O things=O with=O it=O just=O depending=O on=O how=O many=O fingers=O you=O use=O on=O the=O track=O pad=O ,=O awesome=O thinking=O Apple=O !=O
Now I had not tried to use this since the disc drive had been replaced and after taking it back to the Geek Squad I found out they had accidently not used the right drive when they replaced the first one , so back it went to get the correct drive .####Now=O I=O had=O not=O tried=O to=O use=O this=O since=O the=O disc=T-NEG drive=T-NEG had=O been=O replaced=O and=O after=O taking=O it=O back=O to=O the=O Geek=O Squad=O I=O found=O out=O they=O had=O accidently=O not=O used=O the=O right=O drive=O when=O they=O replaced=O the=O first=O one=O ,=O so=O back=O it=O went=O to=O get=O the=O correct=O drive=O .=O####Now=O I=O had=O not=O tried=O to=O use=O this=O since=O the=O disc=O drive=O had=O been=O replaced=S and=O after=O taking=O it=O back=O to=O the=O Geek=O Squad=O I=O found=O out=O they=O had=O accidently=O not=O used=O the=O right=O drive=O when=O they=O replaced=O the=O first=O one=O ,=O so=O back=O it=O went=O to=O get=O the=O correct=O drive=O .=O
I already have a HP laptop I bought last year that 's standard size .####I=O already=O have=O a=O HP=O laptop=O I=O bought=O last=O year=O that=O 's=O standard=O size=T-NEU .=O####I=O already=O have=O a=O HP=O laptop=O I=O bought=O last=O year=O that=O 's=O standard=S size=O .=O
Battery is not upgradable to a longer life battery .####Battery=T-NEG is=O not=O upgradable=O to=O a=O longer=O life=O battery=O .=O####Battery=O is=O not=S upgradable=S to=O a=O longer=O life=O battery=O .=O
apple has a reputation and is well known for its easy usage .####apple=O has=O a=O reputation=O and=O is=O well=O known=O for=O its=O easy=O usage=T-POS .=O####apple=O has=O a=O reputation=O and=O is=O well=O known=O for=O its=O easy=S usage=O .=O
Returned laptop for a 3rd repair and it came back with previous problems fixed ( except for speaker grill ) but the unit started locking up during use and eventually would not operate at all .####Returned=O laptop=O for=O a=O 3rd=O repair=O and=O it=O came=O back=O with=O previous=O problems=O fixed=O (=O except=O for=O speaker=T-NEG grill=T-NEG )=O but=O the=O unit=O started=O locking=O up=O during=O use=O and=O eventually=O would=O not=O operate=O at=O all=O .=O####Returned=O laptop=O for=O a=O 3rd=O repair=O and=O it=O came=O back=O with=O previous=O problems=S fixed=O (=O except=O for=O speaker=O grill=O )=O but=O the=O unit=O started=O locking=O up=O during=O use=O and=O eventually=O would=O not=O operate=O at=O all=O .=O
I just plug this into my 22 '' Monitor and the speedy MacOSX performs just as well on this dual-core that my Dell did with Windows 7 with a quad-core .####I=O just=O plug=O this=O into=O my=O 22=O ''=O Monitor=O and=O the=O speedy=O MacOSX=T-POS performs=O just=O as=O well=O on=O this=O dual-core=O that=O my=O Dell=O did=O with=O Windows=O 7=O with=O a=O quad-core=O .=O####I=O just=O plug=O this=O into=O my=O 22=O ''=O Monitor=O and=O the=O speedy=S MacOSX=O performs=O just=O as=O well=S on=O this=O dual-core=O that=O my=O Dell=O did=O with=O Windows=O 7=O with=O a=O quad-core=O .=O
Love the graphics , awesome programs ( including Garageband ) , and really cool default background .####Love=O the=O graphics=T-POS ,=O awesome=O programs=TT-POS (=O including=O Garageband=TTT-POS )=O ,=O and=O really=O cool=O default=TTTT-POS background=TTTT-POS .=O####Love=S the=O graphics=O ,=O awesome=SS programs=O (=O including=O Garageband=O )=O ,=O and=O really=O cool=SSSS default=O background=O .=O
Screen , keyboard , and mouse : If you cant see yourself spending the extra money to jump up to a Mac the beautiful screen , responsive island backlit keyboard , and fun multi-touch mouse is worth the extra money to me alone .####Screen=O ,=O keyboard=O ,=O and=O mouse=O :=O If=O you=O cant=O see=O yourself=O spending=O the=O extra=O money=O to=O jump=O up=O to=O a=O Mac=O the=O beautiful=O screen=T-POS ,=O responsive=O island=TT-POS backlit=TT-POS keyboard=TT-POS ,=O and=O fun=O multi-touch=TTT-POS mouse=TTT-POS is=O worth=O the=O extra=O money=O to=O me=O alone=O .=O####Screen=O ,=O keyboard=O ,=O and=O mouse=O :=O If=O you=O cant=O see=O yourself=O spending=O the=O extra=O money=O to=O jump=O up=O to=O a=O Mac=O the=O beautiful=S screen=O ,=O responsive=SS island=O backlit=O keyboard=O ,=O and=O fun=SSS multi-touch=O mouse=O is=O worth=O the=O extra=O money=O to=O me=O alone=O .=O
The OS takes some getting used to especially after being a Windows user for so long but the learning curve is so worth it !####The=O OS=T-POS takes=O some=O getting=O used=O to=O especially=O after=O being=O a=O Windows=O user=O for=O so=O long=O but=O the=O learning=O curve=O is=O so=O worth=O it=O !=O####The=O OS=O takes=O some=O getting=O used=O to=O especially=O after=O being=O a=O Windows=O user=O for=O so=O long=O but=O the=O learning=O curve=O is=O so=O worth=S it=O !=O
Overall , I experienced a huge change in that my mac runs pretty fast compared to my old PC .####Overall=O ,=O I=O experienced=O a=O huge=O change=O in=O that=O my=O mac=O runs=T-POS pretty=O fast=O compared=O to=O my=O old=O PC=O .=O####Overall=O ,=O I=O experienced=O a=O huge=O change=O in=O that=O my=O mac=O runs=O pretty=O fast=S compared=O to=O my=O old=O PC=O .=O
When I got the computer back and realizwed it still was not correct HP told me it was out of warranty and now it was my problem .####When=O I=O got=O the=O computer=O back=O and=O realizwed=O it=O still=O was=O not=O correct=O HP=O told=O me=O it=O was=O out=O of=O warranty=T-NEU and=O now=O it=O was=O my=O problem=O .=O####When=O I=O got=O the=O computer=O back=O and=O realizwed=O it=O still=O was=O not=O correct=O HP=O told=O me=O it=O was=O out=S of=S warranty=O and=O now=O it=O was=O my=O problem=O .=O
It also came with a built it web cam which is great because I can see an communicate with my family members back home .####It=O also=O came=O with=O a=O built=T-POS it=T-POS web=T-POS cam=T-POS which=O is=O great=O because=O I=O can=O see=O an=O communicate=O with=O my=O family=O members=O back=O home=O .=O####It=O also=O came=O with=O a=O built=O it=O web=O cam=O which=O is=O great=S because=O I=O can=O see=O an=O communicate=O with=O my=O family=O members=O back=O home=O .=O
Good monitor and performed well .####Good=O monitor=T-POS and=O performed=TT-POS well=O .=O####Good=S monitor=O and=O performed=O well=SS .=O
It was secure and easy to navigate .####It=O was=O secure=O and=O easy=O to=O navigate=T-POS .=O####It=O was=O secure=O and=O easy=S to=O navigate=O .=O
I was a little weary at purchasing another 13 '' macbook almost 2 years later but t looks like the newer macbooks have gotten its current line of graphics cards in order this time around .####I=O was=O a=O little=O weary=O at=O purchasing=O another=O 13=O ''=O macbook=O almost=O 2=O years=O later=O but=O t=O looks=O like=O the=O newer=O macbooks=O have=O gotten=O its=O current=O line=O of=O graphics=T-POS cards=T-POS in=O order=O this=O time=O around=O .=O####I=O was=O a=O little=O weary=O at=O purchasing=O another=O 13=O ''=O macbook=O almost=O 2=O years=O later=O but=O t=O looks=O like=O the=O newer=O macbooks=O have=O gotten=O its=O current=O line=O of=O graphics=O cards=O in=S order=S this=O time=O around=O .=O
They are by far the easiest systems to actually learn about computers with .####They=O are=O by=O far=O the=O easiest=O systems=T-POS to=O actually=O learn=O about=O computers=O with=O .=O####They=O are=O by=O far=O the=O easiest=S systems=O to=O actually=O learn=O about=O computers=O with=O .=O
The video card is great for media , and above average for gaming , but not a gamers first choice .####The=O video=T-POS card=T-POS is=O great=O for=O media=TTT-POS ,=O and=O above=O average=O for=O gaming=TT-POS ,=O but=O not=O a=O gamers=O first=O choice=O .=O####The=O video=O card=O is=O great=S for=O media=O ,=O and=O above=S average=S for=O gaming=O ,=O but=O not=O a=O gamers=O first=O choice=O .=O
Apparently there is a manufacturing defect , something with the amount of thermal paste .####Apparently=O there=O is=O a=O manufacturing=O defect=O ,=O something=O with=O the=O amount=O of=O thermal=T-NEG paste=T-NEG .=O####Apparently=O there=O is=O a=O manufacturing=O defect=S ,=O something=O with=O the=O amount=O of=O thermal=O paste=O .=O
Asus facial recognition does n't work and windows logon is n't either .####Asus=O facial=T-NEG recognition=T-NEG does=O n't=O work=O and=O windows=TT-NEG logon=TT-NEG is=O n't=O either=O .=O####Asus=O facial=O recognition=O does=S n't=S work=S and=O windows=O logon=O is=O n't=O either=O .=O
I contacted Acer and they are giving me FREE recovery DVDs , so do n't go and pay for them , just ask for them and they should give them to you .####I=O contacted=O Acer=O and=O they=O are=O giving=O me=O FREE=O recovery=T-POS DVDs=T-POS ,=O so=O do=O n't=O go=O and=O pay=O for=O them=O ,=O just=O ask=O for=O them=O and=O they=O should=O give=O them=O to=O you=O .=O####I=O contacted=O Acer=O and=O they=O are=O giving=O me=O FREE=S recovery=O DVDs=O ,=O so=O do=O n't=O go=O and=O pay=O for=O them=O ,=O just=O ask=O for=O them=O and=O they=O should=O give=O them=O to=O you=O .=O
Can listen to my music and watch my videos with ease and with a great display .####Can=O listen=O to=O my=O music=O and=O watch=O my=O videos=O with=O ease=O and=O with=O a=O great=O display=T-POS .=O####Can=O listen=O to=O my=O music=O and=O watch=O my=O videos=O with=O ease=O and=O with=O a=O great=S display=O .=O
The performance is awesome .####The=O performance=T-POS is=O awesome=O .=O####The=O performance=O is=O awesome=S .=O
The display is beyond horrible .####The=O display=T-NEG is=O beyond=O horrible=O .=O####The=O display=O is=O beyond=O horrible=S .=O
There is hardly any memory on the computer 's hard drive .####There=O is=O hardly=O any=O memory=T-NEG on=O the=O computer=O 's=O hard=O drive=O .=O####There=O is=O hardly=S any=O memory=O on=O the=O computer=O 's=O hard=O drive=O .=O
the laptop preformed pretty well .####the=O laptop=O preformed=T-POS pretty=O well=O .=O####the=O laptop=O preformed=O pretty=O well=S .=O
The minute you fire it up it 's all good , very easy user interface .####The=O minute=O you=O fire=O it=O up=O it=O 's=O all=O good=O ,=O very=O easy=O user=T-POS interface=T-POS .=O####The=O minute=O you=O fire=O it=O up=O it=O 's=O all=O good=S ,=O very=O easy=S user=O interface=O .=O
I actually contact Toshiba before I started having problem and was given run around after I supplied serial number in order to delay me sending in laptop until after warrenty expired .####I=O actually=O contact=O Toshiba=O before=O I=O started=O having=O problem=O and=O was=O given=O run=O around=O after=O I=O supplied=O serial=O number=O in=O order=O to=O delay=O me=O sending=O in=O laptop=O until=O after=O warrenty=T-NEG expired=O .=O####I=O actually=O contact=O Toshiba=O before=O I=O started=O having=O problem=O and=O was=O given=O run=O around=O after=O I=O supplied=O serial=O number=O in=O order=O to=O delay=O me=O sending=O in=O laptop=O until=O after=O warrenty=O expired=S .=O
After replacing the hard drive the battery stopped working ( 3 months of use ) which was frustrating .####After=O replacing=O the=O hard=O drive=O the=O battery=T-NEG stopped=O working=O (=O 3=O months=O of=O use=O )=O which=O was=O frustrating=O .=O####After=O replacing=O the=O hard=O drive=O the=O battery=O stopped=S working=S (=O 3=O months=O of=O use=O )=O which=O was=O frustrating=S .=O
I love the easy to see screen , and It works well for work , persoal or just play .####I=O love=O the=O easy=O to=O see=O screen=T-POS ,=O and=O It=O works=TT-POS well=O for=O work=O ,=O persoal=O or=O just=O play=O .=O####I=O love=S the=O easy=S to=O see=O screen=O ,=O and=O It=O works=O well=SS for=O work=O ,=O persoal=O or=O just=O play=O .=O
The pro is a great product , I wish that the 13 inch models came with the Intel i processors and had a more comfortable edge ( the edges hurt my wrists ) .####The=O pro=O is=O a=O great=O product=O ,=O I=O wish=O that=O the=O 13=O inch=O models=O came=O with=O the=O Intel=O i=O processors=O and=O had=O a=O more=O comfortable=O edge=T-NEG (=O the=O edges=O hurt=O my=O wrists=O )=O .=O####The=O pro=O is=O a=O great=O product=O ,=O I=O wish=O that=O the=O 13=O inch=O models=O came=O with=O the=O Intel=O i=O processors=O and=O had=O a=O more=O comfortable=S edge=O (=O the=O edges=O hurt=O my=O wrists=O )=O .=O
One drawback I noticed was sound quality via USB .####One=O drawback=O I=O noticed=O was=O sound=T-NEG quality=T-NEG via=T-NEG USB=T-NEG .=O####One=O drawback=S I=O noticed=O was=O sound=O quality=O via=O USB=O .=O
The battery life sucked the juice from my laptop and when the extended life battery went out we were SOL there to , so much for that warranty covering all the products we purchased .####The=O battery=T-NEG life=T-NEG sucked=O the=O juice=O from=O my=O laptop=O and=O when=O the=O extended=O life=O battery=O went=O out=O we=O were=O SOL=O there=O to=O ,=O so=O much=O for=O that=O warranty=O covering=O all=O the=O products=O we=O purchased=O .=O####The=O battery=O life=O sucked=S the=O juice=O from=O my=O laptop=O and=O when=O the=O extended=O life=O battery=O went=O out=O we=O were=O SOL=O there=O to=O ,=O so=O much=O for=O that=O warranty=O covering=O all=O the=O products=O we=O purchased=O .=O
I have had another Mac , but it got slow due to an older operating system .####I=O have=O had=O another=O Mac=O ,=O but=O it=O got=O slow=O due=O to=O an=O older=O operating=T-NEG system=T-NEG .=O####I=O have=O had=O another=O Mac=O ,=O but=O it=O got=O slow=S due=O to=O an=O older=S operating=O system=O .=O
I'ts nice to have the higher-end laptops , but this fits my budget and the features I need .####I'ts=O nice=O to=O have=O the=O higher-end=O laptops=O ,=O but=O this=O fits=O my=O budget=O and=O the=O features=T-POS I=O need=O .=O####I'ts=O nice=S to=O have=O the=O higher-end=O laptops=O ,=O but=O this=O fits=O my=O budget=O and=O the=O features=O I=O need=O .=O
Was disappointed to find out that the model had been discontinued , apparently because of known motherboard problems .####Was=O disappointed=O to=O find=O out=O that=O the=O model=O had=O been=O discontinued=O ,=O apparently=O because=O of=O known=O motherboard=T-NEG problems=O .=O####Was=O disappointed=S to=O find=O out=O that=O the=O model=O had=O been=O discontinued=O ,=O apparently=O because=O of=O known=O motherboard=O problems=S .=O
Also the speakers are not very loud , But it is a netbook .####Also=O the=O speakers=T-NEG are=O not=O very=O loud=O ,=O But=O it=O is=O a=O netbook=O .=O####Also=O the=O speakers=O are=O not=S very=S loud=S ,=O But=O it=O is=O a=O netbook=O .=O
LOVE THIS LAPTOP WONDERFUL PRICE FOR WHAT YOU GET !####LOVE=O THIS=O LAPTOP=O WONDERFUL=O PRICE=T-POS FOR=O WHAT=O YOU=O GET=O !=O####LOVE=S THIS=O LAPTOP=O WONDERFUL=S PRICE=O FOR=O WHAT=O YOU=O GET=O !=O
A key contributor that led me to Mac is the art aspect .####A=O key=O contributor=O that=O led=O me=O to=O Mac=O is=O the=O art=T-POS aspect=T-POS .=O####A=O key=O contributor=S that=O led=O me=O to=O Mac=O is=O the=O art=O aspect=O .=O
Eventually my battery would n't charge , so unless I had it plugged in it would n't even power on .####Eventually=O my=O battery=T-NEG would=O n't=O charge=O ,=O so=O unless=O I=O had=O it=O plugged=O in=O it=O would=O n't=O even=O power=O on=O .=O####Eventually=O my=O battery=O would=S n't=S charge=S ,=O so=O unless=O I=O had=O it=O plugged=O in=O it=O would=O n't=O even=O power=O on=O .=O
Accordingly , I have decided to NEVER purchase another HP product ( my five year old Compaq ) lasted 5-years before the hard drive crashed .####Accordingly=O ,=O I=O have=O decided=O to=O NEVER=O purchase=O another=O HP=O product=O (=O my=O five=O year=O old=O Compaq=O )=O lasted=O 5-years=O before=O the=O hard=T-NEG drive=T-NEG crashed=O .=O####Accordingly=O ,=O I=O have=O decided=O to=O NEVER=O purchase=O another=O HP=O product=O (=O my=O five=O year=O old=O Compaq=O )=O lasted=O 5-years=O before=O the=O hard=O drive=O crashed=S .=O
I know that everyone thinks Macs are overpriced and overrated , but once you get past the initial expense you 'll find that they 're worth every penny ( besides , there 's always the financing plan that Best Buy offers ) .####I=O know=O that=O everyone=O thinks=O Macs=O are=O overpriced=O and=O overrated=O ,=O but=O once=O you=O get=O past=O the=O initial=O expense=T-NEG you=O 'll=O find=O that=O they=O 're=O worth=O every=O penny=O (=O besides=O ,=O there=O 's=O always=O the=O financing=O plan=O that=O Best=O Buy=O offers=O )=O .=O####I=O know=O that=O everyone=O thinks=O Macs=O are=O overpriced=O and=O overrated=O ,=O but=O once=O you=O get=O past=O the=O initial=O expense=O you=O 'll=O find=O that=O they=O 're=O worth=S every=O penny=O (=O besides=O ,=O there=O 's=O always=O the=O financing=O plan=O that=O Best=O Buy=O offers=O )=O .=O
I love the multi-touch trackpad .####I=O love=O the=O multi-touch=T-POS trackpad=T-POS .=O####I=O love=S the=O multi-touch=O trackpad=O .=O
Not too much `` junk '' software to remove .####Not=O too=O much=O ``=O junk=O ''=O software=T-POS to=O remove=O .=O####Not=O too=O much=O ``=O junk=S ''=O software=O to=O remove=O .=O
System is loosing about 20 % of performance because of that .####System=TT-NEG is=O loosing=O about=O 20=O %=O of=O performance=T-NEG because=O of=O that=O .=O####System=O is=O loosing=S about=O 20=O %=O of=O performance=O because=O of=O that=O .=O
It is easy to use , good quality and good price .####It=O is=O easy=O to=O use=TTT-POS ,=O good=O quality=T-POS and=O good=O price=TT-POS .=O####It=O is=O easy=SSS to=O use=O ,=O good=S quality=O and=O good=SS price=O .=O
Only issue is that it is a little slow , and I 'm fixing that by adding more RAM .####Only=O issue=O is=O that=O it=O is=O a=O little=O slow=O ,=O and=O I=O 'm=O fixing=O that=O by=O adding=O more=O RAM=T-NEU .=O####Only=O issue=O is=O that=O it=O is=O a=O little=O slow=O ,=O and=O I=O 'm=O fixing=O that=O by=O adding=O more=S RAM=O .=O
Another issue I have with it is the battery .####Another=O issue=O I=O have=O with=O it=O is=O the=O battery=T-NEG .=O####Another=O issue=S I=O have=O with=O it=O is=O the=O battery=O .=O
After 2 months of complaints , Asus finally sent the right power supply to my techies .####After=O 2=O months=O of=O complaints=O ,=O Asus=O finally=O sent=O the=O right=O power=T-NEU supply=T-NEU to=O my=O techies=O .=O####After=O 2=O months=O of=O complaints=O ,=O Asus=O finally=O sent=O the=O right=S power=O supply=O to=O my=O techies=O .=O
That included the extra Sony Sonic Stage software , the speakers and the subwoofer I got ( that WAS worth the money ) , the bluetooth mouse for my supposedly bluetooth enabled computer , the extended life battery and the Docking port .####That=O included=O the=O extra=O Sony=T-NEU Sonic=T-NEU Stage=T-NEU software=T-NEU ,=O the=O speakers=TT-POS and=O the=O subwoofer=TTT-POS I=O got=O (=O that=O WAS=O worth=O the=O money=O )=O ,=O the=O bluetooth=O mouse=O for=O my=O supposedly=O bluetooth=O enabled=O computer=O ,=O the=O extended=O life=O battery=O and=O the=O Docking=O port=O .=O####That=O included=O the=O extra=S Sony=O Sonic=O Stage=O software=O ,=O the=O speakers=O and=O the=O subwoofer=O I=O got=O (=O that=O WAS=O worth=SS the=O money=O )=O ,=O the=O bluetooth=O mouse=O for=O my=O supposedly=O bluetooth=O enabled=O computer=O ,=O the=O extended=O life=O battery=O and=O the=O Docking=O port=O .=O
I get a ton of compliments on its size , and speaking as someone who regularly commutes on a bus , I can attest to the fact that this is the perfect size computer if you 're restricted to the width of your body for computing room .####I=O get=O a=O ton=O of=O compliments=O on=O its=O size=T-POS ,=O and=O speaking=O as=O someone=O who=O regularly=O commutes=O on=O a=O bus=O ,=O I=O can=O attest=O to=O the=O fact=O that=O this=O is=O the=O perfect=O size=TT-POS computer=O if=O you=O 're=O restricted=O to=O the=O width=O of=O your=O body=O for=O computing=O room=O .=O####I=O get=O a=O ton=O of=O compliments=S on=O its=O size=O ,=O and=O speaking=O as=O someone=O who=O regularly=O commutes=O on=O a=O bus=O ,=O I=O can=O attest=O to=O the=O fact=O that=O this=O is=O the=O perfect=SS size=O computer=O if=O you=O 're=O restricted=O to=O the=O width=O of=O your=O body=O for=O computing=O room=O .=O
Easy to carry , can be taken anywhere , can be hooked up to printers , headsets .####Easy=O to=O carry=T-POS ,=O can=O be=O taken=O anywhere=O ,=O can=O be=O hooked=O up=O to=O printers=O ,=O headsets=O .=O####Easy=S to=O carry=O ,=O can=O be=O taken=O anywhere=O ,=O can=O be=O hooked=O up=O to=O printers=O ,=O headsets=O .=O
also the keyboard does not liht up so unless your sitting in a room with some light you cant see anything and thats bad for me because my boyfriend tends to watch tv in the dark at night which leaves me with no way of seeing the keyboard .####also=O the=O keyboard=T-NEG does=O not=O liht=O up=O so=O unless=O your=O sitting=O in=O a=O room=O with=O some=O light=O you=O cant=O see=O anything=O and=O thats=O bad=O for=O me=O because=O my=O boyfriend=O tends=O to=O watch=O tv=O in=O the=O dark=O at=O night=O which=O leaves=O me=O with=O no=O way=O of=O seeing=O the=O keyboard=O .=O####also=O the=O keyboard=O does=O not=O liht=O up=O so=O unless=O your=O sitting=O in=O a=O room=O with=O some=O light=O you=O cant=O see=O anything=O and=O thats=O bad=S for=O me=O because=O my=O boyfriend=O tends=O to=O watch=O tv=O in=O the=O dark=O at=O night=O which=O leaves=O me=O with=O no=O way=O of=O seeing=O the=O keyboard=O .=O
When I got my laptop back after this first instance it worked okay for a little bit then I started expeirencing issues again , everything from programs and drivers failing again , to it powering off for no reason , to locking up and freezing and just all sorts of issues .####When=O I=O got=O my=O laptop=O back=O after=O this=O first=O instance=O it=O worked=O okay=O for=O a=O little=O bit=O then=O I=O started=O expeirencing=O issues=O again=O ,=O everything=O from=O programs=T-NEG and=O drivers=TT-NEG failing=O again=O ,=O to=O it=O powering=O off=O for=O no=O reason=O ,=O to=O locking=O up=O and=O freezing=O and=O just=O all=O sorts=O of=O issues=O .=O####When=O I=O got=O my=O laptop=O back=O after=O this=O first=O instance=O it=O worked=O okay=O for=O a=O little=O bit=O then=O I=O started=O expeirencing=O issues=S again=O ,=O everything=O from=O programs=O and=O drivers=O failing=S again=O ,=O to=O it=O powering=O off=O for=O no=O reason=O ,=O to=O locking=O up=O and=O freezing=O and=O just=O all=O sorts=O of=O issues=O .=O
Love that it does n't take up space like a regular computer .####Love=O that=O it=O does=O n't=O take=O up=O space=T-POS like=O a=O regular=O computer=O .=O####Love=S that=O it=O does=O n't=O take=O up=O space=O like=O a=O regular=O computer=O .=O
So , I took it back to the apple store and they narcissist genius bar staff ) fixed it by resetting the fan at boot up .####So=O ,=O I=O took=O it=O back=O to=O the=O apple=O store=O and=O they=O narcissist=O genius=O bar=O staff=O )=O fixed=O it=O by=O resetting=O the=O fan=T-NEU at=O boot=O up=O .=O####So=O ,=O I=O took=O it=O back=O to=O the=O apple=O store=O and=O they=O narcissist=O genius=O bar=O staff=O )=O fixed=S it=O by=O resetting=O the=O fan=O at=O boot=O up=O .=O
Just keep in mind the graphics is not dedicated so loading the movie almost took a minute , but it ran fairly smooth for a non-dedicated graphics card .####Just=O keep=O in=O mind=O the=O graphics=T-POS is=O not=O dedicated=O so=O loading=O the=O movie=O almost=O took=O a=O minute=O ,=O but=O it=O ran=O fairly=O smooth=O for=O a=O non-dedicated=TT-POS graphics=TT-POS card=TT-POS .=O####Just=O keep=O in=O mind=O the=O graphics=O is=O not=S dedicated=S so=O loading=O the=O movie=O almost=O took=O a=O minute=O ,=O but=O it=O ran=O fairly=O smooth=SS for=O a=O non-dedicated=O graphics=O card=O .=O
I agree with the previous comment that ASUS TECH SUPPORT IS HORRIBLE WHICH IS A CON IN MY OPINION .####I=O agree=O with=O the=O previous=O comment=O that=O ASUS=T-NEG TECH=T-NEG SUPPORT=T-NEG IS=O HORRIBLE=O WHICH=O IS=O A=O CON=O IN=O MY=O OPINION=O .=O####I=O agree=O with=O the=O previous=O comment=O that=O ASUS=O TECH=O SUPPORT=O IS=O HORRIBLE=S WHICH=O IS=O A=O CON=O IN=O MY=O OPINION=O .=O
the mouse on the pad , the left button always sticks .####the=O mouse=T-NEU on=T-NEU the=T-NEU pad=T-NEU ,=O the=O left=TT-NEG button=TT-NEG always=O sticks=O .=O####the=O mouse=O on=O the=O pad=O ,=O the=O left=O button=O always=O sticks=S .=O
I would recommend this computer to anyone searching for the perfect laptop , and the battery life is amazing .####I=O would=O recommend=O this=O computer=O to=O anyone=O searching=O for=O the=O perfect=O laptop=O ,=O and=O the=O battery=T-POS life=T-POS is=O amazing=O .=O####I=O would=O recommend=O this=O computer=O to=O anyone=O searching=O for=O the=O perfect=O laptop=O ,=O and=O the=O battery=O life=O is=O amazing=S .=O
We use the built in tools often , iTunes is open nearly every day and works great with my iPhone .####We=O use=O the=O built=T-NEU in=T-NEU tools=T-NEU often=O ,=O iTunes=TT-POS is=O open=O nearly=O every=O day=O and=O works=O great=O with=O my=O iPhone=O .=O####We=O use=O the=O built=O in=O tools=O often=O ,=O iTunes=O is=O open=O nearly=O every=O day=O and=O works=O great=S with=O my=O iPhone=O .=O
Not easy to carry .####Not=O easy=O to=O carry=T-NEG .=O####Not=O easy=S to=O carry=O .=O
The programs that come standard with the Leopard running system are enough for the average person to run all the basics .####The=O programs=T-POS that=O come=O standard=O with=O the=O Leopard=O running=O system=O are=O enough=O for=O the=O average=O person=O to=O run=O all=O the=O basics=O .=O####The=O programs=O that=O come=O standard=O with=O the=O Leopard=O running=O system=O are=O enough=S for=O the=O average=O person=O to=O run=O all=O the=O basics=O .=O
The Material this Pro is made out of seems a lot nicer than any PC Specs : Like I said this performs a lot better than any computer I 've had in the past .####The=O Material=T-POS this=O Pro=O is=O made=O out=O of=O seems=O a=O lot=O nicer=O than=O any=O PC=O Specs=O :=O Like=O I=O said=O this=O performs=O a=O lot=O better=O than=O any=O computer=O I=O 've=O had=O in=O the=O past=O .=O####The=O Material=O this=O Pro=O is=O made=O out=O of=O seems=O a=O lot=O nicer=S than=O any=O PC=O Specs=O :=O Like=O I=O said=O this=O performs=O a=O lot=O better=O than=O any=O computer=O I=O 've=O had=O in=O the=O past=O .=O
The operating system and user interface is very intuitive , and the large multi-touch track pad is amazing .####The=O operating=T-POS system=T-POS and=O user=TT-POS interface=TT-POS is=O very=O intuitive=O ,=O and=O the=O large=O multi-touch=TTT-POS track=TTT-POS pad=TTT-POS is=O amazing=O .=O####The=O operating=O system=O and=O user=O interface=O is=O very=O intuitive=S ,=O and=O the=O large=SSS multi-touch=O track=O pad=O is=O amazing=SSS .=O
Hard disk - The new editions gives you more hard disk space ( 500GB instead of 320GB ) but time has taught me never to trust an internal hard disk .####Hard=O disk=O -=O The=O new=O editions=O gives=O you=O more=O hard=T-POS disk=T-POS space=T-POS (=O 500GB=O instead=O of=O 320GB=O )=O but=O time=O has=O taught=O me=O never=O to=O trust=O an=O internal=TT-NEU hard=TT-NEU disk=TT-NEU .=O####Hard=O disk=O -=O The=O new=O editions=O gives=O you=O more=S hard=O disk=O space=O (=O 500GB=O instead=O of=O 320GB=O )=O but=O time=O has=O taught=O me=O never=SS to=SS trust=SS an=O internal=O hard=O disk=O .=O
It is extremely portable and easily connects to WIFI at the library and elsewhere .####It=O is=O extremely=O portable=O and=O easily=O connects=T-POS to=T-POS WIFI=T-POS at=O the=O library=O and=O elsewhere=O .=O####It=O is=O extremely=O portable=O and=O easily=S connects=O to=O WIFI=O at=O the=O library=O and=O elsewhere=O .=O
And the screen on this thing is absolutely amazing for high quality videos and movies and gaming .####And=O the=O screen=T-POS on=O this=O thing=O is=O absolutely=O amazing=O for=O high=O quality=O videos=O and=O movies=O and=O gaming=TT-POS .=O####And=O the=O screen=O on=O this=O thing=O is=O absolutely=O amazing=S for=O high=SS quality=O videos=O and=O movies=O and=O gaming=O .=O
I considered I may have too much on the computer , but after looking , there was plenty of space and that is not the issue .####I=O considered=O I=O may=O have=O too=O much=O on=O the=O computer=O ,=O but=O after=O looking=O ,=O there=O was=O plenty=O of=O space=T-POS and=O that=O is=O not=O the=O issue=O .=O####I=O considered=O I=O may=O have=O too=O much=O on=O the=O computer=O ,=O but=O after=O looking=O ,=O there=O was=O plenty=S of=O space=O and=O that=O is=O not=O the=O issue=O .=O
I do n't use my laptop in a way though that needs a long battery life so it 's perfect for me .####I=O do=O n't=O use=O my=O laptop=O in=O a=O way=O though=O that=O needs=O a=O long=O battery=T-POS life=T-POS so=O it=O 's=O perfect=O for=O me=O .=O####I=O do=O n't=O use=O my=O laptop=O in=O a=O way=O though=O that=O needs=O a=O long=O battery=O life=O so=O it=O 's=O perfect=S for=O me=O .=O
Now mainboard is broken , have to wait for a new one .####Now=O mainboard=T-NEG is=O broken=O ,=O have=O to=O wait=O for=O a=O new=O one=O .=O####Now=O mainboard=O is=O broken=S ,=O have=O to=O wait=O for=O a=O new=O one=O .=O
The speed difference is next to NOTHING for a mac , and the hard drive can be manually upgraded or you could just buy a $ 60 500gb external hard drive .####The=O speed=T-NEG difference=O is=O next=O to=O NOTHING=O for=O a=O mac=O ,=O and=O the=O hard=O drive=O can=O be=O manually=O upgraded=O or=O you=O could=O just=O buy=O a=O $=O 60=O 500gb=O external=O hard=O drive=O .=O####The=O speed=O difference=O is=O next=O to=O NOTHING=S for=O a=O mac=O ,=O and=O the=O hard=O drive=O can=O be=O manually=O upgraded=O or=O you=O could=O just=O buy=O a=O $=O 60=O 500gb=O external=O hard=O drive=O .=O
2.The wireless card is low quality .####2.The=O wireless=T-NEG card=T-NEG is=O low=O quality=O .=O####2.The=O wireless=O card=O is=O low=S quality=S .=O
The people are frustrating to work with , the product itself is very cheaply made , and the accessories are less than satisfactory .####The=O people=O are=O frustrating=O to=O work=O with=O ,=O the=O product=O itself=O is=O very=O cheaply=O made=O ,=O and=O the=O accessories=T-NEG are=O less=O than=O satisfactory=O .=O####The=O people=O are=O frustrating=O to=O work=O with=O ,=O the=O product=O itself=O is=O very=O cheaply=O made=O ,=O and=O the=O accessories=O are=O less=S than=S satisfactory=S .=O
They offer the best warranty in the business , and do n't 3rd party it out like Toshiba .####They=O offer=O the=O best=O warranty=T-POS in=O the=O business=O ,=O and=O do=O n't=O 3rd=O party=O it=O out=O like=O Toshiba=O .=O####They=O offer=O the=O best=S warranty=O in=O the=O business=O ,=O and=O do=O n't=O 3rd=O party=O it=O out=O like=O Toshiba=O .=O
The only problems are the sound isnt very loud I have to wear headphones .####The=O only=O problems=O are=O the=O sound=T-NEG isnt=O very=O loud=O I=O have=O to=O wear=O headphones=O .=O####The=O only=O problems=O are=O the=O sound=O isnt=S very=S loud=S I=O have=O to=O wear=O headphones=O .=O
everything about a mac is wonderful , it takes a little used to learning and getting used to the new system , but you will learn fast and its all worth it .####everything=O about=O a=O mac=O is=O wonderful=O ,=O it=O takes=O a=O little=O used=O to=O learning=O and=O getting=O used=O to=O the=O new=O system=T-NEU ,=O but=O you=O will=O learn=O fast=O and=O its=O all=O worth=O it=O .=O####everything=O about=O a=O mac=O is=O wonderful=O ,=O it=O takes=O a=O little=O used=O to=O learning=O and=O getting=O used=O to=O the=O new=S system=O ,=O but=O you=O will=O learn=S fast=S and=O its=O all=O worth=S it=O .=O
i love the size of the computer since i play games on it .####i=O love=O the=O size=T-POS of=O the=O computer=O since=O i=O play=O games=O on=O it=O .=O####i=O love=S the=O size=O of=O the=O computer=O since=O i=O play=O games=O on=O it=O .=O
You know , using the computer should be fun , not aggrevation , especially when you are playing games or working with photos .####You=O know=O ,=O using=O the=O computer=O should=O be=O fun=O ,=O not=O aggrevation=O ,=O especially=O when=O you=O are=O playing=T-NEU games=T-NEU or=O working=O with=O photos=O .=O####You=O know=O ,=O using=O the=O computer=O should=O be=O fun=S ,=O not=S aggrevation=S ,=O especially=O when=O you=O are=O playing=O games=O or=O working=O with=O photos=O .=O
There are no viruses or spyware to worry about like on a Windows computer .####There=O are=O no=O viruses=O or=O spyware=O to=O worry=O about=O like=O on=O a=O Windows=T-NEG computer=O .=O####There=O are=O no=O viruses=O or=O spyware=O to=O worry=S about=S like=O on=O a=O Windows=O computer=O .=O
To be honest i think it was faulty equipment or something but idk .####To=O be=O honest=O i=O think=O it=O was=O faulty=O equipment=T-NEG or=O something=O but=O idk=O .=O####To=O be=O honest=O i=O think=O it=O was=O faulty=S equipment=O or=O something=O but=O idk=O .=O
I also love the small , convenient size of my laptop , making it a perfect tool for my academic studies .####I=O also=O love=O the=O small=O ,=O convenient=O size=T-POS of=O my=O laptop=O ,=O making=O it=O a=O perfect=O tool=O for=O my=O academic=O studies=O .=O####I=O also=O love=O the=O small=S ,=O convenient=S size=O of=O my=O laptop=O ,=O making=O it=O a=O perfect=O tool=O for=O my=O academic=O studies=O .=O
I love its solid build , light wt and excellent battery life ( for now ) .####I=O love=O its=O solid=O build=T-POS ,=O light=O wt=TT-POS and=O excellent=O battery=TTT-POS life=TTT-POS (=O for=O now=O )=O .=O####I=O love=S its=O solid=S build=O ,=O light=SS wt=O and=O excellent=SSS battery=O life=O (=O for=O now=O )=O .=O
while about 8 years ago , I hope that the quality has changed .####while=O about=O 8=O years=O ago=O ,=O I=O hope=O that=O the=O quality=T-NEG has=O changed=O .=O####while=O about=O 8=O years=O ago=O ,=O I=O hope=S that=O the=O quality=O has=O changed=S .=O
The difference is it 's a whole lot of fun using the laptop now , still learning the Apple navigation , but is fun and comes with a lot of cool apps .####The=O difference=O is=O it=O 's=O a=O whole=O lot=O of=O fun=O using=O the=O laptop=O now=O ,=O still=O learning=O the=O Apple=T-NEU navigation=T-NEU ,=O but=O is=O fun=O and=O comes=O with=O a=O lot=O of=O cool=O apps=TT-POS .=O####The=O difference=O is=O it=O 's=O a=O whole=O lot=O of=O fun=O using=O the=O laptop=O now=O ,=O still=O learning=O the=O Apple=O navigation=O ,=O but=O is=O fun=S and=O comes=O with=O a=O lot=O of=O cool=SS apps=O .=O
The battery holds up well , it 's built very solidly , and runs fast .####The=O battery=T-POS holds=O up=O well=O ,=O it=O 's=O built=TT-POS very=O solidly=O ,=O and=O runs=TTT-POS fast=O .=O####The=O battery=O holds=S up=S well=S ,=O it=O 's=O built=O very=O solidly=SS ,=O and=O runs=O fast=SSS .=O
Sound card is limited though .####Sound=T-NEG card=T-NEG is=O limited=O though=O .=O####Sound=O card=O is=O limited=S though=O .=O
The keyboard , which generally felt okay even for someone used to a desktop keyboard , now looks terrible .####The=O keyboard=T-POS ,=O which=O generally=O felt=O okay=O even=O for=O someone=O used=O to=O a=O desktop=O keyboard=O ,=O now=O looks=O terrible=O .=O####The=O keyboard=O ,=O which=O generally=O felt=O okay=O even=O for=O someone=O used=O to=O a=O desktop=O keyboard=O ,=O now=O looks=O terrible=S .=O
The display is awesome .####The=O display=T-POS is=O awesome=O .=O####The=O display=O is=O awesome=S .=O
-Computer crashed frequently and battery life decreased very quickly .####-Computer=O crashed=O frequently=O and=O battery=T-NEG life=T-NEG decreased=O very=O quickly=O .=O####-Computer=O crashed=O frequently=O and=O battery=O life=O decreased=S very=S quickly=S .=O
-I propose that they can just swap the hard drives .####-I=O propose=O that=O they=O can=O just=O swap=O the=O hard=T-NEU drives=T-NEU .=O####-I=O propose=O that=O they=O can=O just=O swap=S the=O hard=O drives=O .=O
So having the AC plug go out on me and get lose or I could actually here it inside my computer on two of the three times is not good .####So=O having=O the=O AC=T-NEG plug=T-NEG go=O out=O on=O me=O and=O get=O lose=O or=O I=O could=O actually=O here=O it=O inside=O my=O computer=O on=O two=O of=O the=O three=O times=O is=O not=O good=O .=O####So=O having=O the=O AC=O plug=O go=O out=O on=O me=O and=O get=O lose=O or=O I=O could=O actually=O here=O it=O inside=O my=O computer=O on=O two=O of=O the=O three=O times=O is=O not=S good=S .=O
Peformance is good for the price .####Peformance=T-POS is=O good=O for=O the=O price=TT-POS .=O####Peformance=O is=O good=S for=O the=O price=O .=O
Summary : HP knew they were shipping out bad BIOS and did nothing proactive to resolve it .####Summary=O :=O HP=O knew=O they=O were=O shipping=O out=O bad=O BIOS=T-NEG and=O did=O nothing=O proactive=O to=O resolve=O it=O .=O####Summary=O :=O HP=O knew=O they=O were=O shipping=O out=O bad=S BIOS=O and=O did=O nothing=O proactive=O to=O resolve=O it=O .=O
I had 3 months when the ports started going out .####I=O had=O 3=O months=O when=O the=O ports=T-NEG started=O going=O out=O .=O####I=O had=O 3=O months=O when=O the=O ports=O started=O going=S out=S .=O
It is super easy to use .####It=O is=O super=O easy=O to=O use=T-POS .=O####It=O is=O super=O easy=S to=O use=O .=O
Ease of use is just one of the benefits I love about my Mac .####Ease=O of=O use=T-POS is=O just=O one=O of=O the=O benefits=O I=O love=O about=O my=O Mac=O .=O####Ease=S of=O use=O is=O just=O one=O of=O the=O benefits=S I=O love=S about=O my=O Mac=O .=O
The sheer power and flexibility makes the MacBook Pro a must have for any techie !####The=O sheer=O power=T-POS and=O flexibility=TT-POS makes=O the=O MacBook=O Pro=O a=O must=O have=O for=O any=O techie=O !=O####The=O sheer=O power=O and=O flexibility=O makes=O the=O MacBook=O Pro=O a=O must=S have=O for=O any=O techie=O !=O
The notebook is lacking a HDMI port and a S-video port that would enable one to hook it to a TV .####The=O notebook=O is=O lacking=O a=O HDMI=T-NEG port=T-NEG and=O a=O S-video=TT-NEG port=TT-NEG that=O would=O enable=O one=O to=O hook=O it=O to=O a=O TV=O .=O####The=O notebook=O is=O lacking=S a=O HDMI=O port=O and=O a=O S-video=O port=O that=O would=O enable=O one=O to=O hook=O it=O to=O a=O TV=O .=O
The speakers on it are useless too .####The=O speakers=T-NEG on=O it=O are=O useless=O too=O .=O####The=O speakers=O on=O it=O are=O useless=S too=O .=O
Battery is lasting about 6 hours as I am surfing the web on Sundays while checking football scores and watching funny Youtube videos .####Battery=T-NEU is=O lasting=O about=O 6=O hours=O as=O I=O am=O surfing=O the=O web=O on=O Sundays=O while=O checking=O football=O scores=O and=O watching=O funny=O Youtube=O videos=O .=O####Battery=O is=O lasting=S about=O 6=O hours=O as=O I=O am=O surfing=O the=O web=O on=O Sundays=O while=O checking=O football=O scores=O and=O watching=O funny=O Youtube=O videos=O .=O
Iphoto is great for adding pictures right to facebook and other social networking sites .####Iphoto=T-POS is=O great=O for=O adding=O pictures=O right=O to=O facebook=O and=O other=O social=O networking=O sites=O .=O####Iphoto=O is=O great=S for=O adding=O pictures=O right=O to=O facebook=O and=O other=O social=O networking=O sites=O .=O
In early May I got it back and this time I only had it back for 1 day before it had a NEW issue so it was sent back in for the 6th time they `` expedited '' the repairs so I was only supposed to have to be without it for 3 days and it was supposed to be fixed , by a `` Senior Tech '' .####In=O early=O May=O I=O got=O it=O back=O and=O this=O time=O I=O only=O had=O it=O back=O for=O 1=O day=O before=O it=O had=O a=O NEW=O issue=O so=O it=O was=O sent=O back=O in=O for=O the=O 6th=O time=O they=O ``=O expedited=O ''=O the=O repairs=O so=O I=O was=O only=O supposed=O to=O have=O to=O be=O without=O it=O for=O 3=O days=O and=O it=O was=O supposed=O to=O be=O fixed=O ,=O by=O a=O ``=O Senior=T-NEG Tech=T-NEG ''=O .=O####In=O early=O May=O I=O got=O it=O back=O and=O this=O time=O I=O only=O had=O it=O back=O for=O 1=O day=O before=O it=O had=O a=O NEW=O issue=O so=O it=O was=O sent=O back=O in=O for=O the=O 6th=O time=O they=O ``=O expedited=O ''=O the=O repairs=O so=O I=O was=O only=O supposed=O to=O have=O to=O be=O without=O it=O for=O 3=O days=O and=O it=O was=O supposed=S to=S be=S fixed=S ,=O by=O a=O ``=O Senior=O Tech=O ''=O .=O
Some features arent friendly ( volume wheel , sound quality , etc .####Some=O features=TTT-NEG arent=O friendly=O (=O volume=T-NEG wheel=T-NEG ,=O sound=TT-NEG quality=TT-NEG ,=O etc=O .=O####Some=O features=O arent=S friendly=S (=O volume=O wheel=O ,=O sound=O quality=O ,=O etc=O .=O
A cheaper price should not equal a `` cheap '' product .####A=O cheaper=O price=T-POS should=O not=O equal=O a=O ``=O cheap=O ''=O product=O .=O####A=O cheaper=S price=O should=O not=O equal=O a=O ``=O cheap=O ''=O product=O .=O
Adjust the sensitivity since it 's not that responsive to begin with .####Adjust=O the=O sensitivity=T-NEG since=O it=O 's=O not=O that=O responsive=O to=O begin=O with=O .=O####Adjust=O the=O sensitivity=O since=O it=O 's=O not=S that=S responsive=S to=O begin=O with=O .=O
The system constantly overheats , the battery life is too short , the case is coming apart , and my core applications that I use every day in my work as a graphic artist run poorly .####The=O system=TTTT-NEG constantly=O overheats=O ,=O the=O battery=T-NEG life=T-NEG is=O too=O short=O ,=O the=O case=TT-NEG is=O coming=O apart=O ,=O and=O my=O core=TTT-NEG applications=TTT-NEG that=O I=O use=O every=O day=O in=O my=O work=O as=O a=O graphic=O artist=O run=O poorly=O .=O####The=O system=O constantly=O overheats=SSSS ,=O the=O battery=O life=O is=O too=O short=S ,=O the=O case=O is=O coming=SS apart=SS ,=O and=O my=O core=O applications=O that=O I=O use=O every=O day=O in=O my=O work=O as=O a=O graphic=O artist=O run=O poorly=SSS .=O
The company sent me a whole new cord overnight and apologized .####The=O company=O sent=O me=O a=O whole=O new=O cord=T-POS overnight=O and=O apologized=O .=O####The=O company=O sent=O me=O a=O whole=O new=S cord=O overnight=O and=O apologized=O .=O
It 's even easy to hook up to other wireless networks .####It=O 's=O even=O easy=O to=O hook=T-POS up=T-POS to=T-POS other=T-POS wireless=T-POS networks=T-POS .=O####It=O 's=O even=O easy=S to=O hook=O up=O to=O other=O wireless=O networks=O .=O
Also , I have had a lot of trouble with the shift key to go to other lines .####Also=O ,=O I=O have=O had=O a=O lot=O of=O trouble=O with=O the=O shift=T-NEG key=T-NEG to=O go=O to=O other=O lines=O .=O####Also=O ,=O I=O have=O had=O a=O lot=O of=O trouble=S with=O the=O shift=O key=O to=O go=O to=O other=O lines=O .=O
iLife is easily compatible with Microsoft Office so you can send and receive files from a PC .####iLife=T-POS is=O easily=O compatible=O with=O Microsoft=O Office=O so=O you=O can=O send=O and=O receive=O files=O from=O a=O PC=O .=O####iLife=O is=O easily=S compatible=S with=O Microsoft=O Office=O so=O you=O can=O send=O and=O receive=O files=O from=O a=O PC=O .=O
Again I sent it back and they replaced the motherboard and some fan inside .####Again=O I=O sent=O it=O back=O and=O they=O replaced=O the=O motherboard=T-NEU and=O some=O fan=TT-NEU inside=O .=O####Again=O I=O sent=O it=O back=O and=O they=O replaced=S the=O motherboard=O and=O some=O fan=O inside=O .=O
Fully charged , the MacBook Pro can last about five hours unplugged .####Fully=O charged=T-POS ,=O the=O MacBook=O Pro=O can=O last=O about=O five=O hours=O unplugged=O .=O####Fully=S charged=O ,=O the=O MacBook=O Pro=O can=O last=O about=O five=O hours=O unplugged=O .=O
For me , keys were starting to get stuck and would n't type very well .####For=O me=O ,=O keys=T-NEG were=O starting=O to=O get=O stuck=O and=O would=O n't=O type=O very=O well=O .=O####For=O me=O ,=O keys=O were=O starting=O to=O get=O stuck=S and=O would=S n't=S type=S very=S well=S .=O
The computer was two weeks late in delivery because HP forgot to complete the required import paperwork .####The=O computer=O was=O two=O weeks=O late=O in=O delivery=T-NEG because=O HP=O forgot=O to=O complete=O the=O required=O import=O paperwork=O .=O####The=O computer=O was=O two=O weeks=O late=S in=O delivery=O because=O HP=O forgot=O to=O complete=O the=O required=O import=O paperwork=O .=O
I bought it for my mom and she reports that the battery life lasts all day for her , it 's very lightweight , and the response for the computing she 's doing ( Internet focused activity : mail , research , etc . ) is excellent ;####I=O bought=O it=O for=O my=O mom=O and=O she=O reports=O that=O the=O battery=T-POS life=T-POS lasts=O all=O day=O for=O her=O ,=O it=O 's=O very=O lightweight=O ,=O and=O the=O response=TT-POS for=O the=O computing=O she=O 's=O doing=O (=O Internet=TTT-NEU focused=TTT-NEU activity=TTT-NEU :=O mail=O ,=O research=O ,=O etc=O .=O )=O is=O excellent=O ;=O####I=O bought=O it=O for=O my=O mom=O and=O she=O reports=O that=O the=O battery=O life=O lasts=S all=S day=S for=O her=O ,=O it=O 's=O very=O lightweight=O ,=O and=O the=O response=O for=O the=O computing=O she=O 's=O doing=O (=O Internet=O focused=O activity=O :=O mail=O ,=O research=O ,=O etc=O .=O )=O is=O excellent=SS ;=O
Its very nice and once you learn the features you will be so happy to have such a sophisticated computer .####Its=O very=O nice=O and=O once=O you=O learn=O the=O features=T-NEU you=O will=O be=O so=O happy=O to=O have=O such=O a=O sophisticated=O computer=O .=O####Its=O very=O nice=O and=O once=O you=O learn=O the=O features=O you=O will=O be=O so=O happy=S to=O have=O such=O a=O sophisticated=O computer=O .=O
It is sleek and lightweight and charges quickly when needed .####It=O is=O sleek=O and=O lightweight=O and=O charges=T-POS quickly=O when=O needed=O .=O####It=O is=O sleek=O and=O lightweight=O and=O charges=O quickly=S when=O needed=O .=O
also you may need to charge it once a day , if for medium use every thing fast and easy with mac the size and look is the most feature that attracted me to it .####also=O you=O may=O need=O to=O charge=O it=O once=O a=O day=O ,=O if=O for=O medium=O use=O every=O thing=O fast=O and=O easy=O with=O mac=O the=O size=T-POS and=O look=TT-POS is=O the=O most=O feature=TTT-POS that=O attracted=O me=O to=O it=O .=O####also=O you=O may=O need=O to=O charge=O it=O once=O a=O day=O ,=O if=O for=O medium=O use=O every=O thing=O fast=O and=O easy=O with=O mac=O the=O size=O and=O look=O is=O the=O most=O feature=O that=O attracted=S me=O to=O it=O .=O
I did think it had a camera because that was one of my requirements , but forgot to check in the specifications on this one before I purchased .####I=O did=O think=O it=O had=O a=O camera=O because=O that=O was=O one=O of=O my=O requirements=O ,=O but=O forgot=O to=O check=O in=O the=O specifications=T-NEU on=O this=O one=O before=O I=O purchased=O .=O####I=O did=O think=O it=O had=O a=O camera=O because=O that=O was=O one=O of=O my=O requirements=O ,=O but=O forgot=O to=O check=S in=S the=O specifications=O on=O this=O one=O before=O I=O purchased=O .=O
Also the display is exceptional !####Also=O the=O display=T-POS is=O exceptional=O !=O####Also=O the=O display=O is=O exceptional=S !=O
little short on RAM but you get what you pay for .####little=O short=O on=O RAM=T-NEG but=O you=O get=O what=O you=O pay=O for=O .=O####little=O short=S on=O RAM=O but=O you=O get=O what=O you=O pay=O for=O .=O
It did n't come with any software installed outside of windows media , but for the price , I was very pleased with the condition and the overall product .####It=O did=O n't=O come=O with=O any=O software=T-NEG installed=O outside=O of=O windows=O media=O ,=O but=O for=O the=O price=TT-POS ,=O I=O was=O very=O pleased=O with=O the=O condition=O and=O the=O overall=O product=O .=O####It=O did=S n't=S come=S with=S any=O software=O installed=O outside=O of=O windows=O media=O ,=O but=O for=O the=O price=O ,=O I=O was=O very=O pleased=SS with=O the=O condition=O and=O the=O overall=O product=O .=O
I love a `` pc '' but I was ready for a change and tired of the windows system .####I=O love=O a=O ``=O pc=O ''=O but=O I=O was=O ready=O for=O a=O change=O and=O tired=O of=O the=O windows=T-NEG system=T-NEG .=O####I=O love=O a=O ``=O pc=O ''=O but=O I=O was=O ready=O for=O a=O change=O and=O tired=S of=S the=O windows=O system=O .=O
Your cursor will end up all over the freaking place , , , it 's not uncommon for me to accidentally delete words , sentences , paragraphs because of this mousepad .####Your=O cursor=T-NEG will=O end=O up=O all=O over=O the=O freaking=O place=O ,=O ,=O ,=O it=O 's=O not=O uncommon=O for=O me=O to=O accidentally=O delete=O words=O ,=O sentences=O ,=O paragraphs=O because=O of=O this=O mousepad=O .=O####Your=O cursor=O will=O end=S up=S all=O over=O the=O freaking=S place=O ,=O ,=O ,=O it=O 's=O not=O uncommon=O for=O me=O to=O accidentally=O delete=O words=O ,=O sentences=O ,=O paragraphs=O because=O of=O this=O mousepad=O .=O
Other installed features , such as certain printer software , are also most attractive .####Other=O installed=O features=T-POS ,=O such=O as=O certain=O printer=TT-POS software=TT-POS ,=O are=O also=O most=O attractive=O .=O####Other=O installed=O features=O ,=O such=O as=O certain=O printer=O software=O ,=O are=O also=O most=O attractive=S .=O
It had a seventeen inch screen which I wanted , but I did n't realize at the time it would be such a monster !####It=O had=O a=O seventeen=T-POS inch=T-POS screen=T-POS which=O I=O wanted=O ,=O but=O I=O did=O n't=O realize=O at=O the=O time=O it=O would=O be=O such=O a=O monster=O !=O####It=O had=O a=O seventeen=O inch=O screen=O which=O I=O wanted=S ,=O but=O I=O did=O n't=O realize=O at=O the=O time=O it=O would=O be=O such=O a=O monster=O !=O
Even doing so , the hinge may just be slightly tightened only .####Even=O doing=O so=O ,=O the=O hinge=T-NEU may=O just=O be=O slightly=O tightened=O only=O .=O####Even=O doing=O so=O ,=O the=O hinge=O may=O just=O be=O slightly=O tightened=S only=O .=O
Then I 've fixed the DC jack ( inside the unit ) , rewired the DC jack to the OUTside of the laptop , replaced the power brick .####Then=O I=O 've=O fixed=O the=O DC=T-NEU jack=T-NEU (=O inside=O the=O unit=O )=O ,=O rewired=O the=O DC=TT-NEU jack=TT-NEU to=O the=O OUTside=O of=O the=O laptop=O ,=O replaced=O the=O power=TTT-NEU brick=TTT-NEU .=O####Then=O I=O 've=O fixed=S the=O DC=O jack=O (=O inside=O the=O unit=O )=O ,=O rewired=SS the=O DC=O jack=O to=O the=O OUTside=O of=O the=O laptop=O ,=O replaced=SSS the=O power=O brick=O .=O
Great product , very easy to use and great graphics .####Great=O product=O ,=O very=O easy=O to=O use=TT-POS and=O great=O graphics=T-POS .=O####Great=O product=O ,=O very=O easy=SS to=O use=O and=O great=S graphics=O .=O
The iLife software that comes with the computer is so simple to use and produces a great finished product .####The=O iLife=T-POS software=T-POS that=O comes=O with=O the=O computer=O is=O so=O simple=O to=O use=TT-POS and=O produces=O a=O great=O finished=O product=O .=O####The=O iLife=O software=O that=O comes=O with=O the=O computer=O is=O so=O simple=S to=O use=O and=O produces=O a=O great=S finished=O product=O .=O
The built-in webcam is great for Skype and similar video-chat services .####The=O built-in=T-POS webcam=T-POS is=O great=O for=O Skype=O and=O similar=O video-chat=O services=O .=O####The=O built-in=O webcam=O is=O great=S for=O Skype=O and=O similar=O video-chat=O services=O .=O
While I mostly use it for email , internet and gaming , I 'm confident all other applications live up to the high standard I 've come to appreciate from Mac laptops .####While=O I=O mostly=O use=O it=O for=O email=O ,=O internet=O and=O gaming=O ,=O I=O 'm=O confident=O all=O other=O applications=T-POS live=O up=O to=O the=O high=O standard=O I=O 've=O come=O to=O appreciate=O from=O Mac=O laptops=O .=O####While=O I=O mostly=O use=O it=O for=O email=O ,=O internet=O and=O gaming=O ,=O I=O 'm=O confident=O all=O other=O applications=O live=O up=O to=O the=O high=S standard=S I=O 've=O come=O to=O appreciate=O from=O Mac=O laptops=O .=O
The apple systems are over priced luxurys that ar n't worth what they are being charged for , this model 's specifications are far from being impressive and they only thing you get out of this is the apple name .####The=O apple=O systems=O are=O over=O priced=O luxurys=O that=O ar=O n't=O worth=O what=O they=O are=O being=O charged=O for=O ,=O this=O model=O 's=O specifications=T-NEG are=O far=O from=O being=O impressive=O and=O they=O only=O thing=O you=O get=O out=O of=O this=O is=O the=O apple=O name=O .=O####The=O apple=O systems=O are=O over=O priced=O luxurys=O that=O ar=O n't=O worth=O what=O they=O are=O being=O charged=O for=O ,=O this=O model=O 's=O specifications=O are=O far=S from=S being=S impressive=S and=O they=O only=O thing=O you=O get=O out=O of=O this=O is=O the=O apple=O name=O .=O
pros : the macbook pro notebook has a large battery life and you wont have to worry to charge your laptop every five hours or so .####pros=O :=O the=O macbook=O pro=O notebook=O has=O a=O large=O battery=T-POS life=T-POS and=O you=O wont=O have=O to=O worry=O to=O charge=O your=O laptop=O every=O five=O hours=O or=O so=O .=O####pros=O :=O the=O macbook=O pro=O notebook=O has=O a=O large=S battery=O life=O and=O you=O wont=O have=O to=O worry=O to=O charge=O your=O laptop=O every=O five=O hours=O or=O so=O .=O
The only bad thing about it is they give you the worst batteries possible .####The=O only=O bad=O thing=O about=O it=O is=O they=O give=O you=O the=O worst=O batteries=T-NEG possible=O .=O####The=O only=O bad=O thing=O about=O it=O is=O they=O give=O you=O the=O worst=S batteries=O possible=O .=O
Good price .####Good=O price=T-POS .=O####Good=S price=O .=O
THE MOTHERBOARD IS DEAD !####THE=O MOTHERBOARD=T-NEG IS=O DEAD=O !=O####THE=O MOTHERBOARD=O IS=O DEAD=S !=O
the speed is fine .####the=O speed=T-POS is=O fine=O .=O####the=O speed=O is=O fine=S .=O
It was not clear that the Microsoft Student Edition that was loaded on the computer , was a six month trial .####It=O was=O not=O clear=O that=O the=O Microsoft=T-NEG Student=T-NEG Edition=T-NEG that=O was=O loaded=O on=O the=O computer=O ,=O was=O a=O six=O month=O trial=O .=O####It=O was=O not=S clear=S that=O the=O Microsoft=O Student=O Edition=O that=O was=O loaded=O on=O the=O computer=O ,=O was=O a=O six=O month=O trial=O .=O
Good for every day computing and web browsing .####Good=O for=O every=TT-POS day=TT-POS computing=TT-POS and=O web=T-POS browsing=T-POS .=O####Good=S for=O every=O day=O computing=O and=O web=O browsing=O .=O
While lacking some of the functions of the other versions , this was very acceptable for the uses planned for this computer .####While=O lacking=O some=O of=O the=O functions=T-POS of=O the=O other=O versions=O ,=O this=O was=O very=O acceptable=O for=O the=O uses=O planned=O for=O this=O computer=O .=O####While=O lacking=S some=O of=O the=O functions=O of=O the=O other=O versions=O ,=O this=O was=O very=O acceptable=O for=O the=O uses=O planned=O for=O this=O computer=O .=O
Also , I have had a lot of trouble with the keys sticking and will not type correctly .####Also=O ,=O I=O have=O had=O a=O lot=O of=O trouble=O with=O the=O keys=T-NEG sticking=O and=O will=O not=O type=O correctly=O .=O####Also=O ,=O I=O have=O had=O a=O lot=O of=O trouble=S with=O the=O keys=O sticking=S and=O will=O not=S type=S correctly=S .=O
Excellent LED monitor and well equipped .####Excellent=O LED=T-POS monitor=T-POS and=O well=O equipped=O .=O####Excellent=S LED=O monitor=O and=O well=O equipped=O .=O
This process continued to repeat itself until the mother board had been replaced 4 times and the hard drive replaced 3 times .####This=O process=O continued=O to=O repeat=O itself=O until=O the=O mother=T-NEG board=T-NEG had=O been=O replaced=O 4=O times=O and=O the=O hard=TT-NEG drive=TT-NEG replaced=O 3=O times=O .=O####This=O process=O continued=O to=O repeat=O itself=O until=O the=O mother=O board=O had=O been=O replaced=S 4=O times=O and=O the=O hard=O drive=O replaced=SS 3=O times=O .=O
Without a doubt , the * design * of this laptop is fantastic .####Without=O a=O doubt=O ,=O the=O *=O design=T-POS *=O of=O this=O laptop=O is=O fantastic=O .=O####Without=O a=O doubt=O ,=O the=O *=O design=O *=O of=O this=O laptop=O is=O fantastic=S .=O
I could n't believe how long the battery lasted on a single charge .####I=O could=O n't=O believe=O how=O long=O the=O battery=T-POS lasted=O on=O a=O single=O charge=TT-POS .=O####I=O could=O n't=O believe=O how=O long=S the=O battery=O lasted=O on=O a=O single=SS charge=O .=O
I could save ten essay papers and have hardly any memory left .####I=O could=O save=O ten=O essay=O papers=O and=O have=O hardly=O any=O memory=T-NEG left=O .=O####I=O could=O save=O ten=O essay=O papers=O and=O have=O hardly=S any=O memory=O left=O .=O
Other than that , I would recommend this to someone in need of a cheap laptop with semi-decent gaming capabilities .####Other=O than=O that=O ,=O I=O would=O recommend=O this=O to=O someone=O in=O need=O of=O a=O cheap=O laptop=O with=O semi-decent=O gaming=T-POS capabilities=O .=O####Other=O than=O that=O ,=O I=O would=O recommend=O this=O to=O someone=O in=O need=O of=O a=O cheap=O laptop=O with=O semi-decent=S gaming=O capabilities=O .=O
But the biggest pain is that tech support is not available 24/7 .####But=O the=O biggest=O pain=O is=O that=O tech=T-NEG support=T-NEG is=O not=O available=O 24/7=O .=O####But=O the=O biggest=O pain=S is=O that=O tech=O support=O is=O not=S available=S 24/7=O .=O
The backlit keys are wonderful when you are working in the dark .####The=O backlit=T-POS keys=T-POS are=O wonderful=O when=O you=O are=O working=O in=O the=O dark=O .=O####The=O backlit=O keys=O are=O wonderful=S when=O you=O are=O working=O in=O the=O dark=O .=O
I chose the iBookG4 , a laptop that is an attractive computer with a large screen big enough to please anyone .####I=O chose=O the=O iBookG4=O ,=O a=O laptop=O that=O is=O an=O attractive=O computer=O with=O a=O large=O screen=T-POS big=O enough=O to=O please=O anyone=O .=O####I=O chose=O the=O iBookG4=O ,=O a=O laptop=O that=O is=O an=O attractive=S computer=O with=O a=O large=S screen=O big=S enough=O to=O please=O anyone=O .=O
The most recent being that my Safari internet browser is freaking out on me , but I have just been using firefox instead .####The=O most=O recent=O being=O that=O my=O Safari=T-NEG internet=T-NEG browser=T-NEG is=O freaking=O out=O on=O me=O ,=O but=O I=O have=O just=O been=O using=O firefox=O instead=O .=O####The=O most=O recent=O being=O that=O my=O Safari=O internet=O browser=O is=O freaking=S out=S on=O me=O ,=O but=O I=O have=O just=O been=O using=O firefox=O instead=O .=O
Everything about the Mac is not only visually appealing , but very easy to use .####Everything=O about=O the=O Mac=O is=O not=O only=O visually=O appealing=O ,=O but=O very=O easy=O to=O use=T-POS .=O####Everything=O about=O the=O Mac=O is=O not=O only=O visually=O appealing=S ,=O but=O very=O easy=S to=O use=O .=O
THE FIRST PROBLEM IS THAT THE KEYBOARD FUNCTION IS SIMPLY UNSATISFACTORY .####THE=O FIRST=O PROBLEM=O IS=O THAT=O THE=O KEYBOARD=T-NEG FUNCTION=T-NEG IS=O SIMPLY=O UNSATISFACTORY=O .=O####THE=O FIRST=O PROBLEM=O IS=O THAT=O THE=O KEYBOARD=O FUNCTION=O IS=O SIMPLY=O UNSATISFACTORY=S .=S
The DVD drive randomly pops open when it is in my backpack as well , which is annoying .####The=O DVD=T-NEG drive=T-NEG randomly=O pops=O open=O when=O it=O is=O in=O my=O backpack=O as=O well=O ,=O which=O is=O annoying=O .=O####The=O DVD=O drive=O randomly=S pops=S open=S when=O it=O is=O in=O my=O backpack=O as=O well=O ,=O which=O is=O annoying=S .=O
Garageband is more for the musicians , and the laptop is equipped with a good working microphone , good enough for beginners and musicians at the intermediate level .####Garageband=T-NEU is=O more=O for=O the=O musicians=O ,=O and=O the=O laptop=O is=O equipped=O with=O a=O good=O working=O microphone=TT-POS ,=O good=O enough=O for=O beginners=O and=O musicians=O at=O the=O intermediate=O level=O .=O####Garageband=O is=O more=O for=O the=O musicians=O ,=O and=O the=O laptop=O is=O equipped=O with=O a=O good=S working=S microphone=O ,=O good=O enough=O for=O beginners=O and=O musicians=O at=O the=O intermediate=O level=O .=O
I dual boot with Linux and that other security-prone OS and it performs flawlessly .####I=O dual=O boot=O with=O Linux=T-NEU and=O that=O other=O security-prone=TT-NEU OS=TT-NEU and=O it=O performs=TTT-POS flawlessly=O .=O####I=O dual=O boot=O with=O Linux=O and=O that=O other=O security-prone=O OS=O and=O it=O performs=O flawlessly=S .=O
The difference is the Toshiba had a lot more memory and hard drive space .####The=O difference=O is=O the=O Toshiba=O had=O a=O lot=O more=O memory=T-POS and=O hard=TT-POS drive=TT-POS space=TT-POS .=O####The=O difference=O is=O the=O Toshiba=O had=O a=S lot=S more=S memory=O and=O hard=O drive=O space=O .=O
There was a little difficulty doing the migration as the firewire cable system ca n't be used with the iBook .####There=O was=O a=O little=O difficulty=O doing=O the=O migration=O as=O the=O firewire=T-NEG cable=T-NEG system=T-NEG ca=O n't=O be=O used=O with=O the=O iBook=O .=O####There=O was=O a=O little=O difficulty=S doing=O the=O migration=O as=O the=O firewire=O cable=O system=O ca=S n't=S be=S used=S with=O the=O iBook=O .=O
Seems like maybe a bad shipment from Toshiba .####Seems=O like=O maybe=O a=O bad=O shipment=T-NEG from=O Toshiba=O .=O####Seems=O like=O maybe=O a=O bad=S shipment=O from=O Toshiba=O .=O
The keyboard is slick and quiet and not bulky like some other laptops I have had in the past .####The=O keyboard=T-POS is=O slick=O and=O quiet=O and=O not=O bulky=O like=O some=O other=O laptops=O I=O have=O had=O in=O the=O past=O .=O####The=O keyboard=O is=O slick=S and=O quiet=S and=O not=S bulky=S like=O some=O other=O laptops=O I=O have=O had=O in=O the=O past=O .=O
Overall , this laptop is definitely a keeper with its simple yet stylish design and its array of fantastic colors to choose from .####Overall=O ,=O this=O laptop=O is=O definitely=O a=O keeper=O with=O its=O simple=O yet=O stylish=O design=T-POS and=O its=O array=O of=O fantastic=O colors=TT-POS to=O choose=O from=O .=O####Overall=O ,=O this=O laptop=O is=O definitely=O a=O keeper=O with=O its=O simple=O yet=O stylish=S design=O and=O its=O array=O of=O fantastic=SS colors=O to=O choose=O from=O .=O
First the screen goes completely out .####First=O the=O screen=T-NEG goes=O completely=O out=O .=O####First=O the=O screen=O goes=O completely=S out=S .=O
The PhotoBooth is a great program , it takes very good pictures with the built-in camera .####The=O PhotoBooth=T-POS is=O a=O great=O program=TT-POS ,=O it=O takes=O very=O good=O pictures=O with=O the=O built-in=TTT-POS camera=TTT-POS .=O####The=O PhotoBooth=O is=O a=O great=S program=O ,=O it=O takes=O very=O good=SSS pictures=O with=O the=O built-in=O camera=O .=O
Many kinds of software that is necessary to the working person is not available and can not be downloaded .####Many=O kinds=O of=O software=T-NEG that=O is=O necessary=O to=O the=O working=O person=O is=O not=O available=O and=O can=O not=O be=O downloaded=O .=O####Many=O kinds=O of=O software=O that=O is=O necessary=O to=O the=O working=O person=O is=O not=S available=S and=O can=S not=S be=S downloaded=S .=O
It bluescreened on me without any warning , running simply basic Chrome .####It=O bluescreened=O on=O me=O without=O any=O warning=O ,=O running=O simply=O basic=O Chrome=T-NEG .=O####It=O bluescreened=O on=O me=O without=O any=O warning=O ,=O running=O simply=O basic=S Chrome=O .=O
But guess what ? ( you have to buy an external dvd drive it does n't have a built in type ) The notebook ca n't be used because it does n't read anything for an external drive .####But=O guess=O what=O ?=O (=O you=O have=O to=O buy=O an=O external=T-NEG dvd=T-NEG drive=T-NEG it=O does=O n't=O have=O a=O built=O in=O type=O )=O The=O notebook=O ca=O n't=O be=O used=O because=O it=O does=O n't=O read=O anything=O for=O an=O external=TT-NEG drive=TT-NEG .=O####But=O guess=O what=O ?=O (=O you=O have=O to=O buy=O an=O external=O dvd=O drive=O it=O does=S n't=S have=S a=O built=O in=O type=O )=O The=O notebook=O ca=O n't=O be=O used=O because=O it=O does=SS n't=SS read=SS anything=O for=O an=O external=O drive=O .=O
GET THIS COMPUTER FOR PORTABILITY AND FAST PROCESSING ! ! !####GET=O THIS=O COMPUTER=O FOR=O PORTABILITY=O AND=O FAST=O PROCESSING=T-POS !=O !=O !=O####GET=O THIS=O COMPUTER=O FOR=O PORTABILITY=O AND=O FAST=S PROCESSING=O !=O !=O !=O
Supplied software : The software that comes with this machine is greatly welcomed compared to what Windows comes with .####Supplied=T-NEU software=T-NEU :=O The=O software=TT-POS that=O comes=O with=O this=O machine=O is=O greatly=O welcomed=O compared=O to=O what=O Windows=O comes=O with=O .=O####Supplied=O software=O :=O The=O software=O that=O comes=O with=O this=O machine=O is=O greatly=S welcomed=S compared=O to=O what=O Windows=O comes=O with=O .=O
I 'm tired of the inept service .####I=O 'm=O tired=O of=O the=O inept=O service=T-NEG .=O####I=O 'm=O tired=S of=S the=O inept=O service=O .=O
Garageband is easy to work with , like all the other apple applications I 've had experience with .####Garageband=T-POS is=O easy=O to=O work=O with=O ,=O like=O all=O the=O other=O apple=TT-POS applications=TT-POS I=O 've=O had=O experience=O with=O .=O####Garageband=O is=O easy=S to=O work=O with=O ,=O like=O all=O the=O other=O apple=O applications=O I=O 've=O had=O experience=O with=O .=O
This laptop looked brand new and was shipped very quickly .####This=O laptop=O looked=O brand=O new=O and=O was=O shipped=T-POS very=O quickly=O .=O####This=O laptop=O looked=O brand=O new=O and=O was=O shipped=O very=O quickly=S .=O
Info : Windows failed to load because the kernal is missing , or corrupt .####Info=O :=O Windows=T-NEG failed=O to=O load=O because=O the=O kernal=TT-NEG is=O missing=O ,=O or=O corrupt=O .=O####Info=O :=O Windows=O failed=S to=O load=O because=O the=O kernal=O is=O missing=SS ,=O or=O corrupt=SS .=O
The display on this computer is the best I 've seen in a very long time , the battery life is very long and very convenient .####The=O display=T-POS on=O this=O computer=O is=O the=O best=O I=O 've=O seen=O in=O a=O very=O long=O time=O ,=O the=O battery=TT-POS life=TT-POS is=O very=O long=O and=O very=O convenient=O .=O####The=O display=O on=O this=O computer=O is=O the=O best=S I=O 've=O seen=O in=O a=O very=O long=O time=O ,=O the=O battery=O life=O is=O very=O long=SS and=O very=O convenient=SS .=O
In the first moth of owning this computer its hardrive failed which had to be replaced .####In=O the=O first=O moth=O of=O owning=O this=O computer=O its=O hardrive=T-NEG failed=O which=O had=O to=O be=O replaced=O .=O####In=O the=O first=O moth=O of=O owning=O this=O computer=O its=O hardrive=O failed=S which=O had=O to=O be=O replaced=S .=O
Its also FUN to use !####Its=O also=O FUN=O to=O use=T-POS !=O####Its=O also=O FUN=S to=O use=O !=O
The graphics and screen are stunning and although I was a PC person , I was able to understand how to use a mac fairly quickly .####The=O graphics=T-POS and=O screen=TT-POS are=O stunning=O and=O although=O I=O was=O a=O PC=O person=O ,=O I=O was=O able=O to=O understand=O how=O to=O use=O a=O mac=O fairly=O quickly=O .=O####The=O graphics=O and=O screen=O are=O stunning=S and=O although=O I=O was=O a=O PC=O person=O ,=O I=O was=O able=O to=O understand=O how=O to=O use=O a=O mac=O fairly=O quickly=O .=O
WIth the upgraded memory , the MacBook Pro never has an issue running many many applications at once !####WIth=O the=O upgraded=T-POS memory=T-POS ,=O the=O MacBook=O Pro=O never=O has=O an=O issue=O running=O many=O many=O applications=O at=O once=O !=O####WIth=O the=O upgraded=O memory=O ,=O the=O MacBook=O Pro=O never=S has=S an=S issue=S running=O many=O many=O applications=O at=O once=O !=O
Simple to use , and great graphics .####Simple=O to=O use=TT-POS ,=O and=O great=O graphics=T-POS .=O####Simple=SS to=O use=O ,=O and=O great=S graphics=O .=O
The internet speed is spectacular .####The=O internet=T-POS speed=T-POS is=O spectacular=O .=O####The=O internet=O speed=O is=O spectacular=S .=O
My husband uses it mostly for games , email and music .####My=O husband=O uses=O it=O mostly=O for=O games=T-NEU ,=O email=O and=O music=O .=O####My=O husband=O uses=O it=O mostly=S for=O games=O ,=O email=O and=O music=O .=O
I just took the broken cords into the Apple store and they gave me new ones .####I=O just=O took=O the=O broken=O cords=T-POS into=O the=O Apple=O store=O and=O they=O gave=O me=O new=O ones=O .=O####I=O just=O took=O the=O broken=S cords=O into=O the=O Apple=O store=O and=O they=O gave=O me=O new=O ones=O .=O
Apparently under the screen there are 2 little screws and when the screen gets moved back and forth , they come loose .####Apparently=O under=O the=O screen=T-NEU there=O are=O 2=O little=O screws=O and=O when=O the=O screen=O gets=O moved=O back=O and=O forth=O ,=O they=O come=O loose=O .=O####Apparently=O under=O the=O screen=O there=O are=O 2=O little=O screws=O and=O when=O the=O screen=O gets=O moved=O back=O and=O forth=O ,=O they=O come=O loose=S .=O
Downfalls : sharp edges .####Downfalls=O :=O sharp=O edges=T-NEG .=O####Downfalls=S :=O sharp=S edges=O .=O
The screen is gorgeous - yummy good .####The=O screen=T-POS is=O gorgeous=O -=O yummy=O good=O .=O####The=O screen=O is=O gorgeous=S -=O yummy=O good=S .=O
I had it four months when my disc drive refused to open .####I=O had=O it=O four=O months=O when=O my=O disc=T-NEG drive=T-NEG refused=O to=O open=O .=O####I=O had=O it=O four=O months=O when=O my=O disc=O drive=O refused=S to=S open=S .=O
So , after Apple replaced the hard drive I enjoyed another 4 months of my new computer , until it froze this morning -- completely .####So=O ,=O after=O Apple=O replaced=O the=O hard=T-NEU drive=T-NEU I=O enjoyed=O another=O 4=O months=O of=O my=O new=O computer=O ,=O until=O it=O froze=O this=O morning=O --=O completely=O .=O####So=O ,=O after=O Apple=O replaced=S the=O hard=O drive=O I=O enjoyed=S another=O 4=O months=O of=O my=O new=O computer=O ,=O until=O it=O froze=S this=O morning=O --=O completely=O .=O
Once again , I was told it was the suspicious power supply problem .####Once=O again=O ,=O I=O was=O told=O it=O was=O the=O suspicious=O power=T-NEG supply=T-NEG problem=O .=O####Once=O again=O ,=O I=O was=O told=O it=O was=O the=O suspicious=S power=O supply=O problem=O .=O
The Macbook starts fast , does n't crash , has a fantastic display , is small and light ( I have the 13.3 '' model ) , and is n't always complaining about updates , lost connections , errors , blue screens , etc .####The=O Macbook=O starts=TT-POS fast=O ,=O does=O n't=O crash=O ,=O has=O a=O fantastic=O display=T-POS ,=O is=O small=O and=O light=O (=O I=O have=O the=O 13.3=O ''=O model=O )=O ,=O and=O is=O n't=O always=O complaining=O about=O updates=O ,=O lost=O connections=O ,=O errors=O ,=O blue=O screens=O ,=O etc=O .=O####The=O Macbook=O starts=O fast=SS ,=O does=O n't=O crash=O ,=O has=O a=O fantastic=S display=O ,=O is=O small=O and=O light=O (=O I=O have=O the=O 13.3=O ''=O model=O )=O ,=O and=O is=O n't=O always=O complaining=O about=O updates=O ,=O lost=O connections=O ,=O errors=O ,=O blue=O screens=O ,=O etc=O .=O
In addition , all the design tools on Pages and Keynotes makes it much easier to create professional looking documents and presentations .####In=O addition=O ,=O all=O the=O design=O tools=O on=O Pages=T-POS and=O Keynotes=TT-POS makes=O it=O much=O easier=O to=O create=O professional=O looking=O documents=O and=O presentations=O .=O####In=O addition=O ,=O all=O the=O design=O tools=O on=O Pages=O and=O Keynotes=O makes=O it=O much=O easier=S to=O create=O professional=S looking=O documents=O and=O presentations=O .=O
I actually had the hard drive replaced twice , the mother board once , the dvd drive twice , then they FINALLY agreed to replace it , ( ALL OF THIS IN LESS THAN 1 1/2 YEARS !####I=O actually=O had=O the=O hard=T-NEG drive=T-NEG replaced=O twice=O ,=O the=O mother=TT-NEG board=TT-NEG once=O ,=O the=O dvd=TTT-NEG drive=TTT-NEG twice=O ,=O then=O they=O FINALLY=O agreed=O to=O replace=O it=O ,=O (=O ALL=O OF=O THIS=O IN=O LESS=O THAN=O 1=O 1/2=O YEARS=O !=O####I=O actually=O had=O the=O hard=O drive=O replaced=S twice=O ,=O the=O mother=O board=O once=O ,=O the=O dvd=O drive=O twice=O ,=O then=O they=O FINALLY=O agreed=O to=O replace=O it=O ,=O (=O ALL=O OF=O THIS=O IN=O LESS=O THAN=O 1=O 1/2=O YEARS=O !=O
The guy then said that if I insist on having the hinge tightened , they can do it for me but I have to accept the condition after the `` repair '' .####The=O guy=O then=O said=O that=O if=O I=O insist=O on=O having=O the=O hinge=T-NEU tightened=O ,=O they=O can=O do=O it=O for=O me=O but=O I=O have=O to=O accept=O the=O condition=O after=O the=O ``=O repair=O ''=O .=O####The=O guy=O then=O said=O that=O if=O I=O insist=O on=O having=O the=O hinge=O tightened=S ,=O they=O can=O do=O it=O for=O me=O but=O I=O have=O to=O accept=O the=O condition=O after=O the=O ``=O repair=O ''=O .=O
I love the feel of the key board , as well as the trackpad .####I=O love=O the=O feel=O of=O the=O key=T-POS board=T-POS ,=O as=O well=O as=O the=O trackpad=TT-POS .=O####I=O love=S the=O feel=O of=O the=O key=O board=O ,=O as=O well=O as=O the=O trackpad=O .=O
Now I have the best of both worlds with all of the power and ease of the Mac !####Now=O I=O have=O the=O best=O of=O both=O worlds=O with=O all=O of=O the=O power=T-POS and=O ease=TT-POS of=O the=O Mac=O !=O####Now=O I=O have=O the=O best=S of=O both=O worlds=O with=O all=O of=O the=O power=O and=O ease=O of=O the=O Mac=O !=O
Ease of use is just one of the benefits I love about my Mac .####Ease=O of=O use=T-POS is=O just=O one=O of=O the=O benefits=O I=O love=O about=O my=O Mac=O .=O####Ease=S of=O use=O is=O just=O one=O of=O the=O benefits=S I=O love=S about=O my=O Mac=O .=O
Now the machine wo n't connect and Toshiba says that they did replace the connection card in May but they only warranty the repair for 30 days and now I 'm out of warranty even though this has been a constant 5 month occurance since I bought the netbook .####Now=O the=O machine=O wo=O n't=O connect=O and=O Toshiba=O says=O that=O they=O did=O replace=O the=O connection=T-NEU card=T-NEU in=O May=O but=O they=O only=O warranty=O the=O repair=O for=O 30=O days=O and=O now=O I=O 'm=O out=O of=O warranty=O even=O though=O this=O has=O been=O a=O constant=O 5=O month=O occurance=O since=O I=O bought=O the=O netbook=O .=O####Now=O the=O machine=O wo=O n't=O connect=O and=O Toshiba=O says=O that=O they=O did=O replace=S the=O connection=O card=O in=O May=O but=O they=O only=O warranty=O the=O repair=O for=O 30=O days=O and=O now=O I=O 'm=O out=O of=O warranty=O even=O though=O this=O has=O been=O a=O constant=O 5=O month=O occurance=O since=O I=O bought=O the=O netbook=O .=O
Browsing , also , was no problem for me when I used itunes ( which usually slows down my PC ) .####Browsing=T-POS ,=O also=O ,=O was=O no=O problem=O for=O me=O when=O I=O used=O itunes=O (=O which=O usually=O slows=O down=O my=O PC=O )=O .=O####Browsing=O ,=O also=O ,=O was=O no=S problem=S for=O me=O when=O I=O used=O itunes=O (=O which=O usually=O slows=O down=O my=O PC=O )=O .=O
Again , decent comp for the price , and I was in need of one quickly as my other laptop died on me .####Again=O ,=O decent=O comp=O for=O the=O price=T-POS ,=O and=O I=O was=O in=O need=O of=O one=O quickly=O as=O my=O other=O laptop=O died=O on=O me=O .=O####Again=O ,=O decent=S comp=O for=O the=O price=O ,=O and=O I=O was=O in=O need=O of=O one=O quickly=O as=O my=O other=O laptop=O died=O on=O me=O .=O
My friend just had to replace his entire motherboard , so did my wife , and it looks like I will have to as well .####My=O friend=O just=O had=O to=O replace=O his=O entire=O motherboard=T-NEG ,=O so=O did=O my=O wife=O ,=O and=O it=O looks=O like=O I=O will=O have=O to=O as=O well=O .=O####My=O friend=O just=O had=O to=O replace=S his=O entire=O motherboard=O ,=O so=O did=O my=O wife=O ,=O and=O it=O looks=O like=O I=O will=O have=O to=O as=O well=O .=O
Toshiba customer services will indirectly deal with your problems by constantly tranferring you from one country to another , and I am not kidding you , I called different hours of the day and you 'll get someone else from another country trying to get you to tell them your life story all over again , since they make it sound like they do n't have your history list of your calls right in front of them .####Toshiba=T-NEG customer=T-NEG services=T-NEG will=O indirectly=O deal=O with=O your=O problems=O by=O constantly=O tranferring=O you=O from=O one=O country=O to=O another=O ,=O and=O I=O am=O not=O kidding=O you=O ,=O I=O called=O different=O hours=O of=O the=O day=O and=O you=O 'll=O get=O someone=O else=O from=O another=O country=O trying=O to=O get=O you=O to=O tell=O them=O your=O life=O story=O all=O over=O again=O ,=O since=O they=O make=O it=O sound=O like=O they=O do=O n't=O have=O your=O history=O list=O of=O your=O calls=O right=O in=O front=O of=O them=O .=O####Toshiba=O customer=O services=O will=O indirectly=S deal=O with=O your=O problems=O by=O constantly=O tranferring=O you=O from=O one=O country=O to=O another=O ,=O and=O I=O am=O not=O kidding=O you=O ,=O I=O called=O different=O hours=O of=O the=O day=O and=O you=O 'll=O get=O someone=O else=O from=O another=O country=O trying=O to=O get=O you=O to=O tell=O them=O your=O life=O story=O all=O over=O again=O ,=O since=O they=O make=O it=O sound=O like=O they=O do=O n't=O have=O your=O history=O list=O of=O your=O calls=O right=O in=O front=O of=O them=O .=O
Quality Display I was surprised with the performance and quality of this HP Laptop .####Quality=T-POS Display=T-POS I=O was=O surprised=O with=O the=O performance=TT-POS and=O quality=TTT-POS of=O this=O HP=O Laptop=O .=O####Quality=O Display=O I=O was=O surprised=S with=O the=O performance=O and=O quality=O of=O this=O HP=O Laptop=O .=O
Its fast , has High definition quality in the videos .####Its=O fast=O ,=O has=O High=O definition=T-POS quality=T-POS in=O the=O videos=O .=O####Its=O fast=O ,=O has=O High=S definition=O quality=O in=O the=O videos=O .=O
Speakers do n't get that loud , but good enough .####Speakers=T-POS do=O n't=O get=O that=O loud=O ,=O but=O good=O enough=O .=O####Speakers=O do=S n't=S get=S that=S loud=S ,=O but=O good=S enough=O .=O
Another Great thing is the Beast graphics .####Another=O Great=O thing=O is=O the=O Beast=T-POS graphics=T-POS .=O####Another=O Great=S thing=O is=O the=O Beast=O graphics=O .=O
Everything I have tried has worked and I never have to carry the wall charger cause the battery is so awesome .####Everything=O I=O have=O tried=O has=O worked=O and=O I=O never=O have=O to=O carry=O the=O wall=O charger=O cause=O the=O battery=T-POS is=O so=O awesome=O .=O####Everything=O I=O have=O tried=O has=O worked=O and=O I=O never=O have=O to=O carry=O the=O wall=O charger=O cause=O the=O battery=O is=O so=O awesome=S .=O
Screen is crystal clear , yes it 's small - but it 's a netbook !####Screen=T-POS is=O crystal=O clear=O ,=O yes=O it=O 's=O small=O -=O but=O it=O 's=O a=O netbook=O !=O####Screen=O is=O crystal=S clear=S ,=O yes=O it=O 's=O small=S -=O but=O it=O 's=O a=O netbook=O !=O
Screen size is perfect for portable use in any environment .####Screen=T-POS size=T-POS is=O perfect=O for=O portable=O use=O in=O any=O environment=O .=O####Screen=O size=O is=O perfect=S for=O portable=O use=O in=O any=O environment=O .=O
First , it does not have a push button to open the lid .####First=O ,=O it=O does=O not=O have=O a=O push=T-NEG button=T-NEG to=O open=O the=O lid=O .=O####First=O ,=O it=O does=S not=S have=O a=O push=O button=O to=O open=O the=O lid=O .=O
I used to build my own desktops from the component parts , and recently my 7 year old Pentium 4 with HT 1 GB ram SATA desktop stopped working ( this was a rock star 7 years ago ) .####I=O used=O to=O build=O my=O own=O desktops=O from=O the=O component=O parts=O ,=O and=O recently=O my=O 7=O year=O old=O Pentium=T-NEU 4=T-NEU with=O HT=O 1=TT-NEU GB=TT-NEU ram=TT-NEU SATA=O desktop=O stopped=O working=O (=O this=O was=O a=O rock=O star=O 7=O years=O ago=O )=O .=O####I=O used=O to=O build=O my=O own=O desktops=O from=O the=O component=O parts=O ,=O and=O recently=O my=O 7=O year=O old=O Pentium=O 4=O with=O HT=O 1=O GB=O ram=O SATA=O desktop=O stopped=S working=S (=O this=O was=O a=O rock=O star=O 7=O years=O ago=O )=O .=O
) And printing from either word processor is an adventure .####)=O And=O printing=O from=O either=O word=T-NEG processor=T-NEG is=O an=O adventure=O .=O####)=O And=O printing=O from=O either=O word=O processor=O is=O an=O adventure=S .=O
After purchasing this thing , I find out that I need a special interface device to connect my camera , and that it can not be purchased at the store - only on line .####After=O purchasing=O this=O thing=O ,=O I=O find=O out=O that=O I=O need=O a=O special=O interface=T-NEG device=T-NEG to=O connect=O my=O camera=O ,=O and=O that=O it=O can=O not=O be=O purchased=O at=O the=O store=O -=O only=O on=O line=O .=O####After=O purchasing=O this=O thing=O ,=O I=O find=O out=O that=O I=O need=O a=O special=S interface=O device=O to=O connect=O my=O camera=O ,=O and=O that=O it=O can=O not=O be=O purchased=O at=O the=O store=O -=O only=O on=O line=O .=O
Another included program that is laughable is the chess game .####Another=O included=T-NEG program=T-NEG that=O is=O laughable=O is=O the=O chess=O game=O .=O####Another=O included=O program=O that=O is=O laughable=S is=O the=O chess=O game=O .=O
It works great for general internet use , Microsoft Office apps , home bookkeeping , etc .####It=O works=O great=O for=O general=O internet=TT-POS use=TT-POS ,=O Microsoft=T-POS Office=T-POS apps=T-POS ,=O home=O bookkeeping=O ,=O etc=O .=O####It=O works=O great=S for=O general=O internet=O use=O ,=O Microsoft=O Office=O apps=O ,=O home=O bookkeeping=O ,=O etc=O .=O
It played various games without problems and ran aero smoothly and flawlessly .####It=O played=O various=O games=T-NEU without=O problems=O and=O ran=O aero=TT-NEU smoothly=O and=O flawlessly=O .=O####It=O played=O various=O games=O without=S problems=S and=O ran=O aero=O smoothly=SS and=O flawlessly=SS .=O
After replacing the hard drive the battery stopped working ( 3 months of use ) which was frustrating .####After=O replacing=O the=O hard=T-NEU drive=T-NEU the=O battery=TT-NEG stopped=O working=O (=O 3=O months=O of=O use=O )=O which=O was=O frustrating=O .=O####After=O replacing=S the=O hard=O drive=O the=O battery=O stopped=SS working=SS (=O 3=O months=O of=O use=O )=O which=O was=O frustrating=O .=O
From the get-go , the M6809 was unsteady in its operation ;####From=O the=O get-go=O ,=O the=O M6809=O was=O unsteady=O in=O its=O operation=T-NEG ;=O####From=O the=O get-go=O ,=O the=O M6809=O was=O unsteady=S in=O its=O operation=O ;=O
Its small enough where I can take it pretty much anywhere , but still has a big enough screen to get everything done .####Its=O small=O enough=O where=O I=O can=O take=O it=O pretty=O much=O anywhere=O ,=O but=O still=O has=O a=O big=O enough=O screen=T-POS to=O get=O everything=O done=O .=O####Its=O small=O enough=O where=O I=O can=O take=O it=O pretty=O much=O anywhere=O ,=O but=O still=O has=O a=O big=S enough=O screen=O to=O get=O everything=O done=O .=O
It even has a great webcam , and Skype works very well .####It=O even=O has=O a=O great=O webcam=T-POS ,=O and=O Skype=TT-POS works=O very=O well=O .=O####It=O even=O has=O a=O great=S webcam=O ,=O and=O Skype=O works=O very=O well=SS .=O
I love the solid machined aluminum frame , and the keyboard is the best of any laptop I 've used .####I=O love=O the=O solid=O machined=T-POS aluminum=T-POS frame=T-POS ,=O and=O the=O keyboard=TT-POS is=O the=O best=O of=O any=O laptop=O I=O 've=O used=O .=O####I=O love=S the=O solid=S machined=O aluminum=O frame=O ,=O and=O the=O keyboard=O is=O the=O best=SS of=O any=O laptop=O I=O 've=O used=O .=O
This computer I used daily nice compact design .####This=O computer=O I=O used=O daily=O nice=O compact=O design=T-POS .=O####This=O computer=O I=O used=O daily=O nice=S compact=S design=O .=O
The ATI graphics card is a huge plus , definitely a good value if you need to be able to run some slightly older games that a Intel built-in card would have trouble with , such as Half-Life 2 or even World of Warcraft .####The=O ATI=T-POS graphics=T-POS card=T-POS is=O a=O huge=O plus=O ,=O definitely=O a=O good=O value=O if=O you=O need=O to=O be=O able=O to=O run=O some=O slightly=O older=O games=TTT-NEU that=O a=O Intel=TT-POS built-in=TT-POS card=TT-POS would=O have=O trouble=O with=O ,=O such=O as=O Half-Life=O 2=O or=O even=O World=O of=O Warcraft=O .=O####The=O ATI=O graphics=O card=O is=O a=O huge=S plus=S ,=O definitely=O a=O good=O value=O if=O you=O need=O to=O be=O able=O to=O run=O some=O slightly=O older=SSS games=O that=O a=O Intel=O built-in=O card=O would=O have=O trouble=SS with=O ,=O such=O as=O Half-Life=O 2=O or=O even=O World=O of=O Warcraft=O .=O
I preferred the fit and feel of the 13 inch .####I=O preferred=O the=O fit=O and=O feel=O of=O the=O 13=T-POS inch=T-POS .=O####I=O preferred=S the=O fit=O and=O feel=O of=O the=O 13=O inch=O .=O
power supply went bad after 2 weeks --####power=T-NEG supply=T-NEG went=O bad=O after=O 2=O weeks=O --=O####power=O supply=O went=O bad=S after=O 2=O weeks=O --=O
The screen takes some getting use to , because it is smaller than the laptop .####The=O screen=T-NEG takes=O some=O getting=O use=O to=O ,=O because=O it=O is=O smaller=O than=O the=O laptop=O .=O####The=O screen=O takes=O some=O getting=O use=O to=O ,=O because=O it=O is=O smaller=S than=O the=O laptop=O .=O
I regret buying it before understanding how awful it is to use .####I=O regret=O buying=O it=O before=O understanding=O how=O awful=O it=O is=O to=O use=T-NEG .=O####I=O regret=O buying=O it=O before=O understanding=O how=O awful=S it=O is=O to=O use=O .=O
The right speaker did not work .####The=O right=T-NEG speaker=T-NEG did=O not=O work=O .=O####The=O right=O speaker=O did=O not=S work=S .=O
Dealing with the support drone on the other end of the chat was sheer torture .####Dealing=O with=O the=O support=T-NEG drone=O on=O the=O other=O end=O of=O the=O chat=O was=O sheer=O torture=O .=O####Dealing=O with=O the=O support=O drone=O on=O the=O other=O end=O of=O the=O chat=O was=O sheer=S torture=S .=O
The Final Cut Pro on this laptop is so fast and easy , and I can use this to seemlessly transfer all my work to my home computer , which is also a mac .####The=O Final=T-POS Cut=T-POS Pro=T-POS on=O this=O laptop=O is=O so=O fast=O and=O easy=O ,=O and=O I=O can=O use=O this=O to=O seemlessly=O transfer=O all=O my=O work=O to=O my=O home=O computer=O ,=O which=O is=O also=O a=O mac=O .=O####The=O Final=O Cut=O Pro=O on=O this=O laptop=O is=O so=O fast=S and=O easy=S ,=O and=O I=O can=O use=O this=O to=O seemlessly=O transfer=O all=O my=O work=O to=O my=O home=O computer=O ,=O which=O is=O also=O a=O mac=O .=O
The computer runs extremely slowly , whether opening Word or My Computer .####The=O computer=O runs=T-NEG extremely=O slowly=O ,=O whether=O opening=O Word=O or=O My=O Computer=O .=O####The=O computer=O runs=O extremely=O slowly=S ,=O whether=O opening=O Word=O or=O My=O Computer=O .=O
super fast processor and really nice graphics card ...####super=O fast=O processor=T-POS and=O really=O nice=O graphics=TT-POS card=TT-POS ...=O####super=O fast=S processor=O and=O really=O nice=SS graphics=O card=O ...=O
But sitting on a lap or on a desk in front of you it looks more than big enough ( this could be because Im used to my Lenovo 10 tablet now ) plus this is a great size if I want to unplug the external keyboard , mouse , and monitor to take it with me when I take photos and video .####But=O sitting=O on=O a=O lap=O or=O on=O a=O desk=O in=O front=O of=O you=O it=O looks=O more=O than=O big=O enough=O (=O this=O could=O be=O because=O Im=O used=O to=O my=O Lenovo=O 10=O tablet=O now=O )=O plus=O this=O is=O a=O great=O size=T-POS if=O I=O want=O to=O unplug=O the=O external=O keyboard=O ,=O mouse=O ,=O and=O monitor=O to=O take=O it=O with=O me=O when=O I=O take=O photos=O and=O video=O .=O####But=O sitting=O on=O a=O lap=O or=O on=O a=O desk=O in=O front=O of=O you=O it=O looks=O more=O than=O big=O enough=O (=O this=O could=O be=O because=O Im=O used=O to=O my=O Lenovo=O 10=O tablet=O now=O )=O plus=O this=O is=O a=O great=S size=O if=O I=O want=O to=O unplug=O the=O external=O keyboard=O ,=O mouse=O ,=O and=O monitor=O to=O take=O it=O with=O me=O when=O I=O take=O photos=O and=O video=O .=O
The only objection I have is that after you buy it the windows 7 system is a starter and charges for the upgrade .####The=O only=O objection=O I=O have=O is=O that=O after=O you=O buy=O it=O the=O windows=T-NEG 7=T-NEG system=T-NEG is=O a=O starter=O and=O charges=O for=O the=O upgrade=O .=O####The=O only=O objection=S I=O have=O is=O that=O after=O you=O buy=O it=O the=O windows=O 7=O system=O is=O a=O starter=O and=O charges=O for=O the=O upgrade=O .=O
I dislike the weight and size , cubersome .####I=O dislike=O the=O weight=T-NEG and=O size=TT-NEG ,=O cubersome=O .=O####I=O dislike=S the=O weight=O and=O size=O ,=O cubersome=S .=O
The wheel that turns the volume up and down does n't work in real time .####The=O wheel=T-NEG that=O turns=O the=O volume=O up=O and=O down=O does=O n't=O work=O in=O real=O time=O .=O####The=O wheel=O that=O turns=O the=O volume=O up=O and=O down=O does=S n't=S work=S in=O real=O time=O .=O
I can not be happier with the service or product .####I=O can=O not=O be=O happier=O with=O the=O service=T-POS or=O product=O .=O####I=O can=S not=S be=S happier=S with=O the=O service=O or=O product=O .=O
I do transcription work on the side , and the flatline keyboard makes typing quick and easy as well .####I=O do=O transcription=O work=O on=O the=O side=O ,=O and=O the=O flatline=T-POS keyboard=T-POS makes=O typing=O quick=O and=O easy=O as=O well=O .=O####I=O do=O transcription=O work=O on=O the=O side=O ,=O and=O the=O flatline=O keyboard=O makes=O typing=O quick=S and=O easy=S as=O well=O .=O
Speakers does n't sound that great .####Speakers=T-NEG does=O n't=O sound=O that=O great=O .=O####Speakers=O does=S n't=S sound=S that=S great=S .=O
I love windows 7 but i ca n't give Toshiba any credit for that , unless y'all get serious about ergonomics and making required connections less obtrusive i will be looking to different manufacturer next time .####I=O love=O windows=T-POS 7=T-POS but=O i=O ca=O n't=O give=O Toshiba=O any=O credit=O for=O that=O ,=O unless=O y'all=O get=O serious=O about=O ergonomics=TT-NEG and=O making=O required=O connections=TTT-NEG less=O obtrusive=O i=O will=O be=O looking=O to=O different=O manufacturer=O next=O time=O .=O####I=O love=S windows=O 7=O but=O i=O ca=O n't=O give=O Toshiba=O any=O credit=O for=O that=O ,=O unless=O y'all=O get=O serious=SS about=O ergonomics=O and=O making=O required=O connections=O less=SSS obtrusive=SSS i=O will=O be=O looking=O to=O different=O manufacturer=O next=O time=O .=O
The `` abuse '' is that I pushed the power plug in too hard .####The=O ``=O abuse=O ''=O is=O that=O I=O pushed=O the=O power=T-NEG plug=T-NEG in=O too=O hard=O .=O####The=O ``=O abuse=O ''=O is=O that=O I=O pushed=O the=O power=O plug=O in=O too=S hard=S .=O
The resolution on the screen is almost pure HD .####The=O resolution=T-POS on=T-POS the=T-POS screen=T-POS is=O almost=O pure=O HD=O .=O####The=O resolution=O on=O the=O screen=O is=O almost=O pure=S HD=S .=O
Not sure how I recommend it for quality gaming , as I have a desktop rig for that reason .####Not=O sure=O how=O I=O recommend=O it=O for=O quality=O gaming=T-NEG ,=O as=O I=O have=O a=O desktop=O rig=O for=O that=O reason=O .=O####Not=O sure=O how=O I=O recommend=O it=O for=O quality=S gaming=O ,=O as=O I=O have=O a=O desktop=O rig=O for=O that=O reason=O .=O
The Internet Explorer was very slow from the very beginning .####The=O Internet=T-NEG Explorer=T-NEG was=O very=O slow=O from=O the=O very=O beginning=O .=O####The=O Internet=O Explorer=O was=O very=O slow=S from=O the=O very=O beginning=O .=O
The AC power port becomes loose over time####The=O AC=T-NEG power=T-NEG port=T-NEG becomes=O loose=O over=O time=O####The=O AC=O power=O port=O becomes=O loose=S over=O time=O
As a user of a PC , I will will admit that the macBook Pro has a better running system in which I found myself `` Getting the job done quicker .####As=O a=O user=O of=O a=O PC=O ,=O I=O will=O will=O admit=O that=O the=O macBook=O Pro=O has=O a=O better=O running=T-POS system=T-POS in=O which=O I=O found=O myself=O ``=O Getting=O the=O job=O done=O quicker=O .=O####As=O a=O user=O of=O a=O PC=O ,=O I=O will=O will=O admit=O that=O the=O macBook=O Pro=O has=O a=O better=S running=O system=O in=O which=O I=O found=O myself=O ``=O Getting=O the=O job=O done=O quicker=O .=O
There are no gold key numbers too intall programs , you must use the serial numbers that it does not accept and then things are limited as far a working because they are only good for a short time .####There=O are=O no=O gold=O key=O numbers=O too=O intall=O programs=T-NEG ,=O you=O must=O use=O the=O serial=O numbers=O that=O it=O does=O not=O accept=O and=O then=O things=O are=O limited=O as=O far=O a=O working=O because=O they=O are=O only=O good=O for=O a=O short=O time=O .=O####There=O are=O no=O gold=O key=O numbers=O too=O intall=O programs=O ,=O you=O must=O use=O the=O serial=O numbers=O that=O it=O does=O not=O accept=O and=O then=O things=O are=O limited=S as=O far=O a=O working=O because=O they=O are=O only=O good=O for=O a=O short=O time=O .=O
Enjoy that Toshib force and durability unparalleled####Enjoy=O that=O Toshib=O force=T-POS and=O durability=TT-POS unparalleled=O####Enjoy=S that=O Toshib=O force=O and=O durability=O unparalleled=SS
Which is great I am running Vista Business and scored a 5.X on the index I have never seen a windows machine have a total score in the 5 's .####Which=O is=O great=O I=O am=O running=O Vista=T-POS Business=T-POS and=O scored=O a=O 5.X=O on=O the=O index=O I=O have=O never=O seen=O a=O windows=O machine=O have=O a=O total=O score=O in=O the=O 5=O 's=O .=O####Which=O is=O great=S I=O am=O running=O Vista=O Business=O and=O scored=O a=O 5.X=O on=O the=O index=O I=O have=O never=O seen=O a=O windows=O machine=O have=O a=O total=O score=O in=O the=O 5=O 's=O .=O
so the fact that the computer does not work on the 24 twenty fourth day is my fault .####so=O the=O fact=O that=O the=O computer=O does=O not=O work=T-NEG on=O the=O 24=O twenty=O fourth=O day=O is=O my=O fault=O .=O####so=O the=O fact=O that=O the=O computer=O does=S not=S work=O on=O the=O 24=O twenty=O fourth=O day=O is=O my=O fault=O .=O
the battery is irreplaceable .####the=O battery=T-NEG is=O irreplaceable=O .=O####the=O battery=O is=O irreplaceable=S .=O
I have never really been big on downloading anything so I was n't too worried about getting a virus , plus I thought I was protected by Norton .####I=O have=O never=O really=O been=O big=O on=O downloading=O anything=O so=O I=O was=O n't=O too=O worried=O about=O getting=O a=O virus=O ,=O plus=O I=O thought=O I=O was=O protected=O by=O Norton=T-NEG .=O####I=O have=O never=O really=O been=O big=O on=O downloading=O anything=O so=O I=O was=O n't=O too=O worried=O about=O getting=O a=O virus=O ,=O plus=O I=O thought=O I=O was=O protected=S by=O Norton=O .=O
The internet was locekd and froze every time it was trying to be used , and the command prompt would not work at all .####The=O internet=T-NEG was=O locekd=O and=O froze=O every=O time=O it=O was=O trying=O to=O be=O used=O ,=O and=O the=O command=TT-NEG prompt=TT-NEG would=O not=O work=O at=O all=O .=O####The=O internet=O was=O locekd=S and=O froze=S every=O time=O it=O was=O trying=O to=O be=O used=O ,=O and=O the=O command=O prompt=O would=O not=SS work=SS at=O all=O .=O
It 's software and speed enable it to do amazing things .####It=O 's=O software=T-POS and=O speed=TT-POS enable=O it=O to=O do=O amazing=O things=O .=O####It=O 's=O software=O and=O speed=O enable=O it=O to=O do=O amazing=S things=O .=O
I am most impressed with the programming , including the iPhoto .####I=O am=O most=O impressed=O with=O the=O programming=T-POS ,=O including=O the=O iPhoto=TT-POS .=O####I=O am=O most=O impressed=S with=O the=O programming=O ,=O including=O the=O iPhoto=O .=O
Speakers too small to be of any real use .####Speakers=T-NEG too=O small=O to=O be=O of=O any=O real=O use=O .=O####Speakers=O too=S small=S to=O be=O of=O any=O real=O use=O .=O
I upgraded it 's RAM to 2GB , I am very happy with it .####I=O upgraded=O it=O 's=O RAM=T-POS to=O 2GB=O ,=O I=O am=O very=O happy=O with=O it=O .=O####I=O upgraded=S it=O 's=O RAM=O to=O 2GB=O ,=O I=O am=O very=O happy=S with=O it=O .=O
Battery life could be better but overall for the price and Toshiba 's reputation for laptops it 's great !####Battery=T-NEG life=T-NEG could=O be=O better=O but=O overall=O for=O the=O price=TT-POS and=O Toshiba=O 's=O reputation=O for=O laptops=O it=O 's=O great=O !=O####Battery=O life=O could=S be=S better=S but=O overall=O for=O the=O price=O and=O Toshiba=O 's=O reputation=O for=O laptops=O it=O 's=O great=SS !=O
The battery never held a charge longer than one hour and within two months , stopped holding a charge for more than ten minutes .####The=O battery=T-NEG never=O held=O a=O charge=TT-NEG longer=O than=O one=O hour=O and=O within=O two=O months=O ,=O stopped=O holding=O a=O charge=TTT-NEG for=O more=O than=O ten=O minutes=O .=O####The=O battery=O never=S held=O a=O charge=O longer=SS than=O one=O hour=O and=O within=O two=O months=O ,=O stopped=SSS holding=O a=O charge=O for=O more=O than=O ten=O minutes=O .=O
The Windows 7 Starter is , in my opinion , a great way to think about using your netbook : basics , basics , basics .####The=O Windows=T-POS 7=T-POS Starter=T-POS is=O ,=O in=O my=O opinion=O ,=O a=O great=O way=O to=O think=O about=O using=O your=O netbook=O :=O basics=O ,=O basics=O ,=O basics=O .=O####The=O Windows=O 7=O Starter=O is=O ,=O in=O my=O opinion=O ,=O a=O great=S way=O to=O think=O about=O using=O your=O netbook=O :=O basics=O ,=O basics=O ,=O basics=O .=O
The neat and organized icon list is a welcome change from cluttered and confusing desktop icons .####The=O neat=O and=O organized=O icon=T-POS list=T-POS is=O a=O welcome=O change=O from=O cluttered=O and=O confusing=O desktop=TT-NEG icons=TT-NEG .=O####The=O neat=S and=O organized=S icon=O list=O is=O a=O welcome=S change=O from=O cluttered=SS and=O confusing=SS desktop=O icons=O .=O
Apparently well -- built and gorgeous to look at , the i5 MacBook Pro is a winning combination of price and performance .####Apparently=O well=O --=O built=TTT-POS and=O gorgeous=O to=O look=TTTT-POS at=O ,=O the=O i5=O MacBook=O Pro=O is=O a=O winning=O combination=O of=O price=T-POS and=O performance=TT-POS .=O####Apparently=O well=SSS --=O built=O and=O gorgeous=SSSS to=O look=O at=O ,=O the=O i5=O MacBook=O Pro=O is=O a=O winning=S combination=O of=O price=O and=O performance=O .=O
The apple care has never failed me , and I expect it to be the same for this computer as well .####The=O apple=T-POS care=T-POS has=O never=O failed=O me=O ,=O and=O I=O expect=O it=O to=O be=O the=O same=O for=O this=O computer=O as=O well=O .=O####The=O apple=O care=O has=O never=S failed=S me=O ,=O and=O I=O expect=O it=O to=O be=O the=O same=O for=O this=O computer=O as=O well=O .=O
The Toshiba laptop I am using is easier to use than most I have tried .####The=O Toshiba=O laptop=O I=O am=O using=O is=O easier=O to=O use=T-POS than=O most=O I=O have=O tried=O .=O####The=O Toshiba=O laptop=O I=O am=O using=O is=O easier=S to=O use=O than=O most=O I=O have=O tried=O .=O
So we exchanged it for the same on and after 2 hours it did n't work .####So=O we=O exchanged=O it=O for=O the=O same=O on=O and=O after=O 2=O hours=O it=O did=O n't=O work=T-NEG .=O####So=O we=O exchanged=O it=O for=O the=O same=O on=O and=O after=O 2=O hours=O it=O did=S n't=S work=O .=O
the mouse is way way way too sensitive .####the=O mouse=T-NEG is=O way=O way=O way=O too=O sensitive=O .=O####the=O mouse=O is=O way=O way=O way=O too=S sensitive=S .=O
The OS is still as fast as the day that the laptop was purchased and continues to run flawlessly .####The=O OS=T-POS is=O still=O as=O fast=O as=O the=O day=O that=O the=O laptop=O was=O purchased=O and=O continues=O to=O run=TT-POS flawlessly=O .=O####The=O OS=O is=O still=O as=O fast=S as=O the=O day=O that=O the=O laptop=O was=O purchased=O and=O continues=O to=O run=O flawlessly=SS .=O
After way too many times sending the thing in for repairs ( delivery service was slow , and without the laptop I had no access to the internet , and thus no way of tracking it to find out when I might hope to see my computer again ) , it finally kicked the bucket after just over 2 years .####After=O way=O too=O many=O times=O sending=O the=O thing=O in=O for=O repairs=O (=O delivery=T-NEG service=T-NEG was=O slow=O ,=O and=O without=O the=O laptop=O I=O had=O no=O access=O to=O the=O internet=O ,=O and=O thus=O no=O way=O of=O tracking=O it=O to=O find=O out=O when=O I=O might=O hope=O to=O see=O my=O computer=O again=O )=O ,=O it=O finally=O kicked=O the=O bucket=O after=O just=O over=O 2=O years=O .=O####After=O way=O too=O many=O times=O sending=O the=O thing=O in=O for=O repairs=O (=O delivery=O service=O was=O slow=S ,=O and=O without=O the=O laptop=O I=O had=O no=O access=O to=O the=O internet=O ,=O and=O thus=O no=O way=O of=O tracking=O it=O to=O find=O out=O when=O I=O might=O hope=O to=O see=O my=O computer=O again=O )=O ,=O it=O finally=O kicked=O the=O bucket=O after=O just=O over=O 2=O years=O .=O
My friend reports the notebook is astonishing in performance , picture quality , and ease of use .####My=O friend=O reports=O the=O notebook=O is=O astonishing=O in=O performance=T-POS ,=O picture=TT-POS quality=TT-POS ,=O and=O ease=O of=O use=TTT-POS .=O####My=O friend=O reports=O the=O notebook=O is=O astonishing=S in=O performance=O ,=O picture=O quality=O ,=O and=O ease=SSS of=O use=O .=O
the i3 processor does n't seem to run hot and the fan rarely turns on .####the=O i3=T-POS processor=T-POS does=O n't=O seem=O to=O run=O hot=O and=O the=O fan=TT-POS rarely=O turns=O on=O .=O####the=O i3=O processor=O does=S n't=S seem=S to=S run=S hot=S and=O the=O fan=O rarely=SS turns=SS on=SS .=O
See when it comes to laptops you buy it and get just a normal operating system with trials of must need stuff that should come with it .####See=O when=O it=O comes=O to=O laptops=O you=O buy=O it=O and=O get=O just=O a=O normal=O operating=T-NEU system=T-NEU with=O trials=O of=O must=O need=O stuff=O that=O should=O come=O with=O it=O .=O####See=O when=O it=O comes=O to=O laptops=O you=O buy=O it=O and=O get=O just=O a=O normal=S operating=O system=O with=O trials=O of=O must=O need=O stuff=O that=O should=O come=O with=O it=O .=O
The only thing I do n't understand is that the resolution of the screen is n't high enough for some pages , such as Yahoo ! Mail .####The=O only=O thing=O I=O do=O n't=O understand=O is=O that=O the=O resolution=T-NEG of=T-NEG the=T-NEG screen=T-NEG is=O n't=O high=O enough=O for=O some=O pages=O ,=O such=O as=O Yahoo=O !=O Mail=O .=O####The=O only=O thing=O I=O do=O n't=O understand=O is=O that=O the=O resolution=O of=O the=O screen=O is=S n't=S high=S enough=S for=O some=O pages=O ,=O such=O as=O Yahoo=O !=O Mail=O .=O
very convenient when you travel and the battery life is excellent ...####very=O convenient=O when=O you=O travel=O and=O the=O battery=T-POS life=T-POS is=O excellent=O ...=O####very=O convenient=O when=O you=O travel=O and=O the=O battery=O life=O is=O excellent=S ...=O
the screen brightness automatically adjusts .####the=O screen=T-NEU brightness=T-NEU automatically=O adjusts=O .=O####the=O screen=O brightness=O automatically=S adjusts=S .=O
I especially like the backlit keyboard .####I=O especially=O like=O the=O backlit=T-POS keyboard=T-POS .=O####I=O especially=O like=S the=O backlit=O keyboard=O .=O
Besides the great look , it is a great machine .####Besides=O the=O great=O look=T-POS ,=O it=O is=O a=O great=O machine=O .=O####Besides=O the=O great=S look=O ,=O it=O is=O a=O great=O machine=O .=O
The sound is a bit quiet if you 're on a plane , this can easily be overcome with a decent pair of head phones .####The=O sound=T-NEG is=O a=O bit=O quiet=O if=O you=O 're=O on=O a=O plane=O ,=O this=O can=O easily=O be=O overcome=O with=O a=O decent=O pair=O of=O head=O phones=O .=O####The=O sound=O is=O a=O bit=O quiet=S if=O you=O 're=O on=O a=O plane=O ,=O this=O can=O easily=O be=O overcome=O with=O a=O decent=O pair=O of=O head=O phones=O .=O
The buttons you have to press a little harder than most .####The=O buttons=T-NEG you=O have=O to=O press=O a=O little=O harder=O than=O most=O .=O####The=O buttons=O you=O have=O to=O press=O a=O little=O harder=S than=O most=O .=O
Right size and weight for portability .####Right=O size=T-POS and=O weight=TT-POS for=O portability=TTT-POS .=O####Right=S size=O and=O weight=O for=O portability=O .=O
The reflectiveness of the display is only a minor inconvenience if you work in a controlled-lighting environment like me ( I prefer it dark ) or if you can crank up the brightness .####The=O reflectiveness=O of=O the=O display=T-NEG is=O only=O a=O minor=O inconvenience=O if=O you=O work=O in=O a=O controlled-lighting=O environment=O like=O me=O (=O I=O prefer=O it=O dark=O )=O or=O if=O you=O can=O crank=O up=O the=O brightness=TT-NEU .=O####The=O reflectiveness=O of=O the=O display=O is=O only=O a=O minor=S inconvenience=S if=O you=O work=O in=O a=O controlled-lighting=O environment=O like=O me=O (=O I=O prefer=O it=O dark=O )=O or=O if=O you=O can=O crank=SS up=SS the=O brightness=O .=O
My one complaint with this laptop is that I 've noticed an electronic fuzz sound coming out of the headphone jack when headphones are plugged in .####My=O one=O complaint=O with=O this=O laptop=O is=O that=O I=O 've=O noticed=O an=O electronic=T-NEG fuzz=T-NEG sound=T-NEG coming=O out=O of=O the=O headphone=TT-NEG jack=TT-NEG when=O headphones=O are=O plugged=O in=O .=O####My=O one=O complaint=S with=O this=O laptop=O is=O that=O I=O 've=O noticed=O an=O electronic=O fuzz=O sound=O coming=O out=O of=O the=O headphone=O jack=O when=O headphones=O are=O plugged=O in=O .=O
While it was highly rated , would I like it ? I tried the keyboard at the store , and it seemed ok .####While=O it=O was=O highly=O rated=O ,=O would=O I=O like=O it=O ?=O I=O tried=O the=O keyboard=T-NEU at=O the=O store=O ,=O and=O it=O seemed=O ok=O .=O####While=O it=O was=O highly=O rated=O ,=O would=O I=O like=O it=O ?=O I=O tried=O the=O keyboard=O at=O the=O store=O ,=O and=O it=O seemed=O ok=S .=O
( No problem with the ordering or shipping by the way .####(=O No=O problem=O with=O the=O ordering=O or=O shipping=T-POS by=O the=O way=O .=O####(=O No=S problem=S with=O the=O ordering=O or=O shipping=O by=O the=O way=O .=O
And the ram ( the thing that makes it faster ) comes sporting 2 gigs for high performance to handle more stuff at once and surf the web a whole lot faster than before .####And=O the=O ram=T-POS (=O the=O thing=O that=O makes=O it=O faster=O )=O comes=O sporting=O 2=O gigs=O for=O high=O performance=TT-POS to=O handle=O more=O stuff=O at=O once=O and=O surf=TTT-POS the=TTT-POS web=TTT-POS a=O whole=O lot=O faster=O than=O before=O .=O####And=O the=O ram=O (=O the=O thing=O that=O makes=O it=O faster=S )=O comes=O sporting=O 2=O gigs=O for=O high=SS performance=O to=O handle=O more=O stuff=O at=O once=O and=O surf=O the=O web=O a=O whole=O lot=O faster=SSS than=O before=O .=O
The one thing I wish it had was a detailed hardcopy manuel .####The=O one=O thing=O I=O wish=O it=O had=O was=O a=O detailed=O hardcopy=T-NEG manuel=T-NEG .=O####The=O one=O thing=O I=O wish=S it=O had=O was=O a=O detailed=S hardcopy=O manuel=O .=O
I edit and burn to DVD a lot of video , so I obviously could not live with a non-functioning drive .####I=O edit=O and=O burn=O to=O DVD=O a=O lot=O of=O video=O ,=O so=O I=O obviously=O could=O not=O live=O with=O a=O non-functioning=O drive=T-NEG .=O####I=O edit=O and=O burn=O to=O DVD=O a=O lot=O of=O video=O ,=O so=O I=O obviously=O could=S not=S live=S with=O a=O non-functioning=S drive=O .=O
while the keyboard itself is alright , the plate around it is cheap plastic and makes a hollow sound when using the mouse command buttons .####while=O the=O keyboard=T-POS itself=O is=O alright=O ,=O the=O plate=TT-NEG around=O it=O is=O cheap=O plastic=O and=O makes=O a=O hollow=O sound=O when=O using=O the=O mouse=TTT-NEG command=TTT-NEG buttons=TTT-NEG .=O####while=O the=O keyboard=O itself=O is=O alright=S ,=O the=O plate=O around=O it=O is=O cheap=SS plastic=O and=O makes=O a=O hollow=SSS sound=SSS when=O using=O the=O mouse=O command=O buttons=O .=O
There are so many wonderful features and benefits to the new MacBook !####There=O are=O so=O many=O wonderful=O features=T-POS and=O benefits=O to=O the=O new=O MacBook=O !=O####There=O are=O so=O many=O wonderful=S features=O and=O benefits=S to=O the=O new=O MacBook=O !=O
the mcbook pro notebook will make it easy for you to write and read your emails at blazing speeds .####the=O mcbook=O pro=O notebook=O will=O make=O it=O easy=O for=O you=O to=O write=O and=O read=O your=O emails=O at=O blazing=O speeds=T-POS .=O####the=O mcbook=O pro=O notebook=O will=O make=O it=O easy=S for=O you=O to=O write=O and=O read=O your=O emails=O at=O blazing=S speeds=O .=O
The only thing i can say is that the touch pad doesnt work like it should all the time .####The=O only=O thing=O i=O can=O say=O is=O that=O the=O touch=T-NEG pad=T-NEG doesnt=O work=O like=O it=O should=O all=O the=O time=O .=O####The=O only=O thing=O i=O can=O say=O is=O that=O the=O touch=O pad=O doesnt=S work=S like=O it=O should=O all=O the=O time=O .=O
For some odd reasons the computer does n't recognize the operation system .####For=O some=O odd=O reasons=O the=O computer=O does=O n't=O recognize=O the=O operation=T-NEG system=T-NEG .=O####For=O some=O odd=O reasons=O the=O computer=O does=S n't=S recognize=S the=O operation=O system=O .=O
The trackpad was easy to learn and navigate .####The=O trackpad=T-POS was=O easy=O to=O learn=O and=O navigate=O .=O####The=O trackpad=O was=O easy=S to=O learn=O and=O navigate=O .=O
I respond that I do not have the old computer and this way I would lose the data on my hard drive .####I=O respond=O that=O I=O do=O not=O have=O the=O old=O computer=O and=O this=O way=O I=O would=O lose=O the=O data=O on=O my=O hard=T-NEG drive=T-NEG .=O####I=O respond=O that=O I=O do=O not=O have=O the=O old=O computer=O and=O this=O way=O I=O would=O lose=S the=O data=O on=O my=O hard=O drive=O .=O
Again in February my computer completely failed to the point that it could not load Windows so I contacted Acer to get it fixed thru my Warrenty and it took about 3 days fighting on the phone with agents and it seemed as though NONE of them spoke English .####Again=O in=O February=O my=O computer=O completely=O failed=O to=O the=O point=O that=O it=O could=O not=O load=O Windows=T-NEU so=O I=O contacted=O Acer=O to=O get=O it=O fixed=O thru=O my=O Warrenty=O and=O it=O took=O about=O 3=O days=O fighting=O on=O the=O phone=O with=O agents=O and=O it=O seemed=O as=O though=O NONE=O of=O them=O spoke=O English=O .=O####Again=O in=O February=O my=O computer=O completely=O failed=S to=O the=O point=O that=O it=O could=S not=S load=S Windows=O so=O I=O contacted=O Acer=O to=O get=O it=O fixed=O thru=O my=O Warrenty=O and=O it=O took=O about=O 3=O days=O fighting=O on=O the=O phone=O with=O agents=O and=O it=O seemed=O as=O though=O NONE=O of=O them=O spoke=O English=O .=O
Even though the computer is larger they did not make the keyboard larger .####Even=O though=O the=O computer=O is=O larger=O they=O did=O not=O make=O the=O keyboard=T-NEG larger=O .=O####Even=O though=O the=O computer=O is=O larger=O they=O did=O not=S make=O the=O keyboard=O larger=S .=O
We paid for the three year warranty and the extended warranty after that one ended as well .####We=O paid=O for=O the=O three=T-NEU year=T-NEU warranty=T-NEU and=O the=O extended=TT-NEU warranty=TT-NEU after=O that=O one=O ended=O as=O well=O .=O####We=O paid=S for=S the=O three=O year=O warranty=O and=O the=O extended=O warranty=O after=O that=O one=O ended=O as=O well=O .=O
Its not just slow on the internet , its slow in general .####Its=O not=O just=O slow=O on=O the=O internet=T-NEG ,=O its=O slow=O in=O general=O .=O####Its=O not=O just=O slow=S on=O the=O internet=O ,=O its=O slow=O in=O general=O .=O
It has just enough RAM to run smoothly and enough memory to satisfy my needs .####It=O has=O just=O enough=O RAM=T-POS to=O run=O smoothly=O and=O enough=O memory=TT-POS to=O satisfy=O my=O needs=O .=O####It=O has=O just=O enough=S RAM=O to=O run=O smoothly=SS and=O enough=SS memory=O to=O satisfy=O my=O needs=O .=O
I acually believe the issue is with the Nvidia grafics card , but still requires a return .####I=O acually=O believe=O the=O issue=O is=O with=O the=O Nvidia=T-NEG grafics=T-NEG card=T-NEG ,=O but=O still=O requires=O a=O return=O .=O####I=O acually=O believe=O the=O issue=S is=O with=O the=O Nvidia=O grafics=O card=O ,=O but=O still=O requires=O a=O return=O .=O
My husband got me this for Chrismas after getting me a very expensive laptop that did not work after 2 days .####My=O husband=O got=O me=O this=O for=O Chrismas=O after=O getting=O me=O a=O very=O expensive=O laptop=O that=O did=O not=O work=T-NEG after=O 2=O days=O .=O####My=O husband=O got=O me=O this=O for=O Chrismas=O after=O getting=O me=O a=O very=O expensive=O laptop=O that=O did=O not=S work=O after=O 2=O days=O .=O
The resolution is even higher then any other laptop on the market .####The=O resolution=T-POS is=O even=O higher=O then=O any=O other=O laptop=O on=O the=O market=O .=O####The=O resolution=O is=O even=O higher=S then=O any=O other=O laptop=O on=O the=O market=O .=O
It is VERY easy to type on and feels great - besides the added feature that the keyboard is lighted .####It=O is=O VERY=O easy=O to=O type=TTT-POS on=O and=O feels=O great=O -=O besides=O the=O added=O feature=TT-POS that=O the=O keyboard=T-POS is=O lighted=O .=O####It=O is=O VERY=O easy=SSS to=O type=O on=O and=O feels=O great=SSS -=O besides=O the=O added=SS feature=O that=O the=O keyboard=O is=O lighted=S .=O
In due course , I 'll remove the hard disc from this new MacBook Pro and dump it where it belongs - in the trash .####In=O due=O course=O ,=O I=O 'll=O remove=O the=O hard=T-NEG disc=T-NEG from=O this=O new=O MacBook=O Pro=O and=O dump=O it=O where=O it=O belongs=O -=O in=O the=O trash=O .=O####In=O due=O course=O ,=O I=O 'll=O remove=S the=O hard=O disc=O from=O this=O new=O MacBook=O Pro=O and=O dump=O it=O where=O it=O belongs=O -=O in=O the=O trash=O .=O
But with A WAY Bigger Screen , and IS able to connect to an HDMI .####But=O with=O A=O WAY=O Bigger=O Screen=T-POS ,=O and=O IS=O able=O to=O connect=O to=O an=O HDMI=TT-NEU .=O####But=O with=O A=O WAY=O Bigger=S Screen=O ,=O and=O IS=O able=SS to=SS connect=SS to=O an=O HDMI=O .=O
the graphics are awful and the wireless switch it at the top rather than the side which I am used to it being on the side .####the=O graphics=T-NEG are=O awful=O and=O the=O wireless=O switch=O it=O at=O the=O top=O rather=O than=O the=O side=O which=O I=O am=O used=O to=O it=O being=O on=O the=O side=O .=O####the=O graphics=O are=O awful=S and=O the=O wireless=O switch=O it=O at=O the=O top=O rather=O than=O the=O side=O which=O I=O am=O used=O to=O it=O being=O on=O the=O side=O .=O
The overall build quality of the unit is excellent and she 'd recommend it to anyone else looking for a netbook .####The=O overall=O build=T-POS quality=T-POS of=O the=O unit=O is=O excellent=O and=O she=O 'd=O recommend=O it=O to=O anyone=O else=O looking=O for=O a=O netbook=O .=O####The=O overall=O build=O quality=O of=O the=O unit=O is=O excellent=S and=O she=O 'd=O recommend=S it=O to=O anyone=O else=O looking=O for=O a=O netbook=O .=O
The repairs were made quickly though I must say , however the second time they shipped it to the incorrect address and it took nearly a week for them to get it to me .####The=O repairs=O were=O made=O quickly=O though=O I=O must=O say=O ,=O however=O the=O second=O time=O they=O shipped=T-NEG it=O to=O the=O incorrect=O address=O and=O it=O took=O nearly=O a=O week=O for=O them=O to=O get=O it=O to=O me=O .=O####The=O repairs=O were=O made=O quickly=O though=O I=O must=O say=O ,=O however=O the=O second=O time=O they=O shipped=O it=O to=O the=O incorrect=S address=O and=O it=O took=O nearly=O a=O week=O for=O them=O to=O get=O it=O to=O me=O .=O
I 'm really impressed with the quality and performance for the price of the computer .####I=O 'm=O really=O impressed=O with=O the=O quality=T-POS and=O performance=TT-POS for=O the=O price=TTT-POS of=O the=O computer=O .=O####I=O 'm=O really=O impressed=S with=O the=O quality=O and=O performance=O for=O the=O price=O of=O the=O computer=O .=O
The speakers are terrible and are probably the cheapest ones I have ever seen in a laptop so if your planning to listen to music I suggest you get something better .####The=O speakers=T-NEG are=O terrible=O and=O are=O probably=O the=O cheapest=O ones=O I=O have=O ever=O seen=O in=O a=O laptop=O so=O if=O your=O planning=O to=O listen=O to=O music=O I=O suggest=O you=O get=O something=O better=O .=O####The=O speakers=O are=O terrible=S and=O are=O probably=O the=O cheapest=S ones=O I=O have=O ever=O seen=O in=O a=O laptop=O so=O if=O your=O planning=O to=O listen=O to=O music=O I=O suggest=O you=O get=O something=O better=O .=O
It is so simple to use , I use it more than my desktop .####It=O is=O so=O simple=O to=O use=T-POS ,=O I=O use=O it=O more=O than=O my=O desktop=O .=O####It=O is=O so=O simple=S to=O use=O ,=O I=O use=O it=O more=O than=O my=O desktop=O .=O
I also had a problem with the touchpad that caused the mouse pointer to jump all over the screen .####I=O also=O had=O a=O problem=O with=O the=O touchpad=T-NEG that=O caused=O the=O mouse=TTT-NEG pointer=TTT-NEG to=O jump=O all=O over=O the=O screen=TT-NEU .=O####I=O also=O had=O a=O problem=S with=O the=O touchpad=O that=O caused=O the=O mouse=O pointer=O to=O jump=O all=O over=O the=O screen=O .=O
I have had no problems with it unlike some hardware defects on past models .####I=O have=O had=O no=O problems=O with=O it=O unlike=O some=O hardware=T-NEG defects=O on=O past=O models=O .=O####I=O have=O had=O no=O problems=O with=O it=O unlike=O some=O hardware=O defects=S on=O past=O models=O .=O
EITHER WAY , THE KEYBOARD IS UNSATISFACTORY .####EITHER=O WAY=O ,=O THE=O KEYBOARD=T-NEG IS=O UNSATISFACTORY=O .=O####EITHER=O WAY=O ,=O THE=O KEYBOARD=O IS=O UNSATISFACTORY=S .=S
The quality , engineering design and warranty are superior -- covers damage from dropping the laptop .####The=O quality=T-POS ,=O engineering=TT-POS design=TT-POS and=O warranty=TTT-POS are=O superior=O --=O covers=O damage=O from=O dropping=O the=O laptop=O .=O####The=O quality=O ,=O engineering=O design=O and=O warranty=O are=O superior=S --=O covers=O damage=O from=O dropping=O the=O laptop=O .=O
The large screen gives you the option to comfortably watch movies or TV shows on your computer instead of buying an additional TV for your dorm room .####The=O large=O screen=T-POS gives=O you=O the=O option=O to=O comfortably=O watch=O movies=O or=O TV=O shows=O on=O your=O computer=O instead=O of=O buying=O an=O additional=O TV=O for=O your=O dorm=O room=O .=O####The=O large=S screen=O gives=O you=O the=O option=O to=O comfortably=O watch=O movies=O or=O TV=O shows=O on=O your=O computer=O instead=O of=O buying=O an=O additional=O TV=O for=O your=O dorm=O room=O .=O
Great laptop for school , easy to use for beginners in the household .####Great=O laptop=O for=O school=O ,=O easy=O to=O use=T-POS for=O beginners=O in=O the=O household=O .=O####Great=O laptop=O for=O school=O ,=O easy=S to=O use=O for=O beginners=O in=O the=O household=O .=O
4 ) Laptop still did not work , blue screen within a week ...####4=O )=O Laptop=O still=O did=O not=O work=T-NEG ,=O blue=O screen=O within=O a=O week=O ...=O####4=O )=O Laptop=O still=O did=O not=S work=O ,=O blue=O screen=O within=O a=O week=O ...=O
The only thing that is n't perfect about this netbook is the speakers , they are not loud at all but I expected that .####The=O only=O thing=O that=O is=O n't=O perfect=O about=O this=O netbook=O is=O the=O speakers=T-NEG ,=O they=O are=O not=O loud=O at=O all=O but=O I=O expected=O that=O .=O####The=O only=O thing=O that=O is=S n't=S perfect=S about=O this=O netbook=O is=O the=O speakers=O ,=O they=O are=O not=S loud=S at=O all=O but=O I=O expected=O that=O .=O
Of course , I inspected the other netbooks and clearly their hinges are tighter and I even demonstrate the difference between my netbook and others .####Of=O course=O ,=O I=O inspected=O the=O other=O netbooks=O and=O clearly=O their=O hinges=T-NEG are=O tighter=O and=O I=O even=O demonstrate=O the=O difference=O between=O my=O netbook=O and=O others=O .=O####Of=O course=O ,=O I=O inspected=O the=O other=O netbooks=O and=O clearly=S their=O hinges=O are=O tighter=S and=O I=O even=O demonstrate=O the=O difference=O between=O my=O netbook=O and=O others=O .=O
Not to mention the fact that your mac comes fully loaded with all necessary basic programs .####Not=O to=O mention=O the=O fact=O that=O your=O mac=O comes=O fully=O loaded=O with=O all=O necessary=O basic=O programs=T-POS .=O####Not=O to=O mention=O the=O fact=O that=O your=O mac=O comes=O fully=O loaded=O with=O all=O necessary=S basic=O programs=O .=O
Did n't work when shipped from Walmart.com but went into a store and exchanged for a working laptop ( same make/model ) .####Did=O n't=O work=T-NEG when=O shipped=O from=O Walmart.com=O but=O went=O into=O a=O store=O and=O exchanged=O for=O a=O working=O laptop=O (=O same=O make/model=O )=O .=O####Did=S n't=S work=O when=O shipped=O from=O Walmart.com=O but=O went=O into=O a=O store=O and=O exchanged=O for=O a=O working=O laptop=O (=O same=O make/model=O )=O .=O
If this is an improvement in Customer Service then I would hate too see what it was before !####If=O this=O is=O an=O improvement=O in=O Customer=T-NEG Service=T-NEG then=O I=O would=O hate=O too=O see=O what=O it=O was=O before=O !=O####If=O this=O is=O an=O improvement=S in=O Customer=O Service=O then=O I=O would=O hate=O too=O see=O what=O it=O was=O before=O !=O
Sure , the initial out of pocket expense is greater , but that should not dissuade anyone from the fact that these machines run like none other on the planet , and when I factor in all the money in that I wasted on Geek Squad and the latest patches to de-corrupt my infested PCs , it probably comes out about even anyhow .####Sure=O ,=O the=O initial=O out=O of=O pocket=O expense=T-NEG is=O greater=O ,=O but=O that=O should=O not=O dissuade=O anyone=O from=O the=O fact=O that=O these=O machines=O run=O like=O none=O other=O on=O the=O planet=O ,=O and=O when=O I=O factor=O in=O all=O the=O money=O in=O that=O I=O wasted=O on=O Geek=O Squad=O and=O the=O latest=O patches=O to=O de-corrupt=O my=O infested=O PCs=O ,=O it=O probably=O comes=O out=O about=O even=O anyhow=O .=O####Sure=O ,=O the=O initial=O out=O of=O pocket=O expense=O is=O greater=S ,=O but=O that=O should=O not=O dissuade=O anyone=O from=O the=O fact=O that=O these=O machines=O run=O like=O none=O other=O on=O the=O planet=O ,=O and=O when=O I=O factor=O in=O all=O the=O money=O in=O that=O I=O wasted=O on=O Geek=O Squad=O and=O the=O latest=O patches=O to=O de-corrupt=O my=O infested=O PCs=O ,=O it=O probably=O comes=O out=O about=O even=O anyhow=O .=O
There is no cd drive on the computer , which defeats the purpose of keeping files on a cd .####There=O is=O no=O cd=T-NEG drive=T-NEG on=O the=O computer=O ,=O which=O defeats=O the=O purpose=O of=O keeping=O files=O on=O a=O cd=O .=O####There=O is=O no=S cd=O drive=O on=O the=O computer=O ,=O which=O defeats=O the=O purpose=O of=O keeping=O files=O on=O a=O cd=O .=O
sometimes you will be moving your finger and the pointer will not even move .####sometimes=O you=O will=O be=O moving=O your=O finger=O and=O the=O pointer=T-NEG will=O not=O even=O move=O .=O####sometimes=O you=O will=O be=O moving=O your=O finger=O and=O the=O pointer=O will=O not=S even=S move=S .=O
The 13 '' Macbook Pro just fits in my budget and with free shipping and no tax to CA this is the best price we can get for a great product .####The=O 13=O ''=O Macbook=O Pro=O just=O fits=O in=O my=O budget=TTT-POS and=O with=O free=O shipping=T-POS and=O no=O tax=O to=O CA=O this=O is=O the=O best=O price=TT-POS we=O can=O get=O for=O a=O great=O product=O .=O####The=O 13=O ''=O Macbook=O Pro=O just=O fits=SSS in=O my=O budget=O and=O with=O free=S shipping=O and=O no=O tax=O to=O CA=O this=O is=O the=O best=SS price=O we=O can=O get=O for=O a=O great=O product=O .=O
I also love the design , the looks , the feel , and the my toshiba feature is wonderfull .####I=O also=O love=O the=O design=T-POS ,=O the=O looks=TT-POS ,=O the=O feel=TTT-POS ,=O and=O the=O my=TTTT-POS toshiba=TTTT-POS feature=TTTT-POS is=O wonderfull=O .=O####I=O also=O love=S the=O design=O ,=O the=O looks=O ,=O the=O feel=O ,=O and=O the=O my=O toshiba=O feature=O is=O wonderfull=SSSS .=O
Was not happy with one of the programs on it .####Was=O not=O happy=O with=O one=T-NEG of=T-NEG the=T-NEG programs=T-NEG on=O it=O .=O####Was=O not=S happy=S with=O one=O of=O the=O programs=O on=O it=O .=O
The first one sent : Touchpad did n't work The second sent : USB did n't work The third sent : Touchpad did n't work The fourth sent : Has n't arrived yet .####The=O first=O one=O sent=O :=O Touchpad=T-NEG did=O n't=O work=O The=O second=O sent=O :=O USB=TT-NEG did=O n't=O work=O The=O third=O sent=O :=O Touchpad=O did=O n't=O work=O The=O fourth=O sent=O :=O Has=O n't=O arrived=O yet=O .=O####The=O first=O one=O sent=O :=O Touchpad=O did=S n't=S work=S The=O second=O sent=O :=O USB=O did=SS n't=SS work=SS The=O third=O sent=O :=O Touchpad=O did=O n't=O work=O The=O fourth=O sent=O :=O Has=O n't=O arrived=O yet=O .=O
Only other thing is that if you are using this for document creation Apple doesnt provide any kind of word processor ( such as works for windows ) , but iwork is cheap compared to office .####Only=O other=O thing=O is=O that=O if=O you=O are=O using=O this=O for=O document=O creation=O Apple=O doesnt=O provide=O any=O kind=O of=O word=TT-NEG processor=TT-NEG (=O such=O as=O works=O for=O windows=O )=O ,=O but=O iwork=T-POS is=O cheap=O compared=O to=O office=O .=O####Only=O other=O thing=O is=O that=O if=O you=O are=O using=O this=O for=O document=O creation=O Apple=O doesnt=SS provide=SS any=O kind=O of=O word=O processor=O (=O such=O as=O works=O for=O windows=O )=O ,=O but=O iwork=O is=O cheap=S compared=O to=O office=O .=O
It is light and the battery last a very long time .####It=O is=O light=O and=O the=O battery=T-POS last=O a=O very=O long=O time=O .=O####It=O is=O light=O and=O the=O battery=O last=O a=O very=O long=S time=O .=O
And at one point , they blame me for installing a bad memory stick when I upgrade my memory for the first time during my purchase of the laptop ( I bought the memory stick they recomended ) .####And=O at=O one=O point=O ,=O they=O blame=O me=O for=O installing=O a=O bad=O memory=T-NEU stick=T-NEU when=O I=O upgrade=O my=O memory=O for=O the=O first=O time=O during=O my=O purchase=O of=O the=O laptop=O (=O I=O bought=O the=O memory=O stick=O they=O recomended=O )=O .=O####And=O at=O one=O point=O ,=O they=O blame=O me=O for=O installing=O a=O bad=S memory=O stick=O when=O I=O upgrade=O my=O memory=O for=O the=O first=O time=O during=O my=O purchase=O of=O the=O laptop=O (=O I=O bought=O the=O memory=O stick=O they=O recomended=O )=O .=O
Externally the keys on my keyboard are falling off , after a few uses the paint is rubbing off the button below the mouse pad and where the heals of my hands sit , and the screen has a terrible glare .####Externally=O the=O keys=T-NEG on=O my=O keyboard=TT-NEG are=O falling=O off=O ,=O after=O a=O few=O uses=O the=O paint=TTTTT-NEG is=O rubbing=O off=O the=O button=TTT-NEG below=TTT-NEG the=TTT-NEG mouse=TTT-NEG pad=TTT-NEG and=O where=O the=O heals=O of=O my=O hands=O sit=O ,=O and=O the=O screen=TTTT-NEG has=O a=O terrible=O glare=O .=O####Externally=O the=O keys=O on=O my=O keyboard=O are=O falling=S off=S ,=O after=O a=O few=O uses=O the=O paint=O is=O rubbing=SSS off=SSS the=O button=O below=O the=O mouse=O pad=O and=O where=O the=O heals=O of=O my=O hands=O sit=O ,=O and=O the=O screen=O has=O a=O terrible=SSSS glare=SSSS .=O
The next time I had an issue my lightscribe would n't work .####The=O next=O time=O I=O had=O an=O issue=O my=O lightscribe=T-NEG would=O n't=O work=O .=O####The=O next=O time=O I=O had=O an=O issue=O my=O lightscribe=O would=S n't=S work=S .=O
The touchpad is extremely sensitive , which is the only drawback .####The=O touchpad=T-NEG is=O extremely=O sensitive=O ,=O which=O is=O the=O only=O drawback=O .=O####The=O touchpad=O is=O extremely=O sensitive=S ,=O which=O is=O the=O only=O drawback=S .=O
also it comes with very useful applications like iphoto that it is the best photo application i have ever had####also=O it=O comes=O with=O very=O useful=O applications=T-POS like=O iphoto=TT-POS that=O it=O is=O the=O best=O photo=TTT-POS application=TTT-POS i=O have=O ever=O had=O####also=O it=O comes=O with=O very=O useful=S applications=O like=O iphoto=O that=O it=O is=O the=O best=SS photo=O application=O i=O have=O ever=O had=O
The acer one computer that I bought is 17 ince screen and its hard to find lap top bags for it , but I like the big screen on it .####The=O acer=O one=O computer=O that=O I=O bought=O is=O 17=T-NEU ince=T-NEU screen=T-NEU and=O its=O hard=O to=O find=O lap=O top=O bags=O for=O it=O ,=O but=O I=O like=O the=O big=O screen=TT-POS on=O it=O .=O####The=O acer=O one=O computer=O that=O I=O bought=O is=O 17=O ince=O screen=O and=O its=O hard=S to=O find=O lap=O top=O bags=O for=O it=O ,=O but=O I=O like=SS the=O big=SS screen=O on=O it=O .=O
In November my computer messed up entirely and would n't power on after intalling a Windows update , I had to have my HD flashed and lost EVERYTHING on it , including my school assignments and irriplaceable pictures that were only in digital format and several other things , when this update was installed for some reason I was unable to roll back the drivers and everything to an earlier working condition because when the update was installed it deleted my history .####In=O November=O my=O computer=O messed=O up=O entirely=O and=O would=O n't=O power=O on=O after=O intalling=O a=O Windows=T-NEU update=T-NEU ,=O I=O had=O to=O have=O my=O HD=O flashed=O and=O lost=O EVERYTHING=O on=O it=O ,=O including=O my=O school=O assignments=O and=O irriplaceable=O pictures=O that=O were=O only=O in=O digital=O format=O and=O several=O other=O things=O ,=O when=O this=O update=O was=O installed=O for=O some=O reason=O I=O was=O unable=O to=O roll=O back=O the=O drivers=O and=O everything=O to=O an=O earlier=O working=O condition=O because=O when=O the=O update=O was=O installed=O it=O deleted=O my=O history=O .=O####In=O November=O my=O computer=O messed=S up=S entirely=O and=O would=O n't=O power=O on=O after=O intalling=O a=O Windows=O update=O ,=O I=O had=O to=O have=O my=O HD=O flashed=O and=O lost=O EVERYTHING=O on=O it=O ,=O including=O my=O school=O assignments=O and=O irriplaceable=O pictures=O that=O were=O only=O in=O digital=O format=O and=O several=O other=O things=O ,=O when=O this=O update=O was=O installed=O for=O some=O reason=O I=O was=O unable=O to=O roll=O back=O the=O drivers=O and=O everything=O to=O an=O earlier=O working=O condition=O because=O when=O the=O update=O was=O installed=O it=O deleted=O my=O history=O .=O
I can have both OSX and Windows XP running at the same time !####I=O can=O have=O both=O OSX=T-POS and=O Windows=TT-POS XP=TT-POS running=O at=O the=O same=O time=O !=O####I=O can=O have=O both=S OSX=O and=O Windows=O XP=O running=O at=O the=O same=O time=O !=O
Microsoft seems to be unable to keep up with repairs for the multitude of windows problems .####Microsoft=O seems=O to=O be=O unable=O to=O keep=O up=O with=O repairs=O for=O the=O multitude=O of=O windows=T-NEG problems=O .=O####Microsoft=O seems=O to=O be=O unable=O to=O keep=O up=O with=O repairs=O for=O the=O multitude=O of=O windows=O problems=S .=O
( I found a 2GB stick for a bit under $ 50 ) Nice and portable and definitely a decent enough system to keep you entertained while sitting in the airplane for a couple of hours , or at the hotel taking care of some last minute details and documents .####(=O I=O found=O a=O 2GB=O stick=O for=O a=O bit=O under=O $=O 50=O )=O Nice=O and=O portable=O and=O definitely=O a=O decent=O enough=O system=T-POS to=O keep=O you=O entertained=O while=O sitting=O in=O the=O airplane=O for=O a=O couple=O of=O hours=O ,=O or=O at=O the=O hotel=O taking=O care=O of=O some=O last=O minute=O details=O and=O documents=O .=O####(=O I=O found=O a=O 2GB=O stick=O for=O a=O bit=O under=O $=O 50=O )=O Nice=S and=O portable=S and=O definitely=O a=O decent=S enough=O system=O to=O keep=O you=O entertained=O while=O sitting=O in=O the=O airplane=O for=O a=O couple=O of=O hours=O ,=O or=O at=O the=O hotel=O taking=O care=O of=O some=O last=O minute=O details=O and=O documents=O .=O
after much effort and 10 days ASUS replaced itThe WiFi is very weak .####after=O much=O effort=O and=O 10=O days=O ASUS=O replaced=O itThe=O WiFi=T-NEG is=O very=O weak=O .=O####after=O much=O effort=O and=O 10=O days=O ASUS=O replaced=O itThe=O WiFi=O is=O very=O weak=S .=O
You can call HP and they want you to buy more software to fix it .####You=O can=O call=O HP=O and=O they=O want=O you=O to=O buy=O more=O software=T-NEU to=O fix=O it=O .=O####You=O can=O call=O HP=O and=O they=O want=O you=O to=O buy=O more=O software=O to=O fix=S it=O .=O
It is easy to navigate and update programs .####It=O is=O easy=O to=O navigate=TT-POS and=O update=T-NEU programs=T-NEU .=O####It=O is=O easy=S to=O navigate=O and=O update=O programs=O .=O
, Applications respond immediately ( not like the tired MS applications ) .####,=O Applications=T-POS respond=O immediately=O (=O not=O like=O the=O tired=O MS=O applications=O )=O .=O####,=O Applications=O respond=S immediately=S (=O not=O like=O the=O tired=O MS=O applications=O )=O .=O
All in all , a very disappointing experience except that I learned how good the Geek Squad is and also Customer Service .####All=O in=O all=O ,=O a=O very=O disappointing=O experience=O except=O that=O I=O learned=O how=O good=O the=O Geek=O Squad=O is=O and=O also=O Customer=T-POS Service=T-POS .=O####All=O in=O all=O ,=O a=O very=O disappointing=S experience=O except=O that=O I=O learned=O how=O good=O the=O Geek=O Squad=O is=O and=O also=O Customer=O Service=O .=O
The only drawback for me is how dirty the screen gets , and rather quickly too .####The=O only=O drawback=O for=O me=O is=O how=O dirty=O the=O screen=T-NEG gets=O ,=O and=O rather=O quickly=O too=O .=O####The=O only=O drawback=O for=O me=O is=O how=O dirty=S the=O screen=O gets=O ,=O and=O rather=O quickly=S too=O .=O
The laptop is very lightweight , can easily carry around in a knapsack full of text books and it barely adds any weight .####The=O laptop=O is=O very=O lightweight=O ,=O can=O easily=O carry=T-POS around=O in=O a=O knapsack=O full=O of=O text=O books=O and=O it=O barely=O adds=O any=O weight=TT-POS .=O####The=O laptop=O is=O very=O lightweight=SS ,=O can=O easily=S carry=O around=O in=O a=O knapsack=O full=O of=O text=O books=O and=O it=O barely=SS adds=SS any=O weight=O .=O
I also did not like the loud noises it made or how the bottom of the computer would get really hot .####I=O also=O did=O not=O like=O the=O loud=O noises=T-NEG it=O made=O or=O how=O the=O bottom=TT-NEG of=TT-NEG the=TT-NEG computer=TT-NEG would=O get=O really=O hot=O .=O####I=O also=O did=O not=S like=S the=O loud=S noises=O it=O made=O or=O how=O the=O bottom=O of=O the=O computer=O would=O get=O really=O hot=SS .=O
I had in the past a Dell laptop and they sent me the items it needed or they sent a repair technician to my house to fix it .####I=O had=O in=O the=O past=O a=O Dell=O laptop=O and=O they=O sent=O me=O the=O items=O it=O needed=O or=O they=O sent=O a=O repair=T-POS technician=T-POS to=O my=O house=O to=O fix=O it=O .=O####I=O had=O in=O the=O past=O a=O Dell=O laptop=O and=O they=O sent=O me=O the=O items=O it=O needed=O or=O they=O sent=O a=O repair=O technician=O to=O my=O house=O to=O fix=S it=O .=O
defective software .####defective=O software=T-NEG .=O####defective=S software=O .=O
This computer was so challenging to carry and handle .####This=O computer=O was=O so=O challenging=O to=O carry=T-NEG and=O handle=TT-NEG .=O####This=O computer=O was=O so=O challenging=S to=O carry=O and=O handle=O .=O
Cords coming out the right for power plus cords coming out front for headphones/mic plus network connection on left make for a very messy setup with cords going every direction .####Cords=O coming=O out=O the=O right=O for=O power=O plus=O cords=O coming=O out=O front=O for=O headphones/mic=O plus=O network=O connection=O on=O left=O make=O for=O a=O very=O messy=O setup=T-NEG with=O cords=O going=O every=O direction=O .=O####Cords=O coming=O out=O the=O right=O for=O power=O plus=O cords=O coming=O out=O front=O for=O headphones/mic=O plus=O network=O connection=O on=O left=O make=O for=O a=O very=O messy=S setup=O with=O cords=O going=O every=O direction=O .=O
Unless you want to be inconvenienced with a non working power supply which you ca n't find a replacement for because they made the attachment so small .####Unless=O you=O want=O to=O be=O inconvenienced=O with=O a=O non=O working=O power=T-NEG supply=T-NEG which=O you=O ca=O n't=O find=O a=O replacement=O for=O because=O they=O made=O the=O attachment=O so=O small=O .=O####Unless=O you=O want=O to=O be=O inconvenienced=S with=O a=O non=S working=S power=O supply=O which=O you=O ca=O n't=O find=O a=O replacement=O for=O because=O they=O made=O the=O attachment=O so=O small=O .=O
It is much faster than my desktop which is a Core2 Quad running at 2.83 GHz .####It=O is=O much=O faster=O than=O my=O desktop=O which=O is=O a=O Core2=T-NEU Quad=T-NEU running=O at=O 2.83=O GHz=O .=O####It=O is=O much=O faster=S than=O my=O desktop=O which=O is=O a=O Core2=O Quad=O running=O at=O 2.83=O GHz=O .=O
It is good to know that I can mobilize without having to worry about the battery life .####It=O is=O good=O to=O know=O that=O I=O can=O mobilize=O without=O having=O to=O worry=O about=O the=O battery=T-POS life=T-POS .=O####It=O is=O good=O to=O know=O that=O I=O can=O mobilize=O without=S having=S to=S worry=S about=S the=O battery=O life=O .=O
The screen is nice , side view angles are pretty good .####The=O screen=T-POS is=O nice=O ,=O side=O view=O angles=O are=O pretty=O good=O .=O####The=O screen=O is=O nice=S ,=O side=O view=O angles=O are=O pretty=O good=S .=O
The fact that the screen reacts to the lighting around you is an added luxury -when you are working around others in dark areas and want privacy or do n't want to bother them with bright lighting , it is very convenient to have a darker , softer lit screen .####The=O fact=O that=O the=O screen=T-POS reacts=O to=O the=O lighting=O around=O you=O is=O an=O added=O luxury=O -when=O you=O are=O working=O around=O others=O in=O dark=O areas=O and=O want=O privacy=O or=O do=O n't=O want=O to=O bother=O them=O with=O bright=O lighting=O ,=O it=O is=O very=O convenient=O to=O have=O a=O darker=O ,=O softer=O lit=O screen=TT-POS .=O####The=O fact=O that=O the=O screen=O reacts=O to=O the=O lighting=O around=O you=O is=O an=O added=S luxury=S -when=O you=O are=O working=O around=O others=O in=O dark=O areas=O and=O want=O privacy=O or=O do=O n't=O want=O to=O bother=O them=O with=O bright=O lighting=O ,=O it=O is=O very=O convenient=O to=O have=O a=O darker=O ,=O softer=SS lit=SS screen=O .=O
3 weeks went by and the computer keeps crashing and will not open any applications .####3=O weeks=O went=O by=O and=O the=O computer=O keeps=O crashing=O and=O will=O not=O open=O any=O applications=T-NEU .=O####3=O weeks=O went=O by=O and=O the=O computer=O keeps=O crashing=S and=O will=O not=S open=S any=O applications=O .=O
Looks nice , but has a horribly cheap feel .####Looks=TT-POS nice=O ,=O but=O has=O a=O horribly=O cheap=O feel=T-NEG .=O####Looks=O nice=SS ,=O but=O has=O a=O horribly=S cheap=S feel=O .=O
I have other computers that get strong signals that do n't drop in places that this `` net '' book loses its signal .####I=O have=O other=O computers=O that=O get=O strong=O signals=T-POS that=O do=O n't=O drop=O in=O places=O that=O this=O ``=O net=O ''=O book=O loses=O its=O signal=TT-NEG .=O####I=O have=O other=O computers=O that=O get=O strong=S signals=O that=O do=O n't=O drop=O in=O places=O that=O this=O ``=O net=O ''=O book=O loses=SS its=O signal=O .=O
I would recommend this laptop to anyone looking to get a new laptop who is willing to spend a little more money to get great quality !####I=O would=O recommend=O this=O laptop=O to=O anyone=O looking=O to=O get=O a=O new=O laptop=O who=O is=O willing=O to=O spend=O a=O little=O more=O money=O to=O get=O great=O quality=T-POS !=O####I=O would=O recommend=S this=O laptop=O to=O anyone=O looking=O to=O get=O a=O new=O laptop=O who=O is=O willing=O to=O spend=O a=O little=O more=O money=O to=O get=O great=S quality=O !=O
I upgraded the memory and replaced the base Windows 7 Starter to Win 7 Home , and it runs just fine .####I=O upgraded=O the=O memory=T-NEU and=O replaced=O the=O base=O Windows=TT-NEU 7=TT-NEU Starter=TT-NEU to=O Win=TTT-NEU 7=TTT-NEU Home=TTT-NEU ,=O and=O it=O runs=TTTT-POS just=O fine=O .=O####I=O upgraded=S the=O memory=O and=O replaced=SS the=O base=O Windows=O 7=O Starter=O to=O Win=O 7=O Home=O ,=O and=O it=O runs=O just=O fine=S .=O
I am not sure if it was the drive itself , however ;####I=O am=O not=O sure=O if=O it=O was=O the=O drive=T-NEU itself=O ,=O however=O ;=O####I=O am=O not=S sure=S if=O it=O was=O the=O drive=O itself=O ,=O however=O ;=O
Also , one of the users mentioned how the edges on the macbook is sharp , if you have money to spend on one of the incase shells , it does n't seem to be a problem .####Also=O ,=O one=O of=O the=O users=O mentioned=O how=O the=O edges=T-NEG on=O the=O macbook=O is=O sharp=O ,=O if=O you=O have=O money=O to=O spend=O on=O one=O of=O the=O incase=O shells=O ,=O it=O does=O n't=O seem=O to=O be=O a=O problem=O .=O####Also=O ,=O one=O of=O the=O users=O mentioned=O how=O the=O edges=O on=O the=O macbook=O is=O sharp=S ,=O if=O you=O have=O money=O to=O spend=O on=O one=O of=O the=O incase=O shells=O ,=O it=O does=O n't=O seem=O to=O be=O a=O problem=O .=O
It is easy to use , its keyboard easily accommodates large hands , and its weight is fantastic .####It=O is=O easy=O to=O use=TTT-POS ,=O its=O keyboard=T-POS easily=O accommodates=O large=O hands=O ,=O and=O its=O weight=TT-POS is=O fantastic=O .=O####It=O is=O easy=SSS to=O use=O ,=O its=O keyboard=O easily=S accommodates=S large=O hands=O ,=O and=O its=O weight=O is=O fantastic=SS .=O
Called Acer many times , they want me to pay the shipping to ship it to their repair center - I was very disappointed since it is a brand new computer !####Called=O Acer=O many=O times=O ,=O they=O want=O me=O to=O pay=O the=O shipping=T-NEG to=O ship=O it=O to=O their=O repair=TT-NEU center=TT-NEU -=O I=O was=O very=O disappointed=O since=O it=O is=O a=O brand=O new=O computer=O !=O####Called=O Acer=O many=O times=O ,=O they=O want=O me=O to=O pay=O the=O shipping=O to=O ship=O it=O to=O their=O repair=O center=O -=O I=O was=O very=O disappointed=S since=O it=O is=O a=O brand=O new=O computer=O !=O
The battery is really long .####The=O battery=T-POS is=O really=O long=O .=O####The=O battery=O is=O really=O long=S .=O
Had some trouble finding a case that it would fit in .####Had=O some=O trouble=O finding=O a=O case=T-NEG that=O it=O would=O fit=O in=O .=O####Had=O some=O trouble=S finding=O a=O case=O that=O it=O would=O fit=O in=O .=O
This computer that I have has had issues with the keyboard where it lost half the keyboard functions .####This=O computer=O that=O I=O have=O has=O had=O issues=O with=O the=O keyboard=T-NEG where=O it=O lost=O half=O the=O keyboard=TT-NEG functions=TT-NEG .=O####This=O computer=O that=O I=O have=O has=O had=O issues=S with=O the=O keyboard=O where=O it=O lost=SS half=O the=O keyboard=O functions=O .=O
When I called Sony the Customer Service was Great .####When=O I=O called=O Sony=O the=O Customer=T-POS Service=T-POS was=O Great=O .=O####When=O I=O called=O Sony=O the=O Customer=O Service=O was=O Great=S .=S
It is a much more streamlined system for adding programs , using the internet , and doing other things everyone does on a computer .####It=O is=O a=O much=O more=O streamlined=O system=TT-POS for=O adding=O programs=T-NEU ,=O using=TTT-NEU the=TTT-NEU internet=TTT-NEU ,=O and=O doing=O other=O things=O everyone=O does=O on=O a=O computer=O .=O####It=O is=O a=O much=O more=O streamlined=SS system=O for=O adding=S programs=O ,=O using=O the=O internet=O ,=O and=O doing=O other=O things=O everyone=O does=O on=O a=O computer=O .=O
My computer froze on several occasion , had buttons that randomely would fall off and even had moments when the computer would refuse to turn on at all .####My=O computer=O froze=O on=O several=O occasion=O ,=O had=O buttons=T-NEG that=O randomely=O would=O fall=O off=O and=O even=O had=O moments=O when=O the=O computer=O would=O refuse=O to=O turn=O on=O at=O all=O .=O####My=O computer=O froze=O on=O several=O occasion=O ,=O had=O buttons=O that=O randomely=O would=O fall=S off=S and=O even=O had=O moments=O when=O the=O computer=O would=O refuse=O to=O turn=O on=O at=O all=O .=O
Not even safe mode boots .####Not=O even=O safe=T-NEG mode=T-NEG boots=O .=O####Not=S even=O safe=O mode=O boots=O .=O
This is an over-sized , 18-inch laptop .####This=O is=O an=O over-sized=O ,=O 18-inch=T-NEG laptop=O .=O####This=O is=O an=O over-sized=S ,=O 18-inch=O laptop=O .=O
I had to pay $ 100 for a universal charger for this cheap $ 300 laptop .####I=O had=O to=O pay=O $=O 100=O for=O a=O universal=T-NEG charger=T-NEG for=O this=O cheap=O $=O 300=O laptop=O .=O####I=O had=O to=O pay=O $=O 100=O for=O a=O universal=O charger=O for=O this=O cheap=S $=O 300=O laptop=O .=O
The powerpoint opened seamlessly in the apple and the mac hooked up to the projector so easily it was almost scary .####The=O powerpoint=T-POS opened=O seamlessly=O in=O the=O apple=O and=O the=O mac=O hooked=O up=O to=O the=O projector=O so=O easily=O it=O was=O almost=O scary=O .=O####The=O powerpoint=O opened=O seamlessly=S in=O the=O apple=O and=O the=O mac=O hooked=O up=O to=O the=O projector=O so=O easily=O it=O was=O almost=O scary=O .=O
1.You can not change your desktop background ( window 's 7 starter does NOT support that function ) .####1.You=O can=O not=O change=O your=O desktop=T-NEG background=T-NEG (=O window=O 's=O 7=O starter=O does=O NOT=O support=O that=O function=TT-NEG )=O .=O####1.You=O can=S not=S change=S your=O desktop=O background=O (=O window=O 's=O 7=O starter=O does=O NOT=SS support=SS that=O function=O )=O .=O
The screen gets smeary and dusty very quickly and it 's very noticeable .####The=O screen=T-NEG gets=O smeary=O and=O dusty=O very=O quickly=O and=O it=O 's=O very=O noticeable=O .=O####The=O screen=O gets=O smeary=S and=O dusty=S very=O quickly=S and=O it=O 's=O very=O noticeable=S .=O
Strengths : Well -- shaped Weaknesses : A bad videocard !####Strengths=O :=O Well=O --=O shaped=TT-POS Weaknesses=O :=O A=O bad=O videocard=T-NEG !=O####Strengths=O :=O Well=SS --=O shaped=O Weaknesses=S :=O A=O bad=S videocard=O !=O
The battery life , before the battery completely died of course , left much to be desired .####The=O battery=T-NEG life=T-NEG ,=O before=O the=O battery=O completely=O died=O of=O course=O ,=O left=O much=O to=O be=O desired=O .=O####The=O battery=O life=O ,=O before=O the=O battery=O completely=O died=O of=O course=O ,=O left=S much=S to=S be=S desired=S .=O
Price and purpose is awesome !####Price=T-POS and=O purpose=O is=O awesome=O !=O####Price=O and=O purpose=O is=O awesome=S !=O
The screen is huge and colorful , but no LED backlighting .####The=O screen=T-POS is=O huge=O and=O colorful=O ,=O but=O no=O LED=O backlighting=O .=O####The=O screen=O is=O huge=S and=O colorful=S ,=O but=O no=S LED=S backlighting=S .=O
In all honesty , if someone is looking for a quality laptop and willing to pay a little more money for a normal sized laptop than a cheaper and less impressive laptop , then do not buy this computer .####In=O all=O honesty=O ,=O if=O someone=O is=O looking=O for=O a=O quality=O laptop=O and=O willing=O to=O pay=O a=O little=O more=O money=O for=O a=O normal=O sized=T-NEU laptop=O than=O a=O cheaper=O and=O less=O impressive=O laptop=O ,=O then=O do=O not=O buy=O this=O computer=O .=O####In=O all=O honesty=O ,=O if=O someone=O is=O looking=O for=O a=O quality=O laptop=O and=O willing=O to=O pay=O a=O little=O more=O money=O for=O a=O normal=S sized=O laptop=O than=O a=O cheaper=O and=O less=O impressive=O laptop=O ,=O then=O do=O not=O buy=O this=O computer=O .=O
Everything about this computer is easy to use .####Everything=O about=O this=O computer=O is=O easy=O to=O use=T-POS .=O####Everything=O about=O this=O computer=O is=O easy=S to=O use=O .=O
Worse , for the price I could get a *netbook* that outperforms this machine .####Worse=O ,=O for=O the=O price=T-NEG I=O could=O get=O a=O *netbook*=O that=O outperforms=O this=O machine=O .=O####Worse=S ,=O for=O the=O price=O I=O could=O get=O a=O *netbook*=O that=O outperforms=O this=O machine=O .=O
It had most of the features and all of the power that I wanted to replace my desktop machine .####It=O had=O most=O of=O the=O features=T-POS and=O all=O of=O the=O power=TT-POS that=O I=O wanted=O to=O replace=O my=O desktop=O machine=O .=O####It=O had=O most=O of=O the=O features=O and=O all=O of=O the=O power=O that=O I=O wanted=S to=O replace=O my=O desktop=O machine=O .=O
Keyboard was also very nice and had a solid feel .####Keyboard=T-POS was=O also=O very=O nice=O and=O had=O a=O solid=O feel=O .=O####Keyboard=O was=O also=O very=O nice=S and=O had=O a=O solid=S feel=O .=O
It did not have all the features I expected it to have .####It=O did=O not=O have=O all=O the=O features=T-NEG I=O expected=O it=O to=O have=O .=O####It=O did=S not=S have=S all=O the=O features=O I=O expected=O it=O to=O have=O .=O
No luck , although I waited for hours on the phone-Visited MacHouse , they stated the their call center is down due to too many phonecalls ( difficult to believe ) .####No=O luck=O ,=O although=O I=O waited=O for=O hours=O on=O the=O phone-Visited=O MacHouse=O ,=O they=O stated=O the=O their=O call=T-NEG center=T-NEG is=O down=O due=O to=O too=O many=O phonecalls=O (=O difficult=O to=O believe=O )=O .=O####No=O luck=O ,=O although=O I=O waited=O for=O hours=O on=O the=O phone-Visited=O MacHouse=O ,=O they=O stated=O the=O their=O call=O center=O is=O down=S due=O to=O too=O many=O phonecalls=O (=O difficult=O to=O believe=O )=O .=O
There is a backlit keyboard which is perfect for typing in the dark .####There=O is=O a=O backlit=T-POS keyboard=T-POS which=O is=O perfect=O for=O typing=O in=O the=O dark=O .=O####There=O is=O a=O backlit=O keyboard=O which=O is=O perfect=S for=O typing=O in=O the=O dark=O .=O
It has a lot of memory and a great battery life .####It=O has=O a=O lot=O of=O memory=T-POS and=O a=O great=O battery=TT-POS life=TT-POS .=O####It=O has=O a=S lot=S of=S memory=O and=O a=O great=SS battery=O life=O .=O
I spoke with a service rep at Micro Center and his girlfriend is having the same problem with her power adapter , so it 's not just an isolated incident ! ! !####I=O spoke=O with=O a=O service=O rep=O at=O Micro=O Center=O and=O his=O girlfriend=O is=O having=O the=O same=O problem=O with=O her=O power=T-NEG adapter=T-NEG ,=O so=O it=O 's=O not=O just=O an=O isolated=O incident=O !=O !=O !=O####I=O spoke=O with=O a=O service=O rep=O at=O Micro=O Center=O and=O his=O girlfriend=O is=O having=O the=O same=O problem=S with=O her=O power=O adapter=O ,=O so=O it=O 's=O not=O just=O an=O isolated=O incident=O !=O !=O !=O
I love this program , it is superior to windows movie maker .####I=O love=O this=O program=T-POS ,=O it=O is=O superior=O to=O windows=O movie=O maker=O .=O####I=O love=S this=O program=O ,=O it=O is=O superior=S to=O windows=O movie=O maker=O .=O
I had the staff telling me older version did not make the fan noise cause it is a `` different '' computer .####I=O had=O the=O staff=O telling=O me=O older=O version=O did=O not=O make=O the=O fan=T-NEG noise=T-NEG cause=O it=O is=O a=O ``=O different=O ''=O computer=O .=O####I=O had=O the=O staff=O telling=O me=O older=O version=O did=S not=S make=S the=O fan=O noise=O cause=O it=O is=O a=O ``=O different=O ''=O computer=O .=O
This is a great little computer for the price .####This=O is=O a=O great=O little=O computer=O for=O the=O price=T-POS .=O####This=O is=O a=O great=S little=O computer=O for=O the=O price=O .=O
Crisp screen , great battery life , and plenty of storage .####Crisp=O screen=T-POS ,=O great=O battery=TT-POS life=TT-POS ,=O and=O plenty=O of=O storage=TTT-POS .=O####Crisp=S screen=O ,=O great=SS battery=O life=O ,=O and=O plenty=SSS of=SSS storage=O .=O
All apple associates are always willing to help you out with anything , no matter when you purchased the computer and how many years passed .####All=O apple=T-POS associates=T-POS are=O always=O willing=O to=O help=O you=O out=O with=O anything=O ,=O no=O matter=O when=O you=O purchased=O the=O computer=O and=O how=O many=O years=O passed=O .=O####All=O apple=O associates=O are=O always=O willing=S to=O help=O you=O out=O with=O anything=O ,=O no=O matter=O when=O you=O purchased=O the=O computer=O and=O how=O many=O years=O passed=O .=O
Also , my sister got the exact same laptop ( since they were so cheap ) and after 8 months , the screen split in half just from everyday use .####Also=O ,=O my=O sister=O got=O the=O exact=O same=O laptop=O (=O since=O they=O were=O so=O cheap=O )=O and=O after=O 8=O months=O ,=O the=O screen=T-NEG split=O in=O half=O just=O from=O everyday=O use=O .=O####Also=O ,=O my=O sister=O got=O the=O exact=O same=O laptop=O (=O since=O they=O were=O so=O cheap=O )=O and=O after=O 8=O months=O ,=O the=O screen=O split=S in=O half=O just=O from=O everyday=O use=O .=O
The Toshiba Satellite has been more than I expected for the price .####The=O Toshiba=O Satellite=O has=O been=O more=O than=O I=O expected=O for=O the=O price=T-POS .=O####The=O Toshiba=O Satellite=O has=O been=O more=S than=S I=S expected=S for=O the=O price=O .=O
I had to adjust my mousepad sensitivity , because it is very sensitive .####I=O had=O to=O adjust=O my=O mousepad=T-NEG sensitivity=T-NEG ,=O because=O it=O is=O very=O sensitive=O .=O####I=O had=O to=O adjust=O my=O mousepad=O sensitivity=O ,=O because=O it=O is=O very=O sensitive=S .=O
I love my Apple , it is quick and easy to use .####I=O love=O my=O Apple=O ,=O it=O is=O quick=O and=O easy=O to=O use=T-POS .=O####I=O love=S my=O Apple=O ,=O it=O is=O quick=S and=O easy=S to=O use=O .=O
The laptop is relatively simple to use , though I bought Macs for Dummies , which is well worth $ 2####The=O laptop=O is=O relatively=O simple=O to=O use=T-POS ,=O though=O I=O bought=O Macs=O for=O Dummies=O ,=O which=O is=O well=O worth=O $=O 2=O####The=O laptop=O is=O relatively=O simple=S to=O use=O ,=O though=O I=O bought=O Macs=O for=O Dummies=O ,=O which=O is=O well=O worth=S $=O 2=O
No tutorials on the display .####No=O tutorials=T-NEG on=O the=O display=O .=O####No=S tutorials=O on=O the=O display=O .=O
The touch pad is among the best .####The=O touch=T-POS pad=T-POS is=O among=O the=O best=O .=O####The=O touch=O pad=O is=O among=O the=O best=S .=O
We also use Paralles so we can run virtual machines of Windows XP Professional , Windows 7 Home Premium , Windows Server Enterprise 2003 , and Windows Server 2008 Enterprise .####We=O also=O use=O Paralles=T-NEU so=O we=O can=O run=O virtual=O machines=O of=O Windows=TT-NEU XP=TT-NEU Professional=TT-NEU ,=O Windows=TTT-NEU 7=TTT-NEU Home=TTT-NEU Premium=TTT-NEU ,=O Windows=TTTT-NEU Server=TTTT-NEU Enterprise=TTTT-NEU 2003=TTTT-NEU ,=O and=O Windows=TTTTT-NEU Server=TTTTT-NEU 2008=TTTTT-NEU Enterprise=TTTTT-NEU .=O####We=O also=O use=S Paralles=O so=O we=O can=O run=SS virtual=O machines=O of=O Windows=O XP=O Professional=O ,=O Windows=O 7=O Home=O Premium=O ,=O Windows=O Server=O Enterprise=O 2003=O ,=O and=O Windows=O Server=O 2008=O Enterprise=O .=O
How Toshiba handles the repair seems to vary , some folks indicate that they were charged for even an intial fix , others had the repair done 5 times .####How=O Toshiba=O handles=O the=O repair=T-POS seems=O to=O vary=O ,=O some=O folks=O indicate=O that=O they=O were=O charged=O for=O even=O an=O intial=O fix=O ,=O others=O had=O the=O repair=O done=O 5=O times=O .=O####How=O Toshiba=O handles=O the=O repair=O seems=O to=O vary=S ,=O some=O folks=O indicate=O that=O they=O were=O charged=O for=O even=O an=O intial=O fix=O ,=O others=O had=O the=O repair=O done=O 5=O times=O .=O
I would like to use a different operating system altogether .####I=O would=O like=O to=O use=O a=O different=O operating=T-NEU system=T-NEU altogether=O .=O####I=O would=O like=S to=O use=O a=O different=S operating=O system=O altogether=O .=O
