# Supplementary material for: External-knowledge enhanced dual encoder and contrastive learning for aspect sentiment triplet extraction
Source: PLoS One. 2026 Mar 12;21(3):e0340792. doi: 10.1371/journal.pone.0340792 (PMC12981519; doi:10.1371/journal.pone.0340792)
Supplement: S1 File — (ZIP) [file pone.0340792.s001.zip › ASTE-Data-V1-AAAI2020/14res/dev.txt]

Not only was the food outstanding , but the little ' perks ' were great .####Not=O only=O was=O the=O food=T-POS outstanding=O ,=O but=O the=O little=O '=O perks=TT-POS '=O were=O great=O .=O####Not=O only=O was=O the=O food=O outstanding=S ,=O but=O the=O little=O '=O perks=O '=O were=O great=SS .=O
The pizza is the best if you like thin crusted pizza .####The=O pizza=T-POS is=O the=O best=O if=O you=O like=O thin=O crusted=O pizza=O .=O####The=O pizza=O is=O the=O best=S if=O you=O like=O thin=O crusted=O pizza=O .=O
it 's a perfect place to have a amazing indian food .####it=O 's=O a=O perfect=O place=O to=O have=O a=O amazing=O indian=T-POS food=T-POS .=O####it=O 's=O a=O perfect=O place=O to=O have=O a=O amazing=S indian=O food=O .=O
After really enjoying ourselves at the bar we sat down at a table and had dinner .####After=O really=O enjoying=O ourselves=O at=O the=O bar=T-POS we=O sat=O down=O at=O a=O table=TT-NEU and=O had=O dinner=TTT-NEU .=O####After=O really=O enjoying=S ourselves=O at=O the=O bar=O we=O sat=O down=O at=O a=O table=O and=O had=O dinner=O .=O
Great food , good size menu , great service and an unpretentious setting .####Great=O food=T-POS ,=O good=O size=O menu=TT-POS ,=O great=O service=TTT-POS and=O an=O unpretentious=O setting=TTTT-POS .=O####Great=S food=O ,=O good=SS size=O menu=O ,=O great=SSS service=O and=O an=O unpretentious=SSSS setting=O .=O
Wine list selection is good and wine-by-the-glass was generously filled to the top .####Wine=T-POS list=T-POS selection=T-POS is=O good=O and=O wine-by-the-glass=TT-POS was=O generously=O filled=O to=O the=O top=O .=O####Wine=O list=O selection=O is=O good=S and=O wine-by-the-glass=O was=O generously=SS filled=SS to=O the=O top=O .=O
The menu is limited but almost all of the dishes are excellent .####The=O menu=T-NEG is=O limited=O but=O almost=O all=O of=O the=O dishes=TT-POS are=O excellent=O .=O####The=O menu=O is=O limited=S but=O almost=O all=O of=O the=O dishes=O are=O excellent=SS .=O
I almost hesititate to write a review because the atmosphere was so great and I would hate for it too become to crowded .####I=O almost=O hesititate=O to=O write=O a=O review=O because=O the=O atmosphere=T-POS was=O so=O great=O and=O I=O would=O hate=O for=O it=O too=O become=O to=O crowded=O .=O####I=O almost=O hesititate=O to=O write=O a=O review=O because=O the=O atmosphere=O was=O so=O great=S and=O I=O would=O hate=O for=O it=O too=O become=O to=O crowded=O .=O
The atmosphere is unheralded , the service impeccable , and the food magnificant .####The=O atmosphere=T-POS is=O unheralded=O ,=O the=O service=TT-POS impeccable=O ,=O and=O the=O food=TTT-POS magnificant=O .=O####The=O atmosphere=O is=O unheralded=S ,=O the=O service=O impeccable=SS ,=O and=O the=O food=O magnificant=SSS .=O
We ordered the special , grilled branzino , that was so infused with bone , it was difficult to eat .####We=O ordered=O the=O special=O ,=O grilled=T-NEG branzino=T-NEG ,=O that=O was=O so=O infused=O with=O bone=O ,=O it=O was=O difficult=O to=O eat=O .=O####We=O ordered=O the=O special=O ,=O grilled=O branzino=O ,=O that=O was=O so=O infused=O with=O bone=O ,=O it=O was=O difficult=S to=S eat=S .=O
Right off the L in Brooklyn this is a nice cozy place with good pizza .####Right=O off=O the=O L=O in=O Brooklyn=O this=O is=O a=O nice=O cozy=O place=TT-POS with=O good=O pizza=T-POS .=O####Right=O off=O the=O L=O in=O Brooklyn=O this=O is=O a=O nice=SS cozy=SS place=O with=O good=S pizza=O .=O
If you love wine and cheese and delicious french fare , you 'll love Artisanal !####If=O you=O love=O wine=T-POS and=O cheese=TTT-POS and=O delicious=O french=TT-POS fare=TT-POS ,=O you=O 'll=O love=O Artisanal=O !=O####If=O you=O love=S wine=O and=O cheese=O and=O delicious=O french=O fare=O ,=O you=O 'll=O love=O Artisanal=O !=O
The entire dining experience was wonderful !####The=O entire=O dining=T-POS experience=T-POS was=O wonderful=O !=O####The=O entire=O dining=O experience=O was=O wonderful=S !=O
The food always tastes fresh and served promptly .####The=O food=T-POS always=O tastes=O fresh=O and=O served=TT-POS promptly=O .=O####The=O food=O always=O tastes=O fresh=S and=O served=O promptly=SS .=O
The pizza here is delicious .####The=O pizza=T-POS here=O is=O delicious=O .=O####The=O pizza=O here=O is=O delicious=S .=O
This place is really trendi but they have forgotten about the most important part of a restaurant , the food .####This=O place=O is=O really=O trendi=O but=O they=O have=O forgotten=O about=O the=O most=O important=O part=O of=O a=O restaurant=O ,=O the=O food=T-NEG .=O####This=O place=O is=O really=O trendi=O but=O they=O have=O forgotten=S about=O the=O most=O important=O part=O of=O a=O restaurant=O ,=O the=O food=O .=O
The fish is fresh but the variety of fish is nothing out of ordinary .####The=O fish=T-POS is=O fresh=O but=O the=O variety=TT-NEG of=TT-NEG fish=TT-NEG is=O nothing=O out=O of=O ordinary=O .=O####The=O fish=O is=O fresh=S but=O the=O variety=O of=O fish=O is=O nothing=O out=O of=O ordinary=SS .=O
Ambiance and music funky , which I enjoy .####Ambiance=T-POS and=O music=TT-POS funky=O ,=O which=O I=O enjoy=O .=O####Ambiance=O and=O music=O funky=S ,=O which=O I=O enjoy=S .=O
The food , drinks and service are clearly among the best in the city .####The=O food=T-POS ,=O drinks=TT-POS and=O service=TTT-POS are=O clearly=O among=O the=O best=O in=O the=O city=O .=O####The=O food=O ,=O drinks=O and=O service=O are=O clearly=O among=O the=O best=S in=O the=O city=O .=O
A narrow corridor leads to a tiny space where there are three tiny white tiled counters , a great deal of mess ( stacks of bottles , cans ) and a small counter holding 12-14 entrees .####A=O narrow=O corridor=T-NEG leads=O to=O a=O tiny=O space=TT-NEG where=O there=O are=O three=O tiny=O white=O tiled=O counters=TTT-NEG ,=O a=O great=O deal=O of=O mess=O (=O stacks=O of=O bottles=O ,=O cans=O )=O and=O a=O small=O counter=O holding=O 12-14=O entrees=TTTT-NEU .=O####A=O narrow=S corridor=O leads=O to=O a=O tiny=SS space=O where=O there=O are=O three=O tiny=SSS white=O tiled=O counters=O ,=O a=O great=O deal=O of=O mess=O (=O stacks=O of=O bottles=O ,=O cans=O )=O and=O a=O small=SSSS counter=O holding=O 12-14=O entrees=O .=O
The food is great .####The=O food=T-POS is=O great=O .=O####The=O food=O is=O great=S .=O
Decent wine at reasonable prices .####Decent=O wine=T-POS at=O reasonable=O prices=TT-POS .=O####Decent=S wine=O at=O reasonable=SS prices=O .=O
All conveniently delivered right to the door .####All=O conveniently=O delivered=T-POS right=O to=O the=O door=O .=O####All=O conveniently=S delivered=O right=O to=O the=O door=O .=O
Okay service .####Okay=O service=T-NEU .=O####Okay=S service=O .=O
They might be all business at the counter when you give your order , but their food says I love you .####They=O might=O be=O all=O business=O at=O the=O counter=TT-NEG when=O you=O give=O your=O order=O ,=O but=O their=O food=T-POS says=O I=O love=O you=O .=O####They=O might=O be=O all=O business=O at=O the=O counter=O when=O you=O give=O your=O order=O ,=O but=O their=O food=O says=O I=O love=S you=O .=O
Try their plain pizza with fresh garlic or eggplant .####Try=O their=O plain=T-POS pizza=T-POS with=O fresh=O garlic=TT-POS or=O eggplant=O .=O####Try=S their=O plain=O pizza=O with=O fresh=SS garlic=O or=O eggplant=O .=O
The have over 100 different beers to offer thier guest so that made my husband very happy and the food was delicious , if I must recommend a dish it must be the pumkin tortelini .####The=O have=O over=O 100=O different=O beers=T-POS to=O offer=O thier=O guest=O so=O that=O made=O my=O husband=O very=O happy=O and=O the=O food=TT-POS was=O delicious=O ,=O if=O I=O must=O recommend=O a=O dish=O it=O must=O be=O the=O pumkin=TTT-POS tortelini=TTT-POS .=O####The=O have=O over=O 100=O different=O beers=O to=O offer=O thier=O guest=O so=O that=O made=O my=O husband=O very=O happy=S and=O the=O food=O was=O delicious=SS ,=O if=O I=O must=O recommend=SSS a=O dish=O it=O must=O be=O the=O pumkin=O tortelini=O .=O
Very good service and very good prices .####Very=O good=O service=T-POS and=O very=O good=O prices=TT-POS .=O####Very=O good=S service=O and=O very=O good=SS prices=O .=O
Our food was great too !####Our=O food=T-POS was=O great=O too=O !=O####Our=O food=O was=O great=S too=O !=O
The sake menu should not be overlooked !####The=O sake=T-POS menu=T-POS should=O not=O be=O overlooked=O !=O####The=O sake=O menu=O should=O not=O be=O overlooked=S !=O
i 've been back to nha trang literally a hundred times for the beef cubes - they 're that good .####i=O 've=O been=O back=O to=O nha=O trang=O literally=O a=O hundred=O times=O for=O the=O beef=T-POS cubes=T-POS -=O they=O 're=O that=O good=O .=O####i=O 've=O been=O back=O to=O nha=O trang=O literally=O a=O hundred=O times=O for=O the=O beef=O cubes=O -=O they=O 're=O that=O good=S .=O
But , nothing stands out about the cooking .####But=O ,=O nothing=O stands=O out=O about=O the=O cooking=T-NEU .=O####But=O ,=O nothing=S stands=S out=S about=O the=O cooking=O .=O
I work near-by , and they have the BEST oatmeal in the neighborhood- not a packaged or quick-cooked item .####I=O work=O near-by=O ,=O and=O they=O have=O the=O BEST=O oatmeal=T-POS in=O the=O neighborhood-=O not=O a=O packaged=O or=O quick-cooked=O item=O .=O####I=O work=O near-by=O ,=O and=O they=O have=O the=O BEST=S oatmeal=O in=O the=O neighborhood-=O not=O a=O packaged=O or=O quick-cooked=O item=O .=O
The service is ok , some of the people did n't get what they asked for .####The=O service=T-NEU is=O ok=O ,=O some=O of=O the=O people=O did=O n't=O get=O what=O they=O asked=O for=O .=O####The=O service=O is=O ok=S ,=O some=O of=O the=O people=O did=O n't=O get=O what=O they=O asked=O for=O .=O
Fresh ingredients and everything is made to order .####Fresh=O ingredients=T-POS and=O everything=O is=O made=O to=O order=O .=O####Fresh=S ingredients=O and=O everything=O is=O made=O to=O order=O .=O
Quick and friendly service .####Quick=O and=O friendly=O service=T-POS .=O####Quick=S and=O friendly=S service=O .=O
Personal pans are the perfect size for those hungry nights .####Personal=T-POS pans=T-POS are=O the=O perfect=O size=O for=O those=O hungry=O nights=O .=O####Personal=O pans=O are=O the=O perfect=S size=O for=O those=O hungry=O nights=O .=O
As we were sitting eating the subpar food the manager proceeded to berate a couple of his employees for putting out the wrong containers for condiments and explained to them how expensive these containers were .####As=O we=O were=O sitting=O eating=O the=O subpar=O food=T-NEG the=O manager=O proceeded=O to=O berate=O a=O couple=O of=O his=O employees=O for=O putting=O out=O the=O wrong=O containers=O for=O condiments=O and=O explained=O to=O them=O how=O expensive=O these=O containers=TT-NEU were=O .=O####As=O we=O were=O sitting=O eating=O the=O subpar=S food=O the=O manager=O proceeded=O to=O berate=O a=O couple=O of=O his=O employees=O for=O putting=O out=O the=O wrong=O containers=O for=O condiments=O and=O explained=O to=O them=O how=O expensive=SS these=O containers=O were=O .=O
Decor is nice and minimalist , food simple yet very well presented and cooked , and the wine list matches the food very well .####Decor=T-POS is=O nice=O and=O minimalist=O ,=O food=TT-NEU simple=O yet=O very=O well=O presented=O and=O cooked=O ,=O and=O the=O wine=TTT-POS list=TTT-POS matches=O the=O food=O very=O well=O .=O####Decor=O is=O nice=S and=O minimalist=S ,=O food=O simple=SS yet=O very=O well=SS presented=SS and=SS cooked=SS ,=O and=O the=O wine=O list=O matches=O the=O food=O very=O well=SSS .=O
We ordered a tuna melt - it came with out cheese which just made it a tuna sandwich .####We=O ordered=O a=O tuna=T-NEG melt=T-NEG -=O it=O came=O with=O out=O cheese=TT-NEU which=O just=O made=O it=O a=O tuna=TTT-NEG sandwich=TTT-NEG .=O####We=O ordered=O a=O tuna=O melt=O -=O it=O came=O with=S out=S cheese=O which=O just=O made=O it=O a=O tuna=O sandwich=O .=O
I had the best ravioli ever .####I=O had=O the=O best=O ravioli=T-POS ever=O .=O####I=O had=O the=O best=S ravioli=O ever=O .=O
Fish was overdone .####Fish=T-NEG was=O overdone=O .=O####Fish=O was=O overdone=S .=O
The establishment scores big points in presentation and style .####The=O establishment=T-POS scores=O big=O points=O in=O presentation=O and=O style=O .=O####The=O establishment=O scores=S big=S points=S in=O presentation=O and=O style=O .=O
The dim sum however was very good .####The=O dim=T-POS sum=T-POS however=O was=O very=O good=O .=O####The=O dim=O sum=O however=O was=O very=O good=S .=O
Service has always been friendly and efficient .####Service=T-POS has=O always=O been=O friendly=O and=O efficient=O .=O####Service=O has=O always=O been=O friendly=S and=O efficient=S .=O
While certain staples are excellent ( the burger , some of the pastas ) , the food is not really the point .####While=O certain=O staples=TTTT-POS are=O excellent=O (=O the=O burger=T-POS ,=O some=O of=O the=O pastas=TT-POS )=O ,=O the=O food=TTT-NEU is=O not=O really=O the=O point=O .=O####While=O certain=O staples=O are=O excellent=S (=O the=O burger=O ,=O some=O of=O the=O pastas=O )=O ,=O the=O food=O is=O not=SSS really=SSS the=SSS point=SSS .=O
The food was so-so .####The=O food=T-NEU was=O so-so=O .=O####The=O food=O was=O so-so=S .=O
Food - awesome .####Food=T-POS -=O awesome=O .=O####Food=O -=O awesome=S .=O
The lobster sandwich is $ 24 and although it was good it was not nearly enough to warrant that price .####The=O lobster=T-POS sandwich=T-POS is=O $=O 24=O and=O although=O it=O was=O good=O it=O was=O not=O nearly=O enough=O to=O warrant=O that=O price=O .=O####The=O lobster=O sandwich=O is=O $=O 24=O and=O although=O it=O was=O good=S it=O was=O not=S nearly=S enough=S to=S warrant=S that=S price=S .=O
For some reason , all the seafood on the menu was unavailable except for the Salmon .####For=O some=O reason=O ,=O all=O the=O seafood=T-NEG on=O the=O menu=TT-NEG was=O unavailable=O except=O for=O the=O Salmon=TTT-NEU .=O####For=O some=O reason=O ,=O all=O the=O seafood=O on=O the=O menu=O was=O unavailable=S except=O for=O the=O Salmon=O .=O
my personal favorite is an everything bagel with lox spread , but all the bagles are unbeliavably good .####my=O personal=O favorite=O is=O an=O everything=O bagel=T-POS with=T-POS lox=T-POS spread=T-POS ,=O but=O all=O the=O bagles=TT-POS are=O unbeliavably=O good=O .=O####my=O personal=O favorite=S is=O an=O everything=O bagel=O with=O lox=O spread=O ,=O but=O all=O the=O bagles=O are=O unbeliavably=SS good=SS .=O
For the next hour and a half we stood in the crowded lobby area of this touristy restaurant listening to all types of explanations of why we were not being seated .####For=O the=O next=O hour=O and=O a=O half=O we=O stood=O in=O the=O crowded=O lobby=T-NEG area=T-NEG of=O this=O touristy=O restaurant=O listening=O to=O all=O types=O of=O explanations=O of=O why=O we=O were=O not=O being=O seated=O .=O####For=O the=O next=O hour=O and=O a=O half=O we=O stood=O in=O the=O crowded=S lobby=O area=O of=O this=O touristy=O restaurant=O listening=O to=O all=O types=O of=O explanations=O of=O why=O we=O were=O not=O being=O seated=O .=O
The setting is casual and romantic .####The=O setting=T-POS is=O casual=O and=O romantic=O .=O####The=O setting=O is=O casual=S and=O romantic=S .=O
Great friendly service , Fast seating , Fast Delivery , Excellent sushi .####Great=O friendly=O service=T-POS ,=O Fast=O seating=TT-POS ,=O Fast=O Delivery=TTT-POS ,=O Excellent=O sushi=TTTT-POS .=O####Great=S friendly=S service=O ,=O Fast=SS seating=O ,=O Fast=SSS Delivery=O ,=O Excellent=SSSS sushi=O .=O
The desserts are more appealing then stuffy overpriced French restaurants .####The=O desserts=T-POS are=O more=O appealing=O then=O stuffy=O overpriced=O French=O restaurants=O .=O####The=O desserts=O are=O more=O appealing=S then=O stuffy=O overpriced=O French=O restaurants=O .=O
The atmosphere is noisy and the waiters are literally walking around doing things as fast as they can .####The=O atmosphere=T-NEG is=O noisy=O and=O the=O waiters=TT-POS are=O literally=O walking=O around=O doing=O things=O as=O fast=O as=O they=O can=O .=O####The=O atmosphere=O is=O noisy=S and=O the=O waiters=O are=O literally=O walking=O around=O doing=O things=O as=O fast=SS as=O they=O can=O .=O
The seafood is amazing , there 's a good wine list , and the ever-changing menu always offers some great surprises .####The=O seafood=T-POS is=O amazing=O ,=O there=O 's=O a=O good=O wine=TT-POS list=TT-POS ,=O and=O the=O ever-changing=O menu=TTT-POS always=O offers=O some=O great=O surprises=O .=O####The=O seafood=O is=O amazing=S ,=O there=O 's=O a=O good=SS wine=O list=O ,=O and=O the=O ever-changing=SSS menu=O always=O offers=O some=O great=SSS surprises=SSS .=O
The dinner was ok , nothing I would have again .####The=O dinner=T-NEG was=O ok=O ,=O nothing=O I=O would=O have=O again=O .=O####The=O dinner=O was=O ok=S ,=O nothing=O I=O would=O have=O again=O .=O
I plan to come here again and look forward to trying their assortment of bruschetta , panini 's ... ..####I=O plan=O to=O come=O here=O again=O and=O look=O forward=O to=O trying=O their=O assortment=O of=O bruschetta=T-POS ,=O panini=TT-POS 's=O ...=O ..=O####I=O plan=O to=O come=O here=O again=O and=O look=S forward=S to=O trying=O their=O assortment=O of=O bruschetta=O ,=O panini=O 's=O ...=O ..=O
Much more reasonably priced too !####Much=O more=O reasonably=O priced=T-POS too=O !=O####Much=O more=O reasonably=S priced=O too=O !=O
We had the pot-stickers which were great and a tempura dish that was great .####We=O had=O the=O pot-stickers=T-POS which=O were=O great=O and=O a=O tempura=TT-POS dish=TT-POS that=O was=O great=O .=O####We=O had=O the=O pot-stickers=O which=O were=O great=S and=O a=O tempura=O dish=O that=O was=O great=SS .=O
Well , their deliveries take for ever and the food is usually cold .####Well=O ,=O their=O deliveries=T-NEG take=O for=O ever=O and=O the=O food=TT-NEG is=O usually=O cold=O .=O####Well=O ,=O their=O deliveries=O take=O for=S ever=S and=O the=O food=O is=O usually=O cold=SS .=O
And really large portions .####And=O really=O large=O portions=T-POS .=O####And=O really=O large=S portions=O .=O
This is a great Thai restaurant with a very friendly staff .####This=O is=O a=O great=O Thai=O restaurant=O with=O a=O very=O friendly=O staff=T-POS .=O####This=O is=O a=O great=O Thai=O restaurant=O with=O a=O very=O friendly=S staff=O .=O
I ordered the smoked salmon and roe appetizer and it was off flavor .####I=O ordered=O the=O smoked=T-NEG salmon=T-NEG and=T-NEG roe=T-NEG appetizer=T-NEG and=O it=O was=O off=O flavor=O .=O####I=O ordered=O the=O smoked=O salmon=O and=O roe=O appetizer=O and=O it=O was=O off=S flavor=S .=O
The food is great and authentic .####The=O food=T-POS is=O great=O and=O authentic=O .=O####The=O food=O is=O great=S and=O authentic=O .=O
Anyway , the food is good , the price is right and they have a decent wine list .####Anyway=O ,=O the=O food=T-POS is=O good=O ,=O the=O price=TT-POS is=O right=O and=O they=O have=O a=O decent=O wine=TTT-POS list=TTT-POS .=O####Anyway=O ,=O the=O food=O is=O good=S ,=O the=O price=O is=O right=SS and=O they=O have=O a=O decent=SSS wine=O list=O .=O
The food was lousy - too sweet or too salty and the portions tiny .####The=O food=T-NEG was=O lousy=O -=O too=O sweet=O or=O too=O salty=O and=O the=O portions=TT-NEG tiny=O .=O####The=O food=O was=O lousy=S -=O too=S sweet=S or=O too=S salty=S and=O the=O portions=O tiny=SS .=O
Raga stands out with an interesting fusion of French and Indian cooking .####Raga=O stands=O out=O with=O an=O interesting=O fusion=T-POS of=T-POS French=T-POS and=T-POS Indian=T-POS cooking=T-POS .=O####Raga=O stands=O out=O with=O an=O interesting=S fusion=O of=O French=O and=O Indian=O cooking=O .=O
The food was very good , a great deal , and the place its self was great .####The=O food=T-POS was=O very=O good=O ,=O a=O great=O deal=O ,=O and=O the=O place=TT-POS its=O self=O was=O great=O .=O####The=O food=O was=O very=O good=S ,=O a=O great=O deal=O ,=O and=O the=O place=O its=O self=O was=O great=SS .=O
The place itself is beautiful the bar scene seems to be happening .####The=O place=T-POS itself=O is=O beautiful=O the=O bar=TT-POS scene=TT-POS seems=O to=O be=O happening=O .=O####The=O place=O itself=O is=O beautiful=S the=O bar=O scene=O seems=O to=O be=O happening=SS .=O
It 's also attached to Angel 's Share , which is a cool , more romantic bar ...####It=O 's=O also=O attached=O to=O Angel=O 's=O Share=O ,=O which=O is=O a=O cool=O ,=O more=O romantic=O bar=T-POS ...=O####It=O 's=O also=O attached=O to=O Angel=O 's=O Share=O ,=O which=O is=O a=O cool=S ,=O more=O romantic=S bar=O ...=O
I am amazed by the poor reviews- I find this place to be standout Italian in an area flooded with Italian- great prices , great atmosphere , good service and a wonderful wine list .####I=O am=O amazed=O by=O the=O poor=O reviews-=O I=O find=O this=O place=O to=O be=O standout=O Italian=O in=O an=O area=O flooded=O with=O Italian-=O great=O prices=T-POS ,=O great=O atmosphere=TT-POS ,=O good=O service=TTT-POS and=O a=O wonderful=O wine=TTTT-POS list=TTTT-POS .=O####I=O am=O amazed=O by=O the=O poor=O reviews-=O I=O find=O this=O place=O to=O be=O standout=O Italian=O in=O an=O area=O flooded=O with=O Italian-=O great=S prices=O ,=O great=SS atmosphere=O ,=O good=SSS service=O and=O a=O wonderful=SSSS wine=O list=O .=O
The combination of fresh tomato sauce , fresh mozz cheese , basil and the dough they make with imported flour , makes this is one of the better pizza 's in NY .####The=O combination=O of=O fresh=O tomato=T-POS sauce=T-POS ,=O fresh=O mozz=TT-POS cheese=TT-POS ,=O basil=O and=O the=O dough=O they=O make=O with=O imported=O flour=TTTT-POS ,=O makes=O this=O is=O one=O of=O the=O better=O pizza=TTT-POS 's=O in=O NY=O .=O####The=O combination=O of=O fresh=S tomato=O sauce=O ,=O fresh=SS mozz=O cheese=O ,=O basil=O and=O the=O dough=O they=O make=O with=O imported=SSSS flour=O ,=O makes=O this=O is=O one=O of=O the=O better=SSS pizza=O 's=O in=O NY=O .=O
I went at 6:00 PM specifically for the pre-theater menu ( $ 19.95 for roasted tomato soup with chevre , steak frites , creme brulee ) and it was marvelous .####I=O went=O at=O 6:00=O PM=O specifically=O for=O the=O pre-theater=T-POS menu=T-POS (=O $=O 19.95=O for=O roasted=TT-POS tomato=TT-POS soup=TT-POS with=TT-POS chevre=TT-POS ,=O steak=TTT-POS frites=TTT-POS ,=O creme=TTTT-POS brulee=TTTT-POS )=O and=O it=O was=O marvelous=O .=O####I=O went=O at=O 6:00=O PM=O specifically=O for=O the=O pre-theater=O menu=O (=O $=O 19.95=O for=O roasted=O tomato=O soup=O with=O chevre=O ,=O steak=O frites=O ,=O creme=O brulee=O )=O and=O it=O was=O marvelous=S .=O
- the bread at the beginning is super tasty and makes you want more - the pizza is delicious and comes in personal sizes , however be warned that the Peter 's Favourite pizza with prosciutto and baby arugula is actually a margarite pizza with cold prosciutto and baby arugula on top , like a salad .####-=O the=O bread=T-POS at=O the=O beginning=O is=O super=O tasty=O and=O makes=O you=O want=O more=O -=O the=O pizza=TT-POS is=O delicious=O and=O comes=O in=O personal=O sizes=O ,=O however=O be=O warned=O that=O the=O Peter=O 's=O Favourite=O pizza=O with=O prosciutto=O and=O baby=O arugula=O is=O actually=O a=O margarite=O pizza=O with=O cold=O prosciutto=O and=O baby=O arugula=O on=O top=O ,=O like=O a=O salad=O .=O####-=O the=O bread=O at=O the=O beginning=O is=O super=S tasty=S and=O makes=O you=O want=O more=O -=O the=O pizza=O is=O delicious=SS and=O comes=O in=O personal=O sizes=O ,=O however=O be=O warned=O that=O the=O Peter=O 's=O Favourite=O pizza=O with=O prosciutto=O and=O baby=O arugula=O is=O actually=O a=O margarite=O pizza=O with=O cold=O prosciutto=O and=O baby=O arugula=O on=O top=O ,=O like=O a=O salad=O .=O
The owner truly caters to all your needs .####The=O owner=T-POS truly=O caters=O to=O all=O your=O needs=O .=O####The=O owner=O truly=O caters=S to=O all=O your=O needs=O .=O
So if you want a nice , enjoyable meal at Montparnasse , go early for the pre-theater prix-fixe .####So=O if=O you=O want=O a=O nice=O ,=O enjoyable=O meal=T-POS at=O Montparnasse=O ,=O go=O early=O for=O the=O pre-theater=TT-POS prix-fixe=TT-POS .=O####So=O if=O you=O want=O a=O nice=S ,=O enjoyable=S meal=O at=O Montparnasse=O ,=O go=O early=O for=O the=O pre-theater=O prix-fixe=O .=O
very good breads as well .####very=O good=O breads=T-POS as=O well=O .=O####very=O good=S breads=O as=O well=O .=O
While the ambiance and atmosphere were great , the food and service could have been a lot better .####While=O the=O ambiance=T-POS and=O atmosphere=TT-POS were=O great=O ,=O the=O food=TTT-NEG and=O service=TTTT-NEG could=O have=O been=O a=O lot=O better=O .=O####While=O the=O ambiance=O and=O atmosphere=O were=O great=S ,=O the=O food=O and=O service=O could=SSS have=SSS been=SSS a=SSS lot=SSS better=SSS .=O
The server was really cool and served us our food and drinks with a smile .####The=O server=T-POS was=O really=O cool=O and=O served=O us=O our=O food=O and=O drinks=O with=O a=O smile=O .=O####The=O server=O was=O really=O cool=S and=O served=O us=O our=O food=O and=O drinks=O with=O a=O smile=O .=O
The food is usually good but it certainly is n't a relaxing place to go .####The=O food=T-POS is=O usually=O good=O but=O it=O certainly=O is=O n't=O a=O relaxing=O place=TT-NEG to=O go=O .=O####The=O food=O is=O usually=O good=S but=O it=O certainly=O is=SS n't=SS a=SS relaxing=SS place=O to=O go=O .=O
The Pastrami sandwich was like buttah and with pickles and an icy cold beer to wash it down , it was a pleasurable experience .####The=O Pastrami=T-POS sandwich=T-POS was=O like=O buttah=O and=O with=O pickles=O and=O an=O icy=O cold=O beer=TT-POS to=O wash=O it=O down=O ,=O it=O was=O a=O pleasurable=O experience=O .=O####The=O Pastrami=O sandwich=O was=O like=O buttah=O and=O with=O pickles=O and=O an=O icy=SS cold=SS beer=O to=O wash=O it=O down=O ,=O it=O was=O a=O pleasurable=S experience=O .=O
Whenever you need a Sushi fix , Mizu will be there with quality fish and great service .####Whenever=O you=O need=O a=O Sushi=O fix=O ,=O Mizu=O will=O be=O there=O with=O quality=O fish=T-POS and=O great=O service=TT-POS .=O####Whenever=O you=O need=O a=O Sushi=O fix=O ,=O Mizu=O will=O be=O there=O with=O quality=S fish=O and=O great=SS service=O .=O
Add to that great service and great food at a reasonable price and you have yourself the beginning of a great evening .####Add=O to=O that=O great=O service=T-POS and=O great=O food=TT-POS at=O a=O reasonable=O price=TTT-POS and=O you=O have=O yourself=O the=O beginning=O of=O a=O great=O evening=O .=O####Add=O to=O that=O great=S service=O and=O great=SS food=O at=O a=O reasonable=SSS price=O and=O you=O have=O yourself=O the=O beginning=O of=O a=O great=O evening=O .=O
For many people , this may not seem like Aunthentic Thai food because most places in NYC arent quite authentic .####For=O many=O people=O ,=O this=O may=O not=O seem=O like=O Aunthentic=O Thai=T-NEG food=T-NEG because=O most=O places=O in=O NYC=O arent=O quite=O authentic=O .=O####For=O many=O people=O ,=O this=O may=O not=O seem=O like=O Aunthentic=O Thai=O food=O because=O most=O places=O in=O NYC=O arent=O quite=O authentic=S .=O
Besides having the table we had been promised given to other restaurant patrons twice before we were actually seated , we were served dishes we had n't ordered three times , received one of our orders 20 minutes after the rest of the table had been served ( and that order was undercooked ) , and charged $ 45 more than we should have been on our bill .####Besides=O having=O the=O table=O we=O had=O been=O promised=O given=O to=O other=O restaurant=O patrons=O twice=O before=O we=O were=O actually=O seated=O ,=O we=O were=O served=O dishes=T-NEG we=O had=O n't=O ordered=O three=O times=O ,=O received=O one=O of=O our=O orders=O 20=O minutes=O after=O the=O rest=O of=O the=O table=O had=O been=O served=O (=O and=O that=O order=O was=O undercooked=O )=O ,=O and=O charged=O $=O 45=O more=O than=O we=O should=O have=O been=O on=O our=O bill=O .=O####Besides=O having=O the=O table=O we=O had=O been=O promised=O given=O to=O other=O restaurant=O patrons=O twice=O before=O we=O were=O actually=O seated=O ,=O we=O were=O served=O dishes=O we=O had=O n't=O ordered=O three=O times=O ,=O received=O one=O of=O our=O orders=O 20=O minutes=O after=O the=O rest=O of=O the=O table=O had=O been=O served=O (=O and=O that=O order=O was=O undercooked=S )=O ,=O and=O charged=O $=O 45=O more=O than=O we=O should=O have=O been=O on=O our=O bill=O .=O
Service is top notch .####Service=T-POS is=O top=O notch=O .=O####Service=O is=O top=S notch=S .=O
The octopus eaters were floored by the Octopus salad .####The=O octopus=O eaters=O were=O floored=O by=O the=O Octopus=T-POS salad=T-POS .=O####The=O octopus=O eaters=O were=O floored=S by=O the=O Octopus=O salad=O .=O
We thought that this place is using too much of MSG cooking in the foods .####We=O thought=O that=O this=O place=O is=O using=O too=O much=O of=O MSG=T-NEG cooking=T-NEG in=O the=O foods=O .=O####We=O thought=O that=O this=O place=O is=O using=O too=S much=S of=O MSG=O cooking=O in=O the=O foods=O .=O
Even though its good seafood , the prices are too high .####Even=O though=O its=O good=O seafood=T-POS ,=O the=O prices=TT-NEG are=O too=O high=O .=O####Even=O though=O its=O good=S seafood=O ,=O the=O prices=O are=O too=O high=SS .=O
Great for large groups and celebrations - our SUPER HAPPY waiter was the entertainment of the evening .####Great=O for=O large=O groups=O and=O celebrations=O -=O our=O SUPER=O HAPPY=O waiter=T-POS was=O the=O entertainment=O of=O the=O evening=O .=O####Great=O for=O large=O groups=O and=O celebrations=O -=O our=O SUPER=S HAPPY=S waiter=O was=O the=O entertainment=O of=O the=O evening=O .=O
I found it on a cold night , the perfect spot to warm up .####I=O found=O it=O on=O a=O cold=O night=O ,=O the=O perfect=O spot=T-POS to=O warm=O up=O .=O####I=O found=O it=O on=O a=O cold=O night=O ,=O the=O perfect=S spot=O to=O warm=O up=O .=O
I really loved the different and inovated touch that 's the cheff gives to the food .####I=O really=O loved=O the=O different=O and=O inovated=O touch=O that=O 's=O the=O cheff=O gives=O to=O the=O food=T-POS .=O####I=O really=O loved=O the=O different=S and=O inovated=S touch=O that=O 's=O the=O cheff=O gives=O to=O the=O food=O .=O
But the main hit was the whole grilled fish .####But=O the=O main=O hit=O was=O the=O whole=T-POS grilled=T-POS fish=T-POS .=O####But=O the=O main=O hit=S was=O the=O whole=O grilled=O fish=O .=O
On a hot day it was fabulous to stop in and enjoy lunch .####On=O a=O hot=O day=O it=O was=O fabulous=O to=O stop=O in=O and=O enjoy=O lunch=T-POS .=O####On=O a=O hot=O day=O it=O was=O fabulous=S to=O stop=O in=O and=O enjoy=S lunch=O .=O
We both opted for a pasta dish and they were served timely and fresh .####We=O both=O opted=O for=O a=O pasta=T-POS dish=T-POS and=O they=O were=O served=TT-POS timely=O and=O fresh=O .=O####We=O both=O opted=O for=O a=O pasta=O dish=O and=O they=O were=O served=O timely=SS and=O fresh=S .=O
the food was undercooked -the sauce watery , and the vegetables raw .####the=O food=T-NEG was=O undercooked=O -the=O sauce=TTT-NEG watery=O ,=O and=O the=O vegetables=TT-NEG raw=O .=O####the=O food=O was=O undercooked=S -the=O sauce=O watery=SSS ,=O and=O the=O vegetables=O raw=SS .=O
I got the $ 10 10-piece dim sum combo , every bite of which was great .####I=O got=O the=O $=O 10=O 10-piece=O dim=T-POS sum=T-POS combo=T-POS ,=O every=O bite=O of=O which=O was=O great=O .=O####I=O got=O the=O $=O 10=O 10-piece=O dim=O sum=O combo=O ,=O every=O bite=O of=O which=O was=O great=S .=O
The prices are wonderfully low .####The=O prices=T-POS are=O wonderfully=O low=O .=O####The=O prices=O are=O wonderfully=S low=S .=O
No free drink .####No=O free=O drink=T-NEU .=O####No=S free=S drink=O .=O
While they keep the capex to a minimum , they do put some cash into the bagels , because they among the best in the city .####While=O they=O keep=O the=O capex=O to=O a=O minimum=O ,=O they=O do=O put=O some=O cash=O into=O the=O bagels=T-NEU ,=O because=O they=O among=O the=O best=O in=O the=O city=O .=O####While=O they=O keep=O the=O capex=O to=O a=O minimum=O ,=O they=O do=O put=O some=O cash=O into=O the=O bagels=O ,=O because=O they=O among=O the=O best=S in=O the=O city=O .=O
And the prices were way to high for what you get .####And=O the=O prices=T-NEG were=O way=O to=O high=O for=O what=O you=O get=O .=O####And=O the=O prices=O were=O way=O to=O high=S for=O what=O you=O get=O .=O
Great wine list , reasonably priced . -- Sara####Great=O wine=T-POS list=T-POS ,=O reasonably=O priced=TT-POS .=O --=O Sara=O####Great=S wine=O list=O ,=O reasonably=SS priced=O .=O --=O Sara=O
The hot dogs were cold in the middle and the buns were stale .####The=O hot=T-NEG dogs=T-NEG were=O cold=O in=O the=O middle=O and=O the=O buns=TT-NEG were=O stale=O .=O####The=O hot=O dogs=O were=O cold=S in=O the=O middle=O and=O the=O buns=O were=O stale=SS .=O
The food is a diamond in rough -- the food is delicious and homemade with the perfect balance of herbs and tomatoes .####The=O food=T-POS is=O a=O diamond=O in=O rough=O --=O the=O food=TT-POS is=O delicious=O and=O homemade=O with=O the=O perfect=O balance=O of=O herbs=TTT-POS and=O tomatoes=TTTT-POS .=O####The=O food=O is=O a=O diamond=S in=O rough=O --=O the=O food=O is=O delicious=SS and=O homemade=SS with=O the=O perfect=SSS balance=O of=O herbs=O and=O tomatoes=O .=O
Having not been home in the last 2 years may skew this reviewer a bit , but the food was tasty and spicy sans the oil that comes floating along at similar venues .####Having=O not=O been=O home=O in=O the=O last=O 2=O years=O may=O skew=O this=O reviewer=O a=O bit=O ,=O but=O the=O food=T-POS was=O tasty=O and=O spicy=O sans=O the=O oil=O that=O comes=O floating=O along=O at=O similar=O venues=O .=O####Having=O not=O been=O home=O in=O the=O last=O 2=O years=O may=O skew=O this=O reviewer=O a=O bit=O ,=O but=O the=O food=O was=O tasty=S and=O spicy=S sans=O the=O oil=O that=O comes=O floating=O along=O at=O similar=O venues=O .=O
The atmosphere is n't the greatest , but I suppose that 's how they keep the prices down .####The=O atmosphere=T-NEU is=O n't=O the=O greatest=O ,=O but=O I=O suppose=O that=O 's=O how=O they=O keep=O the=O prices=TT-POS down=O .=O####The=O atmosphere=O is=S n't=S the=S greatest=S ,=O but=O I=O suppose=O that=O 's=O how=O they=O keep=O the=O prices=O down=SS .=O
The pickles were great addition .####The=O pickles=T-POS were=O great=O addition=O .=O####The=O pickles=O were=O great=S addition=O .=O
You must try the shrimp appetizers .####You=O must=O try=O the=O shrimp=T-POS appetizers=T-POS .=O####You=O must=O try=S the=O shrimp=O appetizers=O .=O
The food is great and they have a good selecion of wines at reasonable prices .####The=O food=T-POS is=O great=O and=O they=O have=O a=O good=O selecion=TT-POS of=TT-POS wines=TT-POS at=O reasonable=O prices=TTT-POS .=O####The=O food=O is=O great=S and=O they=O have=O a=O good=SS selecion=O of=O wines=O at=O reasonable=SSS prices=O .=O
I could n't reccommend their Godmother pizza any higher .####I=O could=O n't=O reccommend=O their=O Godmother=T-POS pizza=T-POS any=O higher=O .=O####I=O could=O n't=O reccommend=S their=O Godmother=O pizza=O any=O higher=O .=O
My turkey burger was not cooked at all , my friends salmon was completely raw .####My=O turkey=T-NEG burger=T-NEG was=O not=O cooked=O at=O all=O ,=O my=O friends=O salmon=TT-NEG was=O completely=O raw=O .=O####My=O turkey=O burger=O was=O not=S cooked=S at=O all=O ,=O my=O friends=O salmon=O was=O completely=O raw=SS .=O
Decor is minimalist and clean - nothing to distract or commend .####Decor=T-NEU is=O minimalist=O and=O clean=O -=O nothing=O to=O distract=O or=O commend=O .=O####Decor=O is=O minimalist=S and=O clean=S -=O nothing=O to=O distract=O or=O commend=O .=O
Try ordering from the regular menu , then you would not regret !####Try=O ordering=O from=O the=O regular=O menu=T-POS ,=O then=O you=O would=O not=O regret=O !=O####Try=O ordering=O from=O the=O regular=O menu=O ,=O then=O you=O would=O not=O regret=S !=O
We started with lox and mussels ( the best ive ever had , ever ) and had the cod and trout for dinner .####We=O started=O with=O lox=T-POS and=O mussels=TT-POS (=O the=O best=O ive=O ever=O had=O ,=O ever=O )=O and=O had=O the=O cod=O and=O trout=O for=O dinner=O .=O####We=O started=O with=O lox=O and=O mussels=O (=O the=O best=S ive=O ever=O had=O ,=O ever=O )=O and=O had=O the=O cod=O and=O trout=O for=O dinner=O .=O
The wine is always good , the tapas are always yummy , especially with the warm pita bread .####The=O wine=T-POS is=O always=O good=O ,=O the=O tapas=TT-POS are=O always=O yummy=O ,=O especially=O with=O the=O warm=O pita=TTT-POS bread=TTT-POS .=O####The=O wine=O is=O always=O good=S ,=O the=O tapas=O are=O always=O yummy=SS ,=O especially=O with=O the=O warm=SSS pita=O bread=O .=O
The fried rice is really good too .####The=O fried=T-POS rice=T-POS is=O really=O good=O too=O .=O####The=O fried=O rice=O is=O really=O good=S too=O .=O
The drinks are always well made and wine selection is fairly priced .####The=O drinks=T-POS are=O always=O well=O made=O and=O wine=TT-NEU selection=TT-NEU is=O fairly=O priced=O .=O####The=O drinks=O are=O always=O well=S made=S and=O wine=O selection=O is=O fairly=SS priced=SS .=O
Food was average but tasty .####Food=T-POS was=O average=O but=O tasty=O .=O####Food=O was=O average=S but=O tasty=S .=O
The food inludes famous scrumptious bombay style chaat such as bhelpuri , sevpuri and samosa chaats , as well as other great indian appetizers .####The=O food=O inludes=O famous=O scrumptious=O bombay=TTTTT-POS style=TTTTT-POS chaat=TTTTT-POS such=O as=O bhelpuri=T-POS ,=O sevpuri=TT-POS and=O samosa=TTT-POS chaats=TTT-POS ,=O as=O well=O as=O other=O great=O indian=TTTT-POS appetizers=TTTT-POS .=O####The=O food=O inludes=O famous=SSSSS scrumptious=SSSSS bombay=O style=O chaat=O such=O as=O bhelpuri=O ,=O sevpuri=O and=O samosa=O chaats=O ,=O as=O well=O as=O other=O great=SSSS indian=O appetizers=O .=O
$ 20 gets you unlimited sushi of a very high quality -- I even took a friend here from Japan who said it was one of the best sushi places in the US that he has been to .####$=O 20=O gets=O you=O unlimited=O sushi=T-POS of=O a=O very=O high=O quality=TTT-POS --=O I=O even=O took=O a=O friend=O here=O from=O Japan=O who=O said=O it=O was=O one=O of=O the=O best=O sushi=TT-POS places=TT-POS in=O the=O US=O that=O he=O has=O been=O to=O .=O####$=O 20=O gets=O you=O unlimited=S sushi=O of=O a=O very=O high=SSS quality=O --=O I=O even=O took=O a=O friend=O here=O from=O Japan=O who=O said=O it=O was=O one=O of=O the=O best=SS sushi=O places=O in=O the=O US=O that=O he=O has=O been=O to=O .=O
But they do n't have a toaster , which is strange .####But=O they=O do=O n't=O have=O a=O toaster=T-NEG ,=O which=O is=O strange=O .=O####But=O they=O do=O n't=O have=O a=O toaster=O ,=O which=O is=O strange=S .=O
The portions are HUGE , so it might be good to order three things to split ( rather than one appetizer and entree per person ) for two people .####The=O portions=T-POS are=O HUGE=O ,=O so=O it=O might=O be=O good=O to=O order=O three=O things=O to=O split=O (=O rather=O than=O one=O appetizer=O and=O entree=O per=O person=O )=O for=O two=O people=O .=O####The=O portions=O are=O HUGE=S ,=O so=O it=O might=O be=O good=O to=O order=O three=O things=O to=O split=O (=O rather=O than=O one=O appetizer=O and=O entree=O per=O person=O )=O for=O two=O people=O .=O
Someone else recommended the dessert - we also left that .####Someone=O else=O recommended=O the=O dessert=T-NEG -=O we=O also=O left=O that=O .=O####Someone=O else=O recommended=S the=O dessert=O -=O we=O also=O left=O that=O .=O
The exotic food is beautifully presented and is a delight in delicious combinations .####The=O exotic=T-POS food=T-POS is=O beautifully=O presented=O and=O is=O a=O delight=O in=O delicious=O combinations=O .=O####The=O exotic=O food=O is=O beautifully=S presented=S and=O is=O a=O delight=S in=O delicious=O combinations=O .=O
People are always friendly .####People=T-POS are=O always=O friendly=O .=O####People=O are=O always=O friendly=S .=O
Chance is a small cozy restaurant , with a romantic feel to it , the decor is great .####Chance=O is=O a=O small=O cozy=O restaurant=O ,=O with=O a=O romantic=O feel=O to=O it=O ,=O the=O decor=T-POS is=O great=O .=O####Chance=O is=O a=O small=O cozy=O restaurant=O ,=O with=O a=O romantic=O feel=O to=O it=O ,=O the=O decor=O is=O great=S .=O
we split a tasty vegetable samosa and the malai tikka wrap .####we=O split=O a=O tasty=O vegetable=T-POS samosa=T-POS and=O the=O malai=TT-POS tikka=TT-POS wrap=TT-POS .=O####we=O split=O a=O tasty=S vegetable=O samosa=O and=O the=O malai=O tikka=O wrap=O .=O
Knowledge of the chef and the waitress are below average .####Knowledge=O of=O the=O chef=T-NEG and=O the=O waitress=TT-NEG are=O below=O average=O .=O####Knowledge=O of=O the=O chef=O and=O the=O waitress=O are=O below=S average=S .=O
I have to say I have never had a disapointing meal here .####I=O have=O to=O say=O I=O have=O never=O had=O a=O disapointing=O meal=T-POS here=O .=O####I=O have=O to=O say=O I=O have=O never=S had=S a=S disapointing=S meal=O here=O .=O
My husband said the portions were very small , but if my main course was good to eat the portion would 've been fine for me .####My=O husband=O said=O the=O portions=T-NEG were=O very=O small=O ,=O but=O if=O my=O main=TT-NEG course=TT-NEG was=O good=O to=O eat=O the=O portion=O would=O 've=O been=O fine=O for=O me=O .=O####My=O husband=O said=O the=O portions=O were=O very=O small=S ,=O but=O if=O my=O main=O course=O was=O good=SS to=O eat=O the=O portion=O would=O 've=O been=O fine=O for=O me=O .=O
While the food was good ( certainly no Il Mulino ) the service was horrendous .####While=O the=O food=T-POS was=O good=O (=O certainly=O no=O Il=O Mulino=O )=O the=O service=TT-NEG was=O horrendous=O .=O####While=O the=O food=O was=O good=S (=O certainly=O no=O Il=O Mulino=O )=O the=O service=O was=O horrendous=SS .=O
The food was absolutely amazing ! !####The=O food=T-POS was=O absolutely=O amazing=O !=O !=O####The=O food=O was=O absolutely=O amazing=S !=O !=O
Mermaid Inn is an overall good restaurant with really good seafood .####Mermaid=O Inn=O is=O an=O overall=O good=O restaurant=O with=O really=O good=O seafood=T-POS .=O####Mermaid=O Inn=O is=O an=O overall=O good=O restaurant=O with=O really=O good=S seafood=O .=O
The staff is also attentive and friendly .####The=O staff=T-POS is=O also=O attentive=O and=O friendly=O .=O####The=O staff=O is=O also=O attentive=S and=O friendly=O .=O
That is a problem since we paid about 20 bucks a dish , and had to order 5 dishes to get a decent taste .####That=O is=O a=O problem=O since=O we=O paid=O about=O 20=O bucks=O a=O dish=O ,=O and=O had=O to=O order=O 5=O dishes=O to=O get=O a=O decent=O taste=T-NEU .=O####That=O is=O a=O problem=O since=O we=O paid=O about=O 20=O bucks=O a=O dish=O ,=O and=O had=O to=O order=O 5=O dishes=O to=O get=O a=O decent=S taste=O .=O
The rest of the menu is limited by everything is good eats .####The=O rest=O of=O the=O menu=T-POS is=O limited=O by=O everything=O is=O good=O eats=TT-POS .=O####The=O rest=O of=O the=O menu=O is=O limited=S by=O everything=O is=O good=SS eats=O .=O
The food was amazing , the service was so attentive and personable , and how about that ambience !####The=O food=T-POS was=O amazing=O ,=O the=O service=TT-POS was=O so=O attentive=O and=O personable=O ,=O and=O how=O about=O that=O ambience=O !=O####The=O food=O was=O amazing=S ,=O the=O service=O was=O so=O attentive=SS and=O personable=SS ,=O and=O how=O about=O that=O ambience=O !=O
I found the variety of the sashimi plate to be satisfying - fresh and yummy .####I=O found=O the=O variety=O of=O the=O sashimi=T-POS plate=T-POS to=O be=O satisfying=O -=O fresh=O and=O yummy=O .=O####I=O found=O the=O variety=O of=O the=O sashimi=O plate=O to=O be=O satisfying=S -=O fresh=S and=O yummy=S .=O
We could n't carry our conversation as we were routinely interrupted by waitress and servants asking us to order and hinting that we 're taking too much time -- amazing , we just sat down .####We=O could=O n't=O carry=O our=O conversation=O as=O we=O were=O routinely=O interrupted=O by=O waitress=T-NEG and=O servants=TT-NEG asking=O us=O to=O order=O and=O hinting=O that=O we=O 're=O taking=O too=O much=O time=O --=O amazing=O ,=O we=O just=O sat=O down=O .=O####We=O could=O n't=O carry=O our=O conversation=O as=O we=O were=O routinely=O interrupted=S by=O waitress=O and=O servants=O asking=O us=O to=O order=O and=O hinting=O that=O we=O 're=O taking=O too=O much=O time=O --=O amazing=O ,=O we=O just=O sat=O down=O .=O
It 's a place for people who pay a lot for mediocre food , noise and a chance to be with their fellow bridge and tunnel folks .####It=O 's=O a=O place=O for=O people=O who=O pay=O a=O lot=O for=O mediocre=O food=T-NEU ,=O noise=TT-NEG and=O a=O chance=O to=O be=O with=O their=O fellow=O bridge=O and=O tunnel=O folks=O .=O####It=O 's=O a=O place=O for=O people=O who=O pay=O a=O lot=O for=O mediocre=S food=O ,=O noise=O and=O a=O chance=O to=O be=O with=O their=O fellow=O bridge=O and=O tunnel=O folks=O .=O
The food was spicy and delicious .####The=O food=T-POS was=O spicy=O and=O delicious=O .=O####The=O food=O was=O spicy=S and=O delicious=S .=O
This was my frist time at Cafe St. Bart 's and I must say how delicous the food and the service was .####This=O was=O my=O frist=O time=O at=O Cafe=O St.=O Bart=O 's=O and=O I=O must=O say=O how=O delicous=O the=O food=T-POS and=O the=O service=TT-POS was=O .=O####This=O was=O my=O frist=O time=O at=O Cafe=O St.=O Bart=O 's=O and=O I=O must=O say=O how=O delicous=S the=O food=O and=O the=O service=O was=O .=O
One would think we 'd get an apology or complimentary drinks - instead , we got a snobby waiter would n't even take our order for 15 minutes and gave us lip when we asked him to do so .####One=O would=O think=O we=O 'd=O get=O an=O apology=O or=O complimentary=O drinks=O -=O instead=O ,=O we=O got=O a=O snobby=O waiter=T-NEG would=O n't=O even=O take=O our=O order=O for=O 15=O minutes=O and=O gave=O us=O lip=O when=O we=O asked=O him=O to=O do=O so=O .=O####One=O would=O think=O we=O 'd=O get=O an=O apology=O or=O complimentary=O drinks=O -=O instead=O ,=O we=O got=O a=O snobby=S waiter=O would=O n't=O even=O take=O our=O order=O for=O 15=O minutes=O and=O gave=O us=O lip=O when=O we=O asked=O him=O to=O do=O so=O .=O
We were looking forward to nice glass of Sangria when we arrived .####We=O were=O looking=O forward=O to=O nice=O glass=T-POS of=T-POS Sangria=T-POS when=O we=O arrived=O .=O####We=O were=O looking=O forward=O to=O nice=S glass=O of=O Sangria=O when=O we=O arrived=O .=O
Tried the pad see ew on the recommendation of the last reviewer since it 's one of my favorite dishes .####Tried=O the=O pad=T-NEU see=T-NEU ew=T-NEU on=O the=O recommendation=O of=O the=O last=O reviewer=O since=O it=O 's=O one=O of=O my=O favorite=O dishes=TT-POS .=O####Tried=S the=O pad=O see=O ew=O on=O the=O recommendation=O of=O the=O last=O reviewer=O since=O it=O 's=O one=O of=O my=O favorite=S dishes=O .=O
She gets 10 for her excellent service and advice .####She=O gets=O 10=O for=O her=O excellent=O service=T-POS and=O advice=O .=O####She=O gets=O 10=O for=O her=O excellent=S service=O and=O advice=O .=O
The quality of food at this restaurant accompanied by fantastic live jazz makes this place a perfect 10 !####The=O quality=T-POS of=T-POS food=T-POS at=O this=O restaurant=O accompanied=O by=O fantastic=O live=TT-POS jazz=TT-POS makes=O this=O place=O a=O perfect=O 10=O !=O####The=O quality=O of=O food=O at=O this=O restaurant=O accompanied=O by=O fantastic=SS live=O jazz=O makes=O this=O place=O a=O perfect=S 10=O !=O
If your visiting , you 'll enjoy the ambiance and the fact that it 's in Time Sq ...####If=O your=O visiting=O ,=O you=O 'll=O enjoy=O the=O ambiance=T-POS and=O the=O fact=O that=O it=O 's=O in=O Time=O Sq=O ...=O####If=O your=O visiting=O ,=O you=O 'll=O enjoy=S the=O ambiance=O and=O the=O fact=O that=O it=O 's=O in=O Time=O Sq=O ...=O
Every course was better than the next .####Every=O course=T-POS was=O better=O than=O the=O next=O .=O####Every=O course=O was=O better=S than=O the=O next=O .=O
The Yellowtail was particularly good as well .####The=O Yellowtail=T-POS was=O particularly=O good=O as=O well=O .=O####The=O Yellowtail=O was=O particularly=O good=S as=O well=O .=O
I ate clams oreganta and spectacular salad with perfectly marinated cucumbers and tomatoes with lots of shrimp and basil .####I=O ate=O clams=O oreganta=O and=O spectacular=O salad=O with=O perfectly=O marinated=T-POS cucumbers=T-POS and=T-POS tomatoes=T-POS with=O lots=O of=O shrimp=O and=O basil=O .=O####I=O ate=O clams=O oreganta=O and=O spectacular=O salad=O with=O perfectly=S marinated=O cucumbers=O and=O tomatoes=O with=O lots=O of=O shrimp=O and=O basil=O .=O
More important , the sushi rivals the best in Tokyo .####More=O important=O ,=O the=O sushi=T-POS rivals=O the=O best=O in=O Tokyo=O .=O####More=O important=O ,=O the=O sushi=O rivals=O the=O best=S in=O Tokyo=O .=O
My steak au poivre was one of the worst I 've had .####My=O steak=T-NEG au=T-NEG poivre=T-NEG was=O one=O of=O the=O worst=O I=O 've=O had=O .=O####My=O steak=O au=O poivre=O was=O one=O of=O the=O worst=S I=O 've=O had=O .=O
Although the tables may be closely situated , the candle-light , food-quality and service overcompensate .####Although=O the=O tables=TTTT-NEG may=O be=O closely=O situated=O ,=O the=O candle-light=T-POS ,=O food-quality=TT-POS and=O service=TTT-POS overcompensate=O .=O####Although=O the=O tables=O may=O be=O closely=S situated=S ,=O the=O candle-light=O ,=O food-quality=O and=O service=O overcompensate=SS .=O
From the spectacular caviar to the hospitable waitstaff , I felt like royalty and enjoyed every second of it .####From=O the=O spectacular=O caviar=T-POS to=O the=O hospitable=O waitstaff=TT-POS ,=O I=O felt=O like=O royalty=O and=O enjoyed=O every=O second=O of=O it=O .=O####From=O the=O spectacular=S caviar=O to=O the=O hospitable=SS waitstaff=O ,=O I=O felt=O like=O royalty=O and=O enjoyed=S every=O second=O of=O it=O .=O
Ambience is delightful , service impeccable .####Ambience=T-POS is=O delightful=O ,=O service=TT-POS impeccable=O .=O####Ambience=O is=O delightful=S ,=O service=O impeccable=SS .=O
Both are delicious , the cooks are friendly and are willing to take a moment and speak to you and shake your hand .####Both=O are=O delicious=O ,=O the=O cooks=T-POS are=O friendly=O and=O are=O willing=O to=O take=O a=O moment=O and=O speak=O to=O you=O and=O shake=O your=O hand=O .=O####Both=O are=O delicious=O ,=O the=O cooks=O are=O friendly=S and=O are=O willing=O to=O take=O a=O moment=O and=O speak=O to=O you=O and=O shake=O your=O hand=O .=O
The spicy tuna roll was unusually good and the rock shrimp tempura was awesome , great appetizer to share !####The=O spicy=T-POS tuna=T-POS roll=T-POS was=O unusually=O good=O and=O the=O rock=TT-POS shrimp=TT-POS tempura=TT-POS was=O awesome=O ,=O great=O appetizer=TTT-POS to=O share=O !=O####The=O spicy=O tuna=O roll=O was=O unusually=O good=S and=O the=O rock=O shrimp=O tempura=O was=O awesome=SS ,=O great=SSS appetizer=O to=O share=O !=O
The staff was knowledgeable and full of personality .####The=O staff=T-POS was=O knowledgeable=O and=O full=O of=O personality=O .=O####The=O staff=O was=O knowledgeable=S and=O full=O of=O personality=O .=O
I like Mamoun 's food as well , but side by side , Kati Rolls just produce tastier food hands down .####I=O like=O Mamoun=O 's=O food=T-POS as=O well=O ,=O but=O side=O by=O side=O ,=O Kati=O Rolls=O just=O produce=O tastier=O food=TT-POS hands=O down=O .=O####I=O like=S Mamoun=O 's=O food=O as=O well=O ,=O but=O side=O by=O side=O ,=O Kati=O Rolls=O just=O produce=O tastier=SS food=O hands=O down=O .=O
Great food and the prices are very reasonable .####Great=O food=T-POS and=O the=O prices=TT-POS are=O very=O reasonable=O .=O####Great=S food=O and=O the=O prices=O are=O very=O reasonable=SS .=O
The ambience is authentic and relaxing and we have always received attentive and prompt service .####The=O ambience=T-POS is=O authentic=O and=O relaxing=O and=O we=O have=O always=O received=O attentive=O and=O prompt=O service=TT-POS .=O####The=O ambience=O is=O authentic=S and=O relaxing=S and=O we=O have=O always=O received=O attentive=SS and=O prompt=SS service=O .=O
Great food ( spinach and corn dumplings and massamman curry ) , very friendly and no nonsense service and a clean and funky bathroom .####Great=O food=T-POS (=O spinach=TT-POS and=TT-POS corn=TT-POS dumplings=TT-POS and=O massamman=TTTTT-POS curry=TTTTT-POS )=O ,=O very=O friendly=O and=O no=O nonsense=O service=TTT-POS and=O a=O clean=O and=O funky=O bathroom=TTTT-POS .=O####Great=S food=O (=O spinach=O and=O corn=O dumplings=O and=O massamman=O curry=O )=O ,=O very=O friendly=SSS and=O no=O nonsense=SSS service=O and=O a=O clean=SSSS and=O funky=SSSS bathroom=O .=O
Good , fast service .####Good=O ,=O fast=O service=T-POS .=O####Good=S ,=O fast=S service=O .=O
Love the Jazz bands on Fri and Sat .####Love=O the=O Jazz=T-POS bands=T-POS on=O Fri=O and=O Sat=O .=O####Love=S the=O Jazz=O bands=O on=O Fri=O and=O Sat=O .=O
Do n't expect to sit down inside though , there are only a few tables and they are always full .####Do=O n't=O expect=O to=O sit=O down=O inside=O though=O ,=O there=O are=O only=O a=O few=O tables=T-NEG and=O they=O are=O always=O full=O .=O####Do=O n't=O expect=O to=O sit=O down=O inside=O though=O ,=O there=O are=O only=O a=O few=S tables=O and=O they=O are=O always=O full=S .=O
The food was delicious ( I had a halibut special , my husband had steak ) , and the service was top-notch .####The=O food=T-POS was=O delicious=O (=O I=O had=O a=O halibut=TT-POS special=TT-POS ,=O my=O husband=O had=O steak=TTT-POS )=O ,=O and=O the=O service=TTTT-POS was=O top-notch=O .=O####The=O food=O was=O delicious=S (=O I=O had=O a=O halibut=O special=O ,=O my=O husband=O had=O steak=O )=O ,=O and=O the=O service=O was=O top-notch=SSSS .=O
it 's the only place you can get yummy authentic japanese comfort food .####it=O 's=O the=O only=O place=O you=O can=O get=O yummy=O authentic=O japanese=T-POS comfort=T-POS food=T-POS .=O####it=O 's=O the=O only=O place=O you=O can=O get=O yummy=S authentic=S japanese=O comfort=O food=O .=O
The staff are attentive , and have smiles on their faces .####The=O staff=T-POS are=O attentive=O ,=O and=O have=O smiles=O on=O their=O faces=O .=O####The=O staff=O are=O attentive=S ,=O and=O have=O smiles=O on=O their=O faces=O .=O
but when we looked at the menu , there were n't a lot of choices , most of them were dumplings in the appetizer section .####but=O when=O we=O looked=O at=O the=O menu=T-NEG ,=O there=O were=O n't=O a=O lot=O of=O choices=O ,=O most=O of=O them=O were=O dumplings=O in=O the=O appetizer=O section=O .=O####but=O when=O we=O looked=O at=O the=O menu=O ,=O there=O were=S n't=S a=S lot=S of=S choices=S ,=O most=O of=O them=O were=O dumplings=O in=O the=O appetizer=O section=O .=O
Fish is so very fresh .####Fish=T-POS is=O so=O very=O fresh=O .=O####Fish=O is=O so=O very=O fresh=S .=O
less wait time for me !####less=O wait=T-POS time=T-POS for=O me=O !=O####less=S wait=O time=O for=O me=O !=O
The decor is really blah , and not at all hip or happening .####The=O decor=T-NEG is=O really=O blah=O ,=O and=O not=O at=O all=O hip=O or=O happening=O .=O####The=O decor=O is=O really=O blah=S ,=O and=O not=S at=S all=S hip=S or=O happening=O .=O
The lobster sandwich is good and the spaghetti with Scallops and Shrimp is great .####The=O lobster=T-POS sandwich=T-POS is=O good=O and=O the=O spaghetti=TT-POS with=TT-POS Scallops=TT-POS and=TT-POS Shrimp=TT-POS is=O great=O .=O####The=O lobster=O sandwich=O is=O good=S and=O the=O spaghetti=O with=O Scallops=O and=O Shrimp=O is=O great=SS .=O
The worst excuse for Japanese food I 've ever encountered .####The=O worst=O excuse=O for=O Japanese=T-NEG food=T-NEG I=O 've=O ever=O encountered=O .=O####The=O worst=S excuse=O for=O Japanese=O food=O I=O 've=O ever=O encountered=O .=O
There is no excuse for such lousy service !####There=O is=O no=O excuse=O for=O such=O lousy=O service=T-NEG !=O####There=O is=O no=O excuse=O for=O such=O lousy=S service=O !=O
My boyfriend had the New England Chowder it was good but I think the award should go to the Lobster Bisque .####My=O boyfriend=O had=O the=O New=T-POS England=T-POS Chowder=T-POS it=O was=O good=O but=O I=O think=O the=O award=O should=O go=O to=O the=O Lobster=TT-POS Bisque=TT-POS .=O####My=O boyfriend=O had=O the=O New=O England=O Chowder=O it=O was=O good=S but=O I=O think=O the=O award=SS should=O go=O to=O the=O Lobster=O Bisque=O .=O
I must say it 's a little pricey for the food because it was not as spectacular as the view .####I=O must=O say=O it=O 's=O a=O little=O pricey=O for=O the=O food=T-NEG because=O it=O was=O not=O as=O spectacular=O as=O the=O view=O .=O####I=O must=O say=O it=O 's=O a=O little=O pricey=S for=O the=O food=O because=O it=O was=O not=O as=O spectacular=O as=O the=O view=O .=O
I particularly love their yellowfun tuna and their mussel selection .####I=O particularly=O love=O their=O yellowfun=T-POS tuna=T-POS and=O their=O mussel=TT-POS selection=TT-POS .=O####I=O particularly=O love=S their=O yellowfun=O tuna=O and=O their=O mussel=O selection=O .=O
We made early dinner reservations and were thoroughly impressed , reminds me of my grandfather , its old school Italian scenery with lots of fun stuff to admire .####We=O made=O early=O dinner=TT-POS reservations=TT-POS and=O were=O thoroughly=O impressed=O ,=O reminds=O me=O of=O my=O grandfather=O ,=O its=O old=O school=O Italian=O scenery=T-POS with=O lots=O of=O fun=O stuff=O to=O admire=O .=O####We=O made=O early=SS dinner=O reservations=O and=O were=O thoroughly=O impressed=O ,=O reminds=O me=O of=O my=O grandfather=O ,=O its=O old=O school=O Italian=O scenery=O with=O lots=O of=O fun=S stuff=O to=O admire=O .=O
When we sat , we got great and fast service .####When=O we=O sat=O ,=O we=O got=O great=O and=O fast=O service=T-POS .=O####When=O we=O sat=O ,=O we=O got=O great=S and=O fast=S service=O .=O
Waitstaff are very friendly .####Waitstaff=T-POS are=O very=O friendly=O .=O####Waitstaff=O are=O very=O friendly=S .=O
Service was slow had to wait to order and get food although not crowded .####Service=T-NEG was=O slow=O had=O to=O wait=O to=O order=O and=O get=O food=O although=O not=O crowded=O .=O####Service=O was=O slow=S had=O to=O wait=O to=O order=O and=O get=O food=O although=O not=O crowded=O .=O
Its a nice quiet location to go eat a good meal , relax , be able to talk and have a very good time .####Its=O a=O nice=O quiet=O location=T-POS to=O go=O eat=O a=O good=O meal=TT-POS ,=O relax=O ,=O be=O able=O to=O talk=O and=O have=O a=O very=O good=O time=O .=O####Its=O a=O nice=S quiet=S location=O to=O go=O eat=O a=O good=SS meal=O ,=O relax=O ,=O be=O able=O to=O talk=O and=O have=O a=O very=O good=O time=O .=O
However , I think this place is a good hang out spot .####However=O ,=O I=O think=O this=O place=O is=O a=O good=O hang=O out=O spot=T-POS .=O####However=O ,=O I=O think=O this=O place=O is=O a=O good=S hang=O out=O spot=O .=O
Really cool stauff inside .####Really=O cool=O stauff=T-POS inside=O .=O####Really=O cool=S stauff=O inside=O .=O
Your money could easily be better spent elsewhere ( Anywhere ) .####Your=O money=T-NEU could=O easily=O be=O better=O spent=O elsewhere=O (=O Anywhere=O )=O .=O####Your=O money=O could=O easily=O be=O better=S spent=O elsewhere=O (=O Anywhere=O )=O .=O
The service was a bit slow , but they were very friendly .####The=O service=T-NEG was=O a=O bit=O slow=O ,=O but=O they=O were=O very=O friendly=O .=O####The=O service=O was=O a=O bit=O slow=S ,=O but=O they=O were=O very=O friendly=S .=O
Thius is a must for anyone who loves Shabu-Shabu .####Thius=O is=O a=O must=O for=O anyone=O who=O loves=O Shabu-Shabu=T-POS .=O####Thius=O is=O a=O must=O for=O anyone=O who=O loves=S Shabu-Shabu=O .=O
Not the greatest sushi place , but excellent for a $ 19.95 all you can eat .####Not=O the=O greatest=O sushi=T-NEG place=T-NEG ,=O but=O excellent=O for=O a=O $=O 19.95=O all=O you=O can=O eat=O .=O####Not=S the=S greatest=S sushi=O place=O ,=O but=O excellent=S for=O a=O $=O 19.95=O all=O you=O can=O eat=O .=O
one of the best Chicken Tikka Masala .####one=O of=O the=O best=O Chicken=T-POS Tikka=T-POS Masala=T-POS .=O####one=O of=O the=O best=S Chicken=O Tikka=O Masala=O .=O
Service is great , takeout is good too .####Service=T-POS is=O great=O ,=O takeout=TT-POS is=O good=O too=O .=O####Service=O is=O great=S ,=O takeout=O is=O good=SS too=O .=O
we decided to eat in tea room which was small and cute .####we=O decided=O to=O eat=O in=O tea=T-POS room=T-POS which=O was=O small=O and=O cute=O .=O####we=O decided=O to=O eat=O in=O tea=O room=O which=O was=O small=S and=O cute=S .=O
IT is the best deal in town for a Monday night dinner at a fine restaurant .####IT=O is=O the=O best=O deal=O in=O town=O for=O a=O Monday=O night=O dinner=T-POS at=O a=O fine=O restaurant=O .=O####IT=O is=O the=O best=S deal=O in=O town=O for=O a=O Monday=O night=O dinner=O at=O a=O fine=O restaurant=O .=O
As I made the title , it 's an affordable restaurant for great taste .####As=O I=O made=O the=O title=O ,=O it=O 's=O an=O affordable=O restaurant=O for=O great=O taste=T-POS .=O####As=O I=O made=O the=O title=O ,=O it=O 's=O an=O affordable=O restaurant=O for=O great=S taste=O .=O
Total hipster-wannabe attitude in an otherwise sweet spot .####Total=O hipster-wannabe=O attitude=O in=O an=O otherwise=O sweet=O spot=T-POS .=O####Total=O hipster-wannabe=O attitude=O in=O an=O otherwise=O sweet=S spot=O .=O
Everything , from the soft bread , soggy salad , and 50 minute wait time , with an incredibly rude service to deliver below average food .####Everything=O ,=O from=O the=O soft=O bread=O ,=O soggy=O salad=O ,=O and=O 50=O minute=O wait=O time=O ,=O with=O an=O incredibly=O rude=O service=T-NEG to=O deliver=O below=O average=O food=TT-NEG .=O####Everything=O ,=O from=O the=O soft=O bread=O ,=O soggy=O salad=O ,=O and=O 50=O minute=O wait=O time=O ,=O with=O an=O incredibly=O rude=S service=O to=O deliver=O below=SS average=SS food=O .=O
The sicilian is my favorite it is moist not dry like most places but all their pizza is great !####The=O sicilian=TT-POS is=O my=O favorite=O it=O is=O moist=O not=O dry=O like=O most=O places=O but=O all=O their=O pizza=T-POS is=O great=O !=O####The=O sicilian=O is=O my=O favorite=SS it=O is=O moist=SS not=SS dry=SS like=O most=O places=O but=O all=O their=O pizza=O is=O great=S !=O
The takeout is great too since they give high quality tupperware as well .####The=O takeout=T-POS is=O great=O too=O since=O they=O give=O high=O quality=O tupperware=O as=O well=O .=O####The=O takeout=O is=O great=S too=O since=O they=O give=O high=O quality=O tupperware=O as=O well=O .=O
The service was fast and friendly and the food was very tasty and they had the best hot sauce to add to your meals .####The=O service=T-POS was=O fast=O and=O friendly=O and=O the=O food=TT-POS was=O very=O tasty=O and=O they=O had=O the=O best=O hot=TTT-POS sauce=TTT-POS to=O add=O to=O your=O meals=O .=O####The=O service=O was=O fast=S and=O friendly=S and=O the=O food=O was=O very=O tasty=SS and=O they=O had=O the=O best=SSS hot=O sauce=O to=O add=O to=O your=O meals=O .=O
Everything looks great , the drinks , the decor , the food , even the people .####Everything=O looks=O great=O ,=O the=O drinks=T-POS ,=O the=O decor=TT-POS ,=O the=O food=TTT-POS ,=O even=O the=O people=O .=O####Everything=O looks=O great=S ,=O the=O drinks=O ,=O the=O decor=O ,=O the=O food=O ,=O even=O the=O people=O .=O
The parathas and kebabs are made when ordered ensuring a level of freshness that is unsurpassed .####The=O parathas=T-POS and=O kebabs=TT-POS are=O made=O when=O ordered=O ensuring=O a=O level=O of=O freshness=O that=O is=O unsurpassed=O .=O####The=O parathas=O and=O kebabs=O are=O made=O when=O ordered=O ensuring=O a=O level=O of=O freshness=O that=O is=O unsurpassed=S .=O
Good crowd , good outdoor seating , with a hip japanese vibe .####Good=O crowd=O ,=O good=O outdoor=T-POS seating=T-POS ,=O with=O a=O hip=O japanese=O vibe=TT-POS .=O####Good=O crowd=O ,=O good=S outdoor=O seating=O ,=O with=O a=O hip=SS japanese=O vibe=O .=O
However , their popularity has yet to slow down , and I still find myself drawn to their ambiance and delectable reputation .####However=O ,=O their=O popularity=O has=O yet=O to=O slow=O down=O ,=O and=O I=O still=O find=O myself=O drawn=O to=O their=O ambiance=T-POS and=O delectable=O reputation=O .=O####However=O ,=O their=O popularity=O has=O yet=O to=O slow=O down=O ,=O and=O I=O still=O find=O myself=O drawn=S to=O their=O ambiance=O and=O delectable=O reputation=O .=O
Also , do n't plan on asking for your favorite roll , if it 's not on the menu , you ca n't have it .####Also=O ,=O do=O n't=O plan=O on=O asking=O for=O your=O favorite=O roll=T-NEG ,=O if=O it=O 's=O not=O on=O the=O menu=O ,=O you=O ca=O n't=O have=O it=O .=O####Also=O ,=O do=O n't=O plan=O on=O asking=O for=O your=O favorite=S roll=O ,=O if=O it=O 's=O not=O on=O the=O menu=O ,=O you=O ca=O n't=O have=O it=O .=O
Food was good not great not worth the wait or another visit####Food=T-POS was=O good=O not=O great=O not=O worth=O the=O wait=TT-NEG or=O another=O visit=O####Food=O was=O good=S not=O great=O not=S worth=S the=O wait=O or=O another=O visit=O
The menu has lots of options : I hope to go back to try those potato pancakes .####The=O menu=T-POS has=O lots=O of=O options=O :=O I=O hope=O to=O go=O back=O to=O try=O those=O potato=TT-POS pancakes=TT-POS .=O####The=O menu=O has=O lots=S of=O options=O :=O I=O hope=O to=O go=O back=O to=O try=SS those=O potato=O pancakes=O .=O
The staff is n't the friendliest or most competent , and I am stickler for service , but everything else about this place makes up for it .####The=O staff=T-NEG is=O n't=O the=O friendliest=O or=O most=O competent=O ,=O and=O I=O am=O stickler=O for=O service=O ,=O but=O everything=O else=O about=O this=O place=O makes=O up=O for=O it=O .=O####The=O staff=O is=O n't=O the=O friendliest=S or=O most=O competent=S ,=O and=O I=O am=O stickler=O for=O service=O ,=O but=O everything=O else=O about=O this=O place=O makes=O up=O for=O it=O .=O
My wife and I will usually only order one primi and one secondi and split them , as they tend to offer large portions .####My=O wife=O and=O I=O will=O usually=O only=O order=O one=O primi=O and=O one=O secondi=O and=O split=O them=O ,=O as=O they=O tend=O to=O offer=O large=O portions=T-POS .=O####My=O wife=O and=O I=O will=O usually=O only=O order=O one=O primi=O and=O one=O secondi=O and=O split=O them=O ,=O as=O they=O tend=O to=O offer=O large=S portions=O .=O
The bruschetta and panini 's are so yummy !####The=O bruschetta=T-POS and=O panini=TT-POS 's=O are=O so=O yummy=O !=O####The=O bruschetta=O and=O panini=O 's=O are=O so=O yummy=S !=O
The first 2 courses were very good , but the chocolate sampler was too rich for me and the dessert wine far too sweet .####The=O first=O 2=O courses=T-POS were=O very=O good=O ,=O but=O the=O chocolate=TT-NEG sampler=TT-NEG was=O too=O rich=O for=O me=O and=O the=O dessert=TTT-NEG wine=TTT-NEG far=O too=O sweet=O .=O####The=O first=O 2=O courses=O were=O very=O good=S ,=O but=O the=O chocolate=O sampler=O was=O too=SS rich=SS for=O me=O and=O the=O dessert=O wine=O far=O too=SSS sweet=SSS .=O
Butter was melted , white wine warm , cheese oozing everywhere .####Butter=T-NEG was=O melted=O ,=O white=TT-NEG wine=TT-NEG warm=O ,=O cheese=TTT-NEG oozing=O everywhere=O .=O####Butter=O was=O melted=S ,=O white=O wine=O warm=SS ,=O cheese=O oozing=SSS everywhere=O .=O
We had a party in their private room and they made it truly memorable and were very helpful in the planning .####We=O had=O a=O party=O in=O their=O private=T-NEU room=T-NEU and=O they=O made=O it=O truly=O memorable=O and=O were=O very=O helpful=O in=O the=O planning=O .=O####We=O had=O a=O party=O in=O their=O private=O room=O and=O they=O made=O it=O truly=S memorable=S and=O were=O very=O helpful=O in=O the=O planning=O .=O
We were disappointed with the pre-fixe menu of only 2 choices per course ( other restaurants offer 3 choices ) and ended up ordering a la carte .####We=O were=O disappointed=O with=O the=O pre-fixe=T-NEG menu=T-NEG of=O only=O 2=O choices=TT-NEU per=TT-NEU course=TT-NEU (=O other=O restaurants=O offer=O 3=O choices=O )=O and=O ended=O up=O ordering=O a=O la=O carte=O .=O####We=O were=O disappointed=S with=O the=O pre-fixe=O menu=O of=O only=O 2=O choices=O per=O course=O (=O other=O restaurants=O offer=O 3=O choices=O )=O and=O ended=O up=O ordering=O a=O la=O carte=O .=O
Service was very good - prompt , attentive and non-intrusive .####Service=T-POS was=O very=O good=O -=O prompt=O ,=O attentive=O and=O non-intrusive=O .=O####Service=O was=O very=O good=S -=O prompt=S ,=O attentive=S and=O non-intrusive=S .=O
My entree of hot pot with seafood was full of imitation crabmeat with a couple pieces of shrimp and squid , and was unnecessarily heated with a burner .####My=O entree=O of=O hot=O pot=O with=O seafood=O was=O full=O of=O imitation=O crabmeat=T-NEG with=O a=O couple=O pieces=O of=O shrimp=O and=O squid=O ,=O and=O was=O unnecessarily=O heated=O with=O a=O burner=O .=O####My=O entree=O of=O hot=O pot=O with=O seafood=O was=O full=O of=O imitation=O crabmeat=O with=O a=O couple=O pieces=O of=O shrimp=O and=O squid=O ,=O and=O was=O unnecessarily=S heated=O with=O a=O burner=O .=O
The food however , is what one might expect .####The=O food=T-NEU however=O ,=O is=O what=O one=O might=O expect=O .=O####The=O food=O however=O ,=O is=O what=O one=O might=O expect=S .=O
The food there is so good that even to order out the wait is incredible .####The=O food=T-POS there=O is=O so=O good=O that=O even=O to=O order=O out=O the=O wait=TT-NEG is=O incredible=O .=O####The=O food=O there=O is=O so=O good=S that=O even=O to=O order=O out=O the=O wait=O is=O incredible=SS .=O
The highlight of the night was the mayonaisse for my side of fries I received from one of the food runners , which is not good considering the bill was nearly $ 100 .####The=O highlight=O of=O the=O night=O was=O the=O mayonaisse=T-NEG for=O my=O side=O of=O fries=O I=O received=O from=O one=O of=O the=O food=TT-NEU runners=TT-NEU ,=O which=O is=O not=O good=O considering=O the=O bill=O was=O nearly=O $=O 100=O .=O####The=O highlight=S of=O the=O night=O was=O the=O mayonaisse=O for=O my=O side=O of=O fries=O I=O received=O from=O one=O of=O the=O food=O runners=O ,=O which=O is=O not=SS good=SS considering=O the=O bill=O was=O nearly=O $=O 100=O .=O
you can actually get 2 salads worth if u take it home and add it to some lettuce !####you=O can=O actually=O get=O 2=O salads=T-NEG worth=O if=O u=O take=O it=O home=O and=O add=O it=O to=O some=O lettuce=O !=O####you=O can=O actually=O get=O 2=O salads=O worth=S if=O u=O take=O it=O home=O and=O add=O it=O to=O some=O lettuce=O !=O
The ambience is very calm and quiet .####The=O ambience=T-POS is=O very=O calm=O and=O quiet=O .=O####The=O ambience=O is=O very=O calm=S and=O quiet=O .=O
Both times I was extremely dissappointed by the service , which was boarderline rude .####Both=O times=O I=O was=O extremely=O dissappointed=O by=O the=O service=T-NEG ,=O which=O was=O boarderline=O rude=O .=O####Both=O times=O I=O was=O extremely=O dissappointed=S by=O the=O service=O ,=O which=O was=O boarderline=O rude=S .=O
The wine list is also really nice .####The=O wine=T-POS list=T-POS is=O also=O really=O nice=O .=O####The=O wine=O list=O is=O also=O really=O nice=S .=O
Service was devine , oysters where a sensual as they come , and the price ca n't be beat ! ! !####Service=T-POS was=O devine=O ,=O oysters=TT-POS where=O a=O sensual=O as=O they=O come=O ,=O and=O the=O price=TTT-POS ca=O n't=O be=O beat=O !=O !=O !=O####Service=O was=O devine=S ,=O oysters=O where=O a=O sensual=SS as=O they=O come=O ,=O and=O the=O price=O ca=SSS n't=SSS be=SSS beat=SSS !=O !=O !=O
The service was attentive , yet discreet .####The=O service=T-POS was=O attentive=O ,=O yet=O discreet=O .=O####The=O service=O was=O attentive=S ,=O yet=O discreet=S .=O
The service was excellent and the food was delicious .####The=O service=T-POS was=O excellent=O and=O the=O food=TT-POS was=O delicious=O .=O####The=O service=O was=O excellent=S and=O the=O food=O was=O delicious=SS .=O
We would like to thank Marcelo and Grace for a wonderful dining experience ! ! !####We=O would=O like=O to=O thank=O Marcelo=O and=O Grace=O for=O a=O wonderful=O dining=T-POS experience=O !=O !=O !=O####We=O would=O like=O to=O thank=O Marcelo=O and=O Grace=O for=O a=O wonderful=S dining=O experience=O !=O !=O !=O
Bagels are ok , but be sure not to make any special requests !####Bagels=T-NEU are=O ok=O ,=O but=O be=O sure=O not=O to=O make=O any=O special=O requests=O !=O####Bagels=O are=O ok=S ,=O but=O be=O sure=O not=O to=O make=O any=O special=O requests=O !=O
Overall a disappointing experience for that price category .####Overall=O a=O disappointing=O experience=O for=O that=O price=T-NEG category=O .=O####Overall=O a=O disappointing=S experience=O for=O that=O price=O category=O .=O
The food was exceptional .####The=O food=T-POS was=O exceptional=O .=O####The=O food=O was=O exceptional=S .=O
The portions are small but being that the food was so good makes up for that .####The=O portions=T-NEG are=O small=O but=O being=O that=O the=O food=TT-POS was=O so=O good=O makes=O up=O for=O that=O .=O####The=O portions=O are=O small=S but=O being=O that=O the=O food=O was=O so=O good=SS makes=O up=O for=O that=O .=O
Sure , the setting is nice .####Sure=O ,=O the=O setting=T-POS is=O nice=O .=O####Sure=O ,=O the=O setting=O is=O nice=S .=O
Their whitefish salad is excellent -- all whitefish with a little mayo .####Their=O whitefish=T-POS salad=T-POS is=O excellent=O --=O all=O whitefish=TT-POS with=O a=O little=O mayo=TTT-POS .=O####Their=O whitefish=O salad=O is=O excellent=S --=O all=SS whitefish=O with=O a=O little=SSS mayo=O .=O
The chicken parm was edible but had canned tomato sauce and boxed pasta and the chicken with portobello mushrooms consisted of dry , inedible chicken with terrible sauce .####The=O chicken=T-POS parm=T-POS was=O edible=O but=O had=O canned=O tomato=TTT-NEG sauce=TTT-NEG and=O boxed=O pasta=TTTT-NEG and=O the=O chicken=O with=O portobello=O mushrooms=O consisted=O of=O dry=O ,=O inedible=O chicken=O with=O terrible=O sauce=TTTTT-NEG .=O####The=O chicken=O parm=O was=O edible=S but=O had=O canned=O tomato=O sauce=O and=O boxed=O pasta=O and=O the=O chicken=O with=O portobello=O mushrooms=O consisted=O of=O dry=O ,=O inedible=O chicken=O with=O terrible=SSSSS sauce=O .=O
I can not imagine a friendlier staff working in a restaurant .####I=O can=O not=O imagine=O a=O friendlier=O staff=T-POS working=O in=O a=O restaurant=O .=O####I=O can=O not=O imagine=O a=O friendlier=S staff=O working=O in=O a=O restaurant=O .=O
I would recommend Roxy 's for that , but not for their food .####I=O would=O recommend=O Roxy=O 's=O for=O that=O ,=O but=O not=O for=O their=O food=T-NEG .=O####I=O would=O recommend=S Roxy=O 's=O for=O that=O ,=O but=O not=O for=O their=O food=O .=O
Overall I was impressed and will return , it 's a great QPR ( Quality to Price Ratio ) .####Overall=O I=O was=O impressed=O and=O will=O return=O ,=O it=O 's=O a=O great=O QPR=O (=O Quality=TT-POS to=O Price=T-POS Ratio=O )=O .=O####Overall=O I=O was=O impressed=O and=O will=O return=O ,=O it=O 's=O a=O great=S QPR=O (=O Quality=O to=O Price=O Ratio=O )=O .=O
I like Cafe Noir dont get me wrong , it is jsut that the people who work there are evil and incompetent ! !####I=O like=O Cafe=O Noir=O dont=O get=O me=O wrong=O ,=O it=O is=O jsut=O that=O the=O people=T-NEG who=O work=O there=O are=O evil=O and=O incompetent=O !=O !=O####I=O like=O Cafe=O Noir=O dont=O get=O me=O wrong=O ,=O it=O is=O jsut=O that=O the=O people=O who=O work=O there=O are=O evil=S and=O incompetent=S !=O !=O
I liked the food at this quasi-thai restaurant .####I=O liked=O the=O food=T-POS at=O this=O quasi-thai=O restaurant=O .=O####I=O liked=S the=O food=O at=O this=O quasi-thai=O restaurant=O .=O
Their bagels are fine , but they are a little overcooked , and not really a 'special ' bagel experience .####Their=O bagels=T-POS are=O fine=O ,=O but=O they=O are=O a=O little=O overcooked=O ,=O and=O not=O really=O a=O 'special=O '=O bagel=O experience=O .=O####Their=O bagels=O are=O fine=S ,=O but=O they=O are=O a=O little=O overcooked=S ,=O and=O not=O really=O a=O 'special=O '=O bagel=O experience=O .=O
The highly spiced chai tea was great too .####The=O highly=O spiced=O chai=T-POS tea=T-POS was=O great=O too=O .=O####The=O highly=S spiced=S chai=O tea=O was=O great=S too=O .=O
Seriously , this is the best all you can eat in town- As everyone says , the Spicy Tuna hand rolls are the best- have 4 of these , and you 've broken even .####Seriously=O ,=O this=O is=O the=O best=O all=O you=O can=O eat=O in=O town-=O As=O everyone=O says=O ,=O the=O Spicy=T-POS Tuna=T-POS hand=T-POS rolls=T-POS are=O the=O best-=O have=O 4=O of=O these=O ,=O and=O you=O 've=O broken=O even=O .=O####Seriously=O ,=O this=O is=O the=O best=S all=O you=O can=O eat=O in=O town-=O As=O everyone=O says=O ,=O the=O Spicy=O Tuna=O hand=O rolls=O are=O the=O best-=O have=O 4=O of=O these=O ,=O and=O you=O 've=O broken=O even=O .=O
I would highly recommend this place to anyone looking for a casual atmosphere that whisks you away to the left bank of the river Seine .####I=O would=O highly=O recommend=O this=O place=O to=O anyone=O looking=O for=O a=O casual=O atmosphere=T-POS that=O whisks=O you=O away=O to=O the=O left=O bank=O of=O the=O river=O Seine=O .=O####I=O would=O highly=O recommend=O this=O place=O to=O anyone=O looking=O for=O a=O casual=S atmosphere=O that=O whisks=O you=O away=O to=O the=O left=O bank=O of=O the=O river=O Seine=O .=O
I have been a longtime fan of Holy Basil in the East Village , and while I do believe their food has slightly slipped in quality , I have been hesitant to be disloyal .####I=O have=O been=O a=O longtime=O fan=O of=O Holy=O Basil=O in=O the=O East=O Village=O ,=O and=O while=O I=O do=O believe=O their=O food=O has=O slightly=O slipped=O in=O quality=T-NEG ,=O I=O have=O been=O hesitant=O to=O be=O disloyal=O .=O####I=O have=O been=O a=O longtime=O fan=O of=O Holy=O Basil=O in=O the=O East=O Village=O ,=O and=O while=O I=O do=O believe=O their=O food=O has=O slightly=O slipped=S in=O quality=O ,=O I=O have=O been=O hesitant=O to=O be=O disloyal=O .=O
But the best part about LS is the late night atmosphere , delightfully free of the BTs .####But=O the=O best=O part=O about=O LS=O is=O the=O late=O night=O atmosphere=T-POS ,=O delightfully=O free=O of=O the=O BTs=O .=O####But=O the=O best=O part=O about=O LS=O is=O the=O late=O night=O atmosphere=O ,=O delightfully=S free=O of=O the=O BTs=O .=O
The staff there is very attentive and down to earth .####The=O staff=T-POS there=O is=O very=O attentive=O and=O down=O to=O earth=O .=O####The=O staff=O there=O is=O very=O attentive=S and=O down=S to=S earth=S .=O
Great value for the quality ingredients .####Great=O value=O for=O the=O quality=O ingredients=T-POS .=O####Great=O value=O for=O the=O quality=S ingredients=O .=O
And the bill was outrageous .####And=O the=O bill=T-NEG was=O outrageous=O .=O####And=O the=O bill=O was=O outrageous=S .=O
Salads were fantastic .####Salads=T-POS were=O fantastic=O .=O####Salads=O were=O fantastic=S .=O
The food is authentic Italian - delicious !####The=O food=T-POS is=O authentic=O Italian=O -=O delicious=O !=O####The=O food=O is=O authentic=S Italian=S -=O delicious=S !=O
Fast service .####Fast=O service=T-POS .=O####Fast=S service=O .=O
The staff is excellent , special : that girl behind the bar , european chic .####The=O staff=T-POS is=O excellent=O ,=O special=O :=O that=O girl=O behind=O the=O bar=TT-NEU ,=O european=O chic=O .=O####The=O staff=O is=O excellent=S ,=O special=SS :=O that=O girl=O behind=O the=O bar=O ,=O european=O chic=O .=O
The service was bad , the food took to forever to come , we sat on the upper level .####The=O service=T-NEG was=O bad=O ,=O the=O food=TT-NEG took=O to=O forever=O to=O come=O ,=O we=O sat=O on=O the=O upper=O level=O .=O####The=O service=O was=O bad=S ,=O the=O food=O took=O to=O forever=O to=O come=O ,=O we=O sat=O on=O the=O upper=O level=O .=O
The atmosphere is much better than Sripraphai ( more modern and sleek ) .####The=O atmosphere=T-POS is=O much=O better=O than=O Sripraphai=O (=O more=O modern=O and=O sleek=O )=O .=O####The=O atmosphere=O is=O much=O better=S than=O Sripraphai=O (=O more=O modern=S and=O sleek=S )=O .=O
The steak was excellent and one of the best I have had ( I tasted the butter intitally but in no way did it overwhelm the flavor of the meat ) .####The=O steak=T-POS was=O excellent=O and=O one=O of=O the=O best=O I=O have=O had=O (=O I=O tasted=O the=O butter=O intitally=O but=O in=O no=O way=O did=O it=O overwhelm=O the=O flavor=O of=O the=O meat=O )=O .=O####The=O steak=O was=O excellent=S and=O one=O of=O the=O best=S I=O have=O had=O (=O I=O tasted=O the=O butter=O intitally=O but=O in=O no=O way=O did=O it=O overwhelm=O the=O flavor=O of=O the=O meat=O )=O .=O
The vibe is very relaxed and cozy , service was great and the food was excellent !####The=O vibe=T-POS is=O very=O relaxed=O and=O cozy=O ,=O service=TT-POS was=O great=O and=O the=O food=TTT-POS was=O excellent=O !=O####The=O vibe=O is=O very=O relaxed=S and=O cozy=S ,=O service=O was=O great=SS and=O the=O food=O was=O excellent=SSS !=O
20 minutes for our reservation but it gave us time to have a few cocktails and enjoy our surroundings and each other .####20=O minutes=O for=O our=O reservation=O but=O it=O gave=O us=O time=O to=O have=O a=O few=O cocktails=O and=O enjoy=O our=O surroundings=T-POS and=O each=O other=O .=O####20=O minutes=O for=O our=O reservation=O but=O it=O gave=O us=O time=O to=O have=O a=O few=O cocktails=O and=O enjoy=S our=O surroundings=O and=O each=O other=O .=O
The $ 300 bill was a bit steep , but the experience was great .####The=O $=O 300=O bill=T-NEG was=O a=O bit=O steep=O ,=O but=O the=O experience=O was=O great=O .=O####The=O $=O 300=O bill=O was=O a=O bit=O steep=S ,=O but=O the=O experience=O was=O great=O .=O
Decor leaves something to be desired .####Decor=T-NEG leaves=O something=O to=O be=O desired=O .=O####Decor=O leaves=O something=O to=O be=O desired=S .=O
My fish was delicious in an incredible curry sauce .####My=O fish=T-POS was=O delicious=O in=O an=O incredible=O curry=TT-POS sauce=TT-POS .=O####My=O fish=O was=O delicious=S in=O an=O incredible=SS curry=O sauce=O .=O
If you are in search of the most authentic NYC deli experience look no further than the famous and historic Katz 's Deli down on the Lower East Side .####If=O you=O are=O in=O search=O of=O the=O most=O authentic=O NYC=O deli=T-POS experience=O look=O no=O further=O than=O the=O famous=O and=O historic=O Katz=O 's=O Deli=O down=O on=O the=O Lower=O East=O Side=O .=O####If=O you=O are=O in=O search=O of=O the=O most=O authentic=S NYC=O deli=O experience=O look=O no=O further=O than=O the=O famous=O and=O historic=O Katz=O 's=O Deli=O down=O on=O the=O Lower=O East=O Side=O .=O
Even upon delivery , their juicy pork buns are quite good . .####Even=O upon=O delivery=O ,=O their=O juicy=O pork=T-POS buns=T-POS are=O quite=O good=O .=O .=O####Even=O upon=O delivery=O ,=O their=O juicy=O pork=O buns=O are=O quite=O good=S .=O .=O
The space is nice but when we order our drink we were in for a surprise .####The=O space=T-POS is=O nice=O but=O when=O we=O order=O our=O drink=TT-NEG we=O were=O in=O for=O a=O surprise=O .=O####The=O space=O is=O nice=S but=O when=O we=O order=O our=O drink=O we=O were=O in=O for=O a=O surprise=SS .=O
And they provided a delicious dessert on the house !####And=O they=O provided=O a=O delicious=O dessert=T-POS on=O the=O house=O !=O####And=O they=O provided=O a=O delicious=S dessert=O on=O the=O house=O !=O
The waiters are sweet , the food is tasty and the bill is never too large .####The=O waiters=T-POS are=O sweet=O ,=O the=O food=TT-POS is=O tasty=O and=O the=O bill=TTT-POS is=O never=O too=O large=O .=O####The=O waiters=O are=O sweet=S ,=O the=O food=O is=O tasty=SS and=O the=O bill=O is=O never=SSS too=SSS large=SSS .=O
The menu may be small , but everything on it is delicious .####The=O menu=T-NEG may=O be=O small=O ,=O but=O everything=O on=O it=O is=O delicious=O .=O####The=O menu=O may=O be=O small=S ,=O but=O everything=O on=O it=O is=O delicious=O .=O
Service here was great , food was fantastic .####Service=T-POS here=O was=O great=O ,=O food=TT-POS was=O fantastic=O .=O####Service=O here=O was=O great=S ,=O food=O was=O fantastic=SS .=O
The lamb meat was under-cooked and EXTRMELY CHEWY .####The=O lamb=T-NEG meat=T-NEG was=O under-cooked=O and=O EXTRMELY=O CHEWY=O .=O####The=O lamb=O meat=O was=O under-cooked=S and=O EXTRMELY=O CHEWY=O .=O
Great pizza and fantastic service .####Great=O pizza=T-POS and=O fantastic=O service=TT-POS .=O####Great=S pizza=O and=O fantastic=SS service=O .=O
Normally that would be improper , however they were all delicious and my host did not complain .####Normally=O that=O would=O be=O improper=O ,=O however=O they=O were=O all=O delicious=O and=O my=O host=T-NEU did=O not=O complain=O .=O####Normally=O that=O would=O be=O improper=O ,=O however=O they=O were=O all=O delicious=S and=O my=O host=O did=O not=O complain=O .=O
Killer Sushi !####Killer=O Sushi=T-POS !=O####Killer=S Sushi=O !=O
Of course the reason its so packed is because the food is so delicious !####Of=O course=O the=O reason=O its=O so=O packed=O is=O because=O the=O food=T-POS is=O so=O delicious=O !=O####Of=O course=O the=O reason=O its=O so=O packed=O is=O because=O the=O food=O is=O so=O delicious=S !=O
Staffs are not that friendly , but the taste covers all .####Staffs=T-NEG are=O not=O that=O friendly=O ,=O but=O the=O taste=TT-POS covers=O all=O .=O####Staffs=O are=O not=S that=S friendly=S ,=O but=O the=O taste=O covers=SS all=SS .=O
They are served with a free appetizer and the portions are perfect for lunch .####They=O are=O served=O with=O a=O free=O appetizer=T-POS and=O the=O portions=TT-POS are=O perfect=O for=O lunch=O .=O####They=O are=O served=O with=O a=O free=S appetizer=O and=O the=O portions=O are=O perfect=SS for=O lunch=O .=O
We went around 9:30 on a Friday and it had died down a bit by then so the service was great !####We=O went=O around=O 9:30=O on=O a=O Friday=O and=O it=O had=O died=O down=O a=O bit=O by=O then=O so=O the=O service=T-POS was=O great=O !=O####We=O went=O around=O 9:30=O on=O a=O Friday=O and=O it=O had=O died=O down=O a=O bit=O by=O then=O so=O the=O service=O was=O great=S !=O
The food is consistently wonderful - I 've been coming here for years , and the owner has always been accomodating and friendly .####The=O food=T-POS is=O consistently=O wonderful=O -=O I=O 've=O been=O coming=O here=O for=O years=O ,=O and=O the=O owner=TT-POS has=O always=O been=O accomodating=O and=O friendly=O .=O####The=O food=O is=O consistently=O wonderful=S -=O I=O 've=O been=O coming=O here=O for=O years=O ,=O and=O the=O owner=O has=O always=O been=O accomodating=SS and=O friendly=SS .=O
Aside from the Sea Urchin , the chef recommended an assortment of fish including Fatty Yellow Tail , Boton Shrimp , Blue Fin Torro ( Fatty Tuna ) , Sea Eel , etc .####Aside=O from=O the=O Sea=TTTTT-NEU Urchin=TTTTT-NEU ,=O the=O chef=O recommended=O an=O assortment=T-NEU of=T-NEU fish=T-NEU including=O Fatty=TT-NEU Yellow=TT-NEU Tail=TT-NEU ,=O Boton=TTT-NEU Shrimp=TTT-NEU ,=O Blue=O Fin=O Torro=O (=O Fatty=O Tuna=O )=O ,=O Sea=TTTT-NEU Eel=TTTT-NEU ,=O etc=O .=O####Aside=O from=O the=O Sea=O Urchin=O ,=O the=O chef=O recommended=S an=O assortment=O of=O fish=O including=O Fatty=O Yellow=O Tail=O ,=O Boton=O Shrimp=O ,=O Blue=O Fin=O Torro=O (=O Fatty=O Tuna=O )=O ,=O Sea=O Eel=O ,=O etc=O .=O
During the course of the past 3 months , the chef and staff changed and it was not for the better .####During=O the=O course=O of=O the=O past=O 3=O months=O ,=O the=O chef=T-NEG and=O staff=TT-NEG changed=O and=O it=O was=O not=O for=O the=O better=O .=O####During=O the=O course=O of=O the=O past=O 3=O months=O ,=O the=O chef=O and=O staff=O changed=S and=O it=O was=O not=O for=O the=O better=O .=O
You are paying for the atmosphere , which is nice , but can be had in numerous places in Bay Ridge .####You=O are=O paying=O for=O the=O atmosphere=T-POS ,=O which=O is=O nice=O ,=O but=O can=O be=O had=O in=O numerous=O places=O in=O Bay=O Ridge=O .=O####You=O are=O paying=O for=O the=O atmosphere=O ,=O which=O is=O nice=S ,=O but=O can=O be=O had=O in=O numerous=O places=O in=O Bay=O Ridge=O .=O
The decor is very simple but comfortable .####The=O decor=T-POS is=O very=O simple=O but=O comfortable=O .=O####The=O decor=O is=O very=O simple=S but=O comfortable=S .=O
The staff makes you feel at home , the food is great and the atmosphere is WONDERFUL !####The=O staff=T-POS makes=O you=O feel=O at=O home=O ,=O the=O food=TT-POS is=O great=O and=O the=O atmosphere=TTT-POS is=O WONDERFUL=O !=O####The=O staff=O makes=O you=O feel=O at=O home=O ,=O the=O food=O is=O great=S and=O the=O atmosphere=O is=O WONDERFUL=O !=O
The staff was too busy ordering sushi for dinner and then laying it out to eat on the bar to even bring me my check .####The=O staff=T-NEG was=O too=O busy=O ordering=O sushi=O for=O dinner=O and=O then=O laying=O it=O out=O to=O eat=O on=O the=O bar=O to=O even=O bring=O me=O my=O check=O .=O####The=O staff=O was=O too=O busy=S ordering=O sushi=O for=O dinner=O and=O then=O laying=O it=O out=O to=O eat=O on=O the=O bar=O to=O even=O bring=O me=O my=O check=O .=O
I like the somosas , chai , and the chole , but the dhosas and dhal were kinda disappointing .####I=O like=O the=O somosas=T-POS ,=O chai=TT-POS ,=O and=O the=O chole=TTT-POS ,=O but=O the=O dhosas=TTTT-NEG and=O dhal=TTTTT-NEG were=O kinda=O disappointing=O .=O####I=O like=S the=O somosas=O ,=O chai=O ,=O and=O the=O chole=O ,=O but=O the=O dhosas=O and=O dhal=O were=O kinda=O disappointing=SSSS .=O
The staff has been nice , but they seemed really stressed and the unisex bathroom needs to be cleaned more often .####The=O staff=T-POS has=O been=O nice=O ,=O but=O they=O seemed=O really=O stressed=O and=O the=O unisex=O bathroom=TT-NEG needs=O to=O be=O cleaned=O more=O often=O .=O####The=O staff=O has=O been=O nice=S ,=O but=O they=O seemed=O really=O stressed=S and=O the=O unisex=O bathroom=O needs=SS to=SS be=SS cleaned=SS more=O often=O .=O
The palak paneer was standard , and I was not a fan of the malai kofta .####The=O palak=T-NEU paneer=T-NEU was=O standard=O ,=O and=O I=O was=O not=O a=O fan=O of=O the=O malai=O kofta=O .=O####The=O palak=O paneer=O was=O standard=S ,=O and=O I=O was=O not=O a=O fan=O of=O the=O malai=O kofta=O .=O
There was no ambiance .####There=O was=O no=O ambiance=T-NEG .=O####There=O was=O no=S ambiance=O .=O
They sell special sushi , everything have a topping , sauce and etc .####They=O sell=O special=O sushi=T-POS ,=O everything=O have=O a=O topping=O ,=O sauce=TT-POS and=O etc=O .=O####They=O sell=O special=S sushi=O ,=O everything=O have=O a=O topping=O ,=O sauce=O and=O etc=O .=O
I would not have been so disappointed with the portions if the qualities were good enough to make up for it , but they were not !####I=O would=O not=O have=O been=O so=O disappointed=O with=O the=O portions=T-NEG if=O the=O qualities=TT-NEG were=O good=O enough=O to=O make=O up=O for=O it=O ,=O but=O they=O were=O not=O !=O####I=O would=O not=O have=O been=O so=O disappointed=S with=O the=O portions=O if=O the=O qualities=O were=O good=SS enough=O to=O make=O up=O for=O it=O ,=O but=O they=O were=O not=O !=O
Going to Volare is like going to your favorite aunt 's house for dinner , assuming that your aunt is a great Italian cook .####Going=O to=O Volare=O is=O like=O going=O to=O your=O favorite=O aunt=O 's=O house=O for=O dinner=T-NEU ,=O assuming=O that=O your=O aunt=O is=O a=O great=O Italian=O cook=O .=O####Going=O to=O Volare=O is=O like=O going=O to=O your=O favorite=O aunt=O 's=O house=O for=O dinner=O ,=O assuming=O that=O your=O aunt=O is=O a=O great=S Italian=O cook=O .=O
The sushi has been from average to below average , the wait service has always been subpar the atmosphere goes from nice to really irritating ( if you sit in the area beyond the kitchen , the acousitcs are horrid , everything echoes is extremely loud ) .####The=O sushi=T-NEG has=O been=O from=O average=O to=O below=O average=O ,=O the=O wait=TT-NEG service=TT-NEG has=O always=O been=O subpar=O the=O atmosphere=TTT-POS goes=O from=O nice=O to=O really=O irritating=O (=O if=O you=O sit=O in=O the=O area=TTTT-NEG beyond=O the=O kitchen=O ,=O the=O acousitcs=O are=O horrid=O ,=O everything=O echoes=O is=O extremely=O loud=O )=O .=O####The=O sushi=O has=O been=O from=O average=O to=O below=S average=S ,=O the=O wait=O service=O has=O always=O been=O subpar=SS the=O atmosphere=O goes=O from=O nice=O to=O really=O irritating=SSS (=O if=O you=O sit=O in=O the=O area=O beyond=O the=O kitchen=O ,=O the=O acousitcs=O are=O horrid=O ,=O everything=O echoes=O is=O extremely=O loud=SSSS )=O .=O
When I saw that their website had a link to da Ciro in Napoli , I knew there was going to be good pizza !####When=O I=O saw=O that=O their=O website=O had=O a=O link=O to=O da=O Ciro=O in=O Napoli=O ,=O I=O knew=O there=O was=O going=O to=O be=O good=O pizza=T-POS !=O####When=O I=O saw=O that=O their=O website=O had=O a=O link=O to=O da=O Ciro=O in=O Napoli=O ,=O I=O knew=O there=O was=O going=O to=O be=O good=S pizza=O !=O
Just stick with the small dishes !####Just=O stick=O with=O the=O small=O dishes=T-NEG !=O####Just=O stick=O with=O the=O small=S dishes=O !=O
The cafe itself was really nice with comfortable outdoor chairs and tables , but the service could have been better .####The=O cafe=T-POS itself=O was=O really=O nice=O with=O comfortable=O outdoor=TT-POS chairs=TT-POS and=O tables=TTT-POS ,=O but=O the=O service=TTTT-NEG could=O have=O been=O better=O .=O####The=O cafe=O itself=O was=O really=O nice=S with=O comfortable=SS outdoor=O chairs=O and=O tables=O ,=O but=O the=O service=O could=O have=O been=O better=SSSS .=O
I 've rarely had a problem with slow staff in the 10 years I 've been going .####I=O 've=O rarely=O had=O a=O problem=O with=O slow=O staff=T-POS in=O the=O 10=O years=O I=O 've=O been=O going=O .=O####I=O 've=O rarely=O had=O a=O problem=O with=O slow=S staff=O in=O the=O 10=O years=O I=O 've=O been=O going=O .=O
Excellent lunch buffet for only $ 6.95 .####Excellent=O lunch=T-POS buffet=T-POS for=O only=O $=O 6.95=O .=O####Excellent=S lunch=O buffet=O for=O only=O $=O 6.95=O .=O
The portion sizes here are huge , and the sushi is good .####The=O portion=T-POS sizes=T-POS here=O are=O huge=O ,=O and=O the=O sushi=TT-POS is=O good=O .=O####The=O portion=O sizes=O here=O are=O huge=S ,=O and=O the=O sushi=O is=O good=SS .=O
I have eaten there 3-4 times and the food was always good .####I=O have=O eaten=O there=O 3-4=O times=O and=O the=O food=T-POS was=O always=O good=O .=O####I=O have=O eaten=O there=O 3-4=O times=O and=O the=O food=O was=O always=O good=S .=O
The service was great as well .####The=O service=T-POS was=O great=O as=O well=O .=O####The=O service=O was=O great=S as=O well=O .=O
The food was very well prepared .####The=O food=T-POS was=O very=O well=O prepared=O .=O####The=O food=O was=O very=O well=S prepared=S .=O
Complimentary stuff kept coming , and when the waiter saw me opening a gift , I received my dessert on a plate that had Happy Birthday written on it , with a candlevery nice touch , and attentive staff .####Complimentary=O stuff=T-POS kept=O coming=O ,=O and=O when=O the=O waiter=O saw=O me=O opening=O a=O gift=O ,=O I=O received=O my=O dessert=O on=O a=O plate=O that=O had=O Happy=O Birthday=O written=O on=O it=O ,=O with=O a=O candlevery=O nice=O touch=O ,=O and=O attentive=O staff=TT-POS .=O####Complimentary=S stuff=O kept=O coming=O ,=O and=O when=O the=O waiter=O saw=O me=O opening=O a=O gift=O ,=O I=O received=O my=O dessert=O on=O a=O plate=O that=O had=O Happy=O Birthday=O written=O on=O it=O ,=O with=O a=O candlevery=O nice=O touch=O ,=O and=O attentive=SS staff=O .=O
Little Tonino 's is just awesome , our favorite delivery place in Kennsington , honestly the best Gnochi I have ever had !####Little=O Tonino=O 's=O is=O just=O awesome=O ,=O our=O favorite=O delivery=O place=O in=O Kennsington=O ,=O honestly=O the=O best=O Gnochi=T-POS I=O have=O ever=O had=O !=O####Little=O Tonino=O 's=O is=O just=O awesome=O ,=O our=O favorite=O delivery=O place=O in=O Kennsington=O ,=O honestly=O the=O best=S Gnochi=O I=O have=O ever=O had=O !=O
INCREDIBLY POOR SERVICE AN FOOD QUALITY AT EXORBITANT PRICES .####INCREDIBLY=O POOR=O SERVICE=T-NEG AN=O FOOD=TT-NEG QUALITY=TT-NEG AT=O EXORBITANT=O PRICES=TTT-NEG .=O####INCREDIBLY=O POOR=S SERVICE=O AN=O FOOD=O QUALITY=O AT=O EXORBITANT=SSS PRICES=O .=O
THE BIG COMPLAINT : NO TOASTING AVAILABLE .####THE=O BIG=O COMPLAINT=O :=O NO=O TOASTING=T-NEG AVAILABLE=O .=O####THE=O BIG=O COMPLAINT=S :=S NO=O TOASTING=O AVAILABLE=O .=O
Volare virgins or weekly regulars , everyone gets treated the same and you ca n't ask for more than that when the service is this friendly .####Volare=O virgins=O or=O weekly=O regulars=O ,=O everyone=O gets=O treated=O the=O same=O and=O you=O ca=O n't=O ask=O for=O more=O than=O that=O when=O the=O service=T-POS is=O this=O friendly=O .=O####Volare=O virgins=O or=O weekly=O regulars=O ,=O everyone=O gets=O treated=O the=O same=O and=O you=O ca=O n't=O ask=O for=O more=O than=O that=O when=O the=O service=O is=O this=O friendly=S .=O
The food came out wrong , the waiter was no where to be found and the wine showed up at the end of the meal .####The=O food=T-NEG came=O out=O wrong=O ,=O the=O waiter=O was=O no=O where=O to=O be=O found=O and=O the=O wine=O showed=O up=O at=O the=O end=O of=O the=O meal=O .=O####The=O food=O came=O out=O wrong=S ,=O the=O waiter=O was=O no=O where=O to=O be=O found=O and=O the=O wine=O showed=O up=O at=O the=O end=O of=O the=O meal=O .=O
The food was great and the service was even better .####The=O food=T-POS was=O great=O and=O the=O service=TT-POS was=O even=O better=O .=O####The=O food=O was=O great=S and=O the=O service=O was=O even=O better=SS .=O
My son and his girlfriend both wanted cheeseburgers and they were huge !####My=O son=O and=O his=O girlfriend=O both=O wanted=O cheeseburgers=T-POS and=O they=O were=O huge=O !=O####My=O son=O and=O his=O girlfriend=O both=O wanted=O cheeseburgers=O and=O they=O were=O huge=S !=O
This is the only Thai place I go too in NYC , it 's wonderful , and live relaxed Jazz on certain nights .####This=O is=O the=O only=O Thai=O place=O I=O go=O too=O in=O NYC=O ,=O it=O 's=O wonderful=O ,=O and=O live=O relaxed=O Jazz=T-POS on=O certain=O nights=O .=O####This=O is=O the=O only=O Thai=O place=O I=O go=O too=O in=O NYC=O ,=O it=O 's=O wonderful=O ,=O and=O live=O relaxed=S Jazz=O on=O certain=O nights=O .=O
they did give a 15 % discount at the end , was n't enough , as they knew the service was horrible .####they=O did=O give=O a=O 15=O %=O discount=T-NEG at=O the=O end=O ,=O was=O n't=O enough=O ,=O as=O they=O knew=O the=O service=TT-NEG was=O horrible=O .=O####they=O did=O give=O a=O 15=O %=O discount=O at=O the=O end=O ,=O was=S n't=S enough=S ,=O as=O they=O knew=O the=O service=O was=O horrible=SS .=O
Delicious food , excellent service , and a pretty atmosphere make this a great choice for dinner and the $ 5.99 lunch buffet makes it an even better choice for lunch !####Delicious=O food=T-POS ,=O excellent=O service=TT-POS ,=O and=O a=O pretty=O atmosphere=TTT-POS make=O this=O a=O great=O choice=O for=O dinner=TTTTT-POS and=O the=O $=O 5.99=O lunch=TTTT-POS buffet=TTTT-POS makes=O it=O an=O even=O better=O choice=O for=O lunch=TTTTTT-POS !=O####Delicious=S food=O ,=O excellent=SS service=O ,=O and=O a=O pretty=SSS atmosphere=O make=O this=O a=O great=SSSSS choice=O for=O dinner=O and=O the=O $=O 5.99=O lunch=O buffet=O makes=O it=O an=O even=O better=SSSS choice=O for=O lunch=O !=O
Great wine , great food .####Great=O wine=T-POS ,=O great=O food=TT-POS .=O####Great=S wine=O ,=O great=SS food=O .=O
The service was mediocre , and the lack of air conditioning made for a less than comfortable meal .####The=O service=T-NEU was=O mediocre=O ,=O and=O the=O lack=O of=O air=TT-NEG conditioning=TT-NEG made=O for=O a=O less=O than=O comfortable=O meal=TTT-NEG .=O####The=O service=O was=O mediocre=S ,=O and=O the=O lack=SS of=O air=O conditioning=O made=O for=O a=O less=O than=O comfortable=SSS meal=O .=O
What makes this restaurant special are the authentic sichuan cooking and being the only one in NYC that offers authentic chongqing hotpot .####What=O makes=O this=O restaurant=O special=O are=O the=O authentic=O sichuan=T-POS cooking=T-POS and=O being=O the=O only=O one=O in=O NYC=O that=O offers=O authentic=O chongqing=TT-POS hotpot=TT-POS .=O####What=O makes=O this=O restaurant=O special=O are=O the=O authentic=S sichuan=O cooking=O and=O being=O the=O only=O one=O in=O NYC=O that=O offers=O authentic=SS chongqing=O hotpot=O .=O
Our tiny table for two ( dinner plates hung over edge ) was right in the middle of one of the lanes of waiter traffic .####Our=O tiny=O table=T-NEG for=O two=O (=O dinner=O plates=O hung=O over=O edge=O )=O was=O right=O in=O the=O middle=O of=O one=O of=O the=O lanes=O of=O waiter=O traffic=O .=O####Our=O tiny=S table=O for=O two=O (=O dinner=O plates=O hung=O over=O edge=O )=O was=O right=O in=O the=O middle=O of=O one=O of=O the=O lanes=O of=O waiter=O traffic=O .=O
Sake collection was excellent ( Try Nanbu Bijin ) , but pricey .####Sake=T-POS collection=T-POS was=O excellent=O (=O Try=O Nanbu=TT-POS Bijin=TT-POS )=O ,=O but=O pricey=O .=O####Sake=O collection=O was=O excellent=S (=O Try=SS Nanbu=O Bijin=O )=O ,=O but=O pricey=S .=O
Deliveries often take up to an hour and the prices are higher than most other pizzerias in the area .####Deliveries=O often=O take=O up=O to=O an=O hour=O and=O the=O prices=T-NEG are=O higher=O than=O most=O other=O pizzerias=O in=O the=O area=O .=O####Deliveries=O often=O take=O up=O to=O an=O hour=O and=O the=O prices=O are=O higher=S than=O most=O other=O pizzerias=O in=O the=O area=O .=O
Kind of a small place but I guess if they are not too busy might be able to fit a group or kids .####Kind=O of=O a=O small=O place=T-NEG but=O I=O guess=O if=O they=O are=O not=O too=O busy=O might=O be=O able=O to=O fit=O a=O group=O or=O kids=O .=O####Kind=O of=O a=O small=S place=O but=O I=O guess=O if=O they=O are=O not=O too=O busy=O might=O be=O able=O to=O fit=O a=O group=O or=O kids=O .=O
We also ordered two hot dogs thinking they would be pretty good since there is a whole section on the menu devoted to them .####We=O also=O ordered=O two=O hot=T-NEU dogs=T-NEU thinking=O they=O would=O be=O pretty=O good=O since=O there=O is=O a=O whole=O section=O on=O the=O menu=O devoted=O to=O them=O .=O####We=O also=O ordered=O two=O hot=O dogs=O thinking=O they=O would=O be=O pretty=O good=S since=O there=O is=O a=O whole=O section=O on=O the=O menu=O devoted=O to=O them=O .=O
Because of the delicate thin crust , take-out pies get soggy in their boxes .####Because=O of=O the=O delicate=O thin=O crust=TT-NEG ,=O take-out=T-NEG pies=T-NEG get=O soggy=O in=O their=O boxes=O .=O####Because=O of=O the=O delicate=SS thin=O crust=O ,=O take-out=O pies=O get=O soggy=S in=O their=O boxes=O .=O
If you like the food and the value you get from some of Chinatown restaurants , this is not the place for you .####If=O you=O like=O the=O food=T-NEU and=O the=O value=TT-NEU you=O get=O from=O some=O of=O Chinatown=O restaurants=O ,=O this=O is=O not=O the=O place=O for=O you=O .=O####If=O you=O like=S the=O food=O and=O the=O value=O you=O get=O from=O some=O of=O Chinatown=O restaurants=O ,=O this=O is=O not=O the=O place=O for=O you=O .=O
After dealing with subpar pizza all over the Kensington neighborhood - I 've found little toninos .####After=O dealing=O with=O subpar=O pizza=T-NEG all=O over=O the=O Kensington=O neighborhood=O -=O I=O 've=O found=O little=O toninos=O .=O####After=O dealing=O with=O subpar=S pizza=O all=O over=O the=O Kensington=O neighborhood=O -=O I=O 've=O found=O little=O toninos=O .=O
