# Supplementary material for: External-knowledge enhanced dual encoder and contrastive learning for aspect sentiment triplet extraction
Source: PLoS One. 2026 Mar 12;21(3):e0340792. doi: 10.1371/journal.pone.0340792 (PMC12981519; doi:10.1371/journal.pone.0340792)
Supplement: S1 File — (ZIP) [file pone.0340792.s001.zip › ASTE-Data-V1-AAAI2020/14res/test.txt]

The bread is top notch as well .####The=O bread=T-POS is=O top=O notch=O as=O well=O .=O####The=O bread=O is=O top=S notch=S as=O well=O .=O
I have to say they have one of the fastest delivery times in the city .####I=O have=O to=O say=O they=O have=O one=O of=O the=O fastest=O delivery=T-POS times=T-POS in=O the=O city=O .=O####I=O have=O to=O say=O they=O have=O one=O of=O the=O fastest=S delivery=O times=O in=O the=O city=O .=O
Food is always fresh and hot ready to eat !####Food=T-POS is=O always=O fresh=O and=O hot=O ready=O to=O eat=O !=O####Food=O is=O always=O fresh=S and=O hot=S ready=O to=O eat=O !=O
Did I mention that the coffee is OUTSTANDING ?####Did=O I=O mention=O that=O the=O coffee=T-POS is=O OUTSTANDING=O ?=O####Did=O I=O mention=O that=O the=O coffee=O is=O OUTSTANDING=S ?=O
Certainly not the best sushi in New York , however , it is always fresh , and the place is very clean , sterile .####Certainly=O not=O the=O best=O sushi=T-POS in=O New=O York=O ,=O however=O ,=O it=O is=O always=O fresh=O ,=O and=O the=O place=TT-POS is=O very=O clean=O ,=O sterile=O .=O####Certainly=O not=S the=S best=S sushi=O in=O New=O York=O ,=O however=O ,=O it=O is=O always=O fresh=S ,=O and=O the=O place=O is=O very=O clean=SS ,=O sterile=O .=O
I trust the people at Go Sushi , it never disappoints .####I=O trust=O the=O people=T-POS at=O Go=O Sushi=O ,=O it=O never=O disappoints=O .=O####I=O trust=S the=O people=O at=O Go=O Sushi=O ,=O it=O never=O disappoints=O .=O
Straight-forward , no surprises , very decent Japanese food .####Straight-forward=O ,=O no=O surprises=O ,=O very=O decent=O Japanese=T-POS food=T-POS .=O####Straight-forward=O ,=O no=O surprises=O ,=O very=O decent=S Japanese=O food=O .=O
BEST spicy tuna roll , great asian salad .####BEST=O spicy=TT-POS tuna=TT-POS roll=TT-POS ,=O great=O asian=T-POS salad=T-POS .=O####BEST=SS spicy=O tuna=O roll=O ,=O great=S asian=O salad=O .=O
Try the rose roll ( not on menu ) .####Try=O the=O rose=T-POS roll=T-POS (=O not=O on=O menu=O )=O .=O####Try=S the=O rose=O roll=O (=O not=O on=O menu=O )=O .=O
I love the drinks , esp lychee martini , and the food is also VERY good .####I=O love=O the=O drinks=T-POS ,=O esp=O lychee=TT-POS martini=TT-POS ,=O and=O the=O food=TTT-POS is=O also=O VERY=O good=O .=O####I=O love=S the=O drinks=O ,=O esp=O lychee=O martini=O ,=O and=O the=O food=O is=O also=O VERY=O good=SSS .=O
While there 's a decent menu , it should n't take ten minutes to get your drinks and 45 for a dessert pizza .####While=O there=O 's=O a=O decent=O menu=T-POS ,=O it=O should=O n't=O take=O ten=O minutes=O to=O get=O your=O drinks=O and=O 45=O for=O a=O dessert=O pizza=O .=O####While=O there=O 's=O a=O decent=S menu=O ,=O it=O should=O n't=O take=O ten=O minutes=O to=O get=O your=O drinks=O and=O 45=O for=O a=O dessert=O pizza=O .=O
Once we sailed , the top-notch food and live entertainment sold us on a unforgettable evening .####Once=O we=O sailed=O ,=O the=O top-notch=O food=T-POS and=O live=TT-POS entertainment=TT-POS sold=O us=O on=O a=O unforgettable=O evening=O .=O####Once=O we=O sailed=O ,=O the=O top-notch=S food=O and=O live=O entertainment=O sold=O us=O on=O a=O unforgettable=O evening=O .=O
Our waiter was horrible ; so rude and disinterested .####Our=O waiter=T-NEG was=O horrible=O ;=O so=O rude=O and=O disinterested=O .=O####Our=O waiter=O was=O horrible=S ;=O so=O rude=S and=O disinterested=S .=O
The sangria 's - watered down .####The=O sangria=T-NEG 's=O -=O watered=O down=O .=O####The=O sangria=O 's=O -=O watered=S down=S .=O
menu - uneventful , small .####menu=T-NEG -=O uneventful=O ,=O small=O .=O####menu=O -=O uneventful=S ,=O small=S .=O
Anytime and everytime I find myself in the neighborhood I will go to Sushi Rose for fresh sushi and great portions all at a reasonable price .####Anytime=O and=O everytime=O I=O find=O myself=O in=O the=O neighborhood=O I=O will=O go=O to=O Sushi=O Rose=O for=O fresh=O sushi=T-POS and=O great=O portions=TT-POS all=O at=O a=O reasonable=O price=TTT-POS .=O####Anytime=O and=O everytime=O I=O find=O myself=O in=O the=O neighborhood=O I=O will=O go=O to=O Sushi=O Rose=O for=O fresh=S sushi=O and=O great=SS portions=O all=O at=O a=O reasonable=SSS price=O .=O
Great food but the service was dreadful !####Great=O food=T-POS but=O the=O service=TT-NEG was=O dreadful=O !=O####Great=S food=O but=O the=O service=O was=O dreadful=SS !=O
The portions of the food that came out were mediocre .####The=O portions=T-NEU of=T-NEU the=T-NEU food=T-NEU that=O came=O out=O were=O mediocre=O .=O####The=O portions=O of=O the=O food=O that=O came=O out=O were=O mediocre=S .=O
From the beginning , we were met by friendly staff memebers , and the convenient parking at Chelsea Piers made it easy for us to get to the boat .####From=O the=O beginning=O ,=O we=O were=O met=O by=O friendly=O staff=T-POS memebers=T-POS ,=O and=O the=O convenient=O parking=TT-POS at=O Chelsea=O Piers=O made=O it=O easy=O for=O us=O to=O get=O to=O the=O boat=O .=O####From=O the=O beginning=O ,=O we=O were=O met=O by=O friendly=S staff=O memebers=O ,=O and=O the=O convenient=SS parking=O at=O Chelsea=O Piers=O made=O it=O easy=O for=O us=O to=O get=O to=O the=O boat=O .=O
Desserts are almost incredible : my personal favorite is their Tart of the Day .####Desserts=T-POS are=O almost=O incredible=O :=O my=O personal=O favorite=O is=O their=O Tart=TT-POS of=TT-POS the=TT-POS Day=TT-POS .=O####Desserts=O are=O almost=O incredible=S :=O my=O personal=O favorite=SS is=O their=O Tart=O of=O the=O Day=O .=O
The food was extremely tasty , creatively presented and the wine excellent .####The=O food=T-POS was=O extremely=O tasty=O ,=O creatively=O presented=O and=O the=O wine=TT-POS excellent=O .=O####The=O food=O was=O extremely=O tasty=S ,=O creatively=S presented=S and=O the=O wine=O excellent=SS .=O
THE LASAGNA WAS PROBABLY THE BEST I HAVE TASTED .####THE=O LASAGNA=T-POS WAS=O PROBABLY=O THE=O BEST=O I=O HAVE=O TASTED=O .=O####THE=O LASAGNA=O WAS=O PROBABLY=O THE=O BEST=S I=O HAVE=O TASTED=O .=O
Harumi Sushi has the freshest and most delicious array of sushi in NYC .####Harumi=O Sushi=O has=O the=O freshest=O and=O most=O delicious=O array=T-POS of=T-POS sushi=T-POS in=O NYC=O .=O####Harumi=O Sushi=O has=O the=O freshest=S and=O most=S delicious=S array=O of=O sushi=O in=O NYC=O .=O
I highly recommend it for not just its superb cuisine , but also for its friendly owners and staff .####I=O highly=O recommend=O it=O for=O not=O just=O its=O superb=O cuisine=T-POS ,=O but=O also=O for=O its=O friendly=O owners=TT-POS and=O staff=TTT-POS .=O####I=O highly=O recommend=O it=O for=O not=O just=O its=O superb=S cuisine=O ,=O but=O also=O for=O its=O friendly=SS owners=O and=O staff=O .=O
If you 're craving some serious indian food and desire a cozy ambiance , this is quiet and exquisite choice .####If=O you=O 're=O craving=O some=O serious=O indian=T-POS food=T-POS and=O desire=O a=O cozy=O ambiance=TT-POS ,=O this=O is=O quiet=O and=O exquisite=O choice=O .=O####If=O you=O 're=O craving=O some=O serious=S indian=O food=O and=O desire=O a=O cozy=SS ambiance=O ,=O this=O is=O quiet=O and=O exquisite=O choice=O .=O
I definitely enjoyed the food as well .####I=O definitely=O enjoyed=O the=O food=T-POS as=O well=O .=O####I=O definitely=O enjoyed=S the=O food=O as=O well=O .=O
It was pleasantly uncrowded , the service was delightful , the garden adorable , the food ( from appetizers to entrees ) was delectable .####It=O was=O pleasantly=O uncrowded=O ,=O the=O service=T-POS was=O delightful=O ,=O the=O garden=TT-POS adorable=O ,=O the=O food=TTT-POS (=O from=O appetizers=TTTT-POS to=O entrees=TTTTT-POS )=O was=O delectable=O .=O####It=O was=O pleasantly=O uncrowded=O ,=O the=O service=O was=O delightful=S ,=O the=O garden=O adorable=SS ,=O the=O food=O (=O from=O appetizers=O to=O entrees=O )=O was=O delectable=SSS .=O
The food is surprisingly good , and the decor is nice .####The=O food=T-POS is=O surprisingly=O good=O ,=O and=O the=O decor=TT-POS is=O nice=O .=O####The=O food=O is=O surprisingly=O good=S ,=O and=O the=O decor=O is=O nice=SS .=O
How pretentious and inappropriate for MJ Grill to claim that it provides power lunch and dinners !####How=O pretentious=O and=O inappropriate=O for=O MJ=O Grill=O to=O claim=O that=O it=O provides=O power=O lunch=T-NEG and=O dinners=TT-NEG !=O####How=O pretentious=O and=O inappropriate=O for=O MJ=O Grill=O to=O claim=O that=O it=O provides=O power=S lunch=O and=O dinners=O !=O
Two wasted steaks -- what a crime !####Two=O wasted=O steaks=T-NEG --=O what=O a=O crime=O !=O####Two=O wasted=S steaks=O --=O what=O a=O crime=O !=O
The staff should be a bit more friendly .####The=O staff=T-NEG should=O be=O a=O bit=O more=O friendly=O .=O####The=O staff=O should=O be=O a=O bit=O more=O friendly=S .=O
I think the meatball parm is good .####I=O think=O the=O meatball=T-POS parm=T-POS is=O good=O .=O####I=O think=O the=O meatball=O parm=O is=O good=S .=O
If you want good tasting , well seasoned latin food eat at Cabana and you ca n't go wrong .####If=O you=O want=O good=O tasting=O ,=O well=O seasoned=O latin=T-POS food=T-POS eat=O at=O Cabana=O and=O you=O ca=O n't=O go=O wrong=O .=O####If=O you=O want=O good=S tasting=S ,=O well=S seasoned=S latin=O food=O eat=O at=O Cabana=O and=O you=O ca=O n't=O go=O wrong=O .=O
Definitely try the taglierini with truffles - it was incredible .####Definitely=O try=O the=O taglierini=T-POS with=T-POS truffles=T-POS -=O it=O was=O incredible=O .=O####Definitely=O try=S the=O taglierini=O with=O truffles=O -=O it=O was=O incredible=S .=O
Also , the staff is very attentive and really personable .####Also=O ,=O the=O staff=T-POS is=O very=O attentive=O and=O really=O personable=O .=O####Also=O ,=O the=O staff=O is=O very=O attentive=S and=O really=O personable=S .=O
The gnocchi literally melts in your mouth !####The=O gnocchi=T-POS literally=O melts=O in=O your=O mouth=O !=O####The=O gnocchi=O literally=O melts=S in=O your=O mouth=O !=O
Had a great experience at Trio ... staff was pleasant ; food was tasty and large in portion size - I would highly recommend the portobello/gorgonzola/sausage appetizer and the lobster risotto .####Had=O a=O great=O experience=O at=O Trio=O ...=O staff=T-POS was=O pleasant=O ;=O food=TT-POS was=O tasty=O and=O large=O in=O portion=TTT-POS size=TTT-POS -=O I=O would=O highly=O recommend=O the=O portobello/gorgonzola/sausage=TTTT-POS appetizer=TTTT-POS and=O the=O lobster=TTTTT-POS risotto=TTTTT-POS .=O####Had=O a=O great=O experience=O at=O Trio=O ...=O staff=O was=O pleasant=S ;=O food=O was=O tasty=SS and=O large=SSS in=O portion=O size=O -=O I=O would=O highly=O recommend=SSSS the=O portobello/gorgonzola/sausage=O appetizer=O and=O the=O lobster=O risotto=O .=O
The food is good , the teriyaki I recommend .####The=O food=T-POS is=O good=O ,=O the=O teriyaki=TT-POS I=O recommend=O .=O####The=O food=O is=O good=S ,=O the=O teriyaki=O I=O recommend=SS .=O
Meal was very expensive for what you get .####Meal=T-NEG was=O very=O expensive=O for=O what=O you=O get=O .=O####Meal=O was=O very=O expensive=S for=O what=O you=O get=O .=O
Try the Peanut Butter Sorbet and the pizza with soy cheese !####Try=O the=O Peanut=T-POS Butter=T-POS Sorbet=T-POS and=O the=O pizza=TT-POS with=TT-POS soy=TT-POS cheese=TT-POS !=O####Try=S the=O Peanut=O Butter=O Sorbet=O and=O the=O pizza=O with=O soy=O cheese=O !=O
Good food at the right price , what more can you ask for .####Good=O food=T-POS at=O the=O right=O price=TT-POS ,=O what=O more=O can=O you=O ask=O for=O .=O####Good=S food=O at=O the=O right=SS price=O ,=O what=O more=O can=O you=O ask=O for=O .=O
The food is top notch , the service is attentive , and the atmosphere is great .####The=O food=T-POS is=O top=O notch=O ,=O the=O service=TT-POS is=O attentive=O ,=O and=O the=O atmosphere=TTT-POS is=O great=O .=O####The=O food=O is=O top=S notch=S ,=O the=O service=O is=O attentive=SS ,=O and=O the=O atmosphere=O is=O great=SSS .=O
Great food , great waitstaff , great atmosphere , and best of all GREAT beer !####Great=O food=T-POS ,=O great=O waitstaff=TT-POS ,=O great=O atmosphere=TTT-POS ,=O and=O best=O of=O all=O GREAT=O beer=TTTT-POS !=O####Great=S food=O ,=O great=SS waitstaff=O ,=O great=SSS atmosphere=O ,=O and=O best=SSSS of=O all=O GREAT=SSSS beer=O !=O
this is still one of my most favorite restaurants in the area the food is inexpensive but very good ( kimono shrimp special was excellent ) and has a great atmosphere .####this=O is=O still=O one=O of=O my=O most=O favorite=O restaurants=O in=O the=O area=O the=O food=T-POS is=O inexpensive=O but=O very=O good=O (=O kimono=TT-POS shrimp=TT-POS special=TT-POS was=O excellent=O )=O and=O has=O a=O great=O atmosphere=TTT-POS .=O####this=O is=O still=O one=O of=O my=O most=O favorite=O restaurants=O in=O the=O area=O the=O food=O is=O inexpensive=S but=O very=O good=S (=O kimono=O shrimp=O special=O was=O excellent=SS )=O and=O has=O a=O great=SSS atmosphere=O .=O
The menu is interesting and quite reasonably priced .####The=O menu=T-POS is=O interesting=O and=O quite=O reasonably=O priced=TT-POS .=O####The=O menu=O is=O interesting=S and=O quite=O reasonably=S priced=O .=O
The food was delicious and clearly fresh ingredients were used .####The=O food=T-POS was=O delicious=O and=O clearly=O fresh=O ingredients=TT-POS were=O used=O .=O####The=O food=O was=O delicious=S and=O clearly=O fresh=SS ingredients=O were=O used=O .=O
This made it obvious that the food was n't cooked fresh ; it was obviously made before hand and then reheated .####This=O made=O it=O obvious=O that=O the=O food=T-NEG was=O n't=O cooked=O fresh=O ;=O it=O was=O obviously=O made=O before=O hand=O and=O then=O reheated=O .=O####This=O made=O it=O obvious=O that=O the=O food=O was=S n't=S cooked=S fresh=S ;=O it=O was=O obviously=O made=O before=O hand=O and=O then=O reheated=O .=O
Appetizer are excellent here ; you can make a great ( and inexpensive ) meal out of them .####Appetizer=T-POS are=O excellent=O here=O ;=O you=O can=O make=O a=O great=O (=O and=O inexpensive=O )=O meal=TT-POS out=O of=O them=O .=O####Appetizer=O are=O excellent=S here=O ;=O you=O can=O make=O a=O great=SS (=O and=O inexpensive=SS )=O meal=O out=O of=O them=O .=O
The spicy mussels are a highlight .####The=O spicy=T-POS mussels=T-POS are=O a=O highlight=O .=O####The=O spicy=O mussels=O are=O a=O highlight=S .=O
Also get the Onion Rings -- best we 've ever had .####Also=O get=O the=O Onion=T-POS Rings=T-POS --=O best=O we=O 've=O ever=O had=O .=O####Also=O get=O the=O Onion=O Rings=O --=O best=S we=O 've=O ever=O had=O .=O
However , being foodies , we were utterly disappointed with the food .####However=O ,=O being=O foodies=O ,=O we=O were=O utterly=O disappointed=O with=O the=O food=T-NEG .=O####However=O ,=O being=O foodies=O ,=O we=O were=O utterly=S disappointed=S with=O the=O food=O .=O
Huge portions , great and attentive service , and pretty good prices .####Huge=O portions=T-POS ,=O great=O and=O attentive=O service=TT-POS ,=O and=O pretty=O good=O prices=TTT-POS .=O####Huge=S portions=O ,=O great=SS and=O attentive=SS service=O ,=O and=O pretty=O good=SSS prices=O .=O
I was highly disappointed by their service and food .####I=O was=O highly=O disappointed=O by=O their=O service=T-NEG and=O food=TT-NEG .=O####I=O was=O highly=O disappointed=S by=O their=O service=O and=O food=O .=O
I complained to the waiter and then to the manager , but the intensity of rudeness from them just went up .####I=O complained=O to=O the=O waiter=T-NEG and=O then=O to=O the=O manager=TT-NEG ,=O but=O the=O intensity=O of=O rudeness=O from=O them=O just=O went=O up=O .=O####I=O complained=O to=O the=O waiter=O and=O then=O to=O the=O manager=O ,=O but=O the=O intensity=O of=O rudeness=S from=O them=O just=O went=O up=O .=O
The food is great and the milkshakes are even better !####The=O food=T-POS is=O great=O and=O the=O milkshakes=TT-POS are=O even=O better=O !=O####The=O food=O is=O great=S and=O the=O milkshakes=O are=O even=O better=SS !=O
the mushroom barley soup is amazing .####the=O mushroom=T-POS barley=T-POS soup=T-POS is=O amazing=O .=O####the=O mushroom=O barley=O soup=O is=O amazing=S .=O
I 'm glad I did as the food was very good and the staff was friendly , courteous and efficient .####I=O 'm=O glad=O I=O did=O as=O the=O food=T-POS was=O very=O good=O and=O the=O staff=TT-POS was=O friendly=O ,=O courteous=O and=O efficient=O .=O####I=O 'm=O glad=O I=O did=O as=O the=O food=O was=O very=O good=S and=O the=O staff=O was=O friendly=SS ,=O courteous=SS and=O efficient=SS .=O
Their duck here is also absolutely delicious .####Their=O duck=T-POS here=O is=O also=O absolutely=O delicious=O .=O####Their=O duck=O here=O is=O also=O absolutely=O delicious=S .=O
While it was large and a bit noisy , the drinks were fantastic , and the food was superb .####While=O it=O was=O large=O and=O a=O bit=O noisy=O ,=O the=O drinks=T-POS were=O fantastic=O ,=O and=O the=O food=TT-POS was=O superb=O .=O####While=O it=O was=O large=O and=O a=O bit=O noisy=O ,=O the=O drinks=O were=O fantastic=S ,=O and=O the=O food=O was=O superb=SS .=O
One caveat : Some of the curried casseroles can be a trifle harsh .####One=O caveat=O :=O Some=O of=O the=O curried=T-NEG casseroles=T-NEG can=O be=O a=O trifle=O harsh=O .=O####One=O caveat=O :=O Some=O of=O the=O curried=O casseroles=O can=O be=O a=O trifle=O harsh=S .=O
The food was almost always EXCELLENT .####The=O food=T-POS was=O almost=O always=O EXCELLENT=O .=O####The=O food=O was=O almost=O always=O EXCELLENT=S .=O
I was pleasantly surprised at the taste .####I=O was=O pleasantly=O surprised=O at=O the=O taste=T-POS .=O####I=O was=O pleasantly=S surprised=S at=O the=O taste=O .=O
A nice space , as long as it does n't get too crowded and a singleminded devotion to its chosen cuisine make Mare a great choice for seafood lovers .####A=O nice=O space=TT-POS ,=O as=O long=O as=O it=O does=O n't=O get=O too=O crowded=O and=O a=O singleminded=O devotion=O to=O its=O chosen=O cuisine=O make=O Mare=O a=O great=O choice=O for=O seafood=T-POS lovers=O .=O####A=O nice=SS space=O ,=O as=O long=O as=O it=O does=O n't=O get=O too=O crowded=O and=O a=O singleminded=O devotion=O to=O its=O chosen=O cuisine=O make=O Mare=O a=O great=S choice=O for=O seafood=O lovers=O .=O
they really provide a relaxing , laid-back atmosphere .####they=O really=O provide=O a=O relaxing=O ,=O laid-back=O atmosphere=T-POS .=O####they=O really=O provide=O a=O relaxing=S ,=O laid-back=S atmosphere=O .=O
This particular location certainly uses substandard meats .####This=O particular=O location=O certainly=O uses=O substandard=O meats=T-NEG .=O####This=O particular=O location=O certainly=O uses=O substandard=S meats=O .=O
The Management was less than accomodating .####The=O Management=T-NEG was=O less=O than=O accomodating=O .=O####The=O Management=O was=O less=S than=S accomodating=S .=O
The ambience is also more laid-back and relaxed .####The=O ambience=T-POS is=O also=O more=O laid-back=O and=O relaxed=O .=O####The=O ambience=O is=O also=O more=O laid-back=S and=O relaxed=S .=O
the teas are great and all the sweets are homemade .####the=O teas=T-POS are=O great=O and=O all=O the=O sweets=TT-POS are=O homemade=O .=O####the=O teas=O are=O great=S and=O all=O the=O sweets=O are=O homemade=SS .=O
mojitos and the service are the best part in there####mojitos=T-POS and=O the=O service=TT-POS are=O the=O best=O part=O in=O there=O####mojitos=O and=O the=O service=O are=O the=O best=S part=O in=O there=O
Sandwiches , burgers and salads , like the lemon-dressed cobb , are classic successes .####Sandwiches=T-POS ,=O burgers=TT-POS and=O salads=TTT-POS ,=O like=O the=O lemon-dressed=TTTT-POS cobb=TTTT-POS ,=O are=O classic=O successes=O .=O####Sandwiches=O ,=O burgers=O and=O salads=O ,=O like=O the=O lemon-dressed=O cobb=O ,=O are=O classic=S successes=S .=O
The design is very intimate and romantic .####The=O design=T-POS is=O very=O intimate=O and=O romantic=O .=O####The=O design=O is=O very=O intimate=S and=O romantic=S .=O
The food was wonderful and imaginative .####The=O food=T-POS was=O wonderful=O and=O imaginative=O .=O####The=O food=O was=O wonderful=S and=O imaginative=S .=O
The staff is very sharp and they look good too .####The=O staff=T-POS is=O very=O sharp=O and=O they=O look=O good=O too=O .=O####The=O staff=O is=O very=O sharp=S and=O they=O look=O good=S too=O .=O
The worst though was the taste .####The=O worst=O though=O was=O the=O taste=T-NEG .=O####The=O worst=S though=O was=O the=O taste=O .=O
The fajita we tried was tasteless and burned and the mole sauce was way too sweet .####The=O fajita=T-NEG we=O tried=O was=O tasteless=O and=O burned=O and=O the=O mole=TT-NEG sauce=TT-NEG was=O way=O too=O sweet=O .=O####The=O fajita=O we=O tried=O was=O tasteless=S and=O burned=S and=O the=O mole=O sauce=O was=O way=O too=SS sweet=SS .=O
The atmosphere is warm , comfortable , artsy and sexy .####The=O atmosphere=T-POS is=O warm=O ,=O comfortable=O ,=O artsy=O and=O sexy=O .=O####The=O atmosphere=O is=O warm=S ,=O comfortable=O ,=O artsy=S and=O sexy=S .=O
The food is great ( big selection , reasonable prices ) and the drinks are really good .####The=O food=T-POS is=O great=O (=O big=O selection=TT-POS ,=O reasonable=O prices=TTT-POS )=O and=O the=O drinks=TTTT-POS are=O really=O good=O .=O####The=O food=O is=O great=S (=O big=SS selection=O ,=O reasonable=SSS prices=O )=O and=O the=O drinks=O are=O really=O good=SSSS .=O
The food did take a few extra minutes to come , but the cute waiters ' jokes and friendliness made up for it .####The=O food=O did=O take=O a=O few=O extra=O minutes=O to=O come=O ,=O but=O the=O cute=O waiters=T-POS '=O jokes=O and=O friendliness=O made=O up=O for=O it=O .=O####The=O food=O did=O take=O a=O few=O extra=O minutes=O to=O come=O ,=O but=O the=O cute=S waiters=O '=O jokes=O and=O friendliness=S made=O up=O for=O it=O .=O
Most importantly , it is reasonably priced .####Most=O importantly=O ,=O it=O is=O reasonably=O priced=T-POS .=O####Most=O importantly=O ,=O it=O is=O reasonably=S priced=O .=O
The selection of food is excellent ( I 'm not used to having much choice at restaurants ) , and the atmosphere is great .####The=O selection=T-POS of=T-POS food=T-POS is=O excellent=O (=O I=O 'm=O not=O used=O to=O having=O much=O choice=O at=O restaurants=O )=O ,=O and=O the=O atmosphere=TT-POS is=O great=O .=O####The=O selection=O of=O food=O is=O excellent=S (=O I=O 'm=O not=O used=O to=O having=O much=O choice=O at=O restaurants=O )=O ,=O and=O the=O atmosphere=O is=O great=SS .=O
Only suggestion is that you skip the dessert , it was overpriced and fell short on taste .####Only=O suggestion=O is=O that=O you=O skip=O the=O dessert=T-NEG ,=O it=O was=O overpriced=O and=O fell=O short=O on=O taste=TT-NEG .=O####Only=O suggestion=O is=O that=O you=O skip=O the=O dessert=O ,=O it=O was=O overpriced=S and=O fell=O short=SS on=O taste=O .=O
Food was decent , but not great .####Food=T-POS was=O decent=O ,=O but=O not=O great=O .=O####Food=O was=O decent=S ,=O but=O not=S great=S .=O
it is a hidden delight complete with a quaint bar and good food .####it=O is=O a=O hidden=O delight=O complete=O with=O a=O quaint=O bar=T-POS and=O good=O food=TT-POS .=O####it=O is=O a=O hidden=O delight=O complete=O with=O a=O quaint=S bar=O and=O good=SS food=O .=O
The waiters ALWAYS look angry and even ignore their high-tipping regulars .####The=O waiters=T-NEG ALWAYS=O look=O angry=O and=O even=O ignore=O their=O high-tipping=O regulars=O .=O####The=O waiters=O ALWAYS=O look=O angry=S and=O even=O ignore=O their=O high-tipping=O regulars=O .=O
the atmosphere is very nice , and a welcome escape from the rest of the SI mall .####the=O atmosphere=T-POS is=O very=O nice=O ,=O and=O a=O welcome=O escape=O from=O the=O rest=O of=O the=O SI=O mall=O .=O####the=O atmosphere=O is=O very=O nice=S ,=O and=O a=O welcome=O escape=O from=O the=O rest=O of=O the=O SI=O mall=O .=O
Yes , they 're a bit more expensive then typical , but then again , so is their food .####Yes=O ,=O they=O 're=O a=O bit=O more=O expensive=O then=O typical=O ,=O but=O then=O again=O ,=O so=O is=O their=O food=T-POS .=O####Yes=O ,=O they=O 're=O a=O bit=O more=S expensive=S then=S typical=S ,=O but=O then=O again=O ,=O so=O is=O their=O food=O .=O
I can say that the wraps , burgers and salads were all fresh , tasty and the mango margareta at $ 9 was WELL WORTH the money .####I=O can=O say=O that=O the=O wraps=T-POS ,=O burgers=TT-POS and=O salads=TTT-POS were=O all=O fresh=O ,=O tasty=O and=O the=O mango=TTTT-POS margareta=TTTT-POS at=O $=O 9=O was=O WELL=O WORTH=O the=O money=O .=O####I=O can=O say=O that=O the=O wraps=O ,=O burgers=O and=O salads=O were=O all=O fresh=S ,=O tasty=S and=O the=O mango=O margareta=O at=O $=O 9=O was=O WELL=SSSS WORTH=SSSS the=O money=O .=O
The service we experienced was friendly and good .####The=O service=T-POS we=O experienced=O was=O friendly=O and=O good=O .=O####The=O service=O we=O experienced=O was=O friendly=S and=O good=S .=O
Our waiter was friendly and it is a shame that he didnt have a supportive staff to work with .####Our=O waiter=T-POS was=O friendly=O and=O it=O is=O a=O shame=O that=O he=O didnt=O have=O a=O supportive=O staff=O to=O work=O with=O .=O####Our=O waiter=O was=O friendly=S and=O it=O is=O a=O shame=O that=O he=O didnt=O have=O a=O supportive=O staff=O to=O work=O with=O .=O
The folding chair I was seated at was uncomfortable .####The=O folding=T-NEG chair=T-NEG I=O was=O seated=O at=O was=O uncomfortable=O .=O####The=O folding=O chair=O I=O was=O seated=O at=O was=O uncomfortable=S .=O
Service was among the best I have ever had in NYC .####Service=T-POS was=O among=O the=O best=O I=O have=O ever=O had=O in=O NYC=O .=O####Service=O was=O among=O the=O best=S I=O have=O ever=O had=O in=O NYC=O .=O
The fettucino alfredo was amazing .####The=O fettucino=T-POS alfredo=T-POS was=O amazing=O .=O####The=O fettucino=O alfredo=O was=O amazing=S .=O
The food was very good and I was pleasantly surprised to see so many vegan options .####The=O food=T-POS was=O very=O good=O and=O I=O was=O pleasantly=O surprised=O to=O see=O so=O many=O vegan=TT-POS options=TT-POS .=O####The=O food=O was=O very=O good=S and=O I=O was=O pleasantly=O surprised=O to=O see=O so=O many=SS vegan=O options=O .=O
Be sure to try the Smoked Trout ... Lamb Chops , Veal Chops , Rabbit , the potato gratin , on and on and on ...####Be=O sure=O to=O try=O the=O Smoked=T-POS Trout=T-POS ...=O Lamb=TT-POS Chops=TT-POS ,=O Veal=TTT-POS Chops=TTT-POS ,=O Rabbit=TTTT-POS ,=O the=O potato=TTTTT-POS gratin=TTTTT-POS ,=O on=O and=O on=O and=O on=O ...=O####Be=O sure=O to=O try=S the=O Smoked=O Trout=O ...=O Lamb=O Chops=O ,=O Veal=O Chops=O ,=O Rabbit=O ,=O the=O potato=O gratin=O ,=O on=O and=O on=O and=O on=O ...=O
Even when the chef is not in the house , the food and service are right on target .####Even=O when=O the=O chef=O is=O not=O in=O the=O house=O ,=O the=O food=T-POS and=O service=TT-POS are=O right=O on=O target=O .=O####Even=O when=O the=O chef=O is=O not=O in=O the=O house=O ,=O the=O food=O and=O service=O are=O right=S on=S target=S .=O
Everything from the eggs benedict to the mussels and even the hamburger were done well and very tasty .####Everything=O from=O the=O eggs=T-POS benedict=T-POS to=O the=O mussels=TT-POS and=O even=O the=O hamburger=TTT-POS were=O done=O well=O and=O very=O tasty=O .=O####Everything=O from=O the=O eggs=O benedict=O to=O the=O mussels=O and=O even=O the=O hamburger=O were=O done=O well=S and=O very=O tasty=S .=O
The waiters were very professional , courteous and attentive .####The=O waiters=T-POS were=O very=O professional=O ,=O courteous=O and=O attentive=O .=O####The=O waiters=O were=O very=O professional=S ,=O courteous=S and=O attentive=S .=O
The falafal was rather over cooked and dried but the chicken was fine .####The=O falafal=T-NEG was=O rather=O over=O cooked=O and=O dried=O but=O the=O chicken=TT-POS was=O fine=O .=O####The=O falafal=O was=O rather=O over=S cooked=S and=O dried=S but=O the=O chicken=O was=O fine=SS .=O
I highly recommend the grand marnier shrimp , it 's insanely good .####I=O highly=O recommend=O the=O grand=T-POS marnier=T-POS shrimp=T-POS ,=O it=O 's=O insanely=O good=O .=O####I=O highly=O recommend=S the=O grand=O marnier=O shrimp=O ,=O it=O 's=O insanely=O good=S .=O
We been there and we really enjoy the food , was areally great food , and the service was really good .####We=O been=O there=O and=O we=O really=O enjoy=O the=O food=T-POS ,=O was=O areally=O great=O food=O ,=O and=O the=O service=TT-POS was=O really=O good=O .=O####We=O been=O there=O and=O we=O really=O enjoy=S the=O food=O ,=O was=O areally=O great=S food=O ,=O and=O the=O service=O was=O really=O good=SS .=O
I was starving and the small portions were driving me crazy !####I=O was=O starving=O and=O the=O small=O portions=T-NEG were=O driving=O me=O crazy=O !=O####I=O was=O starving=O and=O the=O small=S portions=O were=O driving=O me=O crazy=O !=O
The wait staff was loud and inconsiderate .####The=O wait=T-NEG staff=T-NEG was=O loud=O and=O inconsiderate=O .=O####The=O wait=O staff=O was=O loud=S and=O inconsiderate=S .=O
However , the food and service and dramatically lacking .####However=O ,=O the=O food=T-NEG and=O service=TT-NEG and=O dramatically=O lacking=O .=O####However=O ,=O the=O food=O and=O service=O and=O dramatically=O lacking=S .=O
The sushi is cut in blocks bigger than my cell phone .####The=O sushi=T-NEG is=O cut=O in=O blocks=O bigger=O than=O my=O cell=O phone=O .=O####The=O sushi=O is=O cut=O in=O blocks=O bigger=S than=O my=O cell=O phone=O .=O
The service is great , my soup always arrives nice and hot .####The=O service=T-POS is=O great=O ,=O my=O soup=TT-POS always=O arrives=O nice=O and=O hot=O .=O####The=O service=O is=O great=S ,=O my=O soup=O always=O arrives=O nice=O and=O hot=SS .=O
It had been awhile and I forgot just how delicious crepes can be .####It=O had=O been=O awhile=O and=O I=O forgot=O just=O how=O delicious=O crepes=T-POS can=O be=O .=O####It=O had=O been=O awhile=O and=O I=O forgot=O just=O how=O delicious=S crepes=O can=O be=O .=O
Montparnasse 's desserts -- especially the silken creme brulee and paper -- thin apple tart -- are good enough on their own to make the restaurant worth the trip .####Montparnasse=O 's=O desserts=T-POS --=O especially=O the=O silken=O creme=TT-POS brulee=TT-POS and=O paper=O --=O thin=O apple=TTT-POS tart=TTT-POS --=O are=O good=O enough=O on=O their=O own=O to=O make=O the=O restaurant=O worth=O the=O trip=O .=O####Montparnasse=O 's=O desserts=O --=O especially=O the=O silken=SS creme=O brulee=O and=O paper=O --=O thin=SSS apple=O tart=O --=O are=O good=S enough=O on=O their=O own=O to=O make=O the=O restaurant=O worth=O the=O trip=O .=O
i had a delicious shrimp creole .####i=O had=O a=O delicious=O shrimp=T-POS creole=T-POS .=O####i=O had=O a=O delicious=S shrimp=O creole=O .=O
The chicken dinner was real good .####The=O chicken=T-POS dinner=T-POS was=O real=O good=O .=O####The=O chicken=O dinner=O was=O real=O good=S .=O
but the food was delicious .####but=O the=O food=T-POS was=O delicious=O .=O####but=O the=O food=O was=O delicious=S .=O
Try the ribs , sizzling beef and couple it with coconut rice .####Try=O the=O ribs=T-POS ,=O sizzling=O beef=TT-POS and=O couple=O it=O with=O coconut=O rice=O .=O####Try=S the=O ribs=O ,=O sizzling=O beef=O and=O couple=O it=O with=O coconut=O rice=O .=O
The avocado salad is a personal fave .####The=O avocado=T-POS salad=T-POS is=O a=O personal=O fave=O .=O####The=O avocado=O salad=O is=O a=O personal=O fave=S .=O
And , the honey BBQ rib tips are yummy !####And=O ,=O the=O honey=T-POS BBQ=T-POS rib=T-POS tips=T-POS are=O yummy=O !=O####And=O ,=O the=O honey=O BBQ=O rib=O tips=O are=O yummy=S !=O
The BEST Chinese food Uptown !####The=O BEST=O Chinese=T-POS food=T-POS Uptown=O !=O####The=O BEST=S Chinese=O food=O Uptown=O !=O
Service is known for bending over backwards to make everyone happy .####Service=T-POS is=O known=O for=O bending=O over=O backwards=O to=O make=O everyone=O happy=O .=O####Service=O is=O known=O for=O bending=O over=O backwards=O to=O make=O everyone=O happy=S .=O
The atmosphere is attractive , but a little uncomfortable .####The=O atmosphere=T-POS is=O attractive=O ,=O but=O a=O little=O uncomfortable=O .=O####The=O atmosphere=O is=O attractive=S ,=O but=O a=O little=O uncomfortable=S .=O
The staff is very friendly .####The=O staff=T-POS is=O very=O friendly=O .=O####The=O staff=O is=O very=O friendly=S .=O
Waiters are very friendly and the pasta is out of this world .####Waiters=T-POS are=O very=O friendly=O and=O the=O pasta=TT-POS is=O out=O of=O this=O world=O .=O####Waiters=O are=O very=O friendly=S and=O the=O pasta=O is=O out=SS of=SS this=SS world=SS .=O
Great wine list and great cocktail menu .####Great=O wine=T-POS list=T-POS and=O great=O cocktail=TT-POS menu=TT-POS .=O####Great=S wine=O list=O and=O great=SS cocktail=O menu=O .=O
The crab cakes are delicious and the BBQ rib was perfect .####The=O crab=T-POS cakes=T-POS are=O delicious=O and=O the=O BBQ=TT-POS rib=TT-POS was=O perfect=O .=O####The=O crab=O cakes=O are=O delicious=S and=O the=O BBQ=O rib=O was=O perfect=SS .=O
The food is wonderful , artfully done and simply delicious .####The=O food=T-POS is=O wonderful=O ,=O artfully=O done=O and=O simply=O delicious=O .=O####The=O food=O is=O wonderful=S ,=O artfully=S done=O and=O simply=O delicious=S .=O
Tiny restaurant with very fast service .####Tiny=O restaurant=O with=O very=O fast=O service=T-POS .=O####Tiny=O restaurant=O with=O very=O fast=S service=O .=O
The sauce may not be for everyone , since it is distinctive .####The=O sauce=T-POS may=O not=O be=O for=O everyone=O ,=O since=O it=O is=O distinctive=O .=O####The=O sauce=O may=O not=O be=O for=O everyone=O ,=O since=O it=O is=O distinctive=S .=O
My husband and I have been there at least 6 times and we 've always been given the highest service and often free desserts .####My=O husband=O and=O I=O have=O been=O there=O at=O least=O 6=O times=O and=O we=O 've=O always=O been=O given=O the=O highest=O service=T-POS and=O often=O free=O desserts=TT-POS .=O####My=O husband=O and=O I=O have=O been=O there=O at=O least=O 6=O times=O and=O we=O 've=O always=O been=O given=O the=O highest=S service=O and=O often=O free=SS desserts=O .=O
A beautiful atmosphere , perfect for drinks and/or appetizers .####A=O beautiful=O atmosphere=T-POS ,=O perfect=O for=O drinks=TT-NEU and/or=O appetizers=TTT-NEU .=O####A=O beautiful=S atmosphere=O ,=O perfect=SS for=O drinks=O and/or=O appetizers=O .=O
They make the best pizza in New Jersey .####They=O make=O the=O best=O pizza=T-POS in=O New=O Jersey=O .=O####They=O make=O the=O best=S pizza=O in=O New=O Jersey=O .=O
What a difference , the service was very comforting and the food was better than average , but what really standed out was such a dynamic and extensive beer list .####What=O a=O difference=O ,=O the=O service=T-POS was=O very=O comforting=O and=O the=O food=TT-POS was=O better=O than=O average=O ,=O but=O what=O really=O standed=O out=O was=O such=O a=O dynamic=O and=O extensive=O beer=TTT-POS list=TTT-POS .=O####What=O a=O difference=O ,=O the=O service=O was=O very=O comforting=S and=O the=O food=O was=O better=SS than=SS average=SS ,=O but=O what=O really=O standed=O out=O was=O such=O a=O dynamic=O and=O extensive=SSS beer=O list=O .=O
Not to be overlooked , the service is excellent .####Not=O to=O be=O overlooked=O ,=O the=O service=T-POS is=O excellent=O .=O####Not=O to=O be=O overlooked=O ,=O the=O service=O is=O excellent=S .=O
this without question is one of the worst hotdogs i have ever had .####this=O without=O question=O is=O one=O of=O the=O worst=O hotdogs=T-NEG i=O have=O ever=O had=O .=O####this=O without=O question=O is=O one=O of=O the=O worst=S hotdogs=O i=O have=O ever=O had=O .=O
The staff is unbelievably friendly , and I dream about their Saag gosht ... so good .####The=O staff=T-POS is=O unbelievably=O friendly=O ,=O and=O I=O dream=O about=O their=O Saag=TT-POS gosht=TT-POS ...=O so=O good=O .=O####The=O staff=O is=O unbelievably=O friendly=S ,=O and=O I=O dream=O about=O their=O Saag=O gosht=O ...=O so=O good=SS .=O
I also recommend the garlic knots .####I=O also=O recommend=O the=O garlic=T-POS knots=T-POS .=O####I=O also=O recommend=S the=O garlic=O knots=O .=O
Best Indian food I have ever eaten .####Best=O Indian=T-POS food=T-POS I=O have=O ever=O eaten=O .=O####Best=S Indian=O food=O I=O have=O ever=O eaten=O .=O
This place has the best pizza .####This=O place=O has=O the=O best=O pizza=T-POS .=O####This=O place=O has=O the=O best=S pizza=O .=O
The music which is sometimes a little too heavy for my taste .####The=O music=T-NEG which=O is=O sometimes=O a=O little=O too=O heavy=O for=O my=O taste=O .=O####The=O music=O which=O is=O sometimes=O a=O little=O too=S heavy=S for=O my=O taste=O .=O
The service is excellent and always informative without an air .####The=O service=T-POS is=O excellent=O and=O always=O informative=O without=O an=O air=O .=O####The=O service=O is=O excellent=S and=O always=O informative=S without=O an=O air=O .=O
The sushi is always fresh and yummy and the menu is pretty varied .####The=O sushi=T-POS is=O always=O fresh=O and=O yummy=O and=O the=O menu=TT-POS is=O pretty=O varied=O .=O####The=O sushi=O is=O always=O fresh=S and=O yummy=S and=O the=O menu=O is=O pretty=O varied=SS .=O
The food was great - sushi was good , but the cooked food amazed us .####The=O food=T-POS was=O great=O -=O sushi=TT-POS was=O good=O ,=O but=O the=O cooked=TTT-POS food=TTT-POS amazed=O us=O .=O####The=O food=O was=O great=S -=O sushi=O was=O good=SS ,=O but=O the=O cooked=O food=O amazed=SSS us=O .=O
their dinner specials are fantastic .####their=O dinner=T-POS specials=T-POS are=O fantastic=O .=O####their=O dinner=O specials=O are=O fantastic=S .=O
Great food , great drinks , nice dining atmosphere .####Great=O food=T-POS ,=O great=O drinks=TT-POS ,=O nice=O dining=TTT-POS atmosphere=TTT-POS .=O####Great=S food=O ,=O great=SS drinks=O ,=O nice=SSS dining=O atmosphere=O .=O
Food portion was SMALL and below average .####Food=T-NEG portion=T-NEG was=O SMALL=O and=O below=O average=O .=O####Food=O portion=O was=O SMALL=S and=O below=S average=S .=O
Sit back in one of those comfortable chairs .####Sit=O back=O in=O one=O of=O those=O comfortable=O chairs=T-POS .=O####Sit=O back=O in=O one=O of=O those=O comfortable=S chairs=O .=O
My favs here are the Tacos Pastor and the Tostada de Tinga ...####My=O favs=O here=O are=O the=O Tacos=T-POS Pastor=T-POS and=O the=O Tostada=TT-POS de=TT-POS Tinga=TT-POS ...=O####My=O favs=S here=O are=O the=O Tacos=O Pastor=O and=O the=O Tostada=O de=O Tinga=O ...=O
The bartenders and the managers are really nice and the decor is very comfy and laid-back , all the while being trendy .####The=O bartenders=T-POS and=O the=O managers=TT-POS are=O really=O nice=O and=O the=O decor=TTT-POS is=O very=O comfy=O and=O laid-back=O ,=O all=O the=O while=O being=O trendy=O .=O####The=O bartenders=O and=O the=O managers=O are=O really=O nice=S and=O the=O decor=O is=O very=O comfy=SSS and=O laid-back=SSS ,=O all=O the=O while=O being=O trendy=O .=O
For a savory take on the soup and sandwich meal , try the hot and sour soup .####For=O a=O savory=O take=O on=O the=O soup=TT-POS and=TT-POS sandwich=TT-POS meal=TT-POS ,=O try=O the=O hot=T-POS and=T-POS sour=T-POS soup=T-POS .=O####For=O a=O savory=SS take=O on=O the=O soup=O and=O sandwich=O meal=O ,=O try=S the=O hot=O and=O sour=O soup=O .=O
This bar has it all - great drinks , cool atmosphere , excellent service and delicious food .####This=O bar=O has=O it=O all=O -=O great=O drinks=T-POS ,=O cool=O atmosphere=TT-POS ,=O excellent=O service=TTT-POS and=O delicious=O food=TTTT-POS .=O####This=O bar=O has=O it=O all=O -=O great=S drinks=O ,=O cool=SS atmosphere=O ,=O excellent=SSS service=O and=O delicious=SSSS food=O .=O
Finally , I got sick of the bad service , obnoxious smirks , and snotty back talk .####Finally=O ,=O I=O got=O sick=O of=O the=O bad=O service=T-NEG ,=O obnoxious=O smirks=O ,=O and=O snotty=O back=O talk=O .=O####Finally=O ,=O I=O got=O sick=O of=O the=O bad=S service=O ,=O obnoxious=O smirks=O ,=O and=O snotty=O back=O talk=O .=O
We ordered lamb which was perfectly cooked and tasted awesome .####We=O ordered=O lamb=T-POS which=O was=O perfectly=O cooked=O and=O tasted=O awesome=O .=O####We=O ordered=O lamb=O which=O was=O perfectly=S cooked=S and=O tasted=O awesome=S .=O
i especially like their soft shell crab sandwich with fries .####i=O especially=O like=O their=O soft=T-POS shell=T-POS crab=T-POS sandwich=T-POS with=T-POS fries=T-POS .=O####i=O especially=O like=S their=O soft=O shell=O crab=O sandwich=O with=O fries=O .=O
if you 're looking for authentic hong kong-style food , look no further .####if=O you=O 're=O looking=O for=O authentic=O hong=T-POS kong-style=T-POS food=T-POS ,=O look=O no=O further=O .=O####if=O you=O 're=O looking=O for=O authentic=S hong=O kong-style=O food=O ,=O look=O no=O further=O .=O
good food good wine that 's it .####good=O food=T-POS good=O wine=TT-POS that=O 's=O it=O .=O####good=S food=O good=SS wine=O that=O 's=O it=O .=O
The staff was extremely friendly and pleasant .####The=O staff=T-POS was=O extremely=O friendly=O and=O pleasant=O .=O####The=O staff=O was=O extremely=O friendly=S and=O pleasant=S .=O
While their kitchen food is delicious , their Sushi is out of this world .####While=O their=O kitchen=T-POS food=T-POS is=O delicious=O ,=O their=O Sushi=TT-POS is=O out=O of=O this=O world=O .=O####While=O their=O kitchen=O food=O is=O delicious=S ,=O their=O Sushi=O is=O out=SS of=SS this=SS world=SS .=O
everything is scrumptious , from the excellent service by cute waitresses , to the extremely lush atmosphere .####everything=O is=O scrumptious=O ,=O from=O the=O excellent=O service=T-POS by=O cute=O waitresses=TT-POS ,=O to=O the=O extremely=O lush=O atmosphere=TTT-POS .=O####everything=O is=O scrumptious=O ,=O from=O the=O excellent=S service=O by=O cute=SS waitresses=O ,=O to=O the=O extremely=O lush=SSS atmosphere=O .=O
It 's traditional , simple italian food .####It=O 's=O traditional=O ,=O simple=O italian=T-POS food=T-POS .=O####It=O 's=O traditional=S ,=O simple=S italian=O food=O .=O
The food is all-around good , with the rolls usually excellent and the sushi/sashimi not quite on the same level .####The=O food=T-POS is=O all-around=O good=O ,=O with=O the=O rolls=TT-POS usually=O excellent=O and=O the=O sushi/sashimi=O not=O quite=O on=O the=O same=O level=O .=O####The=O food=O is=O all-around=O good=S ,=O with=O the=O rolls=O usually=O excellent=SS and=O the=O sushi/sashimi=O not=O quite=O on=O the=O same=O level=O .=O
( The sashimi is cut a little thinly .####(=O The=O sashimi=T-NEG is=O cut=O a=O little=O thinly=O .=O####(=O The=O sashimi=O is=O cut=O a=O little=O thinly=S .=O
In addition to great hot dogs , DOTP has wonderful breakfast sandwiches that feature , in addition to great things like tator tots and English muffins , a delicious NJ-based pork product know to us Jersey girls and boys as Taylor ham .####In=O addition=O to=O great=O hot=T-POS dogs=T-POS ,=O DOTP=O has=O wonderful=O breakfast=TT-POS sandwiches=TT-POS that=O feature=O ,=O in=O addition=O to=O great=O things=O like=O tator=TTT-POS tots=TTT-POS and=O English=TTTT-POS muffins=TTTT-POS ,=O a=O delicious=O NJ-based=O pork=TTTTT-POS product=TTTTT-POS know=O to=O us=O Jersey=O girls=O and=O boys=O as=O Taylor=O ham=O .=O####In=O addition=O to=O great=S hot=O dogs=O ,=O DOTP=O has=O wonderful=SS breakfast=O sandwiches=O that=O feature=O ,=O in=O addition=O to=O great=SSS things=O like=O tator=O tots=O and=O English=O muffins=O ,=O a=O delicious=SSSSS NJ-based=O pork=O product=O know=O to=O us=O Jersey=O girls=O and=O boys=O as=O Taylor=O ham=O .=O
Well , it happened because of a graceless manager and a rude bartender who had us waiting 20 minutes for drinks , and then tells us to chill out .####Well=O ,=O it=O happened=O because=O of=O a=O graceless=O manager=T-NEG and=O a=O rude=O bartender=TT-NEG who=O had=O us=O waiting=O 20=O minutes=O for=O drinks=TTT-NEU ,=O and=O then=O tells=O us=O to=O chill=O out=O .=O####Well=O ,=O it=O happened=O because=O of=O a=O graceless=S manager=O and=O a=O rude=SS bartender=O who=O had=O us=O waiting=SSS 20=O minutes=O for=O drinks=O ,=O and=O then=O tells=O us=O to=O chill=O out=O .=O
Not only is the service great , but forming conversation around a table is so easy beacuse the atmosphere can be both romantic and comfortable .####Not=O only=O is=O the=O service=T-POS great=O ,=O but=O forming=O conversation=O around=O a=O table=O is=O so=O easy=O beacuse=O the=O atmosphere=TT-POS can=O be=O both=O romantic=O and=O comfortable=O .=O####Not=O only=O is=O the=O service=O great=S ,=O but=O forming=O conversation=O around=O a=O table=O is=O so=O easy=O beacuse=O the=O atmosphere=O can=O be=O both=O romantic=SS and=O comfortable=SS .=O
When the dish arrived it was blazing with green chillis , definitely not edible by a human .####When=O the=O dish=TT-NEG arrived=O it=O was=O blazing=O with=O green=T-NEG chillis=T-NEG ,=O definitely=O not=O edible=O by=O a=O human=O .=O####When=O the=O dish=O arrived=O it=O was=O blazing=O with=O green=O chillis=O ,=O definitely=O not=S edible=S by=O a=O human=O .=O
The absolute worst service I 've ever experienced and the food was below average ( when they actually gave people the meals they ordered ) .####The=O absolute=O worst=O service=T-NEG I=O 've=O ever=O experienced=O and=O the=O food=TT-NEG was=O below=O average=O (=O when=O they=O actually=O gave=O people=O the=O meals=O they=O ordered=O )=O .=O####The=O absolute=O worst=S service=O I=O 've=O ever=O experienced=O and=O the=O food=O was=O below=SS average=SS (=O when=O they=O actually=O gave=O people=O the=O meals=O they=O ordered=O )=O .=O
Be sure to accompany your food with one of their fresh juice concoctions .####Be=O sure=O to=O accompany=O your=O food=O with=O one=O of=O their=O fresh=O juice=T-POS concoctions=T-POS .=O####Be=O sure=O to=O accompany=O your=O food=O with=O one=O of=O their=O fresh=S juice=O concoctions=O .=O
The food is great and the prices are reasonable .####The=O food=T-POS is=O great=O and=O the=O prices=TT-POS are=O reasonable=O .=O####The=O food=O is=O great=S and=O the=O prices=O are=O reasonable=SS .=O
The place is clean , and if you like soul food , then this is the place to be !####The=O place=T-POS is=O clean=O ,=O and=O if=O you=O like=O soul=TT-POS food=TT-POS ,=O then=O this=O is=O the=O place=O to=O be=O !=O####The=O place=O is=O clean=S ,=O and=O if=O you=O like=SS soul=O food=O ,=O then=O this=O is=O the=O place=O to=O be=O !=O
They have a very good chicken with avocado and good tuna as well .####They=O have=O a=O very=O good=O chicken=T-POS with=T-POS avocado=T-POS and=O good=O tuna=TT-POS as=O well=O .=O####They=O have=O a=O very=O good=S chicken=O with=O avocado=O and=O good=SS tuna=O as=O well=O .=O
But the meals were terrible .####But=O the=O meals=T-NEG were=O terrible=O .=O####But=O the=O meals=O were=O terrible=S .=O
My chicken was completely dried out and on the cold side and the sauce was not very flavorful .####My=O chicken=T-NEG was=O completely=O dried=O out=O and=O on=O the=O cold=O side=O and=O the=O sauce=TT-NEG was=O not=O very=O flavorful=O .=O####My=O chicken=O was=O completely=O dried=S out=S and=O on=O the=O cold=O side=O and=O the=O sauce=O was=O not=SS very=SS flavorful=SS .=O
Malted Milk Ball Gelato - have you ever in your life heard of anything so ridiculously wonderful ?####Malted=T-POS Milk=T-POS Ball=T-POS Gelato=T-POS -=O have=O you=O ever=O in=O your=O life=O heard=O of=O anything=O so=O ridiculously=O wonderful=O ?=O####Malted=O Milk=O Ball=O Gelato=O -=O have=O you=O ever=O in=O your=O life=O heard=O of=O anything=O so=O ridiculously=O wonderful=S ?=O
Way too much money for such a terrible meal .####Way=O too=O much=O money=O for=O such=O a=O terrible=O meal=T-NEG .=O####Way=O too=O much=O money=O for=O such=O a=O terrible=S meal=O .=O
However , the service is absolutely horrible .####However=O ,=O the=O service=T-NEG is=O absolutely=O horrible=O .=O####However=O ,=O the=O service=O is=O absolutely=O horrible=S .=O
A con was the slow bar service .####A=O con=O was=O the=O slow=O bar=T-NEG service=T-NEG .=O####A=O con=O was=O the=O slow=S bar=O service=O .=O
Dessert was also to die for !####Dessert=T-POS was=O also=O to=O die=O for=O !=O####Dessert=O was=O also=O to=O die=S for=S !=O
BTW , the service is very good .####BTW=O ,=O the=O service=T-POS is=O very=O good=O .=O####BTW=O ,=O the=O service=O is=O very=O good=S .=O
The unattractive lighting made me want to gag , the food was overpriced , there was the most awful disco pop duo performing-and my escargot looked like it might crawl off the plate .####The=O unattractive=O lighting=T-NEG made=O me=O want=O to=O gag=O ,=O the=O food=TT-NEG was=O overpriced=O ,=O there=O was=O the=O most=O awful=O disco=TTT-NEG pop=TTT-NEG duo=TTT-NEG performing-and=O my=O escargot=O looked=O like=O it=O might=O crawl=O off=O the=O plate=O .=O####The=O unattractive=S lighting=O made=O me=O want=O to=O gag=O ,=O the=O food=O was=O overpriced=SS ,=O there=O was=O the=O most=O awful=SSS disco=O pop=O duo=O performing-and=O my=O escargot=O looked=O like=O it=O might=O crawl=O off=O the=O plate=O .=O
it is a cozy place to go with a couple of friends .####it=O is=O a=O cozy=O place=T-POS to=O go=O with=O a=O couple=O of=O friends=O .=O####it=O is=O a=O cozy=S place=O to=O go=O with=O a=O couple=O of=O friends=O .=O
The service is always great , and the owner walks around to make sure you enjoy .####The=O service=T-POS is=O always=O great=O ,=O and=O the=O owner=O walks=O around=O to=O make=O sure=O you=O enjoy=O .=O####The=O service=O is=O always=O great=S ,=O and=O the=O owner=O walks=O around=O to=O make=O sure=O you=O enjoy=O .=O
the food is delicious and highly recommended .####the=O food=T-POS is=O delicious=O and=O highly=O recommended=O .=O####the=O food=O is=O delicious=S and=O highly=O recommended=S .=O
So for a filling and healthy meal give it a go .####So=O for=O a=O filling=O and=O healthy=O meal=T-POS give=O it=O a=O go=O .=O####So=O for=O a=O filling=S and=O healthy=S meal=O give=O it=O a=O go=O .=O
Since I cook for a living , I 'm very fussy about the food I eat in restaurants .####Since=O I=O cook=O for=O a=O living=O ,=O I=O 'm=O very=O fussy=O about=O the=O food=T-NEU I=O eat=O in=O restaurants=O .=O####Since=O I=O cook=O for=O a=O living=O ,=O I=O 'm=O very=O fussy=S about=O the=O food=O I=O eat=O in=O restaurants=O .=O
The service was outstanding .####The=O service=T-POS was=O outstanding=O .=O####The=O service=O was=O outstanding=S .=O
We always enjoy the pizza .####We=O always=O enjoy=O the=O pizza=T-POS .=O####We=O always=O enjoy=S the=O pizza=O .=O
The service is pretty good .####The=O service=T-POS is=O pretty=O good=O .=O####The=O service=O is=O pretty=O good=S .=O
Yum , the chicken is great here .####Yum=O ,=O the=O chicken=T-POS is=O great=O here=O .=O####Yum=O ,=O the=O chicken=O is=O great=S here=O .=O
The food here was great , a treat from beginning to end .####The=O food=T-POS here=O was=O great=O ,=O a=O treat=O from=O beginning=O to=O end=O .=O####The=O food=O here=O was=O great=S ,=O a=O treat=O from=O beginning=O to=O end=O .=O
The host ( owner ) and servers are personable and caring .####The=O host=O (=O owner=O )=O and=O servers=T-POS are=O personable=O and=O caring=O .=O####The=O host=O (=O owner=O )=O and=O servers=O are=O personable=S and=O caring=S .=O
It 's just everything ... the food , the atmosphere ... the incrediby kind and gracious hostess .####It=O 's=O just=O everything=O ...=O the=O food=O ,=O the=O atmosphere=O ...=O the=O incrediby=O kind=O and=O gracious=O hostess=T-POS .=O####It=O 's=O just=O everything=O ...=O the=O food=O ,=O the=O atmosphere=O ...=O the=O incrediby=O kind=S and=O gracious=S hostess=O .=O
The food is very good and the service is great .####The=O food=T-POS is=O very=O good=O and=O the=O service=TT-POS is=O great=O .=O####The=O food=O is=O very=O good=S and=O the=O service=O is=O great=SS .=O
We were wondering why they were there to make our dining experience miserable ?####We=O were=O wondering=O why=O they=O were=O there=O to=O make=O our=O dining=T-NEG experience=T-NEG miserable=O ?=O####We=O were=O wondering=O why=O they=O were=O there=O to=O make=O our=O dining=O experience=O miserable=S ?=O
This place has the best Indian food in New York , hands down .####This=O place=O has=O the=O best=O Indian=T-POS food=T-POS in=O New=O York=O ,=O hands=O down=O .=O####This=O place=O has=O the=O best=S Indian=O food=O in=O New=O York=O ,=O hands=O down=O .=O
The waiters are very friendly and helpful and if you frequent they will remember you .####The=O waiters=T-POS are=O very=O friendly=O and=O helpful=O and=O if=O you=O frequent=O they=O will=O remember=O you=O .=O####The=O waiters=O are=O very=O friendly=S and=O helpful=S and=O if=O you=O frequent=O they=O will=O remember=O you=O .=O
Intimate but charming interior with extremely friendly and attentive service .####Intimate=O but=O charming=O interior=T-POS with=O extremely=O friendly=O and=O attentive=O service=TT-POS .=O####Intimate=O but=O charming=S interior=O with=O extremely=O friendly=SS and=O attentive=SS service=O .=O
The food was as creative as the decor and both worked .####The=O food=T-POS was=O as=O creative=O as=O the=O decor=TT-POS and=O both=O worked=O .=O####The=O food=O was=O as=O creative=S as=O the=O decor=O and=O both=O worked=O .=O
The menu is great , with a good selection , and everything that I have tried is absolutely delicious .####The=O menu=T-POS is=O great=O ,=O with=O a=O good=O selection=TT-POS ,=O and=O everything=O that=O I=O have=O tried=O is=O absolutely=O delicious=O .=O####The=O menu=O is=O great=S ,=O with=O a=O good=SS selection=O ,=O and=O everything=O that=O I=O have=O tried=O is=O absolutely=O delicious=O .=O
The sauce is zesty and flavorful and the crust is nice and crispy .####The=O sauce=T-POS is=O zesty=O and=O flavorful=O and=O the=O crust=TT-POS is=O nice=O and=O crispy=O .=O####The=O sauce=O is=O zesty=S and=O flavorful=S and=O the=O crust=O is=O nice=SS and=O crispy=SS .=O
This place has the best sushi in the city .####This=O place=O has=O the=O best=O sushi=T-POS in=O the=O city=O .=O####This=O place=O has=O the=O best=S sushi=O in=O the=O city=O .=O
They have an excellent selection ( the rolls with crab are really great ) .####They=O have=O an=O excellent=O selection=T-POS (=O the=O rolls=TT-POS with=TT-POS crab=TT-POS are=O really=O great=O )=O .=O####They=O have=O an=O excellent=S selection=O (=O the=O rolls=O with=O crab=O are=O really=O great=SS )=O .=O
Everyone who works there ( the host , the bartender , the servers ) is so helpful .####Everyone=O who=O works=O there=O (=O the=O host=T-POS ,=O the=O bartender=TT-POS ,=O the=O servers=TTT-POS )=O is=O so=O helpful=O .=O####Everyone=O who=O works=O there=O (=O the=O host=O ,=O the=O bartender=O ,=O the=O servers=O )=O is=O so=O helpful=S .=O
And the food is fantastic .####And=O the=O food=T-POS is=O fantastic=O .=O####And=O the=O food=O is=O fantastic=S .=O
Favourites include : potato spinach gnocchi and the lamb .####Favourites=O include=O :=O potato=T-POS spinach=T-POS gnocchi=T-POS and=O the=O lamb=TT-POS .=O####Favourites=S include=O :=O potato=O spinach=O gnocchi=O and=O the=O lamb=O .=O
But regulars know that the sandwiches are the real star here .####But=O regulars=O know=O that=O the=O sandwiches=T-POS are=O the=O real=O star=O here=O .=O####But=O regulars=O know=O that=O the=O sandwiches=O are=O the=O real=O star=S here=O .=O
The skillfully chosen Portuguese cheese cart paired with quality port provides the perfect Iberian ending .####The=O skillfully=O chosen=O Portuguese=TT-POS cheese=TT-POS cart=TT-POS paired=O with=O quality=O port=T-POS provides=O the=O perfect=O Iberian=O ending=O .=O####The=O skillfully=O chosen=O Portuguese=O cheese=O cart=O paired=O with=O quality=S port=O provides=O the=O perfect=SS Iberian=O ending=O .=O
My friend had a burger and I had these wonderful blueberry pancakes .####My=O friend=O had=O a=O burger=O and=O I=O had=O these=O wonderful=O blueberry=T-POS pancakes=T-POS .=O####My=O friend=O had=O a=O burger=O and=O I=O had=O these=O wonderful=S blueberry=O pancakes=O .=O
We were so happy with our food and were even more thrilled when we saw the bill .####We=O were=O so=O happy=O with=O our=O food=T-POS and=O were=O even=O more=O thrilled=O when=O we=O saw=O the=O bill=TT-POS .=O####We=O were=O so=O happy=S with=O our=O food=O and=O were=O even=O more=O thrilled=SS when=O we=O saw=O the=O bill=O .=O
All toppings are so fresh you 'd think they had their own vegetable garden and the crust is so perfect , that one actually thinks of how it was made .####All=O toppings=T-POS are=O so=O fresh=O you=O 'd=O think=O they=O had=O their=O own=O vegetable=O garden=O and=O the=O crust=TT-POS is=O so=O perfect=O ,=O that=O one=O actually=O thinks=O of=O how=O it=O was=O made=O .=O####All=O toppings=O are=O so=O fresh=S you=O 'd=O think=O they=O had=O their=O own=O vegetable=O garden=O and=O the=O crust=O is=O so=O perfect=SS ,=O that=O one=O actually=O thinks=O of=O how=O it=O was=O made=O .=O
We 've always gotten amazing service and we love the food .####We=O 've=O always=O gotten=O amazing=O service=T-POS and=O we=O love=O the=O food=TT-POS .=O####We=O 've=O always=O gotten=O amazing=S service=O and=O we=O love=SS the=O food=O .=O
The waitstaff is solicitous and friendly and always seems glad to see us , and the food is wonderful , if not stunningly creative .####The=O waitstaff=T-POS is=O solicitous=O and=O friendly=O and=O always=O seems=O glad=O to=O see=O us=O ,=O and=O the=O food=TT-POS is=O wonderful=O ,=O if=O not=O stunningly=O creative=O .=O####The=O waitstaff=O is=O solicitous=S and=O friendly=S and=O always=O seems=O glad=O to=O see=O us=O ,=O and=O the=O food=O is=O wonderful=SS ,=O if=O not=O stunningly=O creative=O .=O
I 'm in love with the lobster ravioli !####I=O 'm=O in=O love=O with=O the=O lobster=T-POS ravioli=T-POS !=O####I=O 'm=O in=O love=S with=O the=O lobster=O ravioli=O !=O
We came across this restaurant by accident while at a DUMBO art festival and thoroughly enjoyed our meal .####We=O came=O across=O this=O restaurant=O by=O accident=O while=O at=O a=O DUMBO=O art=O festival=O and=O thoroughly=O enjoyed=O our=O meal=T-POS .=O####We=O came=O across=O this=O restaurant=O by=O accident=O while=O at=O a=O DUMBO=O art=O festival=O and=O thoroughly=O enjoyed=S our=O meal=O .=O
Service is excellent , no wait , and you get a lot for the price .####Service=T-POS is=O excellent=O ,=O no=O wait=TT-POS ,=O and=O you=O get=O a=O lot=O for=O the=O price=O .=O####Service=O is=O excellent=S ,=O no=SS wait=O ,=O and=O you=O get=O a=O lot=O for=O the=O price=O .=O
I thought the food is n't cheap at all compared to Chinatown .####I=O thought=O the=O food=T-NEG is=O n't=O cheap=O at=O all=O compared=O to=O Chinatown=O .=O####I=O thought=O the=O food=O is=S n't=S cheap=S at=O all=O compared=O to=O Chinatown=O .=O
Coffee is a better deal than overpriced Cosi sandwiches .####Coffee=T-POS is=O a=O better=O deal=O than=O overpriced=O Cosi=TT-NEG sandwiches=TT-NEG .=O####Coffee=O is=O a=O better=S deal=O than=O overpriced=SS Cosi=O sandwiches=O .=O
) It 's not the best Japanese restaurant in the East Village , but it 's a pretty solid one for its modest prices , and worth repeat visits .####)=O It=O 's=O not=O the=O best=O Japanese=O restaurant=O in=O the=O East=O Village=O ,=O but=O it=O 's=O a=O pretty=O solid=O one=O for=O its=O modest=O prices=T-POS ,=O and=O worth=O repeat=O visits=O .=O####)=O It=O 's=O not=O the=O best=O Japanese=O restaurant=O in=O the=O East=O Village=O ,=O but=O it=O 's=O a=O pretty=O solid=O one=O for=O its=O modest=S prices=O ,=O and=O worth=O repeat=O visits=O .=O
The food is so good and so popular that waiting can really be a nightmare .####The=O food=T-POS is=O so=O good=O and=O so=O popular=O that=O waiting=TT-NEG can=O really=O be=O a=O nightmare=O .=O####The=O food=O is=O so=O good=S and=O so=O popular=S that=O waiting=O can=O really=O be=O a=O nightmare=SS .=O
First walking in the place seemed to have great ambience .####First=O walking=O in=O the=O place=O seemed=O to=O have=O great=O ambience=T-POS .=O####First=O walking=O in=O the=O place=O seemed=O to=O have=O great=S ambience=O .=O
Even for two very hungry people there is plenty of food left to be taken home ( it reheats really well also ) .####Even=O for=O two=O very=O hungry=O people=O there=O is=O plenty=O of=O food=T-POS left=O to=O be=O taken=O home=O (=O it=O reheats=O really=O well=O also=O )=O .=O####Even=O for=O two=O very=O hungry=O people=O there=O is=O plenty=S of=O food=O left=O to=O be=O taken=O home=O (=O it=O reheats=O really=O well=O also=O )=O .=O
Then they somehow made a dry and burnt crust , around a raw and cold inside .####Then=O they=O somehow=O made=O a=O dry=O and=O burnt=O crust=T-NEG ,=O around=O a=O raw=O and=O cold=O inside=O .=O####Then=O they=O somehow=O made=O a=O dry=S and=O burnt=S crust=O ,=O around=O a=O raw=O and=O cold=O inside=O .=O
It 's just good food , nothing more and that 's all we want !####It=O 's=O just=O good=O food=T-POS ,=O nothing=O more=O and=O that=O 's=O all=O we=O want=O !=O####It=O 's=O just=O good=S food=O ,=O nothing=O more=O and=O that=O 's=O all=O we=O want=O !=O
Average cake thats been courted by a LOT of hype .####Average=O cake=T-NEG thats=O been=O courted=O by=O a=O LOT=O of=O hype=O .=O####Average=S cake=O thats=O been=O courted=O by=O a=O LOT=O of=O hype=O .=O
My wife and I recently visited the bistro for dinner and had a wonderful experience .####My=O wife=O and=O I=O recently=O visited=O the=O bistro=O for=O dinner=T-NEU and=O had=O a=O wonderful=O experience=O .=O####My=O wife=O and=O I=O recently=O visited=O the=O bistro=O for=O dinner=O and=O had=O a=O wonderful=S experience=O .=O
THE SERVICE IS PERFECT TOO NOTHING WRONG IN THIS ITALIAN/FRENCH RESTAURANT####THE=O SERVICE=T-POS IS=O PERFECT=O TOO=O NOTHING=O WRONG=O IN=O THIS=O ITALIAN/FRENCH=O RESTAURANT=O####THE=O SERVICE=O IS=O PERFECT=S TOO=O NOTHING=O WRONG=O IN=O THIS=O ITALIAN/FRENCH=O RESTAURANT=O
The $ 72 Delmonico steak had to be sent back because it was not cooked to order .####The=O $=O 72=O Delmonico=T-NEG steak=T-NEG had=O to=O be=O sent=O back=O because=O it=O was=O not=O cooked=O to=O order=O .=O####The=O $=O 72=O Delmonico=O steak=O had=O to=O be=O sent=O back=O because=O it=O was=O not=S cooked=S to=O order=O .=O
The service is really fast and friendly , and the value is great .####The=O service=T-POS is=O really=O fast=O and=O friendly=O ,=O and=O the=O value=TT-POS is=O great=O .=O####The=O service=O is=O really=O fast=S and=O friendly=S ,=O and=O the=O value=O is=O great=SS .=O
We were very impressed with the food and value .####We=O were=O very=O impressed=O with=O the=O food=T-POS and=O value=TT-POS .=O####We=O were=O very=O impressed=S with=O the=O food=O and=O value=O .=O
You must try the garlic soup !####You=O must=O try=O the=O garlic=T-POS soup=T-POS !=O####You=O must=O try=S the=O garlic=O soup=O !=O
Casablanca servces delicious falafel , tabouleh , humus and other Mediterranean delights , which are all very inexpensive .####Casablanca=O servces=O delicious=O falafel=T-POS ,=O tabouleh=TT-POS ,=O humus=TTT-POS and=O other=O Mediterranean=TTTT-POS delights=TTTT-POS ,=O which=O are=O all=O very=O inexpensive=O .=O####Casablanca=O servces=O delicious=S falafel=O ,=O tabouleh=O ,=O humus=O and=O other=O Mediterranean=O delights=O ,=O which=O are=O all=O very=O inexpensive=SSSS .=O
Staff is accomodating make sure you are satified .####Staff=T-POS is=O accomodating=O make=O sure=O you=O are=O satified=O .=O####Staff=O is=O accomodating=S make=O sure=O you=O are=O satified=O .=O
Reasonably priced with very fresh sushi .####Reasonably=O priced=TT-POS with=O very=O fresh=O sushi=T-POS .=O####Reasonably=SS priced=O with=O very=O fresh=S sushi=O .=O
All of the apetizers are good and the Sangria is very good .####All=O of=O the=O apetizers=T-POS are=O good=O and=O the=O Sangria=TT-POS is=O very=O good=O .=O####All=O of=O the=O apetizers=O are=O good=S and=O the=O Sangria=O is=O very=O good=SS .=O
The one positive thing I can say is that the service was prompt , we got seated right away and the server was very friendly .####The=O one=O positive=O thing=O I=O can=O say=O is=O that=O the=O service=T-POS was=O prompt=O ,=O we=O got=O seated=O right=O away=O and=O the=O server=TT-POS was=O very=O friendly=O .=O####The=O one=O positive=O thing=O I=O can=O say=O is=O that=O the=O service=O was=O prompt=S ,=O we=O got=O seated=O right=O away=O and=O the=O server=O was=O very=O friendly=SS .=O
The staff greeted me warmly at the door and I was seated promptly and the food was excellent .####The=O staff=T-POS greeted=O me=O warmly=O at=O the=O door=O and=O I=O was=O seated=O promptly=O and=O the=O food=TT-POS was=O excellent=O .=O####The=O staff=O greeted=O me=O warmly=S at=O the=O door=O and=O I=O was=O seated=O promptly=O and=O the=O food=O was=O excellent=SS .=O
Service is usually pretty good .####Service=T-POS is=O usually=O pretty=O good=O .=O####Service=O is=O usually=O pretty=O good=S .=O
Host and Hostess was quite rude .####Host=T-NEG and=O Hostess=TT-NEG was=O quite=O rude=O .=O####Host=O and=O Hostess=O was=O quite=O rude=S .=O
the wait staff is very friendly , if your not rude or picky ... ... .our meal at Leon last weekend was great - .####the=O wait=T-POS staff=T-POS is=O very=O friendly=O ,=O if=O your=O not=O rude=O or=O picky=O ...=O ...=O .our=O meal=TT-POS at=O Leon=O last=O weekend=O was=O great=O -=O .=O####the=O wait=O staff=O is=O very=O friendly=S ,=O if=O your=O not=O rude=O or=O picky=O ...=O ...=O .our=O meal=O at=O Leon=O last=O weekend=O was=O great=SS -=O .=O
I recommend any of their salmon dishes ... ...####I=O recommend=O any=O of=O their=O salmon=T-POS dishes=T-POS ...=O ...=O####I=O recommend=S any=O of=O their=O salmon=O dishes=O ...=O ...=O
The foie gras was sweet and luscious .####The=O foie=T-POS gras=T-POS was=O sweet=O and=O luscious=O .=O####The=O foie=O gras=O was=O sweet=S and=O luscious=S .=O
The menu , which changes seasonally , shows both regional and international influences .####The=O menu=T-NEU ,=O which=O changes=O seasonally=O ,=O shows=O both=O regional=O and=O international=O influences=O .=O####The=O menu=O ,=O which=O changes=S seasonally=O ,=O shows=O both=O regional=O and=O international=O influences=O .=O
but their mac cheese was YUMMY !####but=O their=O mac=T-POS cheese=T-POS was=O YUMMY=O !=O####but=O their=O mac=O cheese=O was=O YUMMY=S !=O
jazz singer had a nice voice + she made us all get up to dance to shake some cals to eat some more .####jazz=T-POS singer=T-POS had=O a=O nice=O voice=O +=O she=O made=O us=O all=O get=O up=O to=O dance=O to=O shake=O some=O cals=O to=O eat=O some=O more=O .=O####jazz=O singer=O had=O a=O nice=S voice=O +=O she=O made=O us=O all=O get=O up=O to=O dance=O to=O shake=O some=O cals=O to=O eat=O some=O more=O .=O
They have very quick service which is great when you do n't have much time .####They=O have=O very=O quick=O service=T-POS which=O is=O great=O when=O you=O do=O n't=O have=O much=O time=O .=O####They=O have=O very=O quick=S service=O which=O is=O great=S when=O you=O do=O n't=O have=O much=O time=O .=O
The food is average : breakfast food , soups , salads , sandwiches , etc .####The=O food=T-NEU is=O average=O :=O breakfast=TT-NEU food=TT-NEU ,=O soups=TTT-NEU ,=O salads=TTTT-NEU ,=O sandwiches=TTTTT-NEU ,=O etc=O .=O####The=O food=O is=O average=S :=O breakfast=O food=O ,=O soups=O ,=O salads=O ,=O sandwiches=O ,=O etc=O .=O
I WAS HIGHLY DISAPPOINTED BY THE FOOD .####I=O WAS=O HIGHLY=O DISAPPOINTED=O BY=O THE=O FOOD=T-NEG .=O####I=O WAS=O HIGHLY=O DISAPPOINTED=S BY=O THE=O FOOD=O .=O
THE BANANA PUDDING THEY SERVE HAS NEVER SEEN AN OVEN , THE CRABCAKES ARE WAY OVER SALTED AND DO N'T GET ME STARTED ON THE VERY GREASY MAC AND CHEESE .####THE=O BANANA=O PUDDING=O THEY=O SERVE=O HAS=O NEVER=O SEEN=O AN=O OVEN=O ,=O THE=O CRABCAKES=T-NEG ARE=O WAY=O OVER=O SALTED=O AND=O DO=O N'T=O GET=O ME=O STARTED=O ON=O THE=O VERY=O GREASY=O MAC=TT-NEG AND=TT-NEG CHEESE=TT-NEG .=O####THE=O BANANA=O PUDDING=O THEY=O SERVE=O HAS=O NEVER=O SEEN=O AN=O OVEN=O ,=O THE=O CRABCAKES=O ARE=O WAY=O OVER=S SALTED=S AND=O DO=O N'T=O GET=O ME=O STARTED=O ON=O THE=O VERY=O GREASY=SS MAC=O AND=O CHEESE=O .=O
The staff is arrogant , the prices are way high for Brooklyn .####The=O staff=T-NEG is=O arrogant=O ,=O the=O prices=TT-NEG are=O way=O high=O for=O Brooklyn=O .=O####The=O staff=O is=O arrogant=S ,=O the=O prices=O are=O way=O high=SS for=O Brooklyn=O .=O
the service is prompt friendly .####the=O service=T-POS is=O prompt=O friendly=O .=O####the=O service=O is=O prompt=S friendly=S .=O
This is literally a hot spot when it comes to the food .####This=O is=O literally=O a=O hot=O spot=O when=O it=O comes=O to=O the=O food=T-POS .=O####This=O is=O literally=O a=O hot=S spot=S when=O it=O comes=O to=O the=O food=O .=O
The downstairs bar scene is very cool and chill ...####The=O downstairs=T-POS bar=T-POS scene=T-POS is=O very=O cool=O and=O chill=O ...=O####The=O downstairs=O bar=O scene=O is=O very=O cool=S and=O chill=S ...=O
The food was definitely good , but when all was said and done , I just could n't justify it for the price ( including 2 drinks , $ 100/person ) ...####The=O food=T-POS was=O definitely=O good=O ,=O but=O when=O all=O was=O said=O and=O done=O ,=O I=O just=O could=O n't=O justify=O it=O for=O the=O price=O (=O including=O 2=O drinks=O ,=O $=O 100/person=O )=O ...=O####The=O food=O was=O definitely=O good=S ,=O but=O when=O all=O was=O said=O and=O done=O ,=O I=O just=O could=O n't=O justify=O it=O for=O the=O price=O (=O including=O 2=O drinks=O ,=O $=O 100/person=O )=O ...=O
If you are a Tequila fan you will not be disappointed .####If=O you=O are=O a=O Tequila=T-POS fan=O you=O will=O not=O be=O disappointed=O .=O####If=O you=O are=O a=O Tequila=O fan=O you=O will=O not=S be=S disappointed=S .=O
Great beer selection too , something like 50 beers .####Great=O beer=T-POS selection=T-POS too=O ,=O something=O like=O 50=O beers=TT-NEU .=O####Great=S beer=O selection=O too=O ,=O something=O like=O 50=O beers=O .=O
Not to sound too negative but be wary of the delivary .####Not=O to=O sound=O too=O negative=O but=O be=O wary=O of=O the=O delivary=T-NEG .=O####Not=O to=O sound=O too=O negative=O but=O be=O wary=S of=O the=O delivary=O .=O
I found the food to be just as good as its owner , Da Silvano , just much less expensive .####I=O found=O the=O food=T-POS to=O be=O just=O as=O good=O as=O its=O owner=TT-POS ,=O Da=O Silvano=O ,=O just=O much=O less=O expensive=O .=O####I=O found=O the=O food=O to=O be=O just=O as=O good=S as=O its=O owner=O ,=O Da=O Silvano=O ,=O just=O much=S less=S expensive=S .=O
They have homemade pastas of all kinds -- I recommend the gnocchi -- yum !####They=O have=O homemade=O pastas=O of=O all=O kinds=O --=O I=O recommend=O the=O gnocchi=T-POS --=O yum=O !=O####They=O have=O homemade=O pastas=O of=O all=O kinds=O --=O I=O recommend=S the=O gnocchi=O --=O yum=S !=O
My vegetable risotto was burnt , and infused totally in a burnt flavor .####My=O vegetable=T-NEG risotto=T-NEG was=O burnt=O ,=O and=O infused=O totally=O in=O a=O burnt=O flavor=TT-NEG .=O####My=O vegetable=O risotto=O was=O burnt=S ,=O and=O infused=O totally=O in=O a=O burnt=SS flavor=O .=O
The main draw of this place is the price .####The=O main=O draw=O of=O this=O place=O is=O the=O price=T-POS .=O####The=O main=O draw=S of=O this=O place=O is=O the=O price=O .=O
But dinner here is never disappointing , even if the prices are a bit over the top .####But=O dinner=T-POS here=O is=O never=O disappointing=O ,=O even=O if=O the=O prices=TT-NEG are=O a=O bit=O over=O the=O top=O .=O####But=O dinner=O here=O is=O never=S disappointing=S ,=O even=O if=O the=O prices=O are=O a=O bit=O over=SS the=SS top=SS .=O
Not only did they have amazing , sandwiches , soup , pizza etc , but their homemade sorbets are out of this world !####Not=O only=O did=O they=O have=O amazing=O ,=O sandwiches=T-POS ,=O soup=TT-POS ,=O pizza=TTT-POS etc=O ,=O but=O their=O homemade=TTTT-POS sorbets=TTTT-POS are=O out=O of=O this=O world=O !=O####Not=O only=O did=O they=O have=O amazing=S ,=O sandwiches=O ,=O soup=O ,=O pizza=O etc=O ,=O but=O their=O homemade=O sorbets=O are=O out=SSSS of=SSSS this=SSSS world=SSSS !=O
the homemade Guacamole , the unbelievable entree , and thee most amazing deserts .####the=O homemade=T-POS Guacamole=T-POS ,=O the=O unbelievable=O entree=TT-POS ,=O and=O thee=O most=O amazing=O deserts=TTT-POS .=O####the=O homemade=O Guacamole=O ,=O the=O unbelievable=S entree=O ,=O and=O thee=O most=O amazing=S deserts=O .=O
The sushi is reasonably priced and fresh .####The=O sushi=T-POS is=O reasonably=O priced=O and=O fresh=O .=O####The=O sushi=O is=O reasonably=S priced=S and=O fresh=S .=O
Save room for deserts - they 're to die for .####Save=O room=O for=O deserts=T-POS -=O they=O 're=O to=O die=O for=O .=O####Save=O room=O for=O deserts=O -=O they=O 're=O to=O die=S for=S .=O
The traditional Italian items are great - cheap and served in a cozy setting .####The=O traditional=T-POS Italian=T-POS items=T-POS are=O great=O -=O cheap=O and=O served=O in=O a=O cozy=O setting=TT-POS .=O####The=O traditional=O Italian=O items=O are=O great=S -=O cheap=S and=O served=O in=O a=O cozy=SS setting=O .=O
The service was a bit slow and the portions are a bit small so if you are hungry and in a rush , this is not the place for you .####The=O service=T-NEG was=O a=O bit=O slow=O and=O the=O portions=TT-NEG are=O a=O bit=O small=O so=O if=O you=O are=O hungry=O and=O in=O a=O rush=O ,=O this=O is=O not=O the=O place=O for=O you=O .=O####The=O service=O was=O a=O bit=O slow=S and=O the=O portions=O are=O a=O bit=O small=SS so=O if=O you=O are=O hungry=O and=O in=O a=O rush=O ,=O this=O is=O not=O the=O place=O for=O you=O .=O
The ambiance was pretty cool , but not worth the hassle .####The=O ambiance=T-POS was=O pretty=O cool=O ,=O but=O not=O worth=O the=O hassle=O .=O####The=O ambiance=O was=O pretty=O cool=S ,=O but=O not=S worth=S the=S hassle=S .=O
The service was pretty poor all around , the food was well below average relative to the cost , and outside there is a crazy bum who harasses every customer who leaves the place .####The=O service=T-NEG was=O pretty=O poor=O all=O around=O ,=O the=O food=TT-NEG was=O well=O below=O average=O relative=O to=O the=O cost=O ,=O and=O outside=O there=O is=O a=O crazy=O bum=O who=O harasses=O every=O customer=O who=O leaves=O the=O place=O .=O####The=O service=O was=O pretty=O poor=S all=O around=O ,=O the=O food=O was=O well=O below=SS average=SS relative=O to=O the=O cost=O ,=O and=O outside=O there=O is=O a=O crazy=O bum=O who=O harasses=O every=O customer=O who=O leaves=O the=O place=O .=O
Although I moved uptown I try to stop in as often as possible for the GREAT cheap food and to pay the friendly staff a visit .####Although=O I=O moved=O uptown=O I=O try=O to=O stop=O in=O as=O often=O as=O possible=O for=O the=O GREAT=O cheap=O food=T-POS and=O to=O pay=O the=O friendly=O staff=TT-POS a=O visit=O .=O####Although=O I=O moved=O uptown=O I=O try=O to=O stop=O in=O as=O often=O as=O possible=O for=O the=O GREAT=S cheap=S food=O and=O to=O pay=O the=O friendly=SS staff=O a=O visit=O .=O
Chef Vincenzo , always there if you need him , is a real talent and a real Roman .####Chef=T-POS Vincenzo=O ,=O always=O there=O if=O you=O need=O him=O ,=O is=O a=O real=O talent=O and=O a=O real=O Roman=O .=O####Chef=O Vincenzo=O ,=O always=O there=O if=O you=O need=O him=O ,=O is=O a=O real=O talent=S and=O a=O real=O Roman=O .=O
If you 're looking to taste some great Indian food and want good service , definitely visit Curry Leaf .####If=O you=O 're=O looking=O to=O taste=O some=O great=O Indian=T-POS food=T-POS and=O want=O good=O service=TT-POS ,=O definitely=O visit=O Curry=O Leaf=O .=O####If=O you=O 're=O looking=O to=O taste=O some=O great=S Indian=O food=O and=O want=O good=SS service=O ,=O definitely=O visit=O Curry=O Leaf=O .=O
You must try Odessa stew or Rabbit stew ; salads -all good ; and kompot is soo refreshing during the hot summer day ( they make it the way my mom does , reminds me of home a lot ) .####You=O must=O try=O Odessa=T-POS stew=T-POS or=O Rabbit=TT-POS stew=TT-POS ;=O salads=TTT-POS -all=O good=O ;=O and=O kompot=TTTT-POS is=O soo=O refreshing=O during=O the=O hot=O summer=O day=O (=O they=O make=O it=O the=O way=O my=O mom=O does=O ,=O reminds=O me=O of=O home=O a=O lot=O )=O .=O####You=O must=O try=O Odessa=O stew=O or=O Rabbit=O stew=O ;=O salads=O -all=O good=S ;=O and=O kompot=O is=O soo=O refreshing=SSSS during=O the=O hot=O summer=O day=O (=O they=O make=O it=O the=O way=O my=O mom=O does=O ,=O reminds=O me=O of=O home=O a=O lot=O )=O .=O
My daughter and I left feeling satisfied ( not stuffed ) and it felt good to know we had a healthy lunch .####My=O daughter=O and=O I=O left=O feeling=O satisfied=O (=O not=O stuffed=O )=O and=O it=O felt=O good=O to=O know=O we=O had=O a=O healthy=O lunch=T-POS .=O####My=O daughter=O and=O I=O left=O feeling=O satisfied=O (=O not=O stuffed=O )=O and=O it=O felt=O good=O to=O know=O we=O had=O a=O healthy=S lunch=O .=O
The quality of the meat was on par with your local grocery store .####The=O quality=T-NEG of=T-NEG the=T-NEG meat=T-NEG was=O on=O par=O with=O your=O local=O grocery=O store=O .=O####The=O quality=O of=O the=O meat=O was=O on=S par=S with=O your=O local=O grocery=O store=O .=O
I recommend the black roasted codfish , it was the best dish of the evening .####I=O recommend=O the=O black=T-POS roasted=T-POS codfish=T-POS ,=O it=O was=O the=O best=O dish=TT-POS of=O the=O evening=O .=O####I=O recommend=S the=O black=O roasted=O codfish=O ,=O it=O was=O the=O best=S dish=O of=O the=O evening=O .=O
The manager then told us we could order from whatever menu we wanted but by that time we were so annoyed with the waiter and the resturant that we let and went some place else .####The=O manager=O then=O told=O us=O we=O could=O order=O from=O whatever=O menu=O we=O wanted=O but=O by=O that=O time=O we=O were=O so=O annoyed=O with=O the=O waiter=T-NEG and=O the=O resturant=O that=O we=O let=O and=O went=O some=O place=O else=O .=O####The=O manager=O then=O told=O us=O we=O could=O order=O from=O whatever=O menu=O we=O wanted=O but=O by=O that=O time=O we=O were=O so=O annoyed=S with=O the=O waiter=O and=O the=O resturant=O that=O we=O let=O and=O went=O some=O place=O else=O .=O
In mi burrito , here was nothing but dark chicken that had that cooked last week and just warmed up in a microwave taste .####In=O mi=O burrito=O ,=O here=O was=O nothing=O but=O dark=O chicken=TT-NEG that=O had=O that=O cooked=O last=O week=O and=O just=O warmed=O up=O in=O a=O microwave=O taste=T-NEG .=O####In=O mi=O burrito=O ,=O here=O was=O nothing=O but=O dark=SS chicken=O that=O had=O that=O cooked=O last=O week=O and=O just=O warmed=O up=O in=O a=O microwave=S taste=O .=O
during busy hrs , i recommend that you make a reservation .####during=O busy=O hrs=O ,=O i=O recommend=O that=O you=O make=O a=O reservation=T-NEU .=O####during=O busy=O hrs=O ,=O i=O recommend=S that=O you=O make=O a=O reservation=O .=O
I went to Common Stock for brunch and I was so impressed .####I=O went=O to=O Common=O Stock=O for=O brunch=T-NEU and=O I=O was=O so=O impressed=O .=O####I=O went=O to=O Common=O Stock=O for=O brunch=O and=O I=O was=O so=O impressed=S .=O
now called nikki sushi , sushi is OK .####now=O called=O nikki=O sushi=O ,=O sushi=T-NEU is=O OK=O .=O####now=O called=O nikki=O sushi=O ,=O sushi=O is=O OK=S .=O
The food is also outstanding and is served quite quickly .####The=O food=T-POS is=O also=O outstanding=O and=O is=O served=TT-POS quite=O quickly=O .=O####The=O food=O is=O also=O outstanding=S and=O is=O served=O quite=O quickly=SS .=O
The food is delicious and the bar has a great vibe .####The=O food=T-POS is=O delicious=O and=O the=O bar=TT-POS has=O a=O great=O vibe=TTT-POS .=O####The=O food=O is=O delicious=S and=O the=O bar=O has=O a=O great=SS vibe=O .=O
Simple healthy unglamorous food cheap .####Simple=O healthy=O unglamorous=O food=T-POS cheap=O .=O####Simple=S healthy=S unglamorous=S food=O cheap=S .=O
It was such a fantastic dining experience , that I returned again the same week .####It=O was=O such=O a=O fantastic=O dining=T-POS experience=T-POS ,=O that=O I=O returned=O again=O the=O same=O week=O .=O####It=O was=O such=O a=O fantastic=S dining=O experience=O ,=O that=O I=O returned=O again=O the=O same=O week=O .=O
To be fair , the food still is good and the service is quick and attentative even though its usually very busy .####To=O be=O fair=O ,=O the=O food=T-POS still=O is=O good=O and=O the=O service=TT-POS is=O quick=O and=O attentative=O even=O though=O its=O usually=O very=O busy=O .=O####To=O be=O fair=O ,=O the=O food=O still=O is=O good=S and=O the=O service=O is=O quick=SS and=O attentative=SS even=O though=O its=O usually=O very=O busy=SS .=O
The place is absolutely adorable and the food is delicious .####The=O place=T-POS is=O absolutely=O adorable=O and=O the=O food=TT-POS is=O delicious=O .=O####The=O place=O is=O absolutely=O adorable=S and=O the=O food=O is=O delicious=SS .=O
I 've had better Japanese food at a mall food court .####I=O 've=O had=O better=O Japanese=T-NEG food=T-NEG at=O a=O mall=O food=O court=O .=O####I=O 've=O had=O better=S Japanese=O food=O at=O a=O mall=O food=O court=O .=O
The staff members are extremely friendly and even replaced my drink once when I dropped it outside .####The=O staff=T-POS members=T-POS are=O extremely=O friendly=O and=O even=O replaced=O my=O drink=O once=O when=O I=O dropped=O it=O outside=O .=O####The=O staff=O members=O are=O extremely=O friendly=S and=O even=O replaced=O my=O drink=O once=O when=O I=O dropped=O it=O outside=O .=O
Cool atmosphere but such a let down .####Cool=O atmosphere=T-POS but=O such=O a=O let=O down=O .=O####Cool=S atmosphere=O but=O such=O a=O let=O down=O .=O
The Sashimi portion are big enough to appease most people , but I did n't like the fact they used artifical lobster meat .####The=O Sashimi=T-POS portion=T-POS are=O big=O enough=O to=O appease=O most=O people=O ,=O but=O I=O did=O n't=O like=O the=O fact=O they=O used=O artifical=O lobster=TT-NEG meat=TT-NEG .=O####The=O Sashimi=O portion=O are=O big=S enough=O to=O appease=O most=O people=O ,=O but=O I=O did=SS n't=SS like=SS the=O fact=O they=O used=O artifical=SS lobster=O meat=O .=O
They have wheat crusted pizza made with really fresh and yummy ingredients .####They=O have=O wheat=O crusted=O pizza=O made=O with=O really=O fresh=O and=O yummy=O ingredients=T-POS .=O####They=O have=O wheat=O crusted=O pizza=O made=O with=O really=O fresh=S and=O yummy=S ingredients=O .=O
Had a lovely dinner in this dedicated seafood joint , food was well-prepared and -presented and the service was pleasant and prompt .####Had=O a=O lovely=O dinner=T-POS in=O this=O dedicated=O seafood=O joint=O ,=O food=TT-POS was=O well-prepared=O and=O -presented=O and=O the=O service=TTT-POS was=O pleasant=O and=O prompt=O .=O####Had=O a=O lovely=S dinner=O in=O this=O dedicated=O seafood=O joint=O ,=O food=O was=O well-prepared=SS and=SS -presented=SS and=O the=O service=O was=O pleasant=SSS and=O prompt=SSS .=O
the icing MADE this cake , it was fluffy , not ultra sweet , creamy and light .####the=O icing=O MADE=O this=O cake=T-POS ,=O it=O was=O fluffy=O ,=O not=O ultra=O sweet=O ,=O creamy=O and=O light=O .=O####the=O icing=O MADE=O this=O cake=O ,=O it=O was=O fluffy=S ,=O not=S ultra=S sweet=S ,=O creamy=S and=O light=S .=O
Finally let into the store 5 at a time , to buy expensive slices from a harried staff .####Finally=O let=O into=O the=O store=O 5=O at=O a=O time=O ,=O to=O buy=O expensive=O slices=TT-NEG from=O a=O harried=O staff=T-NEG .=O####Finally=O let=O into=O the=O store=O 5=O at=O a=O time=O ,=O to=O buy=O expensive=SS slices=O from=O a=O harried=S staff=O .=O
We ended up having to just leave because we were essentially being ignored by the wait staff -- even though the rest of the restaurant was largely empty .####We=O ended=O up=O having=O to=O just=O leave=O because=O we=O were=O essentially=O being=O ignored=O by=O the=O wait=T-NEG staff=T-NEG --=O even=O though=O the=O rest=O of=O the=O restaurant=O was=O largely=O empty=O .=O####We=O ended=O up=O having=O to=O just=O leave=O because=O we=O were=O essentially=O being=O ignored=S by=O the=O wait=O staff=O --=O even=O though=O the=O rest=O of=O the=O restaurant=O was=O largely=O empty=O .=O
The wine list is extensive , well priced and covers alot of regions .####The=O wine=T-POS list=T-POS is=O extensive=O ,=O well=O priced=TT-POS and=O covers=O alot=O of=O regions=O .=O####The=O wine=O list=O is=O extensive=S ,=O well=SS priced=O and=O covers=O alot=O of=O regions=O .=O
Go here if you want fresh and tasty salads of any type you can imagine .####Go=O here=O if=O you=O want=O fresh=O and=O tasty=O salads=T-POS of=O any=O type=O you=O can=O imagine=O .=O####Go=O here=O if=O you=O want=O fresh=S and=O tasty=S salads=O of=O any=O type=O you=O can=O imagine=O .=O
Everything about this place is adorable - even the bathroom !####Everything=O about=O this=O place=O is=O adorable=O -=O even=O the=O bathroom=T-POS !=O####Everything=O about=O this=O place=O is=O adorable=S -=O even=O the=O bathroom=O !=O
Speedy delivers , great food , decent prices , and friendly service combine to ensure an enjoyable repast .####Speedy=O delivers=T-POS ,=O great=O food=TT-POS ,=O decent=O prices=TTT-POS ,=O and=O friendly=O service=TTTT-POS combine=O to=O ensure=O an=O enjoyable=O repast=TTTTT-POS .=O####Speedy=S delivers=O ,=O great=SS food=O ,=O decent=SSS prices=O ,=O and=O friendly=SSSS service=O combine=O to=O ensure=O an=O enjoyable=SSSSS repast=O .=O
IT WAS OUR ONLY OPPORTUNITY TO VISIT AND WANTED AN AUTHENTIC ITALIAN MEAL .####IT=O WAS=O OUR=O ONLY=O OPPORTUNITY=O TO=O VISIT=O AND=O WANTED=O AN=O AUTHENTIC=O ITALIAN=T-NEU MEAL=T-NEU .=O####IT=O WAS=O OUR=O ONLY=O OPPORTUNITY=O TO=O VISIT=O AND=O WANTED=O AN=O AUTHENTIC=S ITALIAN=O MEAL=O .=O
It took 100 years for Parisi to get around to making pizza ( at least I do n't think they ever made it before this year ) ... but it was worth the wait .####It=O took=O 100=O years=O for=O Parisi=O to=O get=O around=O to=O making=O pizza=T-POS (=O at=O least=O I=O do=O n't=O think=O they=O ever=O made=O it=O before=O this=O year=O )=O ...=O but=O it=O was=O worth=O the=O wait=O .=O####It=O took=O 100=O years=O for=O Parisi=O to=O get=O around=O to=O making=O pizza=O (=O at=O least=O I=O do=O n't=O think=O they=O ever=O made=O it=O before=O this=O year=O )=O ...=O but=O it=O was=O worth=S the=S wait=S .=O
I asked for a simple medium rare steak .####I=O asked=O for=O a=O simple=O medium=O rare=O steak=T-NEU .=O####I=O asked=O for=O a=O simple=S medium=S rare=S steak=O .=O
Generously garnished , organic grilled burgers are the most popular dish , but the Jerusalem market-style falafel wraps and Mediterranean salads -- layered with beets , goat cheese and walnuts -- are equally scrumptious .####Generously=O garnished=O ,=O organic=T-POS grilled=T-POS burgers=T-POS are=O the=O most=O popular=O dish=TT-POS ,=O but=O the=O Jerusalem=TTT-POS market-style=TTT-POS falafel=TTT-POS wraps=TTT-POS and=O Mediterranean=O salads=O --=O layered=O with=O beets=O ,=O goat=O cheese=O and=O walnuts=O --=O are=O equally=O scrumptious=O .=O####Generously=S garnished=S ,=O organic=O grilled=O burgers=O are=O the=O most=O popular=S dish=O ,=O but=O the=O Jerusalem=O market-style=O falafel=O wraps=O and=O Mediterranean=O salads=O --=O layered=O with=O beets=O ,=O goat=O cheese=O and=O walnuts=O --=O are=O equally=SSS scrumptious=SSS .=O
Probably my worst dining experience in new york , and I 'm a former waiter so I know what I 'm talking about .####Probably=O my=O worst=O dining=T-NEG experience=T-NEG in=O new=O york=O ,=O and=O I=O 'm=O a=O former=O waiter=O so=O I=O know=O what=O I=O 'm=O talking=O about=O .=O####Probably=O my=O worst=S dining=O experience=O in=O new=O york=O ,=O and=O I=O 'm=O a=O former=O waiter=O so=O I=O know=O what=O I=O 'm=O talking=O about=O .=O
Result ( red velvet ) : Great texture , soft and velvety , nice hint of cocoa .####Result=O (=O red=O velvet=O )=O :=O Great=O texture=T-POS ,=O soft=O and=O velvety=O ,=O nice=O hint=TT-POS of=TT-POS cocoa=TT-POS .=O####Result=O (=O red=O velvet=O )=O :=O Great=S texture=O ,=O soft=S and=O velvety=S ,=O nice=SS hint=O of=O cocoa=O .=O
Their twist on pizza is healthy , but full of flavor .####Their=O twist=TT-POS on=TT-POS pizza=TT-POS is=O healthy=O ,=O but=O full=O of=O flavor=T-POS .=O####Their=O twist=O on=O pizza=O is=O healthy=SS ,=O but=O full=S of=O flavor=O .=O
The lack of AC and the fact that there are a million swarming bodies ( although everyone is polite and no one is pushing ) is a slight turn off .####The=O lack=O of=O AC=T-NEG and=O the=O fact=O that=O there=O are=O a=O million=O swarming=O bodies=O (=O although=O everyone=O is=O polite=O and=O no=O one=O is=O pushing=O )=O is=O a=O slight=O turn=O off=O .=O####The=O lack=S of=O AC=O and=O the=O fact=O that=O there=O are=O a=O million=O swarming=O bodies=O (=O although=O everyone=O is=O polite=O and=O no=O one=O is=O pushing=O )=O is=O a=O slight=O turn=O off=O .=O
I love the Little Pie Company as much as anyone else who has written reviews , but must discourage anyone from visiting the Grand Central location due to their RUDE service from two sales people .####I=O love=O the=O Little=O Pie=O Company=O as=O much=O as=O anyone=O else=O who=O has=O written=O reviews=O ,=O but=O must=O discourage=O anyone=O from=O visiting=O the=O Grand=O Central=O location=O due=O to=O their=O RUDE=O service=T-NEG from=O two=O sales=TT-NEG people=TT-NEG .=O####I=O love=O the=O Little=O Pie=O Company=O as=O much=O as=O anyone=O else=O who=O has=O written=O reviews=O ,=O but=O must=O discourage=O anyone=O from=O visiting=O the=O Grand=O Central=O location=O due=O to=O their=O RUDE=S service=O from=O two=O sales=O people=O .=O
Unfortunately , unless you live in the neighborhood , it 's not in a convenient location but is more like a hidden treasure .####Unfortunately=O ,=O unless=O you=O live=O in=O the=O neighborhood=O ,=O it=O 's=O not=O in=O a=O convenient=O location=T-NEG but=O is=O more=O like=O a=O hidden=O treasure=O .=O####Unfortunately=O ,=O unless=O you=O live=O in=O the=O neighborhood=O ,=O it=O 's=O not=O in=O a=O convenient=S location=O but=O is=O more=O like=O a=O hidden=O treasure=O .=O
The food -- though mostly deep-fried -- is simple and satisfying .####The=O food=T-POS --=O though=O mostly=O deep-fried=O --=O is=O simple=O and=O satisfying=O .=O####The=O food=O --=O though=O mostly=O deep-fried=O --=O is=O simple=S and=O satisfying=S .=O
Glechik might be way too tiny for a restaurant by Russian standards , but it is cozy and the food is simply GREAT .####Glechik=O might=O be=O way=O too=O tiny=O for=O a=O restaurant=O by=O Russian=O standards=O ,=O but=O it=O is=O cozy=O and=O the=O food=T-POS is=O simply=O GREAT=O .=O####Glechik=O might=O be=O way=O too=O tiny=O for=O a=O restaurant=O by=O Russian=O standards=O ,=O but=O it=O is=O cozy=O and=O the=O food=O is=O simply=O GREAT=S .=O
The food was excellent - authentic Italian cuisine made absolutely fresh .####The=O food=T-POS was=O excellent=O -=O authentic=O Italian=TT-POS cuisine=TT-POS made=O absolutely=O fresh=O .=O####The=O food=O was=O excellent=S -=O authentic=SS Italian=O cuisine=O made=O absolutely=O fresh=SS .=O
At night the atmoshere changes turning into this hidden jewel that is waiting to be discovered .####At=O night=O the=O atmoshere=T-POS changes=O turning=O into=O this=O hidden=O jewel=O that=O is=O waiting=O to=O be=O discovered=O .=O####At=O night=O the=O atmoshere=O changes=S turning=O into=O this=O hidden=O jewel=O that=O is=O waiting=O to=O be=O discovered=O .=O
The other times I 've gone it 's romantic date heaven , you can walk in get a booth by the windows , be treated like a VIP in a not-crowded place , with great food and service .####The=O other=O times=O I=O 've=O gone=O it=O 's=O romantic=O date=O heaven=O ,=O you=O can=O walk=O in=O get=O a=O booth=O by=O the=O windows=O ,=O be=O treated=O like=O a=O VIP=O in=O a=O not-crowded=O place=T-POS ,=O with=O great=O food=TT-POS and=O service=TTT-POS .=O####The=O other=O times=O I=O 've=O gone=O it=O 's=O romantic=O date=O heaven=O ,=O you=O can=O walk=O in=O get=O a=O booth=O by=O the=O windows=O ,=O be=O treated=O like=O a=O VIP=O in=O a=O not-crowded=S place=O ,=O with=O great=SS food=O and=O service=O .=O
I would only go for the coffee which is way better than Starbucks or the like .####I=O would=O only=O go=O for=O the=O coffee=T-POS which=O is=O way=O better=O than=O Starbucks=O or=O the=O like=O .=O####I=O would=O only=O go=O for=O the=O coffee=O which=O is=O way=O better=S than=O Starbucks=O or=O the=O like=O .=O
Somewhat disappointing wine list ( only new vintages .####Somewhat=O disappointing=O wine=T-NEG list=T-NEG (=O only=O new=O vintages=O .=O####Somewhat=O disappointing=S wine=O list=O (=O only=O new=O vintages=O .=O
If your looking for nasty high priced food with a dash of ghetto scenery cheap BX A $ $ this is the place to be ! !####If=O your=O looking=O for=O nasty=O high=O priced=O food=T-NEG with=O a=O dash=O of=O ghetto=O scenery=O cheap=O BX=O A=O $=O $=O this=O is=O the=O place=O to=O be=O !=O !=O####If=O your=O looking=O for=O nasty=S high=S priced=S food=O with=O a=O dash=O of=O ghetto=O scenery=O cheap=O BX=O A=O $=O $=O this=O is=O the=O place=O to=O be=O !=O !=O
new hamburger with special sauce is ok - at least better than big mac !####new=T-POS hamburger=T-POS with=T-POS special=T-POS sauce=T-POS is=O ok=O -=O at=O least=O better=O than=O big=TT-NEG mac=TT-NEG !=O####new=O hamburger=O with=O special=O sauce=O is=O ok=S -=O at=O least=O better=SS than=SS big=O mac=O !=O
Perfectly al dente pasta , not drowned in sauce -- generous portions .####Perfectly=O al=O dente=O pasta=T-POS ,=O not=O drowned=O in=O sauce=TT-NEU --=O generous=O portions=TTT-POS .=O####Perfectly=S al=O dente=O pasta=O ,=O not=SS drowned=SS in=SS sauce=O --=O generous=SSS portions=O .=O
Service was awful - mostly because staff were overwhelmed on a Saturday night .####Service=T-NEG was=O awful=O -=O mostly=O because=O staff=TT-NEG were=O overwhelmed=O on=O a=O Saturday=O night=O .=O####Service=O was=O awful=S -=O mostly=O because=O staff=O were=O overwhelmed=SS on=O a=O Saturday=O night=O .=O
To the owners ; good job guys , this place is a keeper !####To=O the=O owners=T-POS ;=O good=O job=O guys=O ,=O this=O place=O is=O a=O keeper=O !=O####To=O the=O owners=O ;=O good=S job=O guys=O ,=O this=O place=O is=O a=O keeper=O !=O
and the owner is simply lovely and friendly .####and=O the=O owner=T-POS is=O simply=O lovely=O and=O friendly=O .=O####and=O the=O owner=O is=O simply=O lovely=S and=O friendly=S .=O
This little place is wonderfully warm welcoming .####This=O little=O place=T-POS is=O wonderfully=O warm=O welcoming=O .=O####This=O little=O place=O is=O wonderfully=S warm=S welcoming=S .=O
perfect for a quick meal .####perfect=O for=O a=O quick=O meal=T-POS .=O####perfect=S for=O a=O quick=S meal=O .=O
Has the warmth of a family local yet it is a great place to watch sporting events .####Has=O the=O warmth=O of=O a=O family=O local=O yet=O it=O is=O a=O great=O place=T-POS to=O watch=O sporting=O events=O .=O####Has=O the=O warmth=O of=O a=O family=O local=O yet=O it=O is=O a=O great=S place=O to=O watch=O sporting=O events=O .=O
The service was great , and they have a whole great deal for birthdays .####The=O service=T-POS was=O great=O ,=O and=O they=O have=O a=O whole=O great=O deal=O for=O birthdays=O .=O####The=O service=O was=O great=S ,=O and=O they=O have=O a=O whole=O great=O deal=O for=O birthdays=O .=O
The staff is 100 % Italian and the food is as authentic as it gets .####The=O staff=O is=O 100=O %=O Italian=O and=O the=O food=T-POS is=O as=O authentic=O as=O it=O gets=O .=O####The=O staff=O is=O 100=O %=O Italian=O and=O the=O food=O is=O as=O authentic=S as=O it=O gets=O .=O
My only complaint might be the fortune cookies - I 've never had a cookie predict bad luck for me before I visited Kar .####My=O only=O complaint=O might=O be=O the=O fortune=T-NEG cookies=T-NEG -=O I=O 've=O never=O had=O a=O cookie=O predict=O bad=O luck=O for=O me=O before=O I=O visited=O Kar=O .=O####My=O only=O complaint=S might=O be=O the=O fortune=O cookies=O -=O I=O 've=O never=O had=O a=O cookie=O predict=O bad=O luck=O for=O me=O before=O I=O visited=O Kar=O .=O
Good for a quick sushi lunch .####Good=O for=O a=O quick=O sushi=T-POS lunch=T-POS .=O####Good=S for=O a=O quick=S sushi=O lunch=O .=O
The service was dreadfully slow ( the place was only half full ) and a smile would have been nice ...####The=O service=T-NEG was=O dreadfully=O slow=O (=O the=O place=O was=O only=O half=O full=O )=O and=O a=O smile=O would=O have=O been=O nice=O ...=O####The=O service=O was=O dreadfully=S slow=S (=O the=O place=O was=O only=O half=O full=O )=O and=O a=O smile=O would=O have=O been=O nice=O ...=O
I went this past Saturday and had a excellent meal of consisting of a braised lamb shank with mashed potatoes .####I=O went=O this=O past=O Saturday=O and=O had=O a=O excellent=O meal=T-POS of=O consisting=O of=O a=O braised=O lamb=O shank=O with=O mashed=O potatoes=O .=O####I=O went=O this=O past=O Saturday=O and=O had=O a=O excellent=S meal=O of=O consisting=O of=O a=O braised=O lamb=O shank=O with=O mashed=O potatoes=O .=O
I reccomend the fried pork dumplings , the orange chicken/beef , and the fried rice .####I=O reccomend=O the=O fried=T-POS pork=T-POS dumplings=T-POS ,=O the=O orange=TT-POS chicken/beef=TT-POS ,=O and=O the=O fried=TTT-POS rice=TTT-POS .=O####I=O reccomend=S the=O fried=O pork=O dumplings=O ,=O the=O orange=O chicken/beef=O ,=O and=O the=O fried=O rice=O .=O
You will not be dissapointed by any of the choices in the menu .####You=O will=O not=O be=O dissapointed=O by=O any=O of=O the=O choices=O in=O the=O menu=T-POS .=O####You=O will=O not=S be=S dissapointed=S by=O any=O of=O the=O choices=O in=O the=O menu=O .=O
The french fries -- with the kalmata dip were terrific !####The=O french=T-POS fries=T-POS --=T-POS with=T-POS the=T-POS kalmata=T-POS dip=T-POS were=O terrific=O !=O####The=O french=O fries=O --=O with=O the=O kalmata=O dip=O were=O terrific=S !=O
The boutique selection of wines covers a wide variety without being imposeing .####The=O boutique=T-NEU selection=T-NEU of=T-NEU wines=T-NEU covers=O a=O wide=O variety=O without=O being=O imposeing=O .=O####The=O boutique=O selection=O of=O wines=O covers=O a=O wide=S variety=O without=O being=O imposeing=O .=O
They also have a great assortment of wraps if your not in the mood for traditional Mediterranean fare .####They=O also=O have=O a=O great=O assortment=T-POS of=T-POS wraps=T-POS if=O your=O not=O in=O the=O mood=O for=O traditional=TT-NEU Mediterranean=TT-NEU fare=TT-NEU .=O####They=O also=O have=O a=O great=S assortment=O of=O wraps=O if=O your=O not=O in=O the=O mood=O for=O traditional=O Mediterranean=O fare=O .=O
Fresh veggies , all sorts of middle eastern spreads , cheese and falafel , soup , fish , rice , root vegetables , a rice medley , some spinach thing , lamb kebabs , cheese baclava ... soooo much fooood , and all of it delicious .####Fresh=O veggies=T-POS ,=O all=O sorts=O of=O middle=TT-POS eastern=TT-POS spreads=TT-POS ,=O cheese=TTT-POS and=O falafel=TTTT-POS ,=O soup=TTTTT-POS ,=O fish=TTTTTT-POS ,=O rice=TTTTTTT-POS ,=O root=TTTTTTTT-POS vegetables=TTTTTTTT-POS ,=O a=O rice=TTTTTTTTT-POS medley=TTTTTTTTT-POS ,=O some=O spinach=TTTTTTTTTT-POS thing=TTTTTTTTTT-POS ,=O lamb=TTTTTTTTTTT-POS kebabs=TTTTTTTTTTT-POS ,=O cheese=TTTTTTTTTTTT-POS baclava=TTTTTTTTTTTT-POS ...=O soooo=O much=O fooood=TTTTTTTTTTTTT-POS ,=O and=O all=O of=O it=O delicious=O .=O####Fresh=S veggies=O ,=O all=O sorts=O of=O middle=O eastern=O spreads=O ,=O cheese=O and=O falafel=O ,=O soup=O ,=O fish=O ,=O rice=O ,=O root=O vegetables=O ,=O a=O rice=O medley=O ,=O some=O spinach=O thing=O ,=O lamb=O kebabs=O ,=O cheese=O baclava=O ...=O soooo=O much=O fooood=O ,=O and=O all=O of=O it=O delicious=S .=O
Disappointingly , their wonderful Saketini has been taken off the bar menu .####Disappointingly=O ,=O their=O wonderful=O Saketini=T-POS has=O been=O taken=O off=O the=O bar=TT-NEG menu=TT-NEG .=O####Disappointingly=SS ,=O their=O wonderful=S Saketini=O has=O been=O taken=O off=O the=O bar=O menu=O .=O
I would definitely go back -- if only for some of those exotic martinis on the blackboard .####I=O would=O definitely=O go=O back=O --=O if=O only=O for=O some=O of=O those=O exotic=O martinis=T-POS on=O the=O blackboard=O .=O####I=O would=O definitely=O go=O back=O --=O if=O only=O for=O some=O of=O those=O exotic=S martinis=O on=O the=O blackboard=O .=O
The happy hour is so cheap , but that does not reflect the service or the atmosphere .####The=O happy=T-POS hour=T-POS is=O so=O cheap=O ,=O but=O that=O does=O not=O reflect=O the=O service=O or=O the=O atmosphere=O .=O####The=O happy=O hour=O is=O so=O cheap=S ,=O but=O that=O does=O not=O reflect=O the=O service=O or=O the=O atmosphere=O .=O
After waiting for almost an hour , the waiter brusquely told us he 'd forgotten to give the kitchen our order .####After=O waiting=O for=O almost=O an=O hour=O ,=O the=O waiter=T-NEG brusquely=O told=O us=O he=O 'd=O forgotten=O to=O give=O the=O kitchen=O our=O order=O .=O####After=O waiting=O for=O almost=O an=O hour=O ,=O the=O waiter=O brusquely=S told=O us=O he=O 'd=O forgotten=O to=O give=O the=O kitchen=O our=O order=O .=O
With all the mundane or mediocre places on 8th avenue it is nice to have one that is a step above in quaility and atmosphere .####With=O all=O the=O mundane=O or=O mediocre=O places=O on=O 8th=O avenue=O it=O is=O nice=O to=O have=O one=O that=O is=O a=O step=O above=O in=O quaility=T-POS and=O atmosphere=TT-POS .=O####With=O all=O the=O mundane=O or=O mediocre=O places=O on=O 8th=O avenue=O it=O is=O nice=O to=O have=O one=O that=O is=O a=O step=O above=S in=O quaility=O and=O atmosphere=O .=O
A mix of students and area residents crowd into this narrow , barely there space for its quick , tasty treats at dirt-cheap prices .####A=O mix=O of=O students=O and=O area=O residents=O crowd=O into=O this=O narrow=O ,=O barely=O there=O space=T-NEG for=O its=O quick=O ,=O tasty=O treats=TTT-POS at=O dirt-cheap=O prices=TT-POS .=O####A=O mix=O of=O students=O and=O area=O residents=O crowd=O into=O this=O narrow=O ,=O barely=O there=O space=O for=O its=O quick=S ,=O tasty=S treats=O at=O dirt-cheap=SS prices=O .=O
Give it a try , menu is typical French but varied .####Give=O it=O a=O try=O ,=O menu=T-NEU is=O typical=O French=O but=O varied=O .=O####Give=O it=O a=O try=O ,=O menu=O is=O typical=S French=S but=O varied=S .=O
It gets crowded at lunchtime but there are lots of seats in back and everyone who works there is so nice .####It=O gets=O crowded=O at=O lunchtime=O but=O there=O are=O lots=O of=O seats=T-POS in=O back=O and=O everyone=O who=O works=O there=O is=O so=O nice=O .=O####It=O gets=O crowded=O at=O lunchtime=O but=O there=O are=O lots=S of=O seats=O in=O back=O and=O everyone=O who=O works=O there=O is=O so=O nice=O .=O
the negative reviews on city search are probably from jealous competing restaurants who realize they ca n't compete with Temple 's entire positive attitude about the proper way to treat their customers and deliver top quality food .####the=O negative=O reviews=O on=O city=O search=O are=O probably=O from=O jealous=O competing=O restaurants=O who=O realize=O they=O ca=O n't=O compete=O with=O Temple=O 's=O entire=O positive=O attitude=TT-POS about=O the=O proper=O way=O to=O treat=O their=O customers=O and=O deliver=O top=O quality=O food=T-POS .=O####the=O negative=O reviews=O on=O city=O search=O are=O probably=O from=O jealous=O competing=O restaurants=O who=O realize=O they=O ca=O n't=O compete=O with=O Temple=O 's=O entire=O positive=SS attitude=O about=O the=O proper=O way=O to=O treat=O their=O customers=O and=O deliver=O top=S quality=S food=O .=O
Overall , this is a nice place to take a few friends to hang out at and the service is excellent .####Overall=O ,=O this=O is=O a=O nice=O place=T-POS to=O take=O a=O few=O friends=O to=O hang=O out=O at=O and=O the=O service=TT-POS is=O excellent=O .=O####Overall=O ,=O this=O is=O a=O nice=S place=O to=O take=O a=O few=O friends=O to=O hang=O out=O at=O and=O the=O service=O is=O excellent=SS .=O
Food is excellent quality for a good restaurant price .####Food=T-POS is=O excellent=O quality=O for=O a=O good=O restaurant=O price=TT-POS .=O####Food=O is=O excellent=S quality=O for=O a=O good=SS restaurant=O price=O .=O
for about eleven bucks you get a gigantic burrito ( or tacos ) , margarita , and dessert .####for=O about=O eleven=O bucks=O you=O get=O a=O gigantic=O burrito=T-POS (=O or=O tacos=TT-POS )=O ,=O margarita=O ,=O and=O dessert=O .=O####for=O about=O eleven=O bucks=O you=O get=O a=O gigantic=S burrito=O (=O or=O tacos=O )=O ,=O margarita=O ,=O and=O dessert=O .=O
The space is traditional in feel .####The=O space=T-NEU is=O traditional=O in=O feel=O .=O####The=O space=O is=O traditional=S in=O feel=O .=O
the food was mediocre to be kind - the interior is small and average - the owners are a tag-team of unpleasantries - so rude and snotty i actually let out a hearty guffaw whilst dining .####the=O food=T-NEG was=O mediocre=O to=O be=O kind=O -=O the=O interior=TT-NEG is=O small=O and=O average=O -=O the=O owners=TTT-NEG are=O a=O tag-team=O of=O unpleasantries=O -=O so=O rude=O and=O snotty=O i=O actually=O let=O out=O a=O hearty=O guffaw=O whilst=O dining=O .=O####the=O food=O was=O mediocre=S to=O be=O kind=O -=O the=O interior=O is=O small=SS and=O average=SS -=O the=O owners=O are=O a=O tag-team=O of=O unpleasantries=SSS -=O so=O rude=SSS and=O snotty=SSS i=O actually=O let=O out=O a=O hearty=O guffaw=O whilst=O dining=O .=O
Good service , great food , good value , and never have to wait in line !####Good=O service=T-POS ,=O great=O food=TT-POS ,=O good=O value=TTT-POS ,=O and=O never=O have=O to=O wait=TTTT-POS in=O line=O !=O####Good=S service=O ,=O great=SS food=O ,=O good=SSS value=O ,=O and=O never=SSSS have=O to=O wait=O in=O line=O !=O
Offerings like hot cakes and the Egg McMuffin sandwich are available for breakfast .####Offerings=O like=O hot=TT-NEU cakes=TT-NEU and=O the=O Egg=T-NEU McMuffin=T-NEU sandwich=T-NEU are=O available=O for=O breakfast=O .=O####Offerings=O like=O hot=O cakes=O and=O the=O Egg=O McMuffin=O sandwich=O are=O available=S for=O breakfast=O .=O
I have been going to this restaurant for years , in the past the service was average and the food inconsistant .####I=O have=O been=O going=O to=O this=O restaurant=O for=O years=O ,=O in=O the=O past=O the=O service=T-NEU was=O average=O and=O the=O food=TT-NEG inconsistant=O .=O####I=O have=O been=O going=O to=O this=O restaurant=O for=O years=O ,=O in=O the=O past=O the=O service=O was=O average=S and=O the=O food=O inconsistant=SS .=O
The music was fascinating , but left room for conversation , and the bartender made superb drinks .####The=O music=T-POS was=O fascinating=O ,=O but=O left=O room=O for=O conversation=O ,=O and=O the=O bartender=TT-POS made=O superb=O drinks=TTT-POS .=O####The=O music=O was=O fascinating=S ,=O but=O left=O room=O for=O conversation=O ,=O and=O the=O bartender=O made=O superb=SS drinks=O .=O
rice dishes and noodle dishes rarely exceed $ 5 and add on a refreshing ice drink for $ 2 and you 're set for the night !####rice=O dishes=O and=O noodle=O dishes=O rarely=O exceed=O $=O 5=O and=O add=O on=O a=O refreshing=O ice=T-POS drink=T-POS for=O $=O 2=O and=O you=O 're=O set=O for=O the=O night=O !=O####rice=O dishes=O and=O noodle=O dishes=O rarely=O exceed=O $=O 5=O and=O add=O on=O a=O refreshing=S ice=O drink=O for=O $=O 2=O and=O you=O 're=O set=O for=O the=O night=O !=O
Creative dishes like king crab salad with passion fruit vinaigrette and fettuccine with grilled seafood in a rosemary-orange sauce are unexpected elements on an otherwise predictable bistro menu .####Creative=O dishes=T-POS like=O king=TT-POS crab=TT-POS salad=TT-POS with=TT-POS passion=TT-POS fruit=TT-POS vinaigrette=TT-POS and=O fettuccine=TTT-POS with=TTT-POS grilled=TTT-POS seafood=TTT-POS in=TTT-POS a=TTT-POS rosemary-orange=TTT-POS sauce=TTT-POS are=O unexpected=O elements=O on=O an=O otherwise=O predictable=O bistro=TTTT-NEU menu=TTTT-NEU .=O####Creative=S dishes=O like=O king=O crab=O salad=O with=O passion=O fruit=O vinaigrette=O and=O fettuccine=O with=O grilled=O seafood=O in=O a=O rosemary-orange=O sauce=O are=O unexpected=SSS elements=O on=O an=O otherwise=O predictable=O bistro=O menu=O .=O
Dishes denoted as `` Roy 's Classics '' ( marked on the menu with asterisks ) are tried-and-true recipes , such as macadamia-crusted mahi mahi , or subtly sweet honey-mustard beef short ribs .####Dishes=T-POS denoted=O as=O ``=O Roy=O 's=O Classics=O ''=O (=O marked=O on=O the=O menu=O with=O asterisks=O )=O are=O tried-and-true=O recipes=TT-POS ,=O such=O as=O macadamia-crusted=TTT-POS mahi=TTT-POS mahi=TTT-POS ,=O or=O subtly=O sweet=O honey-mustard=TTTT-POS beef=TTTT-POS short=TTTT-POS ribs=TTTT-POS .=O####Dishes=O denoted=O as=O ``=O Roy=O 's=O Classics=O ''=O (=O marked=O on=O the=O menu=O with=O asterisks=O )=O are=O tried-and-true=S recipes=O ,=O such=O as=O macadamia-crusted=O mahi=O mahi=O ,=O or=O subtly=O sweet=SSSS honey-mustard=O beef=O short=O ribs=O .=O
The cold sesame noodles , which are a freebie when you order $ 10+ , are delectable .####The=O cold=T-POS sesame=T-POS noodles=T-POS ,=O which=O are=O a=O freebie=O when=O you=O order=O $=O 10+=O ,=O are=O delectable=O .=O####The=O cold=O sesame=O noodles=O ,=O which=O are=O a=O freebie=O when=O you=O order=O $=O 10+=O ,=O are=O delectable=S .=O
I came to fresh expecting a great meal , and all I got was marginally so-so food served in a restaurant that was just so freezing we could n't enjoy eating .####I=O came=O to=O fresh=O expecting=O a=O great=O meal=O ,=O and=O all=O I=O got=O was=O marginally=O so-so=O food=T-NEG served=O in=O a=O restaurant=O that=O was=O just=O so=O freezing=O we=O could=O n't=O enjoy=O eating=O .=O####I=O came=O to=O fresh=O expecting=O a=O great=O meal=O ,=O and=O all=O I=O got=O was=O marginally=S so-so=S food=O served=O in=O a=O restaurant=O that=O was=O just=O so=O freezing=O we=O could=O n't=O enjoy=O eating=O .=O
The lone argentine chorizo appetizer at $ 8.95 was a heavy fennel flavored Italian sausage like the ones that sell for $ 2.99/lb at the store .####The=O lone=O argentine=O chorizo=O appetizer=O at=O $=O 8.95=O was=O a=O heavy=O fennel=T-NEG flavored=T-NEG Italian=T-NEG sausage=T-NEG like=O the=O ones=O that=O sell=O for=O $=O 2.99/lb=O at=O the=O store=O .=O####The=O lone=O argentine=O chorizo=O appetizer=O at=O $=O 8.95=O was=O a=O heavy=S fennel=O flavored=O Italian=O sausage=O like=O the=O ones=O that=O sell=O for=O $=O 2.99/lb=O at=O the=O store=O .=O
I went to Swiftys with some friends of the family and we had a very nice dinner , but nothing amazing .####I=O went=O to=O Swiftys=O with=O some=O friends=O of=O the=O family=O and=O we=O had=O a=O very=O nice=O dinner=T-POS ,=O but=O nothing=O amazing=O .=O####I=O went=O to=O Swiftys=O with=O some=O friends=O of=O the=O family=O and=O we=O had=O a=O very=O nice=S dinner=O ,=O but=O nothing=O amazing=O .=O
Best Chinese on the Upper East , prompt delivery , good value .####Best=O Chinese=O on=O the=O Upper=O East=O ,=O prompt=O delivery=T-POS ,=O good=O value=TT-POS .=O####Best=O Chinese=O on=O the=O Upper=O East=O ,=O prompt=S delivery=O ,=O good=SS value=O .=O
Most of the sandwiches are made with soy mayonaise which is actually pretty good .####Most=O of=O the=O sandwiches=T-POS are=O made=O with=O soy=O mayonaise=O which=O is=O actually=O pretty=O good=O .=O####Most=O of=O the=O sandwiches=O are=O made=O with=O soy=O mayonaise=O which=O is=O actually=O pretty=O good=S .=O
i went in one day asking for a table for a group and was greeted by a very rude hostess .####i=O went=O in=O one=O day=O asking=O for=O a=O table=O for=O a=O group=O and=O was=O greeted=O by=O a=O very=O rude=O hostess=T-NEG .=O####i=O went=O in=O one=O day=O asking=O for=O a=O table=O for=O a=O group=O and=O was=O greeted=O by=O a=O very=O rude=S hostess=O .=O
It 's worthwhile to take a cab to Chelsea just for an awesome dinner at My Chelsea .####It=O 's=O worthwhile=O to=O take=O a=O cab=O to=O Chelsea=O just=O for=O an=O awesome=O dinner=T-POS at=O My=O Chelsea=O .=O####It=O 's=O worthwhile=O to=O take=O a=O cab=O to=O Chelsea=O just=O for=O an=O awesome=S dinner=O at=O My=O Chelsea=O .=O
Not only is the food authentic , but the staff here are practically off-the-boat , they are young and hip and know what they are doing when it comes to food and wine .####Not=O only=O is=O the=O food=T-POS authentic=O ,=O but=O the=O staff=TT-POS here=O are=O practically=O off-the-boat=O ,=O they=O are=O young=O and=O hip=O and=O know=O what=O they=O are=O doing=O when=O it=O comes=O to=O food=O and=O wine=O .=O####Not=O only=O is=O the=O food=O authentic=S ,=O but=O the=O staff=O here=O are=O practically=O off-the-boat=SS ,=O they=O are=O young=SS and=O hip=SS and=O know=O what=O they=O are=O doing=O when=O it=O comes=O to=O food=O and=O wine=O .=O
It has good music , nice tapas , an interesting selection of wines ( primarily Spanish ) and a lowkey hip neighborhood clientele .####It=O has=O good=O music=T-POS ,=O nice=O tapas=TT-POS ,=O an=O interesting=O selection=O of=O wines=O (=O primarily=O Spanish=O )=O and=O a=O lowkey=O hip=O neighborhood=O clientele=TTT-POS .=O####It=O has=O good=S music=O ,=O nice=SS tapas=O ,=O an=O interesting=O selection=O of=O wines=O (=O primarily=O Spanish=O )=O and=O a=O lowkey=SSS hip=SSS neighborhood=O clientele=O .=O
The food is great , I love their dumplings , cold sesame noodles , chicken and shrimp dishs .####The=O food=T-POS is=O great=O ,=O I=O love=O their=O dumplings=TT-POS ,=O cold=TTT-POS sesame=TTT-POS noodles=TTT-POS ,=O chicken=TTTT-POS and=O shrimp=TTTTT-POS dishs=TTTTT-POS .=O####The=O food=O is=O great=S ,=O I=O love=SS their=O dumplings=O ,=O cold=O sesame=O noodles=O ,=O chicken=O and=O shrimp=O dishs=O .=O
It 's the conversations that make this a fun place to be .####It=O 's=O the=O conversations=O that=O make=O this=O a=O fun=O place=T-POS to=O be=O .=O####It=O 's=O the=O conversations=O that=O make=O this=O a=O fun=S place=O to=O be=O .=O
My gf 's duck confitte was very solid as well , although i have little base of reference .####My=O gf=O 's=O duck=T-POS confitte=T-POS was=O very=O solid=O as=O well=O ,=O although=O i=O have=O little=O base=O of=O reference=O .=O####My=O gf=O 's=O duck=O confitte=O was=O very=O solid=S as=O well=O ,=O although=O i=O have=O little=O base=O of=O reference=O .=O
The wine list was superb , our tapas delightful , and the quiet atmosphere perfect for good conversation .####The=O wine=T-POS list=T-POS was=O superb=O ,=O our=O tapas=TT-POS delightful=O ,=O and=O the=O quiet=O atmosphere=TTT-POS perfect=O for=O good=O conversation=O .=O####The=O wine=O list=O was=O superb=S ,=O our=O tapas=O delightful=SS ,=O and=O the=O quiet=SSS atmosphere=O perfect=SSS for=O good=O conversation=O .=O
You can eat gourmet food at a fast food price .####You=O can=O eat=O gourmet=O food=T-POS at=O a=O fast=O food=O price=O .=O####You=O can=O eat=O gourmet=S food=O at=O a=O fast=O food=O price=O .=O
I 've eaten at all three locations and I always love , love the food , the service is always wonderful and the prices are really reasonable .####I=O 've=O eaten=O at=O all=O three=O locations=O and=O I=O always=O love=O ,=O love=O the=O food=T-POS ,=O the=O service=TT-POS is=O always=O wonderful=O and=O the=O prices=TTT-POS are=O really=O reasonable=O .=O####I=O 've=O eaten=O at=O all=O three=O locations=O and=O I=O always=O love=O ,=O love=S the=O food=O ,=O the=O service=O is=O always=O wonderful=SS and=O the=O prices=O are=O really=O reasonable=SSS .=O
Not because I was pregnant , but the food here is always delicious .####Not=O because=O I=O was=O pregnant=O ,=O but=O the=O food=T-POS here=O is=O always=O delicious=O .=O####Not=O because=O I=O was=O pregnant=O ,=O but=O the=O food=O here=O is=O always=O delicious=S .=O
Had a great meal there this weekend before heading to the movies !####Had=O a=O great=O meal=T-POS there=O this=O weekend=O before=O heading=O to=O the=O movies=O !=O####Had=O a=O great=S meal=O there=O this=O weekend=O before=O heading=O to=O the=O movies=O !=O
We had a birthday party here recently and the food and service was amazing .####We=O had=O a=O birthday=O party=O here=O recently=O and=O the=O food=T-POS and=O service=TT-POS was=O amazing=O .=O####We=O had=O a=O birthday=O party=O here=O recently=O and=O the=O food=O and=O service=O was=O amazing=S .=O
the dinner menu offers a variety of great entrees , including fresh seafood and huge steaks , there 's also a couple of non-meat alternatives .####the=O dinner=T-POS menu=T-POS offers=O a=O variety=O of=O great=O entrees=TT-POS ,=O including=O fresh=O seafood=TTT-POS and=O huge=O steaks=TTTT-POS ,=O there=O 's=O also=O a=O couple=O of=O non-meat=O alternatives=O .=O####the=O dinner=O menu=O offers=O a=O variety=S of=O great=S entrees=O ,=O including=O fresh=SSS seafood=O and=O huge=SSSS steaks=O ,=O there=O 's=O also=O a=O couple=O of=O non-meat=O alternatives=O .=O
This place has the strangest menu and the restaurants tries too hard to make fancy food .####This=O place=O has=O the=O strangest=O menu=T-NEG and=O the=O restaurants=O tries=O too=O hard=O to=O make=O fancy=O food=TT-NEG .=O####This=O place=O has=O the=O strangest=S menu=O and=O the=O restaurants=O tries=O too=O hard=O to=O make=O fancy=SS food=O .=O
The appetizers are ok , but the service is slow .####The=O appetizers=T-NEU are=O ok=O ,=O but=O the=O service=TT-NEG is=O slow=O .=O####The=O appetizers=O are=O ok=S ,=O but=O the=O service=O is=O slow=SS .=O
the food - not worth the price .####the=O food=T-NEG -=O not=O worth=O the=O price=TT-NEG .=O####the=O food=O -=O not=S worth=S the=O price=O .=O
What can you say about a place where the waitress brings out the wrong entree , then verbally assaults your 80 year old grandmother and gives her lip about sending it back ( which she did politely , by the way ) .####What=O can=O you=O say=O about=O a=O place=O where=O the=O waitress=O brings=O out=O the=O wrong=O entree=T-NEU ,=O then=O verbally=O assaults=O your=O 80=O year=O old=O grandmother=O and=O gives=O her=O lip=O about=O sending=O it=O back=O (=O which=O she=O did=O politely=O ,=O by=O the=O way=O )=O .=O####What=O can=O you=O say=O about=O a=O place=O where=O the=O waitress=O brings=O out=O the=O wrong=S entree=O ,=O then=O verbally=O assaults=O your=O 80=O year=O old=O grandmother=O and=O gives=O her=O lip=O about=O sending=O it=O back=O (=O which=O she=O did=O politely=O ,=O by=O the=O way=O )=O .=O
The prices are not terrible .####The=O prices=T-POS are=O not=O terrible=O .=O####The=O prices=O are=O not=S terrible=S .=O
The halibut cheek appetizer came with a generous portion of foie gras , but that 's about the only positive thing I can say about the meal .####The=O halibut=T-NEU cheek=T-NEU appetizer=T-NEU came=O with=O a=O generous=O portion=TT-POS of=TT-POS foie=TT-POS gras=TT-POS ,=O but=O that=O 's=O about=O the=O only=O positive=O thing=O I=O can=O say=O about=O the=O meal=O .=O####The=O halibut=O cheek=O appetizer=O came=O with=O a=O generous=SS portion=O of=O foie=O gras=O ,=O but=O that=O 's=O about=O the=O only=O positive=S thing=O I=O can=O say=O about=O the=O meal=O .=O
Food is excellent and they also have empenadas and plaintains which are good for an afternoon snack .####Food=T-POS is=O excellent=O and=O they=O also=O have=O empenadas=TT-POS and=O plaintains=TTT-POS which=O are=O good=O for=O an=O afternoon=TTTT-POS snack=TTTT-POS .=O####Food=O is=O excellent=S and=O they=O also=O have=O empenadas=O and=O plaintains=O which=O are=O good=SSS for=O an=O afternoon=O snack=O .=O
Both a number of the appetizer and pasta specials were amazing .####Both=O a=O number=O of=O the=O appetizer=TT-POS and=O pasta=T-POS specials=T-POS were=O amazing=O .=O####Both=O a=O number=O of=O the=O appetizer=O and=O pasta=O specials=O were=O amazing=S .=O
All-time favorites include the Big Mac , Chicken McNuggets , Filet-O-Fish sandwich and McDonald 's famous french fries ; lighter options like entree-sized salads are also available .####All-time=O favorites=O include=O the=O Big=T-POS Mac=T-POS ,=O Chicken=TT-POS McNuggets=TT-POS ,=O Filet-O-Fish=TTT-POS sandwich=TTT-POS and=O McDonald=O 's=O famous=O french=O fries=O ;=O lighter=O options=O like=O entree-sized=TTTT-NEU salads=TTTT-NEU are=O also=O available=O .=O####All-time=O favorites=S include=O the=O Big=O Mac=O ,=O Chicken=O McNuggets=O ,=O Filet-O-Fish=O sandwich=O and=O McDonald=O 's=O famous=O french=O fries=O ;=O lighter=SSSS options=SSSS like=O entree-sized=O salads=O are=O also=O available=O .=O
Although somewhat loud , the noise was minimally intrusive .####Although=O somewhat=O loud=O ,=O the=O noise=T-POS was=O minimally=O intrusive=O .=O####Although=O somewhat=O loud=S ,=O the=O noise=O was=O minimally=S intrusive=S .=O
It 's a basic pizza joint , not much to look at , but the pizza is what I go for .####It=O 's=O a=O basic=O pizza=O joint=O ,=O not=O much=O to=O look=O at=O ,=O but=O the=O pizza=T-POS is=O what=O I=O go=O for=O .=O####It=O 's=O a=O basic=O pizza=O joint=O ,=O not=O much=O to=O look=O at=O ,=O but=O the=O pizza=O is=O what=O I=O go=S for=S .=O
Tables are close , so you better be comfortable bumping elbows with other patrons .####Tables=T-NEG are=O close=O ,=O so=O you=O better=O be=O comfortable=O bumping=O elbows=O with=O other=O patrons=O .=O####Tables=O are=O close=S ,=O so=O you=O better=O be=O comfortable=O bumping=O elbows=O with=O other=O patrons=O .=O
Not too much so , but enough that there 's a great scene .####Not=O too=O much=O so=O ,=O but=O enough=O that=O there=O 's=O a=O great=O scene=T-POS .=O####Not=O too=O much=O so=O ,=O but=O enough=O that=O there=O 's=O a=O great=S scene=O .=O
Meat-phobes are in luck with the extraordinary veggie burger , made from a distinctive blend of chickpeas , carrots and other vegetables and spices .####Meat-phobes=O are=O in=O luck=O with=O the=O extraordinary=O veggie=T-POS burger=T-POS ,=O made=O from=O a=O distinctive=O blend=O of=O chickpeas=TT-POS ,=O carrots=TTT-POS and=O other=O vegetables=TTTT-POS and=O spices=TTTTT-POS .=O####Meat-phobes=O are=O in=O luck=O with=O the=O extraordinary=S veggie=O burger=O ,=O made=O from=O a=O distinctive=SS blend=O of=O chickpeas=O ,=O carrots=O and=O other=O vegetables=O and=O spices=O .=O
At peak times , the restaurant is overcrowded and tables are uncomfortably close .####At=O peak=O times=O ,=O the=O restaurant=O is=O overcrowded=O and=O tables=T-NEG are=O uncomfortably=O close=O .=O####At=O peak=O times=O ,=O the=O restaurant=O is=O overcrowded=O and=O tables=O are=O uncomfortably=S close=S .=O
The service was on point - what else you would expect from a Ritz ?####The=O service=T-POS was=O on=O point=O -=O what=O else=O you=O would=O expect=O from=O a=O Ritz=O ?=O####The=O service=O was=O on=S point=S -=O what=O else=O you=O would=O expect=O from=O a=O Ritz=O ?=O
Menus feature seasonal picks , like sweet corn-foie gras brulee .####Menus=T-NEU feature=O seasonal=O picks=O ,=O like=O sweet=O corn-foie=O gras=O brulee=O .=O####Menus=O feature=O seasonal=S picks=O ,=O like=O sweet=O corn-foie=O gras=O brulee=O .=O
Innovations are just as assured , from the simple Carinthia cheese ravioli with wild mushrooms to the caviar-topped sturgeon , beautifully matched with a bright green spinach-vodka sauce .####Innovations=O are=O just=O as=O assured=O ,=O from=O the=O simple=O Carinthia=T-POS cheese=T-POS ravioli=T-POS with=T-POS wild=T-POS mushrooms=T-POS to=O the=O caviar-topped=O sturgeon=O ,=O beautifully=O matched=O with=O a=O bright=O green=TT-POS spinach-vodka=TT-POS sauce=TT-POS .=O####Innovations=O are=O just=O as=O assured=O ,=O from=O the=O simple=S Carinthia=O cheese=O ravioli=O with=O wild=O mushrooms=O to=O the=O caviar-topped=O sturgeon=O ,=O beautifully=O matched=O with=O a=O bright=SS green=O spinach-vodka=O sauce=O .=O
And these are not small , wimpy fast food type burgers - these are real , full sized patties .####And=O these=O are=O not=O small=O ,=O wimpy=O fast=O food=O type=O burgers=T-POS -=O these=O are=O real=O ,=O full=O sized=O patties=TT-POS .=O####And=O these=O are=O not=O small=S ,=O wimpy=S fast=S food=S type=S burgers=O -=O these=O are=O real=SS ,=O full=SS sized=SS patties=O .=O
There restaurant is very casual , but perfect for lunch , and their delivery service is always very fast .####There=O restaurant=O is=O very=O casual=O ,=O but=O perfect=O for=O lunch=T-NEU ,=O and=O their=O delivery=TT-POS service=TT-POS is=O always=O very=O fast=O .=O####There=O restaurant=O is=O very=O casual=O ,=O but=O perfect=S for=O lunch=O ,=O and=O their=O delivery=O service=O is=O always=O very=O fast=SS .=O
Chinatown definitely has better quality with cheaper prices .####Chinatown=O definitely=O has=O better=O quality=T-POS with=O cheaper=O prices=TT-POS .=O####Chinatown=O definitely=O has=O better=S quality=O with=O cheaper=SS prices=O .=O
Go with the specials , and stay away from the salmon .####Go=O with=O the=O specials=T-POS ,=O and=O stay=O away=O from=O the=O salmon=TT-NEG .=O####Go=S with=S the=O specials=O ,=O and=O stay=SS away=SS from=O the=O salmon=O .=O
The pastas were pretty good .####The=O pastas=T-POS were=O pretty=O good=O .=O####The=O pastas=O were=O pretty=O good=S .=O
Atmosphere is a bore .####Atmosphere=T-NEG is=O a=O bore=O .=O####Atmosphere=O is=O a=O bore=S .=O
The wait staff was very attentive and polite .####The=O wait=T-POS staff=T-POS was=O very=O attentive=O and=O polite=O .=O####The=O wait=O staff=O was=O very=O attentive=S and=O polite=S .=O
Great restaurant , and even greater food !####Great=O restaurant=O ,=O and=O even=O greater=O food=T-POS !=O####Great=O restaurant=O ,=O and=O even=O greater=S food=O !=O
The dishes are remarkably tasty and such a cozy and intimate place !####The=O dishes=T-POS are=O remarkably=O tasty=O and=O such=O a=O cozy=O and=O intimate=O place=TT-POS !=O####The=O dishes=O are=O remarkably=O tasty=S and=O such=O a=O cozy=SS and=O intimate=SS place=O !=O
I love the simplicity and respect which was given to the food , as well the staff was freindly and knowledgable .####I=O love=O the=O simplicity=O and=O respect=O which=O was=O given=O to=O the=O food=T-POS ,=O as=O well=O the=O staff=TT-POS was=O freindly=O and=O knowledgable=O .=O####I=O love=S the=O simplicity=S and=O respect=S which=O was=O given=O to=O the=O food=O ,=O as=O well=O the=O staff=O was=O freindly=SS and=O knowledgable=SS .=O
Service was good and so was the atmosphere .####Service=T-POS was=O good=O and=O so=O was=O the=O atmosphere=TT-POS .=O####Service=O was=O good=S and=O so=O was=O the=O atmosphere=O .=O
MY date and I both ordered the Branzini and both felt the fish was very average .####MY=O date=O and=O I=O both=O ordered=O the=O Branzini=T-NEU and=O both=O felt=O the=O fish=TT-NEG was=O very=O average=O .=O####MY=O date=O and=O I=O both=O ordered=O the=O Branzini=O and=O both=O felt=O the=O fish=O was=O very=O average=S .=O
The food was good , the service prompt , and the price very reasonable .####The=O food=T-POS was=O good=O ,=O the=O service=TT-POS prompt=O ,=O and=O the=O price=TTT-POS very=O reasonable=O .=O####The=O food=O was=O good=S ,=O the=O service=O prompt=SS ,=O and=O the=O price=O very=O reasonable=SSS .=O
Wonderful menu , warm inviting ambiance , great service the FOOD keeps me coming back !####Wonderful=O menu=T-POS ,=O warm=O inviting=O ambiance=TT-POS ,=O great=O service=TTT-POS the=O FOOD=O keeps=O me=O coming=O back=O !=O####Wonderful=S menu=O ,=O warm=SS inviting=SS ambiance=O ,=O great=SSS service=O the=O FOOD=O keeps=O me=O coming=O back=O !=O
Great food , good wine and an excellent host .####Great=O food=T-POS ,=O good=O wine=TT-POS and=O an=O excellent=O host=TTT-POS .=O####Great=S food=O ,=O good=SS wine=O and=O an=O excellent=SSS host=O .=O
Pizzas were excellent in addition to appetizers and main courses .####Pizzas=T-POS were=O excellent=O in=O addition=O to=O appetizers=O and=O main=O courses=O .=O####Pizzas=O were=O excellent=S in=O addition=O to=O appetizers=O and=O main=O courses=O .=O
Definitely try the calamari , any pasta , or even the Sliced steak entree .####Definitely=O try=O the=O calamari=T-POS ,=O any=O pasta=TT-POS ,=O or=O even=O the=O Sliced=TTT-POS steak=TTT-POS entree=TTT-POS .=O####Definitely=O try=S the=O calamari=O ,=O any=O pasta=O ,=O or=O even=O the=O Sliced=O steak=O entree=O .=O
The caeser salad was great .####The=O caeser=T-POS salad=T-POS was=O great=O .=O####The=O caeser=O salad=O was=O great=S .=O
The fried calamari was even better !####The=O fried=T-POS calamari=T-POS was=O even=O better=O !=O####The=O fried=O calamari=O was=O even=O better=S !=O
The atmosphere was nice but it was a little too dark .####The=O atmosphere=T-POS was=O nice=O but=O it=O was=O a=O little=O too=O dark=O .=O####The=O atmosphere=O was=O nice=S but=O it=O was=O a=O little=O too=S dark=S .=O
The food was good overall .####The=O food=T-POS was=O good=O overall=O .=O####The=O food=O was=O good=S overall=O .=O
The food was outstanding and the service was tops .####The=O food=T-POS was=O outstanding=O and=O the=O service=TT-POS was=O tops=O .=O####The=O food=O was=O outstanding=S and=O the=O service=O was=O tops=SS .=O
The portions are very large and the service is fantastic ! !####The=O portions=T-POS are=O very=O large=O and=O the=O service=TT-POS is=O fantastic=O !=O !=O####The=O portions=O are=O very=O large=S and=O the=O service=O is=O fantastic=SS !=O !=O
I recomend the chicken milanese .####I=O recomend=O the=O chicken=T-POS milanese=T-POS .=O####I=O recomend=S the=O chicken=O milanese=O .=O
excellent tapas at great prices , romantic , small but not overly crowed , excellent####excellent=O tapas=T-POS at=O great=O prices=TT-POS ,=O romantic=O ,=O small=O but=O not=O overly=O crowed=O ,=O excellent=O####excellent=S tapas=O at=O great=SS prices=O ,=O romantic=O ,=O small=O but=O not=O overly=O crowed=O ,=O excellent=O
The service is a quite slow , but friendly .####The=O service=T-POS is=O a=O quite=O slow=O ,=O but=O friendly=O .=O####The=O service=O is=O a=O quite=O slow=S ,=O but=O friendly=S .=O
The chocolate raspberry cake is heavenly -- not too sweet , but full of flavor .####The=O chocolate=T-POS raspberry=T-POS cake=T-POS is=O heavenly=O --=O not=O too=O sweet=O ,=O but=O full=O of=O flavor=TT-POS .=O####The=O chocolate=O raspberry=O cake=O is=O heavenly=S --=O not=S too=S sweet=S ,=O but=O full=SS of=O flavor=O .=O
Our waiter was helpful and charming , the food was perfect , and the wine was good , too .####Our=O waiter=T-POS was=O helpful=O and=O charming=O ,=O the=O food=TT-POS was=O perfect=O ,=O and=O the=O wine=TTT-POS was=O good=O ,=O too=O .=O####Our=O waiter=O was=O helpful=S and=O charming=S ,=O the=O food=O was=O perfect=SS ,=O and=O the=O wine=O was=O good=SSS ,=O too=O .=O
Best hot dogs in the tri-state area .####Best=O hot=T-POS dogs=T-POS in=O the=O tri-state=O area=O .=O####Best=S hot=O dogs=O in=O the=O tri-state=O area=O .=O
The service was very attentive and very generous .####The=O service=T-POS was=O very=O attentive=O and=O very=O generous=O .=O####The=O service=O was=O very=O attentive=S and=O very=O generous=S .=O
We had tons of great food , wine , and desserts .####We=O had=O tons=O of=O great=O food=T-POS ,=O wine=TT-POS ,=O and=O desserts=TTT-POS .=O####We=O had=O tons=O of=O great=S food=O ,=O wine=O ,=O and=O desserts=O .=O
Really Lovely dining experience in the midst of buzzing midtown area .####Really=O Lovely=O dining=T-POS experience=T-POS in=O the=O midst=O of=O buzzing=O midtown=O area=O .=O####Really=O Lovely=S dining=O experience=O in=O the=O midst=O of=O buzzing=O midtown=O area=O .=O
The food really is n't very good and the service is terrible .####The=O food=T-NEG really=O is=O n't=O very=O good=O and=O the=O service=TT-NEG is=O terrible=O .=O####The=O food=O really=O is=S n't=S very=S good=S and=O the=O service=O is=O terrible=SS .=O
Not only do they have the best escargot in town , they always try to accomodate our toddler .####Not=O only=O do=O they=O have=O the=O best=O escargot=T-POS in=O town=O ,=O they=O always=O try=O to=O accomodate=O our=O toddler=O .=O####Not=O only=O do=O they=O have=O the=O best=S escargot=O in=O town=O ,=O they=O always=O try=O to=O accomodate=O our=O toddler=O .=O
The Deco and ambiance was really romantic .####The=O Deco=T-POS and=O ambiance=TT-POS was=O really=O romantic=O .=O####The=O Deco=O and=O ambiance=O was=O really=O romantic=S .=O
Just go in and sample the greatest french food west of Daniel .####Just=O go=O in=O and=O sample=O the=O greatest=O french=T-POS food=T-POS west=O of=O Daniel=O .=O####Just=O go=O in=O and=O sample=O the=O greatest=S french=O food=O west=O of=O Daniel=O .=O
Finally a curry that I can eat , enjoy and not suffer from gastritis from 3 hours later .####Finally=O a=O curry=T-POS that=O I=O can=O eat=O ,=O enjoy=O and=O not=O suffer=O from=O gastritis=O from=O 3=O hours=O later=O .=O####Finally=O a=O curry=O that=O I=O can=O eat=O ,=O enjoy=S and=O not=O suffer=O from=O gastritis=O from=O 3=O hours=O later=O .=O
All are GREAT - poori , naan , paratha all FRESH .####All=O are=O GREAT=O -=O poori=T-POS ,=O naan=TT-POS ,=O paratha=TTT-POS all=O FRESH=O .=O####All=O are=O GREAT=S -=O poori=O ,=O naan=O ,=O paratha=O all=O FRESH=SSS .=O
Try the homemade breads .####Try=O the=O homemade=T-POS breads=T-POS .=O####Try=S the=O homemade=O breads=O .=O
This place has beautiful sushi , and it 's delicious CHEAP .####This=O place=O has=O beautiful=O sushi=T-POS ,=O and=O it=O 's=O delicious=O CHEAP=O .=O####This=O place=O has=O beautiful=S sushi=O ,=O and=O it=O 's=O delicious=S CHEAP=S .=O
It also has lots of other Korean dishes that are affordable and just as yummy .####It=O also=O has=O lots=O of=O other=O Korean=T-POS dishes=T-POS that=O are=O affordable=O and=O just=O as=O yummy=O .=O####It=O also=O has=O lots=O of=O other=O Korean=O dishes=O that=O are=O affordable=S and=O just=O as=O yummy=S .=O
Not only was the waiter efficient and courteous , but also extremely helpful .####Not=O only=O was=O the=O waiter=T-POS efficient=O and=O courteous=O ,=O but=O also=O extremely=O helpful=O .=O####Not=O only=O was=O the=O waiter=O efficient=S and=O courteous=O ,=O but=O also=O extremely=O helpful=S .=O
This place is classy , chic , the service is warm and hospitable , and the food is outstanding .####This=O place=T-POS is=O classy=O ,=O chic=O ,=O the=O service=TT-POS is=O warm=O and=O hospitable=O ,=O and=O the=O food=TTT-POS is=O outstanding=O .=O####This=O place=O is=O classy=S ,=O chic=S ,=O the=O service=O is=O warm=SS and=O hospitable=SS ,=O and=O the=O food=O is=O outstanding=SSS .=O
Great burgers , grilled cheeses and french fries .####Great=O burgers=T-POS ,=O grilled=TT-POS cheeses=TT-POS and=O french=TTT-POS fries=TTT-POS .=O####Great=S burgers=O ,=O grilled=O cheeses=O and=O french=O fries=O .=O
The Yellowfin Tuna and Calf 's liver are my favorites !####The=O Yellowfin=T-POS Tuna=T-POS and=O Calf=O 's=O liver=O are=O my=O favorites=O !=O####The=O Yellowfin=O Tuna=O and=O Calf=O 's=O liver=O are=O my=O favorites=S !=O
Sushi so fresh that it crunches in your mouth .####Sushi=T-POS so=O fresh=O that=O it=O crunches=O in=O your=O mouth=O .=O####Sushi=O so=O fresh=S that=O it=O crunches=O in=O your=O mouth=O .=O
But make sure you have enough room on your credit card as the bill will leave a big dent in your wallet .####But=O make=O sure=O you=O have=O enough=O room=O on=O your=O credit=O card=O as=O the=O bill=T-NEG will=O leave=O a=O big=O dent=O in=O your=O wallet=O .=O####But=O make=O sure=O you=O have=O enough=O room=O on=O your=O credit=O card=O as=O the=O bill=O will=O leave=O a=O big=S dent=O in=O your=O wallet=O .=O
Not only was the sushi fresh , they also served other entrees allowed each guest something to choose from and we all left happy ( try the duck !####Not=O only=O was=O the=O sushi=T-POS fresh=O ,=O they=O also=O served=O other=O entrees=O allowed=O each=O guest=O something=O to=O choose=O from=O and=O we=O all=O left=O happy=O (=O try=O the=O duck=TT-POS !=O####Not=O only=O was=O the=O sushi=O fresh=S ,=O they=O also=O served=O other=O entrees=O allowed=O each=O guest=O something=O to=O choose=O from=O and=O we=O all=O left=O happy=O (=O try=SS the=O duck=O !=O
good variety but nothing surprising .####good=O variety=T-POS but=O nothing=O surprising=O .=O####good=S variety=O but=O nothing=O surprising=O .=O
No green beans , no egg , no anchovy dressing , no nicoise olives , no red onion .####No=O green=T-NEU beans=T-NEU ,=O no=O egg=TT-NEU ,=O no=O anchovy=TTT-NEU dressing=TTT-NEU ,=O no=O nicoise=TTTT-NEU olives=TTTT-NEU ,=O no=O red=TTTTT-NEU onion=TTTTT-NEU .=O####No=S green=O beans=O ,=O no=SS egg=O ,=O no=SSS anchovy=O dressing=O ,=O no=SSSS nicoise=O olives=O ,=O no=SSSSS red=O onion=O .=O
Thick fries , meaty chili and stuffed baked potatoes round out a menu that includes a cool , ultra-thick chocolate Frosty .####Thick=O fries=T-NEU ,=O meaty=O chili=O and=O stuffed=O baked=O potatoes=O round=O out=O a=O menu=O that=O includes=O a=O cool=O ,=O ultra-thick=O chocolate=TT-POS Frosty=TT-POS .=O####Thick=S fries=O ,=O meaty=O chili=O and=O stuffed=O baked=O potatoes=O round=O out=O a=O menu=O that=O includes=O a=O cool=SS ,=O ultra-thick=SS chocolate=O Frosty=O .=O
Good cake BUT : it was not the best cake i 've ever had , and definately not worth standing outside on the sidewalk being herded like cattle by indifferent and overworked employees .####Good=O cake=T-POS BUT=O :=O it=O was=O not=O the=O best=O cake=O i=O 've=O ever=O had=O ,=O and=O definately=O not=O worth=O standing=O outside=O on=O the=O sidewalk=O being=O herded=O like=O cattle=O by=O indifferent=O and=O overworked=O employees=O .=O####Good=S cake=O BUT=O :=O it=O was=O not=O the=O best=O cake=O i=O 've=O ever=O had=O ,=O and=O definately=O not=S worth=S standing=S outside=S on=O the=O sidewalk=O being=O herded=O like=O cattle=O by=O indifferent=O and=O overworked=O employees=O .=O
The homage to India is most evident in the delectable roti canai appetizer , a fried pancake served with pungent curry dipping sauce , while the mango chicken offers a surprisingly sophisticated , fresh take on sweet-and-sour .####The=O homage=O to=O India=O is=O most=O evident=O in=O the=O delectable=O roti=T-POS canai=T-POS appetizer=T-POS ,=O a=O fried=O pancake=O served=O with=O pungent=O curry=O dipping=O sauce=O ,=O while=O the=O mango=TT-POS chicken=TT-POS offers=O a=O surprisingly=O sophisticated=O ,=O fresh=O take=O on=O sweet-and-sour=O .=O####The=O homage=O to=O India=O is=O most=O evident=O in=O the=O delectable=S roti=O canai=O appetizer=O ,=O a=O fried=O pancake=O served=O with=O pungent=O curry=O dipping=O sauce=O ,=O while=O the=O mango=O chicken=O offers=O a=O surprisingly=SS sophisticated=SS ,=O fresh=SS take=O on=O sweet-and-sour=O .=O
The ground chickpea soup we sampled as a starter tasted somewhat thin .####The=O ground=T-NEG chickpea=T-NEG soup=T-NEG we=O sampled=O as=O a=O starter=TT-NEU tasted=O somewhat=O thin=O .=O####The=O ground=O chickpea=O soup=O we=O sampled=O as=O a=O starter=O tasted=O somewhat=O thin=S .=O
The service , however , is a peg or two below the quality of food ( horrible bartenders ) , and the clientele , for the most part , are rowdy , loud-mouthed commuters ( this could explain the bad attitudes from the staff ) getting loaded for an AC/DC concert or a Knicks game .####The=O service=T-NEG ,=O however=O ,=O is=O a=O peg=O or=O two=O below=O the=O quality=O of=O food=O (=O horrible=O bartenders=TT-NEG )=O ,=O and=O the=O clientele=TTT-NEG ,=O for=O the=O most=O part=O ,=O are=O rowdy=O ,=O loud-mouthed=O commuters=O (=O this=O could=O explain=O the=O bad=O attitudes=O from=O the=O staff=TTTT-NEG )=O getting=O loaded=O for=O an=O AC/DC=O concert=O or=O a=O Knicks=O game=O .=O####The=O service=O ,=O however=O ,=O is=O a=O peg=O or=O two=O below=S the=O quality=O of=O food=O (=O horrible=SS bartenders=O )=O ,=O and=O the=O clientele=O ,=O for=O the=O most=O part=O ,=O are=O rowdy=SSS ,=O loud-mouthed=SSS commuters=O (=O this=O could=O explain=O the=O bad=SSSS attitudes=O from=O the=O staff=O )=O getting=O loaded=O for=O an=O AC/DC=O concert=O or=O a=O Knicks=O game=O .=O
If you 're in the neighborhood , definitely stop by for a great meal .####If=O you=O 're=O in=O the=O neighborhood=O ,=O definitely=O stop=O by=O for=O a=O great=O meal=T-POS .=O####If=O you=O 're=O in=O the=O neighborhood=O ,=O definitely=O stop=O by=O for=O a=O great=S meal=O .=O
Although small , it has beautiful ambience , excellent food ( the catfish is delicious - if ya do n't mind it a lil salty ) and attentive service .####Although=O small=O ,=O it=O has=O beautiful=O ambience=T-POS ,=O excellent=O food=TT-POS (=O the=O catfish=TTT-POS is=O delicious=O -=O if=O ya=O do=O n't=O mind=O it=O a=O lil=O salty=O )=O and=O attentive=O service=TTTT-POS .=O####Although=O small=O ,=O it=O has=O beautiful=S ambience=O ,=O excellent=SS food=O (=O the=O catfish=O is=O delicious=SSS -=O if=O ya=O do=O n't=O mind=O it=O a=O lil=O salty=SSS )=O and=O attentive=SSSS service=O .=O
Stick to the items the place does best , brisket , ribs , wings , cajun shrimp is good , not great .####Stick=O to=O the=O items=O the=O place=O does=O best=O ,=O brisket=T-POS ,=O ribs=TT-POS ,=O wings=TTT-POS ,=O cajun=TTTT-NEU shrimp=TTTT-NEU is=O good=O ,=O not=O great=O .=O####Stick=O to=O the=O items=O the=O place=O does=O best=O ,=O brisket=O ,=O ribs=O ,=O wings=O ,=O cajun=O shrimp=O is=O good=S ,=O not=O great=O .=O
Hip boutiques and bars on Ludlow add to the artsy , laid-back atmosphere at this Israeli-style takeout and eat-in burger joint .####Hip=O boutiques=O and=O bars=O on=O Ludlow=O add=O to=O the=O artsy=O ,=O laid-back=O atmosphere=T-POS at=O this=O Israeli-style=O takeout=O and=O eat-in=O burger=O joint=O .=O####Hip=O boutiques=O and=O bars=O on=O Ludlow=O add=O to=O the=O artsy=S ,=O laid-back=S atmosphere=O at=O this=O Israeli-style=O takeout=O and=O eat-in=O burger=O joint=O .=O
My Chelsea 's impressive and creative menu includes modern , Westernized Japanese dishes such as Foie Gras Unagi Napolean , Jap style hamburger steak , spicy cod roe spaghetti , black cod with miso base , and rack of lamb in black truffle sauce , to name a few .####My=O Chelsea=O 's=O impressive=O and=O creative=O menu=T-POS includes=O modern=O ,=O Westernized=O Japanese=TT-NEU dishes=TT-NEU such=O as=O Foie=TTT-NEU Gras=TTT-NEU Unagi=TTT-NEU Napolean=TTT-NEU ,=O Jap=TTTT-NEU style=TTTT-NEU hamburger=TTTT-NEU steak=TTTT-NEU ,=O spicy=TTTTT-NEU cod=TTTTT-NEU roe=TTTTT-NEU spaghetti=TTTTT-NEU ,=O black=TTTTTT-NEU cod=TTTTTT-NEU with=TTTTTT-NEU miso=TTTTTT-NEU base=TTTTTT-NEU ,=O and=O rack=TTTTTTT-NEU of=TTTTTTT-NEU lamb=TTTTTTT-NEU in=TTTTTTT-NEU black=TTTTTTT-NEU truffle=TTTTTTT-NEU sauce=TTTTTTT-NEU ,=O to=O name=O a=O few=O .=O####My=O Chelsea=O 's=O impressive=S and=O creative=S menu=O includes=O modern=SS ,=O Westernized=SS Japanese=O dishes=O such=O as=O Foie=O Gras=O Unagi=O Napolean=O ,=O Jap=O style=O hamburger=O steak=O ,=O spicy=O cod=O roe=O spaghetti=O ,=O black=O cod=O with=O miso=O base=O ,=O and=O rack=O of=O lamb=O in=O black=O truffle=O sauce=O ,=O to=O name=O a=O few=O .=O
His food is excellent ( and not expensive by NYC standards- no entrees over $ 30 , most appetizers $ 12 to 14 ) .####His=O food=T-POS is=O excellent=O (=O and=O not=O expensive=O by=O NYC=O standards-=O no=O entrees=O over=O $=O 30=O ,=O most=O appetizers=TT-POS $=O 12=O to=O 14=O )=O .=O####His=O food=O is=O excellent=S (=O and=O not=SS expensive=SS by=O NYC=O standards-=O no=O entrees=O over=O $=O 30=O ,=O most=O appetizers=O $=O 12=O to=O 14=O )=O .=O
The food is consistant and good but how it got name Best Diner In Manhattan is beyond me .####The=O food=T-POS is=O consistant=O and=O good=O but=O how=O it=O got=O name=O Best=O Diner=O In=O Manhattan=O is=O beyond=O me=O .=O####The=O food=O is=O consistant=S and=O good=S but=O how=O it=O got=O name=O Best=O Diner=O In=O Manhattan=O is=O beyond=O me=O .=O
The pasta primavera was outstanding as well , lots of fresh veggies .####The=O pasta=T-POS primavera=T-POS was=O outstanding=O as=O well=O ,=O lots=O of=O fresh=TT-POS veggies=TT-POS .=O####The=O pasta=O primavera=O was=O outstanding=S as=O well=O ,=O lots=SS of=O fresh=O veggies=O .=O
do n't get me wrong - sushi was good , just not fantastic .####do=O n't=O get=O me=O wrong=O -=O sushi=T-POS was=O good=O ,=O just=O not=O fantastic=O .=O####do=O n't=O get=O me=O wrong=O -=O sushi=O was=O good=S ,=O just=O not=S fantastic=S .=O
Been to the one in Brooklyn for over 25 years , now I dont have to go over the bridge for the best pizza ... .Hanx####Been=O to=O the=O one=O in=O Brooklyn=O for=O over=O 25=O years=O ,=O now=O I=O dont=O have=O to=O go=O over=O the=O bridge=O for=O the=O best=O pizza=T-POS ...=O .Hanx=O####Been=O to=O the=O one=O in=O Brooklyn=O for=O over=O 25=O years=O ,=O now=O I=O dont=O have=O to=O go=O over=O the=O bridge=O for=O the=O best=S pizza=O ...=O .Hanx=O
Had dinner here on a Friday and the food was great .####Had=O dinner=O here=O on=O a=O Friday=O and=O the=O food=T-POS was=O great=O .=O####Had=O dinner=O here=O on=O a=O Friday=O and=O the=O food=O was=O great=S .=O
We recently spent New Year 's Eve at the restaurant , and had a great experience , from the wine to the dessert menu .####We=O recently=O spent=O New=O Year=O 's=O Eve=O at=O the=O restaurant=O ,=O and=O had=O a=O great=O experience=O ,=O from=O the=O wine=T-POS to=O the=O dessert=TT-POS menu=TT-POS .=O####We=O recently=O spent=O New=O Year=O 's=O Eve=O at=O the=O restaurant=O ,=O and=O had=O a=O great=S experience=O ,=O from=O the=O wine=O to=O the=O dessert=O menu=O .=O
Highly recommended ... As stated , I have n't dined *in* the restaurant but stopped by there to pick up takeout and it seems a very relaxing place ; also , the bar looks nice .####Highly=O recommended=O ...=O As=O stated=O ,=O I=O have=O n't=O dined=O *in*=O the=O restaurant=O but=O stopped=O by=O there=O to=O pick=O up=O takeout=O and=O it=O seems=O a=O very=O relaxing=O place=T-POS ;=O also=O ,=O the=O bar=TT-POS looks=O nice=O .=O####Highly=O recommended=O ...=O As=O stated=O ,=O I=O have=O n't=O dined=O *in*=O the=O restaurant=O but=O stopped=O by=O there=O to=O pick=O up=O takeout=O and=O it=O seems=O a=O very=O relaxing=S place=O ;=O also=O ,=O the=O bar=O looks=O nice=SS .=O
The ambiance was fine , a little loud but still nice and romantic .####The=O ambiance=T-POS was=O fine=O ,=O a=O little=O loud=O but=O still=O nice=O and=O romantic=O .=O####The=O ambiance=O was=O fine=S ,=O a=O little=O loud=S but=O still=O nice=S and=O romantic=S .=O
but , the filet mignon was not very good at all cocktail hour includes free appetizers ( nice non-sushi selection ) .####but=O ,=O the=O filet=T-NEG mignon=T-NEG was=O not=O very=O good=O at=O all=O cocktail=O hour=O includes=O free=O appetizers=TTT-POS (=O nice=O non-sushi=TT-POS selection=TT-POS )=O .=O####but=O ,=O the=O filet=O mignon=O was=O not=S very=S good=S at=O all=O cocktail=O hour=O includes=O free=SSS appetizers=O (=O nice=SS non-sushi=O selection=O )=O .=O
Can be a bit busy around peak times because of the size .####Can=O be=O a=O bit=O busy=O around=O peak=O times=O because=O of=O the=O size=T-NEG .=O####Can=O be=O a=O bit=O busy=S around=O peak=O times=O because=O of=O the=O size=O .=O
I was on jury duty , rode my bike up Centre Street on my lunch break and came across this great little place with awesome chicken tacos and Hibiscus lemonade .####I=O was=O on=O jury=O duty=O ,=O rode=O my=O bike=O up=O Centre=O Street=O on=O my=O lunch=O break=O and=O came=O across=O this=O great=O little=O place=TTT-POS with=O awesome=O chicken=T-POS tacos=T-POS and=O Hibiscus=TT-POS lemonade=TT-POS .=O####I=O was=O on=O jury=O duty=O ,=O rode=O my=O bike=O up=O Centre=O Street=O on=O my=O lunch=O break=O and=O came=O across=O this=O great=SSS little=O place=O with=O awesome=S chicken=O tacos=O and=O Hibiscus=O lemonade=O .=O
good place to hang out during the day after shopping or to grab a simple soup or classic french dish over a glass of wine .####good=O place=T-POS to=O hang=O out=O during=O the=O day=O after=O shopping=O or=O to=O grab=O a=O simple=O soup=TT-NEU or=O classic=O french=TTT-NEU dish=TTT-NEU over=O a=O glass=O of=O wine=O .=O####good=S place=O to=O hang=O out=O during=O the=O day=O after=O shopping=O or=O to=O grab=O a=O simple=SS soup=O or=O classic=SSS french=O dish=O over=O a=O glass=O of=O wine=O .=O
Very nice touch that very much fits the place .####Very=O nice=O touch=O that=O very=O much=O fits=O the=O place=T-POS .=O####Very=O nice=S touch=O that=O very=O much=O fits=O the=O place=O .=O
However , there is just something so great about being outdoors , in great landscaping , enjoying a casual drink that makes going to this place worthwhile .####However=O ,=O there=O is=O just=O something=O so=O great=O about=O being=O outdoors=TT-POS ,=O in=O great=O landscaping=O ,=O enjoying=O a=O casual=T-POS drink=T-POS that=O makes=O going=O to=O this=O place=O worthwhile=O .=O####However=O ,=O there=O is=O just=O something=O so=O great=SS about=O being=O outdoors=O ,=O in=O great=O landscaping=O ,=O enjoying=S a=O casual=O drink=O that=O makes=O going=O to=O this=O place=O worthwhile=O .=O
The comments about fried foods is correct ( below ) but the other dishes , including the lamb entree and many of the salads ( avocado shrimp ) were quite good .####The=O comments=O about=O fried=O foods=O is=O correct=O (=O below=O )=O but=O the=O other=O dishes=T-POS ,=O including=O the=O lamb=TT-POS entree=TT-POS and=O many=O of=O the=O salads=O (=O avocado=O shrimp=O )=O were=O quite=O good=O .=O####The=O comments=O about=O fried=O foods=O is=O correct=O (=O below=O )=O but=O the=O other=O dishes=O ,=O including=O the=O lamb=O entree=O and=O many=O of=O the=O salads=O (=O avocado=O shrimp=O )=O were=O quite=O good=S .=O
Slow service , but when you 're hanging around with groups of 10 or 20 , who really notices ?####Slow=O service=T-NEG ,=O but=O when=O you=O 're=O hanging=O around=O with=O groups=O of=O 10=O or=O 20=O ,=O who=O really=O notices=O ?=O####Slow=S service=O ,=O but=O when=O you=O 're=O hanging=O around=O with=O groups=O of=O 10=O or=O 20=O ,=O who=O really=O notices=O ?=O
The sauce is excellent ( very fresh ) with dabs of real mozzarella .####The=O sauce=T-POS is=O excellent=O (=O very=O fresh=O )=O with=O dabs=O of=O real=O mozzarella=O .=O####The=O sauce=O is=O excellent=S (=O very=O fresh=S )=O with=O dabs=O of=O real=O mozzarella=O .=O
Do n't ever bother - the drinks were awful , but it was the people who work there that really made this the worst experience at dining .####Do=O n't=O ever=O bother=O -=O the=O drinks=T-NEG were=O awful=O ,=O but=O it=O was=O the=O people=TT-NEG who=O work=O there=O that=O really=O made=O this=O the=O worst=O experience=O at=O dining=TTT-NEG .=O####Do=O n't=O ever=O bother=O -=O the=O drinks=O were=O awful=S ,=O but=O it=O was=O the=O people=O who=O work=O there=O that=O really=O made=O this=O the=O worst=SS experience=O at=O dining=O .=O
The room is a little plain , but it 's difficult to make such a small place exciting and I would not suggest that as a reason not to go .####The=O room=T-NEG is=O a=O little=O plain=O ,=O but=O it=O 's=O difficult=O to=O make=O such=O a=O small=O place=O exciting=O and=O I=O would=O not=O suggest=O that=O as=O a=O reason=O not=O to=O go=O .=O####The=O room=O is=O a=O little=O plain=S ,=O but=O it=O 's=O difficult=O to=O make=O such=O a=O small=O place=O exciting=O and=O I=O would=O not=O suggest=O that=O as=O a=O reason=O not=O to=O go=O .=O
Prices even outside of restaurant week were great .####Prices=T-POS even=O outside=O of=O restaurant=O week=O were=O great=O .=O####Prices=O even=O outside=O of=O restaurant=O week=O were=O great=S .=O
A small , outdoor eating area makes for a private , comfortable space to study alone or meet up with friends .####A=O small=O ,=O outdoor=TT-POS eating=TT-POS area=TT-POS makes=O for=O a=O private=O ,=O comfortable=O space=T-POS to=O study=O alone=O or=O meet=O up=O with=O friends=O .=O####A=O small=SS ,=O outdoor=O eating=O area=O makes=O for=O a=O private=S ,=O comfortable=S space=O to=O study=O alone=O or=O meet=O up=O with=O friends=O .=O
The best dessert , a chocolate and peanut butter tart , is n't particularly Hawaiian , but it 's a small world when it comes to sweets .####The=O best=O dessert=T-POS ,=O a=O chocolate=O and=O peanut=O butter=O tart=O ,=O is=O n't=O particularly=O Hawaiian=O ,=O but=O it=O 's=O a=O small=O world=O when=O it=O comes=O to=O sweets=O .=O####The=O best=S dessert=O ,=O a=O chocolate=O and=O peanut=O butter=O tart=O ,=O is=O n't=O particularly=O Hawaiian=O ,=O but=O it=O 's=O a=O small=O world=O when=O it=O comes=O to=O sweets=O .=O
for an appetizer , their calamari is a winner .####for=O an=O appetizer=T-NEU ,=O their=O calamari=TT-POS is=O a=O winner=O .=O####for=O an=O appetizer=O ,=O their=O calamari=O is=O a=O winner=S .=O
The room is a gorgeous , bi-level space and the long bar perfect for a drink .####The=O room=T-POS is=O a=O gorgeous=O ,=O bi-level=TT-POS space=TT-POS and=O the=O long=TTT-POS bar=TTT-POS perfect=O for=O a=O drink=O .=O####The=O room=O is=O a=O gorgeous=S ,=O bi-level=O space=O and=O the=O long=O bar=O perfect=SSS for=O a=O drink=O .=O
Two complaints- their appetizer selection stinks , it would be nice to get some mozzarella sticks on the menu .####Two=O complaints-=O their=O appetizer=T-NEG selection=T-NEG stinks=O ,=O it=O would=O be=O nice=O to=O get=O some=O mozzarella=O sticks=O on=O the=O menu=O .=O####Two=O complaints-=O their=O appetizer=O selection=O stinks=S ,=O it=O would=O be=O nice=O to=O get=O some=O mozzarella=O sticks=O on=O the=O menu=O .=O
I was especially impressed during the bday party when the waitstaff went above and beyond in helping me decorate and bring out a bday cake as well as offering prompt and friendly service to a 15 person party .####I=O was=O especially=O impressed=O during=O the=O bday=O party=O when=O the=O waitstaff=O went=O above=O and=O beyond=O in=O helping=O me=O decorate=O and=O bring=O out=O a=O bday=O cake=O as=O well=O as=O offering=O prompt=O and=O friendly=O service=T-POS to=O a=O 15=O person=O party=O .=O####I=O was=O especially=O impressed=O during=O the=O bday=O party=O when=O the=O waitstaff=O went=O above=O and=O beyond=O in=O helping=O me=O decorate=O and=O bring=O out=O a=O bday=O cake=O as=O well=O as=O offering=O prompt=S and=O friendly=S service=O to=O a=O 15=O person=O party=O .=O
The chicken and falafel platters were nondescript combinations with fresh leaf salad .####The=O chicken=T-NEU and=T-NEU falafel=T-NEU platters=T-NEU were=O nondescript=O combinations=O with=O fresh=O leaf=TT-NEU salad=TT-NEU .=O####The=O chicken=O and=O falafel=O platters=O were=O nondescript=S combinations=O with=O fresh=SS leaf=O salad=O .=O
several times and put up with the waiters ' bad manners , knowing that their job is n't easy .####several=O times=O and=O put=O up=O with=O the=O waiters=T-NEG '=O bad=O manners=O ,=O knowing=O that=O their=O job=O is=O n't=O easy=O .=O####several=O times=O and=O put=O up=O with=O the=O waiters=O '=O bad=S manners=O ,=O knowing=O that=O their=O job=O is=O n't=O easy=O .=O
The service is great ( maybe even borderline nagging but at least you get attention ) , the desserts are excellent and the coffee is so very good ...####The=O service=T-POS is=O great=O (=O maybe=O even=O borderline=O nagging=O but=O at=O least=O you=O get=O attention=O )=O ,=O the=O desserts=TT-POS are=O excellent=O and=O the=O coffee=TTT-POS is=O so=O very=O good=O ...=O####The=O service=O is=O great=S (=O maybe=O even=O borderline=O nagging=O but=O at=O least=O you=O get=O attention=O )=O ,=O the=O desserts=O are=O excellent=SS and=O the=O coffee=O is=O so=O very=O good=SSS ...=O
They are served on Focacchia bread and are to die for .####They=O are=O served=O on=O Focacchia=T-NEU bread=T-NEU and=O are=O to=O die=O for=O .=O####They=O are=O served=O on=O Focacchia=O bread=O and=O are=O to=O die=S for=S .=O
While the smoothies are a little big for me , the fresh juices are the best I have ever had !####While=O the=O smoothies=T-NEG are=O a=O little=O big=O for=O me=O ,=O the=O fresh=TT-POS juices=TT-POS are=O the=O best=O I=O have=O ever=O had=O !=O####While=O the=O smoothies=O are=O a=O little=O big=S for=O me=O ,=O the=O fresh=O juices=O are=O the=O best=SS I=O have=O ever=O had=O !=O
The food is just OKAY , and it 's almost not worth going unless you 're getting the pialla , which is the only dish that 's really good .####The=O food=T-POS is=O just=O OKAY=O ,=O and=O it=O 's=O almost=O not=O worth=O going=O unless=O you=O 're=O getting=O the=O pialla=TT-POS ,=O which=O is=O the=O only=O dish=TTT-POS that=O 's=O really=O good=O .=O####The=O food=O is=O just=O OKAY=S ,=O and=O it=O 's=O almost=O not=S worth=S going=S unless=O you=O 're=O getting=O the=O pialla=O ,=O which=O is=O the=O only=O dish=O that=O 's=O really=O good=SS .=O
The guac is fresh , yet lacking flavor , we like to add our fresh salsa into it .####The=O guac=T-POS is=O fresh=O ,=O yet=O lacking=O flavor=TT-NEG ,=O we=O like=O to=O add=O our=O fresh=O salsa=O into=O it=O .=O####The=O guac=O is=O fresh=S ,=O yet=O lacking=S flavor=O ,=O we=O like=O to=O add=O our=O fresh=O salsa=O into=O it=O .=O
The new menu has a few creative items , they were smart enough to keep some of the old favorites ( but they raised the prices ) , the staff is friendly most of the time , but I must agree with the person that wrote about their favorite words : No , ca n't , sorry ... , boy , they wo n't bend the rules for anyone .####The=O new=TTT-POS menu=TTT-POS has=O a=O few=O creative=O items=O ,=O they=O were=O smart=O enough=O to=O keep=O some=O of=O the=O old=O favorites=O (=O but=O they=O raised=O the=O prices=T-NEG )=O ,=O the=O staff=TT-POS is=O friendly=O most=O of=O the=O time=O ,=O but=O I=O must=O agree=O with=O the=O person=O that=O wrote=O about=O their=O favorite=O words=O :=O No=O ,=O ca=O n't=O ,=O sorry=O ...=O ,=O boy=O ,=O they=O wo=O n't=O bend=O the=O rules=O for=O anyone=O .=O####The=O new=O menu=O has=O a=O few=O creative=SSS items=O ,=O they=O were=O smart=O enough=O to=O keep=O some=O of=O the=O old=O favorites=O (=O but=O they=O raised=S the=O prices=O )=O ,=O the=O staff=O is=O friendly=SS most=O of=O the=O time=O ,=O but=O I=O must=O agree=O with=O the=O person=O that=O wrote=O about=O their=O favorite=O words=O :=O No=O ,=O ca=O n't=O ,=O sorry=O ...=O ,=O boy=O ,=O they=O wo=O n't=O bend=O the=O rules=O for=O anyone=O .=O
It ' only open for lunch but the food is so good !####It=O '=O only=O open=O for=O lunch=O but=O the=O food=T-POS is=O so=O good=O !=O####It=O '=O only=O open=O for=O lunch=O but=O the=O food=O is=O so=O good=S !=O
How can they survive serving mediocre food at exorbitant prices ? !####How=O can=O they=O survive=O serving=O mediocre=O food=T-NEU at=O exorbitant=O prices=TT-NEG ?=O !=O####How=O can=O they=O survive=O serving=O mediocre=S food=O at=O exorbitant=SS prices=O ?=O !=O
The food was mediocre and the service was severely slow .####The=O food=TT-NEU was=O mediocre=O and=O the=O service=T-NEG was=O severely=O slow=O .=O####The=O food=O was=O mediocre=SS and=O the=O service=O was=O severely=S slow=S .=O
i have eaten here on a different occasion - the food is mediocre for the prices .####i=O have=O eaten=O here=O on=O a=O different=O occasion=O -=O the=O food=T-NEU is=O mediocre=O for=O the=O prices=O .=O####i=O have=O eaten=O here=O on=O a=O different=O occasion=O -=O the=O food=O is=O mediocre=S for=O the=O prices=O .=O
I asked repeatedly what the status of the meal was and was pretty much grunted at by the unbelievably rude waiter .####I=O asked=O repeatedly=O what=O the=O status=O of=O the=O meal=O was=O and=O was=O pretty=O much=O grunted=O at=O by=O the=O unbelievably=O rude=O waiter=T-NEG .=O####I=O asked=O repeatedly=O what=O the=O status=O of=O the=O meal=O was=O and=O was=O pretty=O much=O grunted=O at=O by=O the=O unbelievably=O rude=S waiter=O .=O
Sweet Irish bartender is always happy and able to bring a smile to my friends a my face .####Sweet=O Irish=O bartender=T-POS is=O always=O happy=O and=O able=O to=O bring=O a=O smile=O to=O my=O friends=O a=O my=O face=O .=O####Sweet=S Irish=O bartender=O is=O always=O happy=S and=O able=O to=O bring=O a=O smile=O to=O my=O friends=O a=O my=O face=O .=O
Its good to go there for drinks if you do n't want to get drunk because you 'll be lucky if you can get one drink an hour the service is so bad .####Its=O good=O to=O go=O there=O for=O drinks=TT-NEU if=O you=O do=O n't=O want=O to=O get=O drunk=O because=O you=O 'll=O be=O lucky=O if=O you=O can=O get=O one=O drink=O an=O hour=O the=O service=T-NEG is=O so=O bad=O .=O####Its=O good=SS to=O go=O there=O for=O drinks=O if=O you=O do=O n't=O want=O to=O get=O drunk=O because=O you=O 'll=O be=O lucky=O if=O you=O can=O get=O one=O drink=O an=O hour=O the=O service=O is=O so=O bad=S .=O
Anyway , the owner was fake .####Anyway=O ,=O the=O owner=T-NEG was=O fake=O .=O####Anyway=O ,=O the=O owner=O was=O fake=S .=O
Owner is pleasant and entertaining .####Owner=T-POS is=O pleasant=O and=O entertaining=O .=O####Owner=O is=O pleasant=S and=O entertaining=S .=O
Creamy appetizers -- taramasalata , eggplant salad , and Greek yogurt ( with cuccumber , dill , and garlic ) taste excellent when on warm pitas .####Creamy=O appetizers=T-POS --=O taramasalata=TTT-POS ,=O eggplant=TTTT-POS salad=TTTT-POS ,=O and=O Greek=O yogurt=O (=O with=O cuccumber=O ,=O dill=O ,=O and=O garlic=O )=O taste=O excellent=O when=O on=O warm=O pitas=TT-NEU .=O####Creamy=S appetizers=O --=O taramasalata=O ,=O eggplant=O salad=O ,=O and=O Greek=O yogurt=O (=O with=O cuccumber=O ,=O dill=O ,=O and=O garlic=O )=O taste=O excellent=S when=O on=O warm=SS pitas=O .=O
