# Supplementary material for: External-knowledge enhanced dual encoder and contrastive learning for aspect sentiment triplet extraction
Source: PLoS One. 2026 Mar 12;21(3):e0340792. doi: 10.1371/journal.pone.0340792 (PMC12981519; doi:10.1371/journal.pone.0340792)
Supplement: S1 File — (ZIP) [file pone.0340792.s001.zip › ASTE-Data-V1-AAAI2020/14res/train.txt]

But the staff was so horrible to us .####But=O the=O staff=T-NEG was=O so=O horrible=O to=O us=O .=O####But=O the=O staff=O was=O so=O horrible=S to=O us=O .=O
To be completely fair , the only redeeming factor was the food , which was above average , but could n't make up for all the other deficiencies of Teodora .####To=O be=O completely=O fair=O ,=O the=O only=O redeeming=O factor=O was=O the=O food=T-POS ,=O which=O was=O above=O average=O ,=O but=O could=O n't=O make=O up=O for=O all=O the=O other=O deficiencies=O of=O Teodora=O .=O####To=O be=O completely=O fair=O ,=O the=O only=O redeeming=O factor=O was=O the=O food=O ,=O which=O was=O above=S average=S ,=O but=O could=O n't=O make=O up=O for=O all=O the=O other=O deficiencies=O of=O Teodora=O .=O
The food is uniformly exceptional , with a very capable kitchen which will proudly whip up whatever you feel like eating , whether it 's on the menu or not .####The=O food=T-POS is=O uniformly=O exceptional=O ,=O with=O a=O very=O capable=O kitchen=TT-POS which=O will=O proudly=O whip=O up=O whatever=O you=O feel=O like=O eating=O ,=O whether=O it=O 's=O on=O the=O menu=O or=O not=O .=O####The=O food=O is=O uniformly=O exceptional=S ,=O with=O a=O very=O capable=SS kitchen=O which=O will=O proudly=O whip=O up=O whatever=O you=O feel=O like=O eating=O ,=O whether=O it=O 's=O on=O the=O menu=O or=O not=O .=O
Our agreed favorite is the orrechiete with sausage and chicken ( usually the waiters are kind enough to split the dish in half so you get to sample both meats ) .####Our=O agreed=O favorite=O is=O the=O orrechiete=T-POS with=T-POS sausage=T-POS and=T-POS chicken=T-POS (=O usually=O the=O waiters=TT-POS are=O kind=O enough=O to=O split=O the=O dish=O in=O half=O so=O you=O get=O to=O sample=O both=O meats=O )=O .=O####Our=O agreed=O favorite=S is=O the=O orrechiete=O with=O sausage=O and=O chicken=O (=O usually=O the=O waiters=O are=O kind=SS enough=O to=O split=O the=O dish=O in=O half=O so=O you=O get=O to=O sample=O both=O meats=O )=O .=O
The Bagels have an outstanding taste with a terrific texture , both chewy yet not gummy .####The=O Bagels=T-POS have=O an=O outstanding=O taste=O with=O a=O terrific=O texture=O ,=O both=O chewy=O yet=O not=O gummy=O .=O####The=O Bagels=O have=O an=O outstanding=S taste=O with=O a=O terrific=S texture=O ,=O both=O chewy=S yet=O not=O gummy=S .=O
Nevertheless the food itself is pretty good .####Nevertheless=O the=O food=T-POS itself=O is=O pretty=O good=O .=O####Nevertheless=O the=O food=O itself=O is=O pretty=O good=S .=O
They did not have mayonnaise , forgot our toast , left out ingredients ( ie cheese in an omelet ) , below hot temperatures and the bacon was so over cooked it crumbled on the plate when you touched it .####They=O did=O not=O have=O mayonnaise=O ,=O forgot=O our=O toast=T-NEG ,=O left=O out=O ingredients=TTTT-NEG (=O ie=O cheese=TTT-NEU in=O an=O omelet=TTTTTT-NEU )=O ,=O below=O hot=O temperatures=O and=O the=O bacon=TT-NEG was=O so=O over=O cooked=O it=O crumbled=O on=O the=O plate=TTTTT-NEU when=O you=O touched=O it=O .=O####They=O did=O not=O have=O mayonnaise=O ,=O forgot=S our=O toast=O ,=O left=SSS out=SSS ingredients=O (=O ie=O cheese=O in=O an=O omelet=O )=O ,=O below=O hot=O temperatures=O and=O the=O bacon=O was=O so=O over=SS cooked=SS it=O crumbled=O on=O the=O plate=O when=O you=O touched=O it=O .=O
The design and atmosphere is just as good .####The=O design=T-POS and=O atmosphere=TT-POS is=O just=O as=O good=O .=O####The=O design=O and=O atmosphere=O is=O just=O as=O good=S .=O
The seats are uncomfortable if you are sitting against the wall on wooden benches .####The=O seats=T-NEG are=O uncomfortable=O if=O you=O are=O sitting=O against=O the=O wall=O on=O wooden=O benches=O .=O####The=O seats=O are=O uncomfortable=S if=O you=O are=O sitting=O against=O the=O wall=O on=O wooden=O benches=O .=O
My suggestion is to eat family style because you 'll want to try the other dishes .####My=O suggestion=O is=O to=O eat=T-POS family=T-POS style=T-POS because=O you=O 'll=O want=O to=O try=O the=O other=O dishes=O .=O####My=O suggestion=S is=O to=O eat=O family=O style=O because=O you=O 'll=O want=O to=O try=O the=O other=O dishes=O .=O
Best of all is the warm vibe , the owner is super friendly and service is fast .####Best=O of=O all=O is=O the=O warm=O vibe=T-POS ,=O the=O owner=TT-POS is=O super=O friendly=O and=O service=TTT-POS is=O fast=O .=O####Best=O of=O all=O is=O the=O warm=S vibe=O ,=O the=O owner=O is=O super=O friendly=SS and=O service=O is=O fast=SSS .=O
Faan 's got a great concept but a little rough on the delivery .####Faan=O 's=O got=O a=O great=O concept=O but=O a=O little=O rough=O on=O the=O delivery=T-NEG .=O####Faan=O 's=O got=O a=O great=O concept=O but=O a=O little=O rough=S on=O the=O delivery=O .=O
From the incredible food , to the warm atmosphere , to the friendly service , this downtown neighborhood spot does n't miss a beat .####From=O the=O incredible=O food=T-POS ,=O to=O the=O warm=O atmosphere=TT-POS ,=O to=O the=O friendly=O service=TTT-POS ,=O this=O downtown=O neighborhood=O spot=O does=O n't=O miss=O a=O beat=O .=O####From=O the=O incredible=S food=O ,=O to=O the=O warm=SS atmosphere=O ,=O to=O the=O friendly=SSS service=O ,=O this=O downtown=O neighborhood=O spot=O does=O n't=O miss=O a=O beat=O .=O
Great food at REASONABLE prices , makes for an evening that ca n't be beat !####Great=O food=T-POS at=O REASONABLE=O prices=TT-POS ,=O makes=O for=O an=O evening=O that=O ca=O n't=O be=O beat=O !=O####Great=S food=O at=O REASONABLE=SS prices=O ,=O makes=O for=O an=O evening=O that=O ca=O n't=O be=O beat=O !=O
this little place has a cute interior decor and affordable city prices .####this=O little=O place=O has=O a=O cute=O interior=T-POS decor=T-POS and=O affordable=O city=O prices=TT-POS .=O####this=O little=O place=O has=O a=O cute=S interior=O decor=O and=O affordable=SS city=O prices=O .=O
Two words : Free wine .####Two=O words=O :=O Free=O wine=T-POS .=O####Two=O words=O :=O Free=S wine=O .=O
The price is reasonable although the service is poor .####The=O price=T-POS is=O reasonable=O although=O the=O service=TT-NEG is=O poor=O .=O####The=O price=O is=O reasonable=S although=O the=O service=O is=O poor=SS .=O
The quantity is also very good , you will come out satisfied .####The=O quantity=T-POS is=O also=O very=O good=O ,=O you=O will=O come=O out=O satisfied=O .=O####The=O quantity=O is=O also=O very=O good=S ,=O you=O will=O come=O out=O satisfied=S .=O
The fried rice is amazing here .####The=O fried=T-POS rice=T-POS is=O amazing=O here=O .=O####The=O fried=O rice=O is=O amazing=S here=O .=O
Three courses - choices include excellent mussels , puff pastry goat cheese and salad with a delicious dressing , and a hanger steak au poivre that is out of this world .####Three=O courses=O -=O choices=O include=O excellent=O mussels=T-POS ,=O puff=TT-POS pastry=TT-POS goat=TT-POS cheese=TT-POS and=O salad=O with=O a=O delicious=O dressing=TTT-POS ,=O and=O a=O hanger=TTTT-POS steak=TTTT-POS au=TTTT-POS poivre=TTTT-POS that=O is=O out=O of=O this=O world=O .=O####Three=O courses=O -=O choices=O include=O excellent=S mussels=O ,=O puff=O pastry=O goat=O cheese=O and=O salad=O with=O a=O delicious=SSS dressing=O ,=O and=O a=O hanger=O steak=O au=O poivre=O that=O is=O out=SSSS of=SSSS this=SSSS world=SSSS .=O
The place is so cool and the service is prompt and curtious .####The=O place=TT-POS is=O so=O cool=O and=O the=O service=T-POS is=O prompt=O and=O curtious=O .=O####The=O place=O is=O so=O cool=SS and=O the=O service=O is=O prompt=S and=O curtious=S .=O
At the end you 're left with a mild broth with noodles that you can slurp out of a cup .####At=O the=O end=O you=O 're=O left=O with=O a=O mild=O broth=T-POS with=T-POS noodles=T-POS that=O you=O can=O slurp=O out=O of=O a=O cup=O .=O####At=O the=O end=O you=O 're=O left=O with=O a=O mild=S broth=O with=O noodles=O that=O you=O can=O slurp=O out=O of=O a=O cup=O .=O
I just wonder how you can have such a delicious meal for such little money .####I=O just=O wonder=O how=O you=O can=O have=O such=O a=O delicious=O meal=T-POS for=O such=O little=O money=TT-POS .=O####I=O just=O wonder=O how=O you=O can=O have=O such=O a=O delicious=S meal=O for=O such=O little=SS money=O .=O
The food was delicious but do not come here on a empty stomach .####The=O food=T-POS was=O delicious=O but=O do=O not=O come=O here=O on=O a=O empty=O stomach=O .=O####The=O food=O was=O delicious=S but=O do=O not=O come=O here=O on=O a=O empty=O stomach=O .=O
The wine list is excellent .####The=O wine=T-POS list=T-POS is=O excellent=O .=O####The=O wine=O list=O is=O excellent=S .=O
Ive been to many Thai restaurants in Manhattan before , and Toons is by far the best Thai food Ive had ( except for my mom 's of course ) .####Ive=O been=O to=O many=O Thai=O restaurants=O in=O Manhattan=O before=O ,=O and=O Toons=O is=O by=O far=O the=O best=O Thai=T-POS food=T-POS Ive=O had=O (=O except=O for=O my=O mom=O 's=O of=O course=O )=O .=O####Ive=O been=O to=O many=O Thai=O restaurants=O in=O Manhattan=O before=O ,=O and=O Toons=O is=O by=O far=O the=O best=S Thai=O food=O Ive=O had=O (=O except=O for=O my=O mom=O 's=O of=O course=O )=O .=O
This is a consistently great place to dine for lunch or dinner .####This=O is=O a=O consistently=O great=O place=O to=O dine=T-POS for=O lunch=O or=O dinner=O .=O####This=O is=O a=O consistently=O great=S place=O to=O dine=O for=O lunch=O or=O dinner=O .=O
Nice atmosphere , the service was very pleasant and the desert was good .####Nice=O atmosphere=T-POS ,=O the=O service=TT-POS was=O very=O pleasant=O and=O the=O desert=TTT-POS was=O good=O .=O####Nice=S atmosphere=O ,=O the=O service=O was=O very=O pleasant=SS and=O the=O desert=O was=O good=SSS .=O
Fabulous service , fantastic food , and a chilled out atmosphere and environment .####Fabulous=O service=T-POS ,=O fantastic=O food=TT-POS ,=O and=O a=O chilled=O out=O atmosphere=TTT-POS and=O environment=TTTT-POS .=O####Fabulous=S service=O ,=O fantastic=SS food=O ,=O and=O a=O chilled=SSS out=SSS atmosphere=O and=O environment=O .=O
I liked the beer selection !####I=O liked=O the=O beer=T-POS selection=T-POS !=O####I=O liked=S the=O beer=O selection=O !=O
Go here for a romantic dinner but not for an all out wow dining experience .####Go=O here=O for=O a=O romantic=O dinner=T-POS but=O not=O for=O an=O all=O out=O wow=O dining=TT-POS experience=O .=O####Go=O here=O for=O a=O romantic=S dinner=O but=O not=O for=O an=O all=O out=O wow=SS dining=O experience=O .=O
With the great variety on the menu , I eat here often and never get bored .####With=O the=O great=O variety=O on=O the=O menu=T-POS ,=O I=O eat=O here=O often=O and=O never=O get=O bored=O .=O####With=O the=O great=S variety=S on=O the=O menu=O ,=O I=O eat=O here=O often=O and=O never=O get=O bored=O .=O
The menu is very limited - i think we counted 4 or 5 entrees .####The=O menu=T-NEG is=O very=O limited=O -=O i=O think=O we=O counted=O 4=O or=O 5=O entrees=O .=O####The=O menu=O is=O very=O limited=S -=O i=O think=O we=O counted=O 4=O or=O 5=O entrees=O .=O
Not too crazy about their sake martini .####Not=O too=O crazy=O about=O their=O sake=T-NEG martini=T-NEG .=O####Not=O too=O crazy=S about=O their=O sake=O martini=O .=O
Great bagels , spreads and a good place to hang out in .####Great=O bagels=T-POS ,=O spreads=TT-POS and=O a=O good=O place=O to=O hang=O out=O in=O .=O####Great=S bagels=O ,=O spreads=O and=O a=O good=O place=O to=O hang=O out=O in=O .=O
The service varys from day to day- sometimes they 're very nice , and sometimes not .####The=O service=T-POS varys=O from=O day=O to=O day-=O sometimes=O they=O 're=O very=O nice=O ,=O and=O sometimes=O not=O .=O####The=O service=O varys=S from=O day=O to=O day-=O sometimes=O they=O 're=O very=O nice=O ,=O and=O sometimes=O not=O .=O
Unfortunately , the food is outstanding , but everything else about this restaurant is the pits .####Unfortunately=O ,=O the=O food=T-POS is=O outstanding=O ,=O but=O everything=O else=O about=O this=O restaurant=O is=O the=O pits=O .=O####Unfortunately=O ,=O the=O food=O is=O outstanding=S ,=O but=O everything=O else=O about=O this=O restaurant=O is=O the=O pits=O .=O
We always have a delicious meal and always leave feeling satisfied .####We=O always=O have=O a=O delicious=O meal=T-POS and=O always=O leave=O feeling=O satisfied=O .=O####We=O always=O have=O a=O delicious=S meal=O and=O always=O leave=O feeling=O satisfied=O .=O
First went here to enjoy their garden terrace .####First=O went=O here=O to=O enjoy=O their=O garden=T-POS terrace=T-POS .=O####First=O went=O here=O to=O enjoy=S their=O garden=O terrace=O .=O
The pizza was pretty good and huge .####The=O pizza=T-POS was=O pretty=O good=O and=O huge=O .=O####The=O pizza=O was=O pretty=O good=S and=O huge=S .=O
The cuisine from what I 've gathered is authentic Taiwanese , though its very different from what I 've been accustomed to in Taipei .####The=O cuisine=T-NEU from=O what=O I=O 've=O gathered=O is=O authentic=O Taiwanese=O ,=O though=O its=O very=O different=O from=O what=O I=O 've=O been=O accustomed=O to=O in=O Taipei=O .=O####The=O cuisine=O from=O what=O I=O 've=O gathered=O is=O authentic=O Taiwanese=O ,=O though=O its=O very=O different=S from=O what=O I=O 've=O been=O accustomed=O to=O in=O Taipei=O .=O
They are often crowded on the weekends but they are efficient and accurate with their service .####They=O are=O often=O crowded=O on=O the=O weekends=O but=O they=O are=O efficient=O and=O accurate=O with=O their=O service=T-POS .=O####They=O are=O often=O crowded=O on=O the=O weekends=O but=O they=O are=O efficient=S and=O accurate=S with=O their=O service=O .=O
All my co-workers were amazed at how small the dish was .####All=O my=O co-workers=O were=O amazed=O at=O how=O small=O the=O dish=T-NEG was=O .=O####All=O my=O co-workers=O were=O amazed=O at=O how=O small=S the=O dish=O was=O .=O
The wait staff is friendly , and the food has gotten better and better !####The=O wait=T-POS staff=T-POS is=O friendly=O ,=O and=O the=O food=TT-POS has=O gotten=O better=O and=O better=O !=O####The=O wait=O staff=O is=O friendly=S ,=O and=O the=O food=O has=O gotten=O better=SS and=O better=SS !=O
It may be a bit packed on weekends , but the vibe is good and it is the best French food you will find in the area .####It=O may=O be=O a=O bit=O packed=O on=O weekends=O ,=O but=O the=O vibe=T-POS is=O good=O and=O it=O is=O the=O best=O French=TT-POS food=TT-POS you=O will=O find=O in=O the=O area=O .=O####It=O may=O be=O a=O bit=O packed=O on=O weekends=O ,=O but=O the=O vibe=O is=O good=S and=O it=O is=O the=O best=SS French=O food=O you=O will=O find=O in=O the=O area=O .=O
Le Pere Pinard has a $ 15 pre-theater menu that is outstanding .####Le=O Pere=O Pinard=O has=O a=O $=O 15=O pre-theater=T-POS menu=T-POS that=O is=O outstanding=O .=O####Le=O Pere=O Pinard=O has=O a=O $=O 15=O pre-theater=O menu=O that=O is=O outstanding=S .=O
I also ordered for delivery and the restaurant forgot half the order .####I=O also=O ordered=O for=O delivery=T-NEG and=O the=O restaurant=O forgot=O half=O the=O order=TT-NEG .=O####I=O also=O ordered=O for=O delivery=O and=O the=O restaurant=O forgot=S half=O the=O order=O .=O
The strong scents coming from the left and right of me negatively affected my taste buds .####The=O strong=O scents=T-NEG coming=O from=O the=O left=O and=O right=O of=O me=O negatively=O affected=O my=O taste=O buds=O .=O####The=O strong=S scents=O coming=O from=O the=O left=O and=O right=O of=O me=O negatively=O affected=O my=O taste=O buds=O .=O
We had the lobster sandwich and it was FANTASTIC .####We=O had=O the=O lobster=T-POS sandwich=T-POS and=O it=O was=O FANTASTIC=O .=O####We=O had=O the=O lobster=O sandwich=O and=O it=O was=O FANTASTIC=S .=O
Though the Spider Roll may look like a challenge to eat , with soft shell crab hanging out of the roll , it is well worth the price you pay for them .####Though=O the=O Spider=T-POS Roll=T-POS may=O look=O like=O a=O challenge=O to=O eat=O ,=O with=O soft=O shell=TTT-POS crab=TTT-POS hanging=O out=O of=O the=O roll=O ,=O it=O is=O well=O worth=O the=O price=TT-POS you=O pay=O for=O them=O .=O####Though=O the=O Spider=O Roll=O may=O look=O like=O a=O challenge=S to=S eat=S ,=O with=O soft=SSS shell=O crab=O hanging=O out=O of=O the=O roll=O ,=O it=O is=O well=SS worth=SS the=O price=O you=O pay=O for=O them=O .=O
Deep Fried Skewers are good and still rare to find in NYC .####Deep=T-POS Fried=T-POS Skewers=T-POS are=O good=O and=O still=O rare=O to=O find=O in=O NYC=O .=O####Deep=O Fried=O Skewers=O are=O good=S and=O still=O rare=S to=O find=O in=O NYC=O .=O
I also recommend the rice dishes or the different varieties of congee ( rice porridge ) .####I=O also=O recommend=O the=O rice=T-POS dishes=T-POS or=O the=O different=O varieties=O of=O congee=O (=O rice=O porridge=O )=O .=O####I=O also=O recommend=S the=O rice=O dishes=O or=O the=O different=O varieties=O of=O congee=O (=O rice=O porridge=O )=O .=O
Their tuna tartar appetizer is to die for .####Their=O tuna=T-POS tartar=T-POS appetizer=T-POS is=O to=O die=O for=O .=O####Their=O tuna=O tartar=O appetizer=O is=O to=O die=S for=S .=O
An oasis of refinement : Food , though somewhat uneven , often reaches the pinnacles of new American fine cuisine - chef 's passion ( and kitchen 's precise execution ) is most evident in the fish dishes and soups .####An=O oasis=O of=O refinement=O :=O Food=T-POS ,=O though=O somewhat=O uneven=O ,=O often=O reaches=O the=O pinnacles=O of=O new=O American=O fine=O cuisine=O -=O chef=TT-POS 's=O passion=O (=O and=O kitchen=TTTTT-POS 's=O precise=O execution=O )=O is=O most=O evident=O in=O the=O fish=TTT-POS dishes=TTT-POS and=O soups=TTTT-POS .=O####An=O oasis=O of=O refinement=O :=O Food=O ,=O though=O somewhat=O uneven=S ,=O often=O reaches=O the=O pinnacles=O of=O new=O American=O fine=O cuisine=O -=O chef=O 's=O passion=SS (=O and=O kitchen=O 's=O precise=SSSSS execution=SSSSS )=O is=O most=O evident=SSS in=O the=O fish=O dishes=O and=O soups=O .=O
I love Indian food and consider myself to be quite an expert on it .####I=O love=O Indian=T-POS food=T-POS and=O consider=O myself=O to=O be=O quite=O an=O expert=O on=O it=O .=O####I=O love=S Indian=O food=O and=O consider=O myself=O to=O be=O quite=O an=O expert=O on=O it=O .=O
Overall A oh ya even though there is waiting it is deff worth it####Overall=O A=O oh=O ya=O even=O though=O there=O is=O waiting=T-NEG it=O is=O deff=O worth=O it=O####Overall=O A=O oh=O ya=O even=O though=O there=O is=O waiting=O it=O is=O deff=O worth=S it=O
The lava cake dessert was incredible and I recommend it .####The=O lava=T-POS cake=T-POS dessert=T-POS was=O incredible=O and=O I=O recommend=O it=O .=O####The=O lava=O cake=O dessert=O was=O incredible=S and=O I=O recommend=S it=O .=O
From the terrible service , to the bland food , not to mention the unaccommodating managers , the overall experience was horrible .####From=O the=O terrible=O service=T-NEG ,=O to=O the=O bland=O food=TT-NEG ,=O not=O to=O mention=O the=O unaccommodating=O managers=TTT-NEG ,=O the=O overall=O experience=O was=O horrible=O .=O####From=O the=O terrible=S service=O ,=O to=O the=O bland=SS food=O ,=O not=O to=O mention=O the=O unaccommodating=SSS managers=O ,=O the=O overall=O experience=O was=O horrible=O .=O
Lahore is a great place to duck into late-night when you need some really tasty food on the cheap -- you 'll likely have trouble finishing the amount of food you get for FOUR DOLLARS .####Lahore=O is=O a=O great=O place=O to=O duck=O into=O late-night=O when=O you=O need=O some=O really=O tasty=O food=T-POS on=O the=O cheap=O --=O you=O 'll=O likely=O have=O trouble=O finishing=O the=O amount=O of=O food=O you=O get=O for=O FOUR=O DOLLARS=O .=O####Lahore=O is=O a=O great=O place=O to=O duck=O into=O late-night=O when=O you=O need=O some=O really=O tasty=S food=O on=O the=O cheap=O --=O you=O 'll=O likely=O have=O trouble=O finishing=O the=O amount=O of=O food=O you=O get=O for=O FOUR=O DOLLARS=O .=O
good selection of wines ranging from affordable to high end .####good=O selection=T-POS of=T-POS wines=T-POS ranging=O from=O affordable=O to=O high=O end=O .=O####good=S selection=O of=O wines=O ranging=O from=O affordable=O to=O high=O end=O .=O
Nice restaurant overall , with classic upscale Italian decor .####Nice=O restaurant=O overall=O ,=O with=O classic=O upscale=O Italian=T-POS decor=T-POS .=O####Nice=O restaurant=O overall=O ,=O with=O classic=S upscale=S Italian=O decor=O .=O
Not impressed with the food .####Not=O impressed=O with=O the=O food=T-NEG .=O####Not=S impressed=S with=O the=O food=O .=O
The wine selection ( by the glass and bottle ) is wonderful and I always recommend that friends make a reservation if they 're going to be in town .####The=O wine=T-POS selection=T-POS (=O by=O the=O glass=O and=O bottle=O )=O is=O wonderful=O and=O I=O always=O recommend=O that=O friends=O make=O a=O reservation=TT-NEU if=O they=O 're=O going=O to=O be=O in=O town=O .=O####The=O wine=O selection=O (=O by=O the=O glass=O and=O bottle=O )=O is=O wonderful=S and=O I=O always=O recommend=SS that=O friends=O make=O a=O reservation=O if=O they=O 're=O going=O to=O be=O in=O town=O .=O
Service is highly refined : our seating was delayed 35 minutes past our reservation and the maitre d ' apologized and regularly kept us apprised of progress .####Service=T-POS is=O highly=O refined=O :=O our=O seating=O was=O delayed=O 35=O minutes=O past=O our=O reservation=TTT-NEG and=O the=O maitre=TT-POS d=O '=O apologized=O and=O regularly=O kept=O us=O apprised=O of=O progress=O .=O####Service=O is=O highly=O refined=S :=O our=O seating=O was=O delayed=SS 35=O minutes=O past=O our=O reservation=O and=O the=O maitre=O d=O '=O apologized=O and=O regularly=O kept=O us=O apprised=O of=O progress=O .=O
Order the panang duck , it 's fantastic .####Order=O the=O panang=T-POS duck=T-POS ,=O it=O 's=O fantastic=O .=O####Order=O the=O panang=O duck=O ,=O it=O 's=O fantastic=S .=O
Food is usually very good , though ocasionally I wondered about freshmess of raw vegatables in side orders .####Food=T-POS is=O usually=O very=O good=O ,=O though=O ocasionally=O I=O wondered=O about=O freshmess=O of=O raw=TT-NEG vegatables=TT-NEG in=O side=O orders=O .=O####Food=O is=O usually=O very=O good=S ,=O though=O ocasionally=O I=O wondered=SS about=O freshmess=O of=O raw=O vegatables=O in=O side=O orders=O .=O
Other than the crappy service from two individuals , it 's great .####Other=O than=O the=O crappy=O service=T-NEG from=O two=O individuals=O ,=O it=O 's=O great=O .=O####Other=O than=O the=O crappy=S service=O from=O two=O individuals=O ,=O it=O 's=O great=O .=O
They have authentic Indian at amazin prices .####They=O have=O authentic=O Indian=T-POS at=O amazin=O prices=TT-POS .=O####They=O have=O authentic=S Indian=O at=O amazin=SS prices=O .=O
Ambiance -- relaxed and stylish .####Ambiance=T-POS --=O relaxed=O and=O stylish=O .=O####Ambiance=O --=O relaxed=S and=O stylish=S .=O
Yes , they use fancy ingredients , but even fancy ingredients do n't make for good pizza unless someone knows how to get the crust right .####Yes=O ,=O they=O use=O fancy=O ingredients=T-POS ,=O but=O even=O fancy=O ingredients=O do=O n't=O make=O for=O good=O pizza=TT-NEG unless=O someone=O knows=O how=O to=O get=O the=O crust=O right=O .=O####Yes=O ,=O they=O use=O fancy=S ingredients=O ,=O but=O even=O fancy=O ingredients=O do=O n't=O make=O for=O good=SS pizza=O unless=O someone=O knows=O how=O to=O get=O the=O crust=O right=O .=O
and yes Dal Bukhara is so dam good and so are all the kababs .####and=O yes=O Dal=TT-POS Bukhara=TT-POS is=O so=O dam=O good=O and=O so=O are=O all=O the=O kababs=T-POS .=O####and=O yes=O Dal=O Bukhara=O is=O so=O dam=O good=S and=O so=O are=O all=O the=O kababs=O .=O
I look forward to eating here again####I=O look=O forward=O to=O eating=T-POS here=O again=O####I=O look=S forward=S to=O eating=O here=O again=O
Tuk Tuk is one of those comfortable neighborhood joints where you know you will always have a good meal at a fair price .####Tuk=O Tuk=O is=O one=O of=O those=O comfortable=O neighborhood=O joints=O where=O you=O know=O you=O will=O always=O have=O a=O good=O meal=T-POS at=O a=O fair=O price=TT-POS .=O####Tuk=O Tuk=O is=O one=O of=O those=O comfortable=O neighborhood=O joints=O where=O you=O know=O you=O will=O always=O have=O a=O good=S meal=O at=O a=O fair=SS price=O .=O
A glass of Leaping Lizard , a glass of prosecco , and the mussels had everything happy .####A=O glass=TTT-POS of=TTT-POS Leaping=TTT-POS Lizard=TTT-POS ,=O a=O glass=T-POS of=T-POS prosecco=T-POS ,=O and=O the=O mussels=TT-POS had=O everything=O happy=O .=O####A=O glass=O of=O Leaping=O Lizard=O ,=O a=O glass=O of=O prosecco=O ,=O and=O the=O mussels=O had=O everything=O happy=S .=O
Food was average and creme brulee was awful - the sugar was charred , not caramelized and smelled of kerosene .####Food=T-NEU was=O average=O and=O creme=TT-NEG brulee=TT-NEG was=O awful=O -=O the=O sugar=TTT-NEG was=O charred=O ,=O not=O caramelized=O and=O smelled=O of=O kerosene=O .=O####Food=O was=O average=S and=O creme=O brulee=O was=O awful=SS -=O the=O sugar=O was=O charred=SSS ,=O not=O caramelized=O and=O smelled=O of=O kerosene=O .=O
Pizza and garlic knots are great as well , I order from them quite often and the delivery is always super quick !####Pizza=T-POS and=O garlic=TTT-POS knots=TTT-POS are=O great=O as=O well=O ,=O I=O order=O from=O them=O quite=O often=O and=O the=O delivery=TT-POS is=O always=O super=O quick=O !=O####Pizza=O and=O garlic=O knots=O are=O great=S as=O well=O ,=O I=O order=O from=O them=O quite=O often=O and=O the=O delivery=O is=O always=O super=SS quick=SS !=O
For great chinese food nearby , you have Wu Liang Ye and Grand Sichuan just a block away .####For=O great=O chinese=T-POS food=T-POS nearby=O ,=O you=O have=O Wu=O Liang=O Ye=O and=O Grand=O Sichuan=O just=O a=O block=O away=O .=O####For=O great=S chinese=O food=O nearby=O ,=O you=O have=O Wu=O Liang=O Ye=O and=O Grand=O Sichuan=O just=O a=O block=O away=O .=O
Hats off to the chef .####Hats=O off=O to=O the=O chef=T-POS .=O####Hats=S off=S to=O the=O chef=O .=O
Service could be improved but overall this is a place that understands the importance of little things ( the heavy , black , antique-seeming teapot , for one ) in the restaurant experience .####Service=T-NEG could=O be=O improved=O but=O overall=O this=O is=O a=O place=O that=O understands=O the=O importance=O of=O little=O things=O (=O the=O heavy=O ,=O black=O ,=O antique-seeming=O teapot=TT-POS ,=O for=O one=O )=O in=O the=O restaurant=O experience=O .=O####Service=O could=O be=O improved=S but=O overall=O this=O is=O a=O place=O that=O understands=O the=O importance=O of=O little=O things=O (=O the=O heavy=O ,=O black=O ,=O antique-seeming=SS teapot=O ,=O for=O one=O )=O in=O the=O restaurant=O experience=O .=O
The pizza is delicious - they use fresh mozzarella instead of the cheap , frozen , shredded cheese common to most pizzaria 's .####The=O pizza=T-POS is=O delicious=O -=O they=O use=O fresh=O mozzarella=TT-POS instead=O of=O the=O cheap=O ,=O frozen=O ,=O shredded=O cheese=TTT-NEG common=O to=O most=O pizzaria=O 's=O .=O####The=O pizza=O is=O delicious=S -=O they=O use=O fresh=SS mozzarella=O instead=O of=O the=O cheap=SSS ,=O frozen=SSS ,=O shredded=SSS cheese=O common=O to=O most=O pizzaria=O 's=O .=O
Its an excellent place to relax and the food is one of the best in the city of New York .####Its=O an=O excellent=O place=T-POS to=O relax=O and=O the=O food=TT-POS is=O one=O of=O the=O best=O in=O the=O city=O of=O New=O York=O .=O####Its=O an=O excellent=S place=O to=O relax=O and=O the=O food=O is=O one=O of=O the=O best=SS in=O the=O city=O of=O New=O York=O .=O
service is friendly , and never had a problem walking in and getting a table .####service=T-POS is=O friendly=O ,=O and=O never=O had=O a=O problem=O walking=O in=O and=O getting=TT-POS a=TT-POS table=TT-POS .=O####service=O is=O friendly=S ,=O and=O never=SS had=SS a=SS problem=SS walking=O in=O and=O getting=O a=O table=O .=O
The atmosphere was crowded but it was a great bistro-type vibe .####The=O atmosphere=T-POS was=O crowded=O but=O it=O was=O a=O great=O bistro-type=TT-POS vibe=TT-POS .=O####The=O atmosphere=O was=O crowded=S but=O it=O was=O a=O great=SS bistro-type=O vibe=O .=O
First off , the waitress was completely unattentive the 2 times we saw her ( odd in a restaurant with 6 tables ) and got our order wrong .####First=O off=O ,=O the=O waitress=T-NEG was=O completely=O unattentive=O the=O 2=O times=O we=O saw=O her=O (=O odd=O in=O a=O restaurant=O with=O 6=O tables=O )=O and=O got=O our=O order=O wrong=O .=O####First=O off=O ,=O the=O waitress=O was=O completely=O unattentive=S the=O 2=O times=O we=O saw=O her=O (=O odd=O in=O a=O restaurant=O with=O 6=O tables=O )=O and=O got=O our=O order=O wrong=O .=O
The food was bland oily .####The=O food=T-NEG was=O bland=O oily=O .=O####The=O food=O was=O bland=S oily=S .=O
What is even better , is that the prices are very affordable as well , and the food is really good .####What=O is=O even=O better=O ,=O is=O that=O the=O prices=T-POS are=O very=O affordable=O as=O well=O ,=O and=O the=O food=TT-POS is=O really=O good=O .=O####What=O is=O even=O better=O ,=O is=O that=O the=O prices=O are=O very=O affordable=S as=O well=O ,=O and=O the=O food=O is=O really=O good=SS .=O
Our favorite meal is a pesto pizza , the house salad , and a good bottle of wine .####Our=O favorite=O meal=TTTT-POS is=O a=O pesto=T-POS pizza=T-POS ,=O the=O house=TT-POS salad=TT-POS ,=O and=O a=O good=O bottle=TTT-POS of=TTT-POS wine=TTT-POS .=O####Our=O favorite=S meal=O is=O a=O pesto=O pizza=O ,=O the=O house=O salad=O ,=O and=O a=O good=SSS bottle=O of=O wine=O .=O
And Kruno , the beverage manager is the best bartender I have yet to come across .####And=O Kruno=O ,=O the=O beverage=TT-POS manager=TT-POS is=O the=O best=O bartender=T-POS I=O have=O yet=O to=O come=O across=O .=O####And=O Kruno=O ,=O the=O beverage=O manager=O is=O the=O best=S bartender=O I=O have=O yet=O to=O come=O across=O .=O
I understand the area and folks you need not come here for the romantic , alluring ambiance or the five star service featuring a sommlier and a complicated maze of captain and back waiters - you come for the authentic foods , the tastes , the experiance .####I=O understand=O the=O area=O and=O folks=O you=O need=O not=O come=O here=O for=O the=O romantic=O ,=O alluring=O ambiance=T-POS or=O the=O five=O star=O service=TT-POS featuring=O a=O sommlier=O and=O a=O complicated=O maze=O of=O captain=TTTT-POS and=O back=TTTTT-POS waiters=TTTTT-POS -=O you=O come=O for=O the=O authentic=O foods=TTT-POS ,=O the=O tastes=O ,=O the=O experiance=O .=O####I=O understand=O the=O area=O and=O folks=O you=O need=O not=O come=O here=O for=O the=O romantic=S ,=O alluring=S ambiance=O or=O the=O five=SS star=SS service=O featuring=O a=O sommlier=O and=O a=O complicated=SSSS maze=SSSS of=O captain=O and=O back=O waiters=O -=O you=O come=O for=O the=O authentic=SSS foods=O ,=O the=O tastes=O ,=O the=O experiance=O .=O
Eating in , the atmosphere saves it , but at your desk , it 's a very disappointing experience .####Eating=O in=O ,=O the=O atmosphere=T-POS saves=O it=O ,=O but=O at=O your=O desk=O ,=O it=O 's=O a=O very=O disappointing=O experience=O .=O####Eating=O in=O ,=O the=O atmosphere=O saves=S it=O ,=O but=O at=O your=O desk=O ,=O it=O 's=O a=O very=O disappointing=O experience=O .=O
Granted the space is smaller than most , it is the best service you will find in even the largest of restaurants .####Granted=O the=O space=T-NEG is=O smaller=O than=O most=O ,=O it=O is=O the=O best=O service=TT-POS you=O will=O find=O in=O even=O the=O largest=O of=O restaurants=O .=O####Granted=O the=O space=O is=O smaller=S than=O most=O ,=O it=O is=O the=O best=SS service=O you=O will=O find=O in=O even=O the=O largest=O of=O restaurants=O .=O
I love the atmorphere @ peep !####I=O love=O the=O atmorphere=T-POS @=O peep=O !=O####I=O love=S the=O atmorphere=O @=O peep=O !=O
The service was attentive and her suggestions of menu items was right on the mark .####The=O service=T-POS was=O attentive=O and=O her=O suggestions=O of=O menu=TT-POS items=TT-POS was=O right=O on=O the=O mark=O .=O####The=O service=O was=O attentive=S and=O her=O suggestions=O of=O menu=O items=O was=O right=SS on=O the=O mark=O .=O
The other night we had the $ 30 three course meal and everything was delicious - if I could of licked the plate clean I would of .####The=O other=O night=O we=O had=O the=O $=O 30=O three=T-POS course=T-POS meal=T-POS and=O everything=O was=O delicious=O -=O if=O I=O could=O of=O licked=O the=O plate=O clean=O I=O would=O of=O .=O####The=O other=O night=O we=O had=O the=O $=O 30=O three=O course=O meal=O and=O everything=O was=O delicious=S -=O if=O I=O could=O of=O licked=O the=O plate=O clean=O I=O would=O of=O .=O
Even after getting pushed out by the no-class Famous Ray 's , Sal has risen again to carry on his father 's uncle 's legacies with a smile , true love for his community , and let 's not forget the Outstanding Pizza !####Even=O after=O getting=O pushed=O out=O by=O the=O no-class=O Famous=O Ray=O 's=O ,=O Sal=O has=O risen=O again=O to=O carry=O on=O his=O father=O 's=O uncle=O 's=O legacies=O with=O a=O smile=O ,=O true=O love=O for=O his=O community=O ,=O and=O let=O 's=O not=O forget=O the=O Outstanding=O Pizza=T-POS !=O####Even=O after=O getting=O pushed=O out=O by=O the=O no-class=O Famous=O Ray=O 's=O ,=O Sal=O has=O risen=O again=O to=O carry=O on=O his=O father=O 's=O uncle=O 's=O legacies=O with=O a=O smile=O ,=O true=O love=O for=O his=O community=O ,=O and=O let=O 's=O not=O forget=O the=O Outstanding=S Pizza=O !=O
The environment is romantic , but the food is horrible , the service is pathetic , and gabriella lies about everything she could .####The=O environment=T-POS is=O romantic=O ,=O but=O the=O food=TT-NEG is=O horrible=O ,=O the=O service=TTT-NEG is=O pathetic=O ,=O and=O gabriella=O lies=O about=O everything=O she=O could=O .=O####The=O environment=O is=O romantic=S ,=O but=O the=O food=O is=O horrible=SS ,=O the=O service=O is=O pathetic=SSS ,=O and=O gabriella=O lies=O about=O everything=O she=O could=O .=O
We had crawfish boiled and despite making a mess , it was a ton of fun and quite tasty as well .####We=O had=O crawfish=T-POS boiled=T-POS and=O despite=O making=O a=O mess=O ,=O it=O was=O a=O ton=O of=O fun=O and=O quite=O tasty=O as=O well=O .=O####We=O had=O crawfish=O boiled=O and=O despite=O making=O a=O mess=O ,=O it=O was=O a=O ton=O of=O fun=S and=O quite=O tasty=S as=O well=O .=O
What came to our table was burned beyond recognition and stringy .####What=O came=O to=O our=O table=T-NEU was=O burned=O beyond=O recognition=O and=O stringy=O .=O####What=O came=O to=O our=O table=O was=O burned=S beyond=O recognition=O and=O stringy=O .=O
I had the Pad Thai and the noodles were sticky .####I=O had=O the=O Pad=T-NEG Thai=T-NEG and=O the=O noodles=TT-NEG were=O sticky=O .=O####I=O had=O the=O Pad=O Thai=O and=O the=O noodles=O were=O sticky=S .=O
The hostess is rude to the point of being offensive .####The=O hostess=T-NEG is=O rude=O to=O the=O point=O of=O being=O offensive=O .=O####The=O hostess=O is=O rude=S to=O the=O point=O of=O being=O offensive=S .=O
If you 're craving for Haru 's great food , especially the House Roll , but ca n't stand the wait building outisde , head across the street to their Sake Bar !####If=O you=O 're=O craving=O for=O Haru=O 's=O great=O food=T-POS ,=O especially=O the=O House=O Roll=O ,=O but=O ca=O n't=O stand=O the=O wait=O building=O outisde=O ,=O head=O across=O the=O street=O to=O their=O Sake=O Bar=O !=O####If=O you=O 're=O craving=O for=O Haru=O 's=O great=S food=O ,=O especially=O the=O House=O Roll=O ,=O but=O ca=O n't=O stand=O the=O wait=O building=O outisde=O ,=O head=O across=O the=O street=O to=O their=O Sake=O Bar=O !=O
Succulent steaks cooked precisely to your desired 'doneness ' accompanied by salads and sides that do n't look like leafy road kill .####Succulent=O steaks=T-POS cooked=O precisely=O to=O your=O desired=O 'doneness=O '=O accompanied=O by=O salads=O and=O sides=O that=O do=O n't=O look=O like=O leafy=O road=O kill=O .=O####Succulent=O steaks=O cooked=O precisely=O to=O your=O desired=S 'doneness=O '=O accompanied=O by=O salads=O and=O sides=O that=O do=O n't=O look=O like=O leafy=O road=O kill=O .=O
even the wine by the glass was good .####even=O the=O wine=T-POS by=T-POS the=T-POS glass=T-POS was=O good=O .=O####even=O the=O wine=O by=O the=O glass=O was=O good=S .=O
This dish is my favorite and I always get it when I go there and never get tired of it .####This=O dish=T-POS is=O my=O favorite=O and=O I=O always=O get=O it=O when=O I=O go=O there=O and=O never=O get=O tired=O of=O it=O .=O####This=O dish=O is=O my=O favorite=S and=O I=O always=O get=O it=O when=O I=O go=O there=O and=O never=O get=O tired=O of=O it=O .=O
I also ordered the Change Mojito , which was out of this world .####I=O also=O ordered=O the=O Change=T-POS Mojito=T-POS ,=O which=O was=O out=O of=O this=O world=O .=O####I=O also=O ordered=O the=O Change=O Mojito=O ,=O which=O was=O out=S of=S this=S world=S .=O
The only thing more wonderful than the food ( which is exceptional ) is the service .####The=O only=O thing=O more=O wonderful=O than=O the=O food=T-POS (=O which=O is=O exceptional=O )=O is=O the=O service=TT-POS .=O####The=O only=O thing=O more=O wonderful=SS than=O the=O food=O (=O which=O is=O exceptional=S )=O is=O the=O service=O .=O
The food was just awful , ATROCIOUS actually .####The=O food=T-NEG was=O just=O awful=O ,=O ATROCIOUS=O actually=O .=O####The=O food=O was=O just=O awful=S ,=O ATROCIOUS=S actually=O .=O
The anti-pasta was excellent , especially the calamari , as were the filling pasta mains .####The=O anti-pasta=T-POS was=O excellent=O ,=O especially=O the=O calamari=TT-POS ,=O as=O were=O the=O filling=TTT-POS pasta=TTT-POS mains=TTT-POS .=O####The=O anti-pasta=O was=O excellent=S ,=O especially=O the=O calamari=O ,=O as=O were=O the=O filling=O pasta=O mains=O .=O
The waitress suggested glasses of wine that went very well with the food .####The=O waitress=O suggested=O glasses=T-POS of=T-POS wine=T-POS that=O went=O very=O well=O with=O the=O food=O .=O####The=O waitress=O suggested=O glasses=O of=O wine=O that=O went=S very=S well=S with=S the=S food=S .=O
We are very particular about sushi and were both please with every choice which included : ceviche mix ( special ) , crab dumplings , assorted sashimi , sushi and rolls , two types of sake , and the banana tempura .####We=O are=O very=O particular=O about=O sushi=TTT-POS and=O were=O both=O please=O with=O every=O choice=O which=O included=O :=O ceviche=O mix=O (=O special=O )=O ,=O crab=T-POS dumplings=T-POS ,=O assorted=TT-POS sashimi=TT-POS ,=O sushi=O and=O rolls=TTTT-POS ,=O two=O types=O of=O sake=TTTTT-POS ,=O and=O the=O banana=TTTTTT-POS tempura=TTTTTT-POS .=O####We=O are=O very=O particular=SSS about=O sushi=O and=O were=O both=O please=S with=O every=O choice=O which=O included=O :=O ceviche=O mix=O (=O special=O )=O ,=O crab=O dumplings=O ,=O assorted=O sashimi=O ,=O sushi=O and=O rolls=O ,=O two=O types=O of=O sake=O ,=O and=O the=O banana=O tempura=O .=O
Ok , so the servers wander around a little clueless , but there 's more than enough servers for the crowd they get -- it 's fine , you just have to make a small effort to get their attention .####Ok=O ,=O so=O the=O servers=T-POS wander=O around=O a=O little=O clueless=O ,=O but=O there=O 's=O more=O than=O enough=O servers=O for=O the=O crowd=O they=O get=O --=O it=O 's=O fine=O ,=O you=O just=O have=O to=O make=O a=O small=O effort=O to=O get=O their=O attention=O .=O####Ok=O ,=O so=O the=O servers=O wander=O around=O a=O little=O clueless=S ,=O but=O there=O 's=O more=O than=O enough=O servers=O for=O the=O crowd=O they=O get=O --=O it=O 's=O fine=O ,=O you=O just=O have=O to=O make=O a=O small=O effort=O to=O get=O their=O attention=O .=O
Good luck getting a table .####Good=O luck=O getting=T-NEG a=T-NEG table=T-NEG .=O####Good=S luck=S getting=O a=O table=O .=O
The service is awful .####The=O service=T-NEG is=O awful=O .=O####The=O service=O is=O awful=S .=O
The takeout menu says to keep an eye out for an expanded menu offering more italian dishes , I ca n't wait !####The=O takeout=O menu=O says=O to=O keep=O an=O eye=O out=O for=O an=O expanded=O menu=T-POS offering=O more=O italian=TT-POS dishes=TT-POS ,=O I=O ca=O n't=O wait=O !=O####The=O takeout=O menu=O says=O to=O keep=O an=O eye=O out=O for=O an=O expanded=S menu=O offering=O more=SS italian=O dishes=O ,=O I=O ca=O n't=O wait=O !=O
The pizza is good though .####The=O pizza=T-POS is=O good=O though=O .=O####The=O pizza=O is=O good=S though=O .=O
bottles of wine are cheap and good .####bottles=T-POS of=T-POS wine=T-POS are=O cheap=O and=O good=O .=O####bottles=O of=O wine=O are=O cheap=S and=O good=S .=O
You must have the crabmeat lasagna which is out of this world and the chocolate bread pudding for dessert .####You=O must=O have=O the=O crabmeat=T-POS lasagna=T-POS which=O is=O out=O of=O this=O world=O and=O the=O chocolate=O bread=O pudding=O for=O dessert=O .=O####You=O must=O have=O the=O crabmeat=O lasagna=O which=O is=O out=S of=S this=S world=S and=O the=O chocolate=O bread=O pudding=O for=O dessert=O .=O
I recently went to this restaurant with some co-workers for lunch and had an amazing time .####I=O recently=O went=O to=O this=O restaurant=O with=O some=O co-workers=O for=O lunch=T-NEU and=O had=O an=O amazing=O time=O .=O####I=O recently=O went=O to=O this=O restaurant=O with=O some=O co-workers=O for=O lunch=O and=O had=O an=O amazing=S time=O .=O
The service was impeccable and unobtrusive -- the staff knows what they are there to do -- to know their menu , present your meal , and attend to your needs .####The=O service=T-POS was=O impeccable=O and=O unobtrusive=O --=O the=O staff=O knows=O what=O they=O are=O there=O to=O do=O --=O to=O know=O their=O menu=O ,=O present=O your=O meal=O ,=O and=O attend=O to=O your=O needs=O .=O####The=O service=O was=O impeccable=S and=O unobtrusive=S --=O the=O staff=O knows=O what=O they=O are=O there=O to=O do=O --=O to=O know=O their=O menu=O ,=O present=O your=O meal=O ,=O and=O attend=O to=O your=O needs=O .=O
Ess-A-Bagel ( either by Sty-town or midtown ) is by far the best bagel in NY .####Ess-A-Bagel=O (=O either=O by=O Sty-town=O or=O midtown=O )=O is=O by=O far=O the=O best=O bagel=T-POS in=O NY=O .=O####Ess-A-Bagel=O (=O either=O by=O Sty-town=O or=O midtown=O )=O is=O by=O far=O the=O best=S bagel=O in=O NY=O .=O
The most annoying thing , though , is the fact that the servers seem to be trained to drive revenue .####The=O most=O annoying=O thing=O ,=O though=O ,=O is=O the=O fact=O that=O the=O servers=T-NEG seem=O to=O be=O trained=O to=O drive=O revenue=O .=O####The=O most=O annoying=S thing=O ,=O though=O ,=O is=O the=O fact=O that=O the=O servers=O seem=O to=O be=O trained=O to=O drive=O revenue=O .=O
Please try the Filet Mignon , its just the most tender piece ever .####Please=O try=O the=O Filet=T-POS Mignon=T-POS ,=O its=O just=O the=O most=O tender=O piece=O ever=O .=O####Please=O try=O the=O Filet=O Mignon=O ,=O its=O just=O the=O most=O tender=S piece=O ever=O .=O
the drinks are amazing and half off till 8pm .####the=O drinks=T-POS are=O amazing=O and=O half=O off=O till=O 8pm=O .=O####the=O drinks=O are=O amazing=S and=O half=O off=O till=O 8pm=O .=O
The service , wine selection , ambiance are all outstanding and deserve recognition .####The=O service=T-POS ,=O wine=TT-POS selection=TT-POS ,=O ambiance=TTT-POS are=O all=O outstanding=O and=O deserve=O recognition=O .=O####The=O service=O ,=O wine=O selection=O ,=O ambiance=O are=O all=O outstanding=S and=O deserve=O recognition=O .=O
We were seated promptly as we had reservations , however after that the service was slow .####We=O were=O seated=O promptly=O as=O we=O had=O reservations=O ,=O however=O after=O that=O the=O service=T-NEG was=O slow=O .=O####We=O were=O seated=O promptly=O as=O we=O had=O reservations=O ,=O however=O after=O that=O the=O service=O was=O slow=S .=O
It 's really also the service , is good and the waiters are friendly .####It=O 's=O really=O also=O the=O service=T-POS ,=O is=O good=O and=O the=O waiters=TT-POS are=O friendly=O .=O####It=O 's=O really=O also=O the=O service=O ,=O is=O good=S and=O the=O waiters=O are=O friendly=SS .=O
The food was pretty good , but a little flavorless and the portions very small , including dessert .####The=O food=T-POS was=O pretty=O good=O ,=O but=O a=O little=O flavorless=O and=O the=O portions=TTT-NEG very=O small=O ,=O including=O dessert=TT-NEG .=O####The=O food=O was=O pretty=O good=S ,=O but=O a=O little=O flavorless=S and=O the=O portions=O very=O small=SS ,=O including=O dessert=O .=O
Lived in Shanghai most of my life and thought the food was comparable to the flagship Green Bo restaurant there .####Lived=O in=O Shanghai=O most=O of=O my=O life=O and=O thought=O the=O food=T-POS was=O comparable=O to=O the=O flagship=O Green=O Bo=O restaurant=O there=O .=O####Lived=O in=O Shanghai=O most=O of=O my=O life=O and=O thought=O the=O food=O was=O comparable=S to=O the=O flagship=O Green=O Bo=O restaurant=O there=O .=O
I highly recommend Cafe St. Bart 's for their food , the ambience and wonderful service .####I=O highly=O recommend=O Cafe=O St.=O Bart=O 's=O for=O their=O food=T-POS ,=O the=O ambience=TT-POS and=O wonderful=O service=TTT-POS .=O####I=O highly=O recommend=S Cafe=O St.=O Bart=O 's=O for=O their=O food=O ,=O the=O ambience=O and=O wonderful=SSS service=O .=O
All the NYU students love this place so it makes for a fun young atmosphere .####All=O the=O NYU=O students=O love=O this=O place=O so=O it=O makes=O for=O a=O fun=O young=O atmosphere=T-POS .=O####All=O the=O NYU=O students=O love=O this=O place=O so=O it=O makes=O for=O a=O fun=S young=S atmosphere=O .=O
The food here does a great service to the name ( Cantonese that is ... ) .####The=O food=T-POS here=O does=O a=O great=O service=O to=O the=O name=O (=O Cantonese=TT-POS that=O is=O ...=O )=O .=O####The=O food=O here=O does=O a=O great=S service=O to=O the=O name=O (=O Cantonese=O that=O is=O ...=O )=O .=O
Joya used to be a cool spot with decent food and a colorful - if not relaxed - atmosphere .####Joya=O used=O to=O be=O a=O cool=O spot=O with=O decent=O food=T-POS and=O a=O colorful=O -=O if=O not=O relaxed=O -=O atmosphere=TT-POS .=O####Joya=O used=O to=O be=O a=O cool=O spot=O with=O decent=S food=O and=O a=O colorful=SS -=O if=O not=O relaxed=O -=O atmosphere=O .=O
The Prix Fixe menu is worth every penny and you get more than enough ( both in quantity AND quality ) .####The=O Prix=T-POS Fixe=T-POS menu=T-POS is=O worth=O every=O penny=O and=O you=O get=O more=O than=O enough=O (=O both=O in=O quantity=TT-POS AND=O quality=TTT-POS )=O .=O####The=O Prix=O Fixe=O menu=O is=O worth=S every=O penny=O and=O you=O get=O more=SS than=SS enough=SS (=O both=O in=O quantity=O AND=O quality=O )=O .=O
I had their eggs benedict for brunch , which were the worst in my entire life , I tried removing the hollondaise sauce completely that was how failed it was .####I=O had=O their=O eggs=T-NEG benedict=T-NEG for=O brunch=TTT-NEU ,=O which=O were=O the=O worst=O in=O my=O entire=O life=O ,=O I=O tried=O removing=O the=O hollondaise=TT-NEG sauce=TT-NEG completely=O that=O was=O how=O failed=O it=O was=O .=O####I=O had=O their=O eggs=O benedict=O for=O brunch=O ,=O which=O were=O the=O worst=S in=O my=O entire=O life=O ,=O I=O tried=O removing=O the=O hollondaise=O sauce=O completely=O that=O was=O how=O failed=SS it=O was=O .=O
Too bad the food was n't of the same heritage .####Too=O bad=O the=O food=T-NEG was=O n't=O of=O the=O same=O heritage=O .=O####Too=O bad=S the=O food=O was=O n't=O of=O the=O same=O heritage=O .=O
The menu looked good , except for offering the Chilean Sea Bass , but the server does not offer up the specials that were written on the board outside .####The=O menu=T-POS looked=O good=O ,=O except=O for=O offering=O the=O Chilean=TT-NEG Sea=TT-NEG Bass=TT-NEG ,=O but=O the=O server=O does=O not=O offer=O up=O the=O specials=O that=O were=O written=O on=O the=O board=O outside=O .=O####The=O menu=O looked=O good=S ,=O except=SS for=O offering=O the=O Chilean=O Sea=O Bass=O ,=O but=O the=O server=O does=O not=O offer=O up=O the=O specials=O that=O were=O written=O on=O the=O board=O outside=O .=O
The food was really good , I had the onion soup and it was one of the best ever .####The=O food=T-POS was=O really=O good=O ,=O I=O had=O the=O onion=TT-POS soup=TT-POS and=O it=O was=O one=O of=O the=O best=O ever=O .=O####The=O food=O was=O really=O good=S ,=O I=O had=O the=O onion=O soup=O and=O it=O was=O one=O of=O the=O best=SS ever=O .=O
Since it literally is a complete hole in the wall , it 's a bit intimidating at first , but you get over that very quickly as soon as the friendly staff welcomes you - do n't hesitate to ask for help with what to get .####Since=O it=O literally=O is=O a=O complete=O hole=O in=O the=O wall=O ,=O it=O 's=O a=O bit=O intimidating=O at=O first=O ,=O but=O you=O get=O over=O that=O very=O quickly=O as=O soon=O as=O the=O friendly=O staff=T-POS welcomes=O you=O -=O do=O n't=O hesitate=O to=O ask=O for=O help=O with=O what=O to=O get=O .=O####Since=O it=O literally=O is=O a=O complete=O hole=O in=O the=O wall=O ,=O it=O 's=O a=O bit=O intimidating=O at=O first=O ,=O but=O you=O get=O over=O that=O very=O quickly=O as=O soon=O as=O the=O friendly=S staff=O welcomes=O you=O -=O do=O n't=O hesitate=O to=O ask=O for=O help=O with=O what=O to=O get=O .=O
When he finally did , he was unable to make a gin and tonic -- could n't find tonic .####When=O he=O finally=O did=O ,=O he=O was=O unable=O to=O make=O a=O gin=T-NEU and=T-NEU tonic=T-NEU --=O could=O n't=O find=O tonic=O .=O####When=O he=O finally=O did=O ,=O he=O was=O unable=S to=O make=O a=O gin=O and=O tonic=O --=O could=O n't=O find=O tonic=O .=O
The dim sum is ok but does n't taste that fresh , and the little dishes do n't look steamy hot as they should ( also note lack of Chinese here ) .####The=O dim=T-NEG sum=T-NEG is=O ok=O but=O does=O n't=O taste=O that=O fresh=O ,=O and=O the=O little=TT-NEG dishes=TT-NEG do=O n't=O look=O steamy=O hot=O as=O they=O should=O (=O also=O note=O lack=O of=O Chinese=O here=O )=O .=O####The=O dim=O sum=O is=O ok=S but=O does=O n't=O taste=O that=O fresh=O ,=O and=O the=O little=O dishes=O do=SS n't=SS look=SS steamy=SS hot=SS as=O they=O should=O (=O also=O note=O lack=O of=O Chinese=O here=O )=O .=O
If you want good authentic Thai this place is not the place to go .####If=O you=O want=O good=O authentic=O Thai=T-NEG this=O place=O is=O not=O the=O place=O to=O go=O .=O####If=O you=O want=O good=S authentic=S Thai=O this=O place=O is=O not=O the=O place=O to=O go=O .=O
I recommend getting a reservation even though we saw people seated without one .####I=O recommend=O getting=O a=O reservation=T-NEU even=O though=O we=O saw=O people=O seated=O without=O one=O .=O####I=O recommend=S getting=O a=O reservation=O even=O though=O we=O saw=O people=O seated=O without=O one=O .=O
The only thing I moderately enjoyed was their Grilled Chicken special with Edamame Puree .####The=O only=O thing=O I=O moderately=O enjoyed=O was=O their=O Grilled=T-NEU Chicken=T-NEU special=T-NEU with=T-NEU Edamame=T-NEU Puree=T-NEU .=O####The=O only=O thing=O I=O moderately=O enjoyed=S was=O their=O Grilled=O Chicken=O special=O with=O Edamame=O Puree=O .=O
Staff is very accomodating .####Staff=T-POS is=O very=O accomodating=O .=O####Staff=O is=O very=O accomodating=S .=O
Very popular style Izakaya ( Sake and small portion of sake-friendly dishes ) .####Very=O popular=O style=O Izakaya=O (=O Sake=O and=O small=O portion=TT-NEU of=O sake-friendly=O dishes=T-POS )=O .=O####Very=O popular=O style=O Izakaya=O (=O Sake=O and=O small=SS portion=O of=O sake-friendly=S dishes=O )=O .=O
The food was terrific and the service classy , attentive , without being overbearing .####The=O food=T-POS was=O terrific=O and=O the=O service=TT-POS classy=O ,=O attentive=O ,=O without=O being=O overbearing=O .=O####The=O food=O was=O terrific=S and=O the=O service=O classy=SS ,=O attentive=SS ,=O without=SS being=SS overbearing=SS .=O
This is an amazing place to try some roti rolls .####This=O is=O an=O amazing=O place=O to=O try=O some=O roti=T-POS rolls=T-POS .=O####This=O is=O an=O amazing=O place=O to=O try=S some=O roti=O rolls=O .=O
We have never had any problems with charging the meal or the tip , and the food was delivered quickly , but we live only a few minutes walk from them .####We=O have=O never=O had=O any=O problems=O with=O charging=O the=O meal=T-POS or=O the=O tip=TTT-POS ,=O and=O the=O food=TT-POS was=O delivered=O quickly=O ,=O but=O we=O live=O only=O a=O few=O minutes=O walk=O from=O them=O .=O####We=O have=O never=S had=S any=S problems=S with=O charging=O the=O meal=O or=O the=O tip=O ,=O and=O the=O food=O was=O delivered=SS quickly=SS ,=O but=O we=O live=O only=O a=O few=O minutes=O walk=O from=O them=O .=O
They are tasty , but I suggest only eating one with meat because they tend not to mesh that well with the average American digestive system .####They=O are=O tasty=O ,=O but=O I=O suggest=O only=O eating=O one=O with=O meat=T-NEU because=O they=O tend=O not=O to=O mesh=O that=O well=O with=O the=O average=O American=O digestive=O system=O .=O####They=O are=O tasty=S ,=O but=O I=O suggest=S only=O eating=O one=O with=O meat=O because=O they=O tend=O not=O to=O mesh=O that=O well=O with=O the=O average=O American=O digestive=O system=O .=O
Try the hot dogs too , they 're snappy and delicious .####Try=O the=O hot=T-POS dogs=T-POS too=O ,=O they=O 're=O snappy=O and=O delicious=O .=O####Try=S the=O hot=O dogs=O too=O ,=O they=O 're=O snappy=S and=O delicious=S .=O
Delivery is fast too .####Delivery=T-POS is=O fast=O too=O .=O####Delivery=O is=O fast=S too=O .=O
The noise level was unbearable , conversation impossible .####The=O noise=T-NEG level=T-NEG was=O unbearable=O ,=O conversation=O impossible=O .=O####The=O noise=O level=O was=O unbearable=S ,=O conversation=O impossible=O .=O
Highly recommended is the Spicy Fried Clam Rolls and Spider Rolls .####Highly=O recommended=O is=O the=O Spicy=T-POS Fried=T-POS Clam=T-POS Rolls=T-POS and=O Spider=TT-POS Rolls=TT-POS .=O####Highly=O recommended=S is=O the=O Spicy=O Fried=O Clam=O Rolls=O and=O Spider=O Rolls=O .=O
One of the earlier people commenting on the restaurant did not get the that some experimenting is going on with the menu in a positive way .####One=O of=O the=O earlier=O people=O commenting=O on=O the=O restaurant=O did=O not=O get=O the=O that=O some=O experimenting=O is=O going=O on=O with=O the=O menu=T-POS in=O a=O positive=O way=O .=O####One=O of=O the=O earlier=O people=O commenting=O on=O the=O restaurant=O did=O not=O get=O the=O that=O some=O experimenting=O is=O going=O on=O with=O the=O menu=O in=O a=O positive=S way=O .=O
The atmosphere is great if your looking for a laid back scene and an inexpensive way to spend a weekend afternoon .####The=O atmosphere=T-POS is=O great=O if=O your=O looking=O for=O a=O laid=O back=O scene=O and=O an=O inexpensive=O way=O to=O spend=O a=O weekend=O afternoon=O .=O####The=O atmosphere=O is=O great=S if=O your=O looking=O for=O a=O laid=O back=O scene=O and=O an=O inexpensive=O way=O to=O spend=O a=O weekend=O afternoon=O .=O
Odd for Ave B , not just odd , The place attracts an eclectic crowd to say the least .####Odd=O for=O Ave=O B=O ,=O not=O just=O odd=O ,=O The=O place=T-POS attracts=O an=O eclectic=O crowd=O to=O say=O the=O least=O .=O####Odd=O for=O Ave=O B=O ,=O not=O just=O odd=S ,=O The=O place=O attracts=O an=O eclectic=O crowd=O to=O say=O the=O least=O .=O
just got back from lunch at Tamarind and it was excellent .####just=O got=O back=O from=O lunch=T-POS at=O Tamarind=O and=O it=O was=O excellent=O .=O####just=O got=O back=O from=O lunch=O at=O Tamarind=O and=O it=O was=O excellent=S .=O
head and shoulders above its neighboors on east 6 st , taj mahal is also very comparable , in food quality , to the much overpraised ( and underdeserving ) baluchi 's .####head=O and=O shoulders=O above=O its=O neighboors=O on=O east=O 6=O st=O ,=O taj=O mahal=O is=O also=O very=O comparable=O ,=O in=O food=T-POS quality=T-POS ,=O to=O the=O much=O overpraised=O (=O and=O underdeserving=O )=O baluchi=O 's=O .=O####head=O and=O shoulders=O above=O its=O neighboors=O on=O east=O 6=O st=O ,=O taj=O mahal=O is=O also=O very=O comparable=S ,=O in=O food=O quality=O ,=O to=O the=O much=O overpraised=O (=O and=O underdeserving=O )=O baluchi=O 's=O .=O
Great Indian food and the service is incredible .####Great=O Indian=T-POS food=T-POS and=O the=O service=TT-POS is=O incredible=O .=O####Great=S Indian=O food=O and=O the=O service=O is=O incredible=SS .=O
I had the salmon dish and while it was fine , for the price paid , I expected it to have some type of flavor .####I=O had=O the=O salmon=T-POS dish=T-POS and=O while=O it=O was=O fine=O ,=O for=O the=O price=TTT-NEU paid=O ,=O I=O expected=O it=O to=O have=O some=O type=O of=O flavor=TT-NEG .=O####I=O had=O the=O salmon=O dish=O and=O while=O it=O was=O fine=S ,=O for=O the=O price=O paid=O ,=O I=O expected=O it=O to=O have=O some=O type=O of=O flavor=O .=O
Especially liked chicken tikka and the naan , and the dals .####Especially=O liked=O chicken=T-POS tikka=T-POS and=O the=O naan=TT-POS ,=O and=O the=O dals=TTT-POS .=O####Especially=O liked=S chicken=O tikka=O and=O the=O naan=O ,=O and=O the=O dals=O .=O
The waiters were not attentive except that the bill turned up on the table before we were finished .####The=O waiters=T-NEG were=O not=O attentive=O except=O that=O the=O bill=O turned=O up=O on=O the=O table=O before=O we=O were=O finished=O .=O####The=O waiters=O were=O not=O attentive=S except=O that=O the=O bill=O turned=O up=O on=O the=O table=O before=O we=O were=O finished=O .=O
The restaurant looks out over beautiful green lawns to the Hudson River and the Statue of Liberty .####The=O restaurant=O looks=O out=O over=O beautiful=O green=O lawns=T-POS to=O the=O Hudson=O River=O and=O the=O Statue=O of=O Liberty=O .=O####The=O restaurant=O looks=O out=O over=O beautiful=S green=O lawns=O to=O the=O Hudson=O River=O and=O the=O Statue=O of=O Liberty=O .=O
My wife and I always enjoy the young , not always well trained but nevertheless friendly , staff , all of whom have a story .####My=O wife=O and=O I=O always=O enjoy=O the=O young=O ,=O not=O always=O well=O trained=O but=O nevertheless=O friendly=O ,=O staff=T-POS ,=O all=O of=O whom=O have=O a=O story=O .=O####My=O wife=O and=O I=O always=O enjoy=S the=O young=S ,=O not=S always=S well=S trained=S but=O nevertheless=O friendly=S ,=O staff=O ,=O all=O of=O whom=O have=O a=O story=O .=O
The sangria was pretty tasty and good on a hot muggy day .####The=O sangria=T-POS was=O pretty=O tasty=O and=O good=O on=O a=O hot=O muggy=O day=O .=O####The=O sangria=O was=O pretty=O tasty=S and=O good=S on=O a=O hot=O muggy=O day=O .=O
For the people who want great food plus great service , Roxy is a place to AVOID !####For=O the=O people=O who=O want=O great=O food=T-NEG plus=O great=O service=TT-NEG ,=O Roxy=O is=O a=O place=O to=O AVOID=O !=O####For=O the=O people=O who=O want=O great=S food=O plus=O great=SS service=O ,=O Roxy=O is=O a=O place=O to=O AVOID=O !=O
While the menu is n't especially groundbreaking , everything I 've tried so far has been well-executed and tasty .####While=O the=O menu=T-POS is=O n't=O especially=O groundbreaking=O ,=O everything=O I=O 've=O tried=O so=O far=O has=O been=O well-executed=O and=O tasty=O .=O####While=O the=O menu=O is=O n't=O especially=O groundbreaking=S ,=O everything=O I=O 've=O tried=O so=O far=O has=O been=O well-executed=O and=O tasty=O .=O
Ive been here a bunch of times now and the service is always outstanding .####Ive=O been=O here=O a=O bunch=O of=O times=O now=O and=O the=O service=T-POS is=O always=O outstanding=O .=O####Ive=O been=O here=O a=O bunch=O of=O times=O now=O and=O the=O service=O is=O always=O outstanding=S .=O
Quite frankly , this is some of the worst sushi I have ever tried .####Quite=O frankly=O ,=O this=O is=O some=O of=O the=O worst=O sushi=T-NEG I=O have=O ever=O tried=O .=O####Quite=O frankly=O ,=O this=O is=O some=O of=O the=O worst=S sushi=O I=O have=O ever=O tried=O .=O
The food is great , service is ok .####The=O food=T-POS is=O great=O ,=O service=TT-NEU is=O ok=O .=O####The=O food=O is=O great=S ,=O service=O is=O ok=SS .=O
The overall price tag was very very expensive , something I did expect .####The=O overall=O price=T-NEG tag=T-NEG was=O very=O very=O expensive=O ,=O something=O I=O did=O expect=O .=O####The=O overall=O price=O tag=O was=O very=O very=O expensive=S ,=O something=O I=O did=O expect=O .=O
Spice is great Thai food , love the inexpensive appetizers .####Spice=O is=O great=O Thai=T-POS food=T-POS ,=O love=O the=O inexpensive=O appetizers=TT-POS .=O####Spice=O is=O great=S Thai=O food=O ,=O love=SS the=O inexpensive=SS appetizers=O .=O
The service was attentive .####The=O service=T-POS was=O attentive=O .=O####The=O service=O was=O attentive=S .=O
He not only makes his own homemade mozzarella , but every pie is ultra fresh .####He=O not=O only=O makes=O his=O own=O homemade=O mozzarella=T-POS ,=O but=O every=O pie=TT-POS is=O ultra=O fresh=O .=O####He=O not=O only=O makes=O his=O own=O homemade=S mozzarella=O ,=O but=O every=O pie=O is=O ultra=SS fresh=SS .=O
When you 're sitting in their main dining room ( which has a spectacular , hand-painted high ceiling ) you 'd never know there was a world outside .####When=O you=O 're=O sitting=O in=O their=O main=T-POS dining=T-POS room=T-POS (=O which=O has=O a=O spectacular=O ,=O hand-painted=O high=O ceiling=TT-POS )=O you=O 'd=O never=O know=O there=O was=O a=O world=O outside=O .=O####When=O you=O 're=O sitting=O in=O their=O main=O dining=O room=O (=O which=O has=O a=O spectacular=S ,=O hand-painted=SS high=SS ceiling=O )=O you=O 'd=O never=O know=O there=O was=O a=O world=O outside=O .=O
We visited Bread Bar during January restaurant week and were so pleased with the menu selections and service .####We=O visited=O Bread=O Bar=O during=O January=O restaurant=O week=O and=O were=O so=O pleased=O with=O the=O menu=T-POS selections=T-POS and=O service=TT-POS .=O####We=O visited=O Bread=O Bar=O during=O January=O restaurant=O week=O and=O were=O so=O pleased=S with=O the=O menu=O selections=O and=O service=O .=O
also make sure you pay attention to the music being piped in - quite a weird selection .####also=O make=O sure=O you=O pay=O attention=O to=O the=O music=T-NEU being=O piped=O in=O -=O quite=O a=O weird=O selection=O .=O####also=O make=O sure=O you=O pay=O attention=O to=O the=O music=O being=O piped=O in=O -=O quite=O a=O weird=S selection=O .=O
The rest of the dim sum , though pricey by Chinatown standards , is worth it .####The=O rest=O of=O the=O dim=T-POS sum=T-POS ,=O though=O pricey=O by=O Chinatown=O standards=O ,=O is=O worth=O it=O .=O####The=O rest=O of=O the=O dim=O sum=O ,=O though=O pricey=S by=O Chinatown=O standards=O ,=O is=O worth=S it=O .=O
Good food .####Good=O food=T-POS .=O####Good=S food=O .=O
The wait staff is very friendly , if not overly efficient .####The=O wait=T-POS staff=T-POS is=O very=O friendly=O ,=O if=O not=O overly=O efficient=O .=O####The=O wait=O staff=O is=O very=O friendly=S ,=O if=O not=S overly=S efficient=S .=O
Its a great place for a casual date or to entertain clients for lunch .####Its=O a=O great=O place=O for=O a=O casual=O date=O or=O to=O entertain=O clients=O for=O lunch=T-NEU .=O####Its=O a=O great=S place=O for=O a=O casual=O date=O or=O to=O entertain=O clients=O for=O lunch=O .=O
All we received was an apology as we left to see our show without dinner .####All=O we=O received=O was=O an=O apology=O as=O we=O left=O to=O see=O our=O show=O without=O dinner=T-NEU .=O####All=O we=O received=O was=O an=O apology=O as=O we=O left=O to=O see=O our=O show=O without=S dinner=O .=O
The table next to us asked if he crushed the grapes himself when their long overdue bottle of wine finally arrived .####The=O table=O next=O to=O us=O asked=O if=O he=O crushed=O the=O grapes=O himself=O when=O their=O long=O overdue=O bottle=T-NEU of=T-NEU wine=T-NEU finally=O arrived=O .=O####The=O table=O next=O to=O us=O asked=O if=O he=O crushed=O the=O grapes=O himself=O when=O their=O long=S overdue=S bottle=O of=O wine=O finally=O arrived=O .=O
Prices are very good .####Prices=T-POS are=O very=O good=O .=O####Prices=O are=O very=O good=S .=O
Plain and simple it 's bad thai food .####Plain=O and=O simple=O it=O 's=O bad=O thai=T-NEG food=T-NEG .=O####Plain=O and=O simple=O it=O 's=O bad=S thai=O food=O .=O
The Dim Sum was so-so , but not spectacular .####The=O Dim=T-NEU Sum=T-NEU was=O so-so=O ,=O but=O not=O spectacular=O .=O####The=O Dim=O Sum=O was=O so-so=S ,=O but=O not=S spectacular=S .=O
The place is larger than most and features adequate seating unlike most joints , and has a bar which deserves a mention .####The=O place=TTT-POS is=O larger=O than=O most=O and=O features=O adequate=O seating=T-POS unlike=O most=O joints=O ,=O and=O has=O a=O bar=TT-POS which=O deserves=O a=O mention=O .=O####The=O place=O is=O larger=SSS than=O most=O and=O features=O adequate=S seating=O unlike=O most=O joints=O ,=O and=O has=O a=O bar=O which=O deserves=SS a=O mention=O .=O
Threw my fiance 's surprise 30th birthday dinner here could n't be happier .####Threw=O my=O fiance=O 's=O surprise=O 30th=O birthday=O dinner=T-NEU here=O could=O n't=O be=O happier=O .=O####Threw=O my=O fiance=O 's=O surprise=O 30th=O birthday=O dinner=O here=O could=S n't=S be=S happier=S .=O
good music , great food , speedy service affordable prices .####good=O music=T-POS ,=O great=O food=TT-POS ,=O speedy=O service=TTT-POS affordable=O prices=TTTT-POS .=O####good=S music=O ,=O great=SS food=O ,=O speedy=SSS service=O affordable=SSSS prices=O .=O
There was a small wait , but shorter than I expected .####There=O was=O a=O small=O wait=T-POS ,=O but=O shorter=O than=O I=O expected=O .=O####There=O was=O a=O small=S wait=O ,=O but=O shorter=S than=O I=O expected=O .=O
May , the owner always has a smile on her and will warmly greet you .####May=O ,=O the=O owner=T-POS always=O has=O a=O smile=O on=O her=O and=O will=O warmly=O greet=O you=O .=O####May=O ,=O the=O owner=O always=O has=O a=O smile=O on=O her=O and=O will=O warmly=S greet=O you=O .=O
The sides were ok and incredibly salty .####The=O sides=T-NEG were=O ok=O and=O incredibly=O salty=O .=O####The=O sides=O were=O ok=S and=O incredibly=O salty=S .=O
Not a large place , but it 's cute and cozy .####Not=O a=O large=O place=T-POS ,=O but=O it=O 's=O cute=O and=O cozy=O .=O####Not=O a=O large=S place=O ,=O but=O it=O 's=O cute=S and=O cozy=S .=O
The beverages were excellent , and the dessert was good .####The=O beverages=T-POS were=O excellent=O ,=O and=O the=O dessert=TT-POS was=O good=O .=O####The=O beverages=O were=O excellent=S ,=O and=O the=O dessert=O was=O good=SS .=O
The hostess and the waitress were incredibly rude and did everything they could to rush us out .####The=O hostess=T-NEG and=O the=O waitress=TT-NEG were=O incredibly=O rude=O and=O did=O everything=O they=O could=O to=O rush=O us=O out=O .=O####The=O hostess=O and=O the=O waitress=O were=O incredibly=O rude=S and=O did=O everything=O they=O could=O to=O rush=O us=O out=O .=O
Next time , we would n't dare ordering anything else other than some simple Asian appetizers and drinks .####Next=O time=O ,=O we=O would=O n't=O dare=O ordering=O anything=O else=O other=O than=O some=O simple=O Asian=T-POS appetizers=T-POS and=O drinks=TT-POS .=O####Next=O time=O ,=O we=O would=O n't=O dare=O ordering=O anything=O else=O other=O than=O some=O simple=S Asian=O appetizers=O and=O drinks=O .=O
Please if your thinking about it go , and stay the wait you wo n't be disappointed .####Please=O if=O your=O thinking=O about=O it=O go=O ,=O and=O stay=O the=O wait=T-NEG you=O wo=O n't=O be=O disappointed=O .=O####Please=O if=O your=O thinking=O about=O it=O go=O ,=O and=O stay=O the=O wait=O you=O wo=S n't=S be=S disappointed=S .=O
I must say the view of NYC is so beautiful !####I=O must=O say=O the=O view=T-POS of=O NYC=O is=O so=O beautiful=O !=O####I=O must=O say=O the=O view=O of=O NYC=O is=O so=O beautiful=S !=O
If you 'd like to have a nice light meal with an asian accent , Long Tan is a good place on the slope .####If=O you=O 'd=O like=O to=O have=O a=O nice=O light=O meal=T-POS with=O an=O asian=O accent=O ,=O Long=O Tan=O is=O a=O good=O place=O on=O the=O slope=O .=O####If=O you=O 'd=O like=O to=O have=O a=O nice=S light=O meal=O with=O an=O asian=O accent=O ,=O Long=O Tan=O is=O a=O good=O place=O on=O the=O slope=O .=O
When going out for a nice dinner , I like a nice ambiance as well as very good food .####When=O going=O out=O for=O a=O nice=O dinner=T-POS ,=O I=O like=O a=O nice=O ambiance=TT-POS as=O well=O as=O very=O good=O food=TTT-POS .=O####When=O going=O out=O for=O a=O nice=S dinner=O ,=O I=O like=O a=O nice=SS ambiance=O as=O well=O as=O very=O good=SSS food=O .=O
Otherwise , this place has great service and prices and a nice friendly atmosphere .####Otherwise=O ,=O this=O place=O has=O great=O service=T-POS and=O prices=TT-POS and=O a=O nice=O friendly=O atmosphere=TTT-POS .=O####Otherwise=O ,=O this=O place=O has=O great=S service=O and=O prices=O and=O a=O nice=SSS friendly=SSS atmosphere=O .=O
Highly recommend this as great value for excellent sushi and service .####Highly=O recommend=O this=O as=O great=O value=TTT-POS for=O excellent=O sushi=T-POS and=O service=TT-POS .=O####Highly=O recommend=O this=O as=O great=SSS value=O for=O excellent=S sushi=O and=O service=O .=O
This place would be so much better served by being run by a group that actually understands customer service .####This=O place=O would=O be=O so=O much=O better=O served=O by=O being=O run=O by=O a=O group=O that=O actually=O understands=O customer=O service=T-NEG .=O####This=O place=O would=S be=S so=S much=S better=S served=O by=O being=O run=O by=O a=O group=O that=O actually=O understands=O customer=O service=O .=O
A++ The service was good to excellent along with the attitude .####A++=O The=O service=T-POS was=O good=O to=O excellent=O along=O with=O the=O attitude=TT-POS .=O####A++=O The=O service=O was=O good=S to=O excellent=SS along=O with=O the=O attitude=O .=O
The food is awesome - definitely try the striped bass .####The=O food=T-POS is=O awesome=O -=O definitely=O try=O the=O striped=TT-POS bass=TT-POS .=O####The=O food=O is=O awesome=S -=O definitely=O try=SS the=O striped=O bass=O .=O
The music does get a little loud at times , but it just made me want to lean closer to my beautiful wife , and as I did , I got a whiff of corriander .####The=O music=T-POS does=O get=O a=O little=O loud=O at=O times=O ,=O but=O it=O just=O made=O me=O want=O to=O lean=O closer=O to=O my=O beautiful=O wife=O ,=O and=O as=O I=O did=O ,=O I=O got=O a=O whiff=O of=O corriander=O .=O####The=O music=O does=O get=O a=O little=O loud=S at=O times=O ,=O but=O it=O just=O made=O me=O want=O to=O lean=O closer=O to=O my=O beautiful=O wife=O ,=O and=O as=O I=O did=O ,=O I=O got=O a=O whiff=O of=O corriander=O .=O
black white shakes came out good also .####black=T-POS white=T-POS shakes=T-POS came=O out=O good=O also=O .=O####black=O white=O shakes=O came=O out=O good=S also=O .=O
It 's simply the best meal in NYC .####It=O 's=O simply=O the=O best=O meal=T-POS in=O NYC=O .=O####It=O 's=O simply=O the=O best=S meal=O in=O NYC=O .=O
We go on Mondays for the prix fixe and our experience with the food has been comparable to Blue Ribbon .####We=O go=O on=O Mondays=O for=O the=O prix=O fixe=O and=O our=O experience=O with=O the=O food=T-NEU has=O been=O comparable=O to=O Blue=O Ribbon=O .=O####We=O go=O on=O Mondays=O for=O the=O prix=O fixe=O and=O our=O experience=O with=O the=O food=O has=O been=O comparable=S to=O Blue=O Ribbon=O .=O
However , they 've got the most amazing pastrami and the soups hit the spot .####However=O ,=O they=O 've=O got=O the=O most=O amazing=O pastrami=T-POS and=O the=O soups=TT-POS hit=O the=O spot=O .=O####However=O ,=O they=O 've=O got=O the=O most=O amazing=S pastrami=O and=O the=O soups=O hit=SS the=SS spot=SS .=O
Great bagels made the old-fashioned way .####Great=O bagels=T-POS made=O the=O old-fashioned=O way=O .=O####Great=S bagels=O made=O the=O old-fashioned=O way=O .=O
This is some really good , inexpensive sushi .####This=O is=O some=O really=O good=O ,=O inexpensive=O sushi=T-POS .=O####This=O is=O some=O really=O good=S ,=O inexpensive=S sushi=O .=O
I would n't even have complained at all if the food at least tasted good but the quality of food was crappy , too .####I=O would=O n't=O even=O have=O complained=O at=O all=O if=O the=O food=O at=O least=O tasted=O good=O but=O the=O quality=T-NEG of=T-NEG food=T-NEG was=O crappy=O ,=O too=O .=O####I=O would=O n't=O even=O have=O complained=O at=O all=O if=O the=O food=O at=O least=O tasted=O good=O but=O the=O quality=O of=O food=O was=O crappy=S ,=O too=O .=O
The pizza is delicious and the proprietor is one of the nicest in NYC .####The=O pizza=T-POS is=O delicious=O and=O the=O proprietor=TT-POS is=O one=O of=O the=O nicest=O in=O NYC=O .=O####The=O pizza=O is=O delicious=S and=O the=O proprietor=O is=O one=O of=O the=O nicest=SS in=O NYC=O .=O
Also good for client lunch meetings , esp .####Also=O good=O for=O client=O lunch=T-NEU meetings=T-NEU ,=O esp=O .=O####Also=O good=S for=O client=O lunch=O meetings=O ,=O esp=O .=O
The decor is dark , cool and soothing , while the food 's presentation is spectacular , considering the low prices .####The=O decor=T-POS is=O dark=O ,=O cool=O and=O soothing=O ,=O while=O the=O food=O 's=O presentation=O is=O spectacular=O ,=O considering=O the=O low=O prices=TT-POS .=O####The=O decor=O is=O dark=S ,=O cool=S and=O soothing=S ,=O while=O the=O food=O 's=O presentation=O is=O spectacular=O ,=O considering=O the=O low=SS prices=O .=O
The Waitstaff were very nice and suggested swordfish for my husband he enjoyed his meal .####The=O Waitstaff=T-POS were=O very=O nice=O and=O suggested=O swordfish=TT-POS for=O my=O husband=O he=O enjoyed=O his=O meal=TTT-POS .=O####The=O Waitstaff=O were=O very=O nice=S and=O suggested=SS swordfish=O for=O my=O husband=O he=O enjoyed=SSS his=O meal=O .=O
Terrible , terrible management - deserves to be shut-down .####Terrible=O ,=O terrible=O management=T-NEG -=O deserves=O to=O be=O shut-down=O .=O####Terrible=S ,=O terrible=S management=O -=O deserves=O to=O be=O shut-down=O .=O
The Italian food has flavor ( that can be sort of surprising on the UES ) , and the service turns from a nightmare to attentive , they sort of remind me of the NY Yankees of the late 90 's , no matter how bad it look , you knew that there was a rally just around the corner ...####The=O Italian=T-POS food=T-POS has=O flavor=O (=O that=O can=O be=O sort=O of=O surprising=O on=O the=O UES=O )=O ,=O and=O the=O service=TT-POS turns=O from=O a=O nightmare=O to=O attentive=O ,=O they=O sort=O of=O remind=O me=O of=O the=O NY=O Yankees=O of=O the=O late=O 90=O 's=O ,=O no=O matter=O how=O bad=O it=O look=O ,=O you=O knew=O that=O there=O was=O a=O rally=O just=O around=O the=O corner=O ...=O####The=O Italian=O food=O has=O flavor=O (=O that=O can=O be=O sort=O of=O surprising=S on=O the=O UES=O )=O ,=O and=O the=O service=O turns=O from=O a=O nightmare=SS to=O attentive=O ,=O they=O sort=O of=O remind=O me=O of=O the=O NY=O Yankees=O of=O the=O late=O 90=O 's=O ,=O no=O matter=O how=O bad=SS it=O look=O ,=O you=O knew=O that=O there=O was=O a=O rally=O just=O around=O the=O corner=O ...=O
I found the food to be outstanding , particulary the salmon dish I had .####I=O found=O the=O food=T-POS to=O be=O outstanding=O ,=O particulary=O the=O salmon=TT-POS dish=TT-POS I=O had=O .=O####I=O found=O the=O food=O to=O be=O outstanding=S ,=O particulary=O the=O salmon=O dish=O I=O had=O .=O
Mizu is home to creative and unique rolls not to found anywhere else .####Mizu=O is=O home=O to=O creative=O and=O unique=O rolls=T-POS not=O to=O found=O anywhere=O else=O .=O####Mizu=O is=O home=O to=O creative=O and=O unique=S rolls=O not=O to=O found=O anywhere=O else=O .=O
Baluchi 's has solid food and a nice decor at reasonable prices .####Baluchi=O 's=O has=O solid=O food=T-POS and=O a=O nice=O decor=TT-POS at=O reasonable=O prices=TTT-POS .=O####Baluchi=O 's=O has=O solid=S food=O and=O a=O nice=SS decor=O at=O reasonable=SSS prices=O .=O
Moules were excellent , lobster ravioli was VERY salty !####Moules=T-POS were=O excellent=O ,=O lobster=TT-NEG ravioli=TT-NEG was=O VERY=O salty=O !=O####Moules=O were=O excellent=S ,=O lobster=O ravioli=O was=O VERY=O salty=SS !=O
A cheap eat for NYC , but not for dosa .####A=O cheap=O eat=TT-POS for=O NYC=O ,=O but=O not=O for=O dosa=T-NEG .=O####A=O cheap=SS eat=O for=O NYC=O ,=O but=S not=O for=O dosa=O .=O
Pastrami or corned beef are juicy and piled high ( ask for extra rye bread ) .####Pastrami=T-POS or=T-POS corned=T-POS beef=T-POS are=O juicy=O and=O piled=O high=O (=O ask=O for=O extra=O rye=O bread=O )=O .=O####Pastrami=O or=O corned=O beef=O are=O juicy=S and=O piled=O high=S (=O ask=O for=O extra=O rye=O bread=O )=O .=O
( $ 200 for 2 glasses of champagne , not too expensive bottle of wine and 2 after dinner drinks ) .####(=O $=O 200=O for=O 2=O glasses=T-NEG of=T-NEG champagne=T-NEG ,=O not=O too=O expensive=O bottle=TT-NEG of=TT-NEG wine=TT-NEG and=O 2=O after=O dinner=O drinks=O )=O .=O####(=O $=O 200=O for=O 2=O glasses=O of=O champagne=O ,=O not=S too=S expensive=S bottle=O of=O wine=O and=O 2=O after=O dinner=O drinks=O )=O .=O
The food was just OK , at least for what food was available .####The=O food=T-NEG was=O just=O OK=O ,=O at=O least=O for=O what=O food=O was=O available=O .=O####The=O food=O was=O just=O OK=S ,=O at=O least=O for=O what=O food=O was=O available=O .=O
The waitress was very patient with us and the food is phenomenal !####The=O waitress=T-POS was=O very=O patient=O with=O us=O and=O the=O food=TT-POS is=O phenomenal=O !=O####The=O waitress=O was=O very=O patient=S with=O us=O and=O the=O food=O is=O phenomenal=SS !=O
The ambience was nice , but service was n't so great .####The=O ambience=T-POS was=O nice=O ,=O but=O service=TT-NEG was=O n't=O so=O great=O .=O####The=O ambience=O was=O nice=S ,=O but=O service=O was=SS n't=SS so=SS great=SS .=O
Solid wine list , knowledgeable staff , friendly owners and an adventurous , ever-changing menu keep us coming back .####Solid=O wine=T-POS list=T-POS ,=O knowledgeable=O staff=TT-POS ,=O friendly=O owners=TTT-POS and=O an=O adventurous=O ,=O ever-changing=O menu=TTTT-POS keep=O us=O coming=O back=O .=O####Solid=S wine=O list=O ,=O knowledgeable=SS staff=O ,=O friendly=SSS owners=O and=O an=O adventurous=SSSS ,=O ever-changing=SSSS menu=O keep=O us=O coming=O back=O .=O
The people that work there are always so friendly you forget you are in New York sometimes .####The=O people=T-POS that=O work=O there=O are=O always=O so=O friendly=O you=O forget=O you=O are=O in=O New=O York=O sometimes=O .=O####The=O people=O that=O work=O there=O are=O always=O so=O friendly=S you=O forget=O you=O are=O in=O New=O York=O sometimes=O .=O
The location and ambience is Ok but the food is what makes up for it .####The=O location=T-NEU and=O ambience=TT-NEU is=O Ok=O but=O the=O food=TTT-POS is=O what=O makes=O up=O for=O it=O .=O####The=O location=O and=O ambience=O is=O Ok=S but=O the=O food=O is=O what=O makes=SSS up=SSS for=O it=O .=O
otherwise , good stuff for late nite eats .####otherwise=O ,=O good=O stuff=T-POS for=O late=O nite=O eats=TT-POS .=O####otherwise=O ,=O good=S stuff=O for=O late=SS nite=O eats=O .=O
I love and I know gourmet food by excellence !####I=O love=O and=O I=O know=O gourmet=T-POS food=T-POS by=O excellence=O !=O####I=O love=S and=O I=O know=O gourmet=O food=O by=O excellence=S !=O
Two people in our party felt like something else , and Volare immediately obliged with two great dishes that were not in their regular menu .####Two=O people=O in=O our=O party=O felt=O like=O something=O else=O ,=O and=O Volare=O immediately=O obliged=O with=O two=O great=O dishes=T-POS that=O were=O not=O in=O their=O regular=O menu=TT-NEU .=O####Two=O people=O in=O our=O party=O felt=O like=O something=O else=O ,=O and=O Volare=O immediately=O obliged=O with=O two=O great=S dishes=O that=O were=O not=O in=O their=O regular=SS menu=O .=O
He offers subpar service and has no personality .####He=O offers=O subpar=O service=T-NEG and=O has=O no=O personality=O .=O####He=O offers=O subpar=S service=O and=O has=O no=O personality=O .=O
The waitress remembers me and is very friendly , she knows what my regular is and that 's the fried mini buns with the condensed milk and the assorted fruits on beancurd .####The=O waitress=T-POS remembers=O me=O and=O is=O very=O friendly=O ,=O she=O knows=O what=O my=O regular=O is=O and=O that=O 's=O the=O fried=TT-POS mini=TT-POS buns=TT-POS with=TT-POS the=TT-POS condensed=TT-POS milk=TT-POS and=TT-POS the=TT-POS assorted=TT-POS fruits=TT-POS on=TT-POS beancurd=TT-POS .=O####The=O waitress=O remembers=O me=O and=O is=O very=O friendly=S ,=O she=O knows=O what=O my=O regular=SS is=O and=O that=O 's=O the=O fried=O mini=O buns=O with=O the=O condensed=O milk=O and=O the=O assorted=O fruits=O on=O beancurd=O .=O
Diner food at bistro prices is a bummer ... .####Diner=O food=T-NEG at=O bistro=O prices=TT-NEG is=O a=O bummer=O ...=O .=O####Diner=O food=O at=O bistro=O prices=O is=O a=O bummer=S ...=O .=O
While we thoroughly enjoyed the food , it was annoying to scream across the table for conversation .####While=O we=O thoroughly=O enjoyed=O the=O food=T-POS ,=O it=O was=O annoying=O to=O scream=O across=O the=O table=O for=O conversation=O .=O####While=O we=O thoroughly=O enjoyed=S the=O food=O ,=O it=O was=O annoying=O to=O scream=O across=O the=O table=O for=O conversation=O .=O
The first time the sushi was outstanding , the second time it was a little bland .####The=O first=O time=O the=O sushi=T-POS was=O outstanding=O ,=O the=O second=O time=O it=O was=O a=O little=O bland=O .=O####The=O first=O time=O the=O sushi=O was=O outstanding=S ,=O the=O second=O time=O it=O was=O a=O little=O bland=S .=O
The portions are large and the servers always surprise us with a different starter .####The=O portions=T-POS are=O large=O and=O the=O servers=TT-POS always=O surprise=O us=O with=O a=O different=O starter=TTT-POS .=O####The=O portions=O are=O large=S and=O the=O servers=O always=O surprise=SS us=O with=O a=O different=SSS starter=O .=O
delicious bagels , especially when right out of the oven .####delicious=O bagels=T-POS ,=O especially=O when=O right=O out=O of=O the=O oven=O .=O####delicious=S bagels=O ,=O especially=O when=O right=O out=O of=O the=O oven=O .=O
All the food was hot tasty .####All=O the=O food=T-POS was=O hot=O tasty=O .=O####All=O the=O food=O was=O hot=S tasty=S .=O
This is one great place to eat pizza more out but not a good place for take-out pizza .####This=O is=O one=O great=O place=O to=O eat=O pizza=T-POS more=O out=O but=O not=O a=O good=O place=O for=O take-out=TT-NEG pizza=TT-NEG .=O####This=O is=O one=O great=S place=O to=O eat=O pizza=O more=O out=O but=O not=O a=O good=SS place=O for=O take-out=O pizza=O .=O
Our server was very helpful and friendly .####Our=O server=T-POS was=O very=O helpful=O and=O friendly=O .=O####Our=O server=O was=O very=O helpful=S and=O friendly=S .=O
Try green curry with vegetables .####Try=O green=T-POS curry=T-POS with=T-POS vegetables=T-POS .=O####Try=S green=O curry=O with=O vegetables=O .=O
First of all , this place is *not* romantic , as claimed by Citysearch 's editorial review .####First=O of=O all=O ,=O this=O place=T-NEG is=O *not*=O romantic=O ,=O as=O claimed=O by=O Citysearch=O 's=O editorial=O review=O .=O####First=O of=O all=O ,=O this=O place=O is=O *not*=S romantic=S ,=O as=O claimed=O by=O Citysearch=O 's=O editorial=O review=O .=O
The second you walk through the heavy vault like door , with people anticipating your arrival you get the sense that you are going to have the dining ride of a lifetime .####The=O second=O you=O walk=O through=O the=O heavy=O vault=O like=O door=T-NEU ,=O with=O people=O anticipating=O your=O arrival=O you=O get=O the=O sense=O that=O you=O are=O going=O to=O have=O the=O dining=O ride=O of=O a=O lifetime=O .=O####The=O second=O you=O walk=O through=O the=O heavy=S vault=O like=O door=O ,=O with=O people=O anticipating=O your=O arrival=O you=O get=O the=O sense=O that=O you=O are=O going=O to=O have=O the=O dining=O ride=O of=O a=O lifetime=O .=O
The food was not very tasty , the portioins were tiny even for such a high quality restaurant .####The=O food=T-NEG was=O not=O very=O tasty=O ,=O the=O portioins=TT-NEG were=O tiny=O even=O for=O such=O a=O high=O quality=O restaurant=O .=O####The=O food=O was=O not=S very=S tasty=S ,=O the=O portioins=O were=O tiny=SS even=O for=O such=O a=O high=O quality=O restaurant=O .=O
The Pad Thai is excellent here , as well .####The=O Pad=T-POS Thai=T-POS is=O excellent=O here=O ,=O as=O well=O .=O####The=O Pad=O Thai=O is=O excellent=S here=O ,=O as=O well=O .=O
I do not recommend lunch specials just because it tasts the same with other regular chinese restaurant .####I=O do=O not=O recommend=O lunch=T-NEG specials=T-NEG just=O because=O it=O tasts=O the=O same=O with=O other=O regular=O chinese=O restaurant=O .=O####I=O do=O not=S recommend=S lunch=O specials=O just=O because=O it=O tasts=O the=O same=O with=O other=O regular=O chinese=O restaurant=O .=O
We parked on the block of Nina 's the place looked nice , with people obviously enjoying their pizzas .####We=O parked=O on=O the=O block=O of=O Nina=O 's=O the=O place=T-POS looked=O nice=O ,=O with=O people=O obviously=O enjoying=O their=O pizzas=TT-POS .=O####We=O parked=O on=O the=O block=O of=O Nina=O 's=O the=O place=O looked=O nice=S ,=O with=O people=O obviously=O enjoying=SS their=O pizzas=O .=O
The food is o.k. , but not any better than what you get at a good neighborhood restaurant .####The=O food=T-NEU is=O o.k.=O ,=O but=O not=O any=O better=O than=O what=O you=O get=O at=O a=O good=O neighborhood=O restaurant=O .=O####The=O food=O is=O o.k.=S ,=S but=O not=S any=S better=S than=O what=O you=O get=O at=O a=O good=O neighborhood=O restaurant=O .=O
I think the stuff was better than Disney .####I=O think=O the=O stuff=T-POS was=O better=O than=O Disney=O .=O####I=O think=O the=O stuff=O was=O better=S than=O Disney=O .=O
While the $ 20 entree range is not overly expensive , in New York City , there is definitely better food in that range , and so Sapphire , despite it 's lovely atmosphere , will most likely not be a restaurant to which I will return .####While=O the=O $=O 20=O entree=TTT-POS range=TTT-POS is=O not=O overly=O expensive=O ,=O in=O New=O York=O City=O ,=O there=O is=O definitely=O better=O food=T-NEG in=O that=O range=O ,=O and=O so=O Sapphire=O ,=O despite=O it=O 's=O lovely=O atmosphere=TT-POS ,=O will=O most=O likely=O not=O be=O a=O restaurant=O to=O which=O I=O will=O return=O .=O####While=O the=O $=O 20=O entree=O range=O is=O not=SSS overly=SSS expensive=SSS ,=O in=O New=O York=O City=O ,=O there=O is=O definitely=O better=S food=O in=O that=O range=O ,=O and=O so=O Sapphire=O ,=O despite=O it=O 's=O lovely=SS atmosphere=O ,=O will=O most=O likely=O not=O be=O a=O restaurant=O to=O which=O I=O will=O return=O .=O
Orsay , is without a doubt one of the best values for authentic French food in NYC .####Orsay=O ,=O is=O without=O a=O doubt=O one=O of=O the=O best=O values=O for=O authentic=O French=T-POS food=T-POS in=O NYC=O .=O####Orsay=O ,=O is=O without=O a=O doubt=O one=O of=O the=O best=O values=O for=O authentic=S French=O food=O in=O NYC=O .=O
The staff is no nonsense .####The=O staff=T-POS is=O no=O nonsense=O .=O####The=O staff=O is=O no=S nonsense=S .=O
We went here for lunch a couple of weeks ago on a Saturday , and I was thoroughly impressed with the food .####We=O went=O here=O for=O lunch=O a=O couple=O of=O weeks=O ago=O on=O a=O Saturday=O ,=O and=O I=O was=O thoroughly=O impressed=O with=O the=O food=T-POS .=O####We=O went=O here=O for=O lunch=O a=O couple=O of=O weeks=O ago=O on=O a=O Saturday=O ,=O and=O I=O was=O thoroughly=O impressed=S with=O the=O food=O .=O
I recommend the garlic shrimp , okra ( bindi ) , and anything with lamb .####I=O recommend=O the=O garlic=T-POS shrimp=T-POS ,=O okra=O (=O bindi=O )=O ,=O and=O anything=O with=O lamb=TT-POS .=O####I=O recommend=S the=O garlic=O shrimp=O ,=O okra=O (=O bindi=O )=O ,=O and=O anything=O with=O lamb=O .=O
The menu was impressive with selections ranging from a burger , to steak , to escargot .####The=O menu=T-POS was=O impressive=O with=O selections=O ranging=O from=O a=O burger=TT-NEU ,=O to=O steak=TTT-NEU ,=O to=O escargot=TTTT-NEU .=O####The=O menu=O was=O impressive=S with=O selections=O ranging=O from=O a=O burger=O ,=O to=O steak=O ,=O to=O escargot=O .=O
Good for casual dinner with jeans and sneakers .####Good=O for=O casual=T-POS dinner=T-POS with=O jeans=O and=O sneakers=O .=O####Good=S for=O casual=O dinner=O with=O jeans=O and=O sneakers=O .=O
Prices are higher to dine in and their chicken tikka marsala is quite good .####Prices=T-NEG are=O higher=O to=O dine=O in=O and=O their=O chicken=TT-POS tikka=TT-POS marsala=TT-POS is=O quite=O good=O .=O####Prices=O are=O higher=S to=O dine=O in=O and=O their=O chicken=O tikka=O marsala=O is=O quite=O good=SS .=O
This place has many different styles of pizza and they are all amazing .####This=O place=O has=O many=O different=O styles=T-POS of=T-POS pizza=T-POS and=O they=O are=O all=O amazing=O .=O####This=O place=O has=O many=O different=S styles=O of=O pizza=O and=O they=O are=O all=O amazing=S .=O
The photos of the restaurant in its web site are way better than the real look .####The=O photos=O of=O the=O restaurant=O in=O its=O web=O site=O are=O way=O better=O than=O the=O real=O look=T-NEG .=O####The=O photos=O of=O the=O restaurant=O in=O its=O web=O site=O are=O way=O better=S than=O the=O real=O look=O .=O
But the coconut rice was good .####But=O the=O coconut=T-POS rice=T-POS was=O good=O .=O####But=O the=O coconut=O rice=O was=O good=S .=O
The food was great .####The=O food=T-POS was=O great=O .=O####The=O food=O was=O great=S .=O
Pair you food with the excellent beers on tap or their well priced wine list .####Pair=O you=O food=O with=O the=O excellent=O beers=T-POS on=T-POS tap=T-POS or=O their=O well=O priced=TTT-POS wine=TT-POS list=TT-POS .=O####Pair=O you=O food=O with=O the=O excellent=S beers=O on=O tap=O or=O their=O well=SS priced=O wine=O list=O .=O
If you like your music blasted and the system isnt that great and if you want to pay at least 100 dollar bottle minimun then you 'll love it here .####If=O you=O like=O your=O music=T-NEG blasted=O and=O the=O system=O isnt=O that=O great=O and=O if=O you=O want=O to=O pay=O at=O least=O 100=O dollar=O bottle=TT-NEG minimun=TT-NEG then=O you=O 'll=O love=O it=O here=O .=O####If=O you=O like=S your=O music=O blasted=O and=O the=O system=O isnt=O that=O great=O and=O if=O you=O want=O to=O pay=O at=O least=O 100=O dollar=O bottle=O minimun=O then=O you=O 'll=O love=SS it=O here=O .=O
All of my co-workers stated that the food was amazing and wondered why they had n't heard about this place .####All=O of=O my=O co-workers=O stated=O that=O the=O food=T-POS was=O amazing=O and=O wondered=O why=O they=O had=O n't=O heard=O about=O this=O place=O .=O####All=O of=O my=O co-workers=O stated=O that=O the=O food=O was=O amazing=S and=O wondered=O why=O they=O had=O n't=O heard=O about=O this=O place=O .=O
Metrazur has a beautiful spot overlooking the main terminal .####Metrazur=O has=O a=O beautiful=O spot=T-POS overlooking=O the=O main=O terminal=O .=O####Metrazur=O has=O a=O beautiful=S spot=O overlooking=O the=O main=O terminal=O .=O
Friendly staff that actually lets you enjoy your meal and the company you 're with .####Friendly=O staff=T-POS that=O actually=O lets=O you=O enjoy=O your=O meal=TT-POS and=O the=O company=O you=O 're=O with=O .=O####Friendly=S staff=O that=O actually=O lets=O you=O enjoy=SS your=O meal=O and=O the=O company=O you=O 're=O with=O .=O
The restaurant is rather small but we were lucky to get a table quickly .####The=O restaurant=O is=O rather=O small=O but=O we=O were=O lucky=O to=O get=O a=O table=T-POS quickly=O .=O####The=O restaurant=O is=O rather=O small=O but=O we=O were=O lucky=O to=O get=O a=O table=O quickly=S .=O
Quality of food is excellent and price is cheap , stick to pork , fish , chicken , lamb and vegetables .####Quality=T-POS of=T-POS food=T-POS is=O excellent=O and=O price=TT-POS is=O cheap=O ,=O stick=O to=O pork=TTT-POS ,=O fish=TTTT-POS ,=O chicken=TTTTT-POS ,=O lamb=TTTTTT-POS and=O vegetables=TTTTTTT-POS .=O####Quality=O of=O food=O is=O excellent=S and=O price=O is=O cheap=SS ,=O stick=O to=O pork=O ,=O fish=O ,=O chicken=O ,=O lamb=O and=O vegetables=O .=O
The place is a little tight and on a cold day , the seating by the entranceway can be pretty drafty .####The=O place=TT-NEG is=O a=O little=O tight=O and=O on=O a=O cold=O day=O ,=O the=O seating=T-NEG by=O the=O entranceway=O can=O be=O pretty=O drafty=O .=O####The=O place=O is=O a=O little=O tight=SS and=O on=O a=O cold=O day=O ,=O the=O seating=O by=O the=O entranceway=O can=O be=O pretty=O drafty=S .=O
The appetizing is excellent - just as good as Zabars Barney Greengrass at a reasonable price ( if bought by the pound ) .####The=O appetizing=T-POS is=O excellent=O -=O just=O as=O good=O as=O Zabars=O Barney=O Greengrass=O at=O a=O reasonable=O price=TT-POS (=O if=O bought=O by=O the=O pound=O )=O .=O####The=O appetizing=O is=O excellent=S -=O just=O as=O good=O as=O Zabars=O Barney=O Greengrass=O at=O a=O reasonable=SS price=O (=O if=O bought=O by=O the=O pound=O )=O .=O
But , they were too big for the bun .####But=O ,=O they=O were=O too=O big=O for=O the=O bun=T-NEU .=O####But=O ,=O they=O were=O too=S big=S for=O the=O bun=O .=O
The food is fresh , delicious , and reasonably priced .####The=O food=T-POS is=O fresh=O ,=O delicious=O ,=O and=O reasonably=O priced=TT-POS .=O####The=O food=O is=O fresh=S ,=O delicious=S ,=O and=O reasonably=SS priced=O .=O
The bagels are fabulous .####The=O bagels=T-POS are=O fabulous=O .=O####The=O bagels=O are=O fabulous=S .=O
Oh yes , and they lie on the phone , claiming they have seating in the garden , then of course the seats are not available .####Oh=O yes=O ,=O and=O they=O lie=O on=O the=O phone=O ,=O claiming=O they=O have=O seating=T-NEU in=T-NEU the=T-NEU garden=T-NEU ,=O then=O of=O course=O the=O seats=TT-NEU are=O not=O available=O .=O####Oh=O yes=O ,=O and=O they=O lie=S on=O the=O phone=O ,=O claiming=O they=O have=O seating=O in=O the=O garden=O ,=O then=O of=O course=O the=O seats=O are=O not=SS available=SS .=O
Although they do the typical what kind of water would you like questions the service was good and overall very relaxing to place to eat .####Although=O they=O do=O the=O typical=O what=O kind=O of=O water=TTT-NEU would=O you=O like=O questions=O the=O service=T-POS was=O good=O and=O overall=O very=O relaxing=O to=O place=TT-POS to=O eat=O .=O####Although=O they=O do=O the=O typical=SSS what=O kind=O of=O water=O would=O you=O like=O questions=O the=O service=O was=O good=S and=O overall=O very=O relaxing=SS to=O place=O to=O eat=O .=O
Probably much busier for lunch , it 's seldom crowded for dinner ( too close to downtown ) .####Probably=O much=O busier=O for=O lunch=T-NEU ,=O it=O 's=O seldom=O crowded=O for=O dinner=TT-NEU (=O too=O close=O to=O downtown=O )=O .=O####Probably=O much=O busier=S for=O lunch=O ,=O it=O 's=O seldom=SS crowded=SS for=O dinner=O (=O too=O close=O to=O downtown=O )=O .=O
Their calzones are horrific , bad , vomit-inducing , YUCK .####Their=O calzones=T-NEG are=O horrific=O ,=O bad=O ,=O vomit-inducing=O ,=O YUCK=O .=O####Their=O calzones=O are=O horrific=S ,=O bad=S ,=O vomit-inducing=S ,=O YUCK=S .=O
It takes forever to get a drink and they almost always forget to bring something ( although they dont forget to charge you for it .####It=O takes=O forever=O to=O get=O a=O drink=T-NEU and=O they=O almost=O always=O forget=O to=O bring=O something=O (=O although=O they=O dont=O forget=O to=O charge=O you=O for=O it=O .=O####It=O takes=O forever=S to=O get=O a=O drink=O and=O they=O almost=O always=O forget=O to=O bring=O something=O (=O although=O they=O dont=O forget=O to=O charge=O you=O for=O it=O .=O
Saturday , Nov. 6th I had a group from work come in with about 35 people and the staff was amazing to accomodate us .####Saturday=O ,=O Nov.=O 6th=O I=O had=O a=O group=O from=O work=O come=O in=O with=O about=O 35=O people=O and=O the=O staff=T-POS was=O amazing=O to=O accomodate=O us=O .=O####Saturday=O ,=O Nov.=O 6th=O I=O had=O a=O group=O from=O work=O come=O in=O with=O about=O 35=O people=O and=O the=O staff=O was=O amazing=S to=O accomodate=O us=O .=O
Good spreads , great beverage selections and bagels really tasty .####Good=O spreads=T-POS ,=O great=O beverage=TT-POS selections=TT-POS and=O bagels=TTT-POS really=O tasty=O .=O####Good=S spreads=O ,=O great=SS beverage=O selections=O and=O bagels=O really=O tasty=SSS .=O
First , the waiter who served us neglected to fill us in on the specials , which I would have chosen had I known about them .####First=O ,=O the=O waiter=T-NEG who=O served=O us=O neglected=O to=O fill=O us=O in=O on=O the=O specials=O ,=O which=O I=O would=O have=O chosen=O had=O I=O known=O about=O them=O .=O####First=O ,=O the=O waiter=O who=O served=O us=O neglected=S to=O fill=O us=O in=O on=O the=O specials=O ,=O which=O I=O would=O have=O chosen=O had=O I=O known=O about=O them=O .=O
Also , top the meal with a delicious and perfect slice of tiramisu .####Also=O ,=O top=O the=O meal=O with=O a=O delicious=O and=O perfect=O slice=O of=O tiramisu=T-POS .=O####Also=O ,=O top=O the=O meal=O with=O a=O delicious=S and=O perfect=S slice=O of=O tiramisu=O .=O
Check out the secret back room .####Check=O out=O the=O secret=T-POS back=T-POS room=T-POS .=O####Check=S out=S the=O secret=O back=O room=O .=O
Authentic food and they have REAL service , not just the rush you get sometimes when they try to push you out the door .####Authentic=O food=T-POS and=O they=O have=O REAL=O service=TT-POS ,=O not=O just=O the=O rush=O you=O get=O sometimes=O when=O they=O try=O to=O push=O you=O out=O the=O door=O .=O####Authentic=S food=O and=O they=O have=O REAL=SS service=O ,=O not=O just=O the=O rush=O you=O get=O sometimes=O when=O they=O try=O to=O push=O you=O out=O the=O door=O .=O
With the theater 2 blocks away we had a delicious meal in a beautiful room .####With=O the=O theater=O 2=O blocks=O away=O we=O had=O a=O delicious=O meal=T-POS in=O a=O beautiful=O room=TT-POS .=O####With=O the=O theater=O 2=O blocks=O away=O we=O had=O a=O delicious=S meal=O in=O a=O beautiful=SS room=O .=O
The food is great and reasonably priced .####The=O food=T-POS is=O great=O and=O reasonably=O priced=O .=O####The=O food=O is=O great=S and=O reasonably=S priced=S .=O
I would definitely recommend SEA if you like thai cuisine !####I=O would=O definitely=O recommend=O SEA=O if=O you=O like=O thai=T-POS cuisine=T-POS !=O####I=O would=O definitely=O recommend=O SEA=O if=O you=O like=S thai=O cuisine=O !=O
Over the years the host , Vittorio , and his crew , have always treated me as family -- although with all the business this not-so-little gem does , it amazing he 's even able to remember a consistent but not-so-frequent visitor .####Over=O the=O years=O the=O host=TT-POS ,=O Vittorio=O ,=O and=O his=O crew=T-POS ,=O have=O always=O treated=O me=O as=O family=O --=O although=O with=O all=O the=O business=O this=O not-so-little=O gem=O does=O ,=O it=O amazing=O he=O 's=O even=O able=O to=O remember=O a=O consistent=O but=O not-so-frequent=O visitor=O .=O####Over=O the=O years=O the=O host=O ,=O Vittorio=O ,=O and=O his=O crew=O ,=O have=O always=O treated=O me=O as=O family=O --=O although=O with=O all=O the=O business=O this=O not-so-little=O gem=O does=O ,=O it=O amazing=S he=O 's=O even=O able=O to=O remember=O a=O consistent=O but=O not-so-frequent=O visitor=O .=O
The restuarant itself is not large , but seems to have several round tables to accomodate large groups hoping to save a buck to eat authentic Taiwanese .####The=O restuarant=O itself=O is=O not=O large=O ,=O but=O seems=O to=O have=O several=O round=T-POS tables=T-POS to=O accomodate=O large=O groups=O hoping=O to=O save=O a=O buck=O to=O eat=O authentic=O Taiwanese=TT-POS .=O####The=O restuarant=O itself=O is=O not=O large=O ,=O but=O seems=O to=O have=O several=S round=O tables=O to=O accomodate=O large=O groups=O hoping=O to=O save=O a=O buck=O to=O eat=O authentic=SS Taiwanese=O .=O
My husband said he could 've eaten several more , the portion was fine for me he even exclaimed that the french fries were the best he has had .####My=O husband=O said=O he=O could=O 've=O eaten=O several=O more=O ,=O the=O portion=T-POS was=O fine=O for=O me=O he=O even=O exclaimed=O that=O the=O french=TT-POS fries=TT-POS were=O the=O best=O he=O has=O had=O .=O####My=O husband=O said=O he=O could=O 've=O eaten=O several=O more=O ,=O the=O portion=O was=O fine=S for=O me=O he=O even=O exclaimed=O that=O the=O french=O fries=O were=O the=O best=SS he=O has=O had=O .=O
It is the type of place to run into old friends and have a late , raucous dinner .####It=O is=O the=O type=O of=O place=O to=O run=O into=O old=O friends=O and=O have=O a=O late=O ,=O raucous=O dinner=T-POS .=O####It=O is=O the=O type=O of=O place=O to=O run=O into=O old=O friends=O and=O have=O a=O late=O ,=O raucous=S dinner=O .=O
The food is delicious - from the specials to the regular menu-fare , the dishes are never a disappointment .####The=O food=T-POS is=O delicious=O -=O from=O the=O specials=TTT-POS to=O the=O regular=TTTT-POS menu-fare=TTTT-POS ,=O the=O dishes=TT-POS are=O never=O a=O disappointment=O .=O####The=O food=O is=O delicious=S -=O from=O the=O specials=O to=O the=O regular=O menu-fare=O ,=O the=O dishes=O are=O never=SS a=SS disappointment=SS .=O
Prices are in line .####Prices=T-NEU are=O in=O line=O .=O####Prices=O are=O in=S line=S .=O
The food is prepared quickly and efficiently .####The=O food=T-POS is=O prepared=O quickly=O and=O efficiently=O .=O####The=O food=O is=O prepared=O quickly=S and=O efficiently=S .=O
For all of you new to Indian food , try the Paneer Roll , it is a piece of heaven .####For=O all=O of=O you=O new=O to=O Indian=O food=O ,=O try=O the=O Paneer=T-POS Roll=T-POS ,=O it=O is=O a=O piece=O of=O heaven=O .=O####For=O all=O of=O you=O new=O to=O Indian=O food=O ,=O try=O the=O Paneer=O Roll=O ,=O it=O is=O a=O piece=O of=O heaven=S .=O
The food looked very appetizing and delicious since it came on a variety of fancy plates .####The=O food=T-POS looked=O very=O appetizing=O and=O delicious=O since=O it=O came=O on=O a=O variety=O of=O fancy=O plates=TT-POS .=O####The=O food=O looked=O very=O appetizing=S and=O delicious=S since=O it=O came=O on=O a=O variety=O of=O fancy=SS plates=O .=O
Both the fresh mozzerella slices and the Plain Cheese slice are phenomenal .####Both=O the=O fresh=O mozzerella=T-POS slices=T-POS and=O the=O Plain=TT-POS Cheese=TT-POS slice=TT-POS are=O phenomenal=O .=O####Both=O the=O fresh=S mozzerella=O slices=O and=O the=O Plain=O Cheese=O slice=O are=O phenomenal=S .=O
The food is terrible and overall , I would have to say avoid at all costs .####The=O food=T-NEG is=O terrible=O and=O overall=O ,=O I=O would=O have=O to=O say=O avoid=O at=O all=O costs=O .=O####The=O food=O is=O terrible=S and=O overall=O ,=O I=O would=O have=O to=O say=O avoid=O at=O all=O costs=O .=O
It 's constantly open , catering to the Pakistani cabbies lined up on Crosby St. , so there 's more turnover with the food than you 'd expect ( i.e. , surprisingly fresh ) .####It=O 's=O constantly=O open=O ,=O catering=O to=O the=O Pakistani=O cabbies=O lined=O up=O on=O Crosby=O St.=O ,=O so=O there=O 's=O more=O turnover=O with=O the=O food=T-POS than=O you=O 'd=O expect=O (=O i.e.=O ,=O surprisingly=O fresh=O )=O .=O####It=O 's=O constantly=O open=O ,=O catering=O to=O the=O Pakistani=O cabbies=O lined=O up=O on=O Crosby=O St.=O ,=O so=O there=O 's=O more=O turnover=O with=O the=O food=O than=O you=O 'd=O expect=O (=O i.e.=O ,=O surprisingly=S fresh=S )=O .=O
The waitstaff were attentive , polite and helpful - an impressive feat in such close quarters .####The=O waitstaff=T-POS were=O attentive=O ,=O polite=O and=O helpful=O -=O an=O impressive=O feat=O in=O such=O close=O quarters=O .=O####The=O waitstaff=O were=O attentive=S ,=O polite=S and=O helpful=S -=O an=O impressive=S feat=O in=O such=O close=O quarters=O .=O
Yes , the prices are high , but I felt it was worth it .####Yes=O ,=O the=O prices=T-POS are=O high=O ,=O but=O I=O felt=O it=O was=O worth=O it=O .=O####Yes=O ,=O the=O prices=O are=O high=S ,=O but=O I=O felt=O it=O was=O worth=S it=O .=O
Have always found that the waiters will go out of their way to be helpful , despite the fact they are often busy with lots of diners .####Have=O always=O found=O that=O the=O waiters=T-POS will=O go=O out=O of=O their=O way=O to=O be=O helpful=O ,=O despite=O the=O fact=O they=O are=O often=O busy=O with=O lots=O of=O diners=O .=O####Have=O always=O found=O that=O the=O waiters=O will=O go=O out=O of=O their=O way=O to=O be=O helpful=S ,=O despite=O the=O fact=O they=O are=O often=O busy=S with=O lots=O of=O diners=O .=O
While this is n't classical restaurant fare , the chef has given new life to an old cuisine with some really innovative and tasty dishes that are genuinely Indian without being heavy or same old restaurant burn-outs .####While=O this=O is=O n't=O classical=O restaurant=O fare=O ,=O the=O chef=O has=O given=O new=O life=O to=O an=O old=O cuisine=TT-NEU with=O some=O really=O innovative=O and=O tasty=O dishes=T-POS that=O are=O genuinely=O Indian=TTT-POS without=O being=O heavy=O or=O same=O old=O restaurant=O burn-outs=O .=O####While=O this=O is=O n't=O classical=O restaurant=O fare=O ,=O the=O chef=O has=O given=O new=O life=O to=O an=O old=SS cuisine=O with=O some=O really=O innovative=S and=O tasty=S dishes=O that=O are=O genuinely=SSS Indian=O without=O being=O heavy=O or=O same=O old=O restaurant=O burn-outs=O .=O
He takes real pride in his food and his business .####He=O takes=O real=O pride=O in=O his=O food=T-POS and=O his=O business=O .=O####He=O takes=O real=O pride=S in=O his=O food=O and=O his=O business=O .=O
Over the years , it has always provided a pleasurable dining experience with quality food and wine .####Over=O the=O years=O ,=O it=O has=O always=O provided=O a=O pleasurable=O dining=TTT-POS experience=O with=O quality=O food=T-POS and=O wine=TT-POS .=O####Over=O the=O years=O ,=O it=O has=O always=O provided=O a=O pleasurable=SSS dining=O experience=O with=O quality=S food=O and=O wine=O .=O
The photobook menu was a cute touch , certainly helped my group and I pick the fried chicken , pork chop , and noodle dishes that we all ordered .####The=O photobook=O menu=T-POS was=O a=O cute=O touch=O ,=O certainly=O helped=O my=O group=O and=O I=O pick=O the=O fried=O chicken=O ,=O pork=O chop=O ,=O and=O noodle=O dishes=O that=O we=O all=O ordered=O .=O####The=O photobook=O menu=O was=O a=O cute=S touch=O ,=O certainly=O helped=O my=O group=O and=O I=O pick=O the=O fried=O chicken=O ,=O pork=O chop=O ,=O and=O noodle=O dishes=O that=O we=O all=O ordered=O .=O
I can not imagine better Indian food in all of the city .####I=O can=O not=O imagine=O better=O Indian=T-POS food=T-POS in=O all=O of=O the=O city=O .=O####I=O can=O not=O imagine=O better=S Indian=O food=O in=O all=O of=O the=O city=O .=O
Great romantic place for a date ( try to get the corner booth table for a little privacy and to sit close ! ) .####Great=O romantic=O place=TT-POS for=O a=O date=O (=O try=O to=O get=O the=O corner=T-POS booth=T-POS table=T-POS for=O a=O little=O privacy=O and=O to=O sit=O close=O !=O )=O .=O####Great=SS romantic=SS place=O for=O a=O date=O (=O try=O to=O get=O the=O corner=O booth=O table=O for=O a=O little=O privacy=S and=O to=O sit=O close=O !=O )=O .=O
We were fans of the half-price Saturday night option until some inedible squid during a recent visit .####We=O were=O fans=O of=O the=O half-price=TT-POS Saturday=TT-POS night=TT-POS option=TT-POS until=O some=O inedible=O squid=T-NEG during=O a=O recent=O visit=O .=O####We=O were=O fans=SS of=O the=O half-price=O Saturday=O night=O option=O until=O some=O inedible=S squid=O during=O a=O recent=O visit=O .=O
Pizza is terrific , as is homemade pasta .####Pizza=T-POS is=O terrific=O ,=O as=O is=O homemade=TT-POS pasta=TT-POS .=O####Pizza=O is=O terrific=S ,=O as=O is=O homemade=O pasta=O .=O
This is a wonderful place on all stand points especially value ofr money .####This=O is=O a=O wonderful=O place=O on=O all=O stand=O points=O especially=O value=T-POS ofr=T-POS money=T-POS .=O####This=O is=O a=O wonderful=S place=O on=O all=O stand=O points=O especially=O value=O ofr=O money=O .=O
Service is not exactly five star , but thats not really a big deal .####Service=T-POS is=O not=O exactly=O five=O star=O ,=O but=O thats=O not=O really=O a=O big=O deal=O .=O####Service=O is=O not=S exactly=S five=S star=S ,=O but=O thats=O not=O really=O a=O big=O deal=O .=O
From beginning appetizers , the scallops were incredible , to the delicious chocolate souffle with rasberry mint sorbet , we were delighted by the taste sensations .####From=O beginning=T-POS appetizers=T-POS ,=O the=O scallops=TT-POS were=O incredible=O ,=O to=O the=O delicious=O chocolate=TTT-POS souffle=TTT-POS with=TTT-POS rasberry=TTT-POS mint=TTT-POS sorbet=TTT-POS ,=O we=O were=O delighted=O by=O the=O taste=TTTT-POS sensations=O .=O####From=O beginning=O appetizers=O ,=O the=O scallops=O were=O incredible=S ,=O to=O the=O delicious=SSS chocolate=O souffle=O with=O rasberry=O mint=O sorbet=O ,=O we=O were=O delighted=SSSS by=O the=O taste=O sensations=O .=O
Consistently good Japanese Tapas .####Consistently=O good=O Japanese=T-POS Tapas=T-POS .=O####Consistently=O good=S Japanese=O Tapas=O .=O
My goodness , everything from the fish to the rice to the seaweed was absolutely amazing .####My=O goodness=O ,=O everything=O from=O the=O fish=T-POS to=O the=O rice=TT-POS to=O the=O seaweed=TTT-POS was=O absolutely=O amazing=O .=O####My=O goodness=O ,=O everything=O from=O the=O fish=O to=O the=O rice=O to=O the=O seaweed=O was=O absolutely=O amazing=S .=O
The dishes offered were unique , very tasty and fresh from the lamb sausages , sardines with biscuits , large whole shrimp to the amazing pistachio ice cream ( the best and freshest I 've ever had ) .####The=O dishes=T-POS offered=O were=O unique=O ,=O very=O tasty=O and=O fresh=O from=O the=O lamb=TT-POS sausages=TT-POS ,=O sardines=TTT-POS with=TTT-POS biscuits=TTT-POS ,=O large=O whole=TTTT-POS shrimp=TTTT-POS to=O the=O amazing=O pistachio=TTTTT-POS ice=TTTTT-POS cream=TTTTT-POS (=O the=O best=O and=O freshest=O I=O 've=O ever=O had=O )=O .=O####The=O dishes=O offered=O were=O unique=S ,=O very=O tasty=S and=O fresh=S from=O the=O lamb=O sausages=O ,=O sardines=O with=O biscuits=O ,=O large=SSSS whole=O shrimp=O to=O the=O amazing=SSSSS pistachio=O ice=O cream=O (=O the=O best=O and=O freshest=O I=O 've=O ever=O had=O )=O .=O
The food is reliable and the price is moderate .####The=O food=T-POS is=O reliable=O and=O the=O price=TT-NEU is=O moderate=O .=O####The=O food=O is=O reliable=S and=O the=O price=O is=O moderate=SS .=O
Planet Thailand has always been a hit with me , I go there usually for the sushi , which is great , the thai food is excellent too .####Planet=O Thailand=O has=O always=O been=O a=O hit=O with=O me=O ,=O I=O go=O there=O usually=O for=O the=O sushi=T-POS ,=O which=O is=O great=O ,=O the=O thai=TT-POS food=TT-POS is=O excellent=O too=O .=O####Planet=O Thailand=O has=O always=O been=O a=O hit=O with=O me=O ,=O I=O go=O there=O usually=O for=O the=O sushi=O ,=O which=O is=O great=S ,=O the=O thai=O food=O is=O excellent=SS too=O .=O
I had to share my table with a loud group of kids and the service was rude an unattentive .####I=O had=O to=O share=O my=O table=TT-NEG with=O a=O loud=O group=O of=O kids=O and=O the=O service=T-NEG was=O rude=O an=O unattentive=O .=O####I=O had=O to=O share=O my=O table=O with=O a=O loud=SS group=O of=O kids=O and=O the=O service=O was=O rude=S an=O unattentive=S .=O
The sauce on the pizza is sooo good with garlic and fresh tomatoes and they do n't skimp .####The=O sauce=TT-POS on=TT-POS the=TT-POS pizza=TT-POS is=O sooo=O good=O with=O garlic=O and=O fresh=O tomatoes=T-POS and=O they=O do=O n't=O skimp=O .=O####The=O sauce=O on=O the=O pizza=O is=O sooo=O good=SS with=O garlic=O and=O fresh=S tomatoes=O and=O they=O do=O n't=O skimp=O .=O
We recently decided to try this location , and to our delight , they have outdoor seating , perfect since I had my yorkie with me .####We=O recently=O decided=O to=O try=O this=O location=O ,=O and=O to=O our=O delight=O ,=O they=O have=O outdoor=T-POS seating=T-POS ,=O perfect=O since=O I=O had=O my=O yorkie=O with=O me=O .=O####We=O recently=O decided=O to=O try=O this=O location=O ,=O and=O to=O our=O delight=O ,=O they=O have=O outdoor=O seating=O ,=O perfect=S since=O I=O had=O my=O yorkie=O with=O me=O .=O
My husband had the mesclun , salmon , and ice cream and he enjoyed all 3 courses .####My=O husband=O had=O the=O mesclun=T-POS ,=O salmon=TT-POS ,=O and=O ice=TTT-POS cream=TTT-POS and=O he=O enjoyed=O all=O 3=O courses=TTTT-POS .=O####My=O husband=O had=O the=O mesclun=O ,=O salmon=O ,=O and=O ice=O cream=O and=O he=O enjoyed=S all=O 3=O courses=O .=O
Super friendly and knowledgable staff , fabulous bistro fare and a wonderful jazz brunch with great live jazz ( the chilaquiles were awesome !####Super=O friendly=O and=O knowledgable=O staff=T-POS ,=O fabulous=O bistro=TT-POS fare=TT-POS and=O a=O wonderful=O jazz=TTTT-POS brunch=TTTT-POS with=O great=O live=TTTTT-POS jazz=TTTTT-POS (=O the=O chilaquiles=TTT-POS were=O awesome=O !=O####Super=O friendly=S and=O knowledgable=O staff=O ,=O fabulous=S bistro=O fare=O and=O a=O wonderful=SSSS jazz=O brunch=O with=O great=SSSSS live=O jazz=O (=O the=O chilaquiles=O were=O awesome=SSS !=O
The prices were fantastic .####The=O prices=T-POS were=O fantastic=O .=O####The=O prices=O were=O fantastic=S .=O
Still , any quibbles about the bill were off-set by the pour-your-own measures of liquers which were courtesey of the house ...####Still=O ,=O any=O quibbles=O about=O the=O bill=T-POS were=O off-set=O by=O the=O pour-your-own=O measures=O of=O liquers=O which=O were=O courtesey=O of=O the=O house=O ...=O####Still=O ,=O any=O quibbles=O about=O the=O bill=O were=O off-set=S by=O the=O pour-your-own=O measures=O of=O liquers=O which=O were=O courtesey=O of=O the=O house=O ...=O
The table service could have been a little more attentive but as someone who also works in the service industry , I understood they were busy .####The=O table=T-POS service=T-POS could=O have=O been=O a=O little=O more=O attentive=O but=O as=O someone=O who=O also=O works=O in=O the=O service=O industry=O ,=O I=O understood=O they=O were=O busy=O .=O####The=O table=O service=O could=O have=O been=O a=O little=O more=O attentive=S but=O as=O someone=O who=O also=O works=O in=O the=O service=O industry=O ,=O I=O understood=O they=O were=O busy=O .=O
It 's not mind-blowing , but to me , thai food never is and never will be .####It=O 's=O not=O mind-blowing=O ,=O but=O to=O me=O ,=O thai=T-NEU food=T-NEU never=O is=O and=O never=O will=O be=O .=O####It=O 's=O not=O mind-blowing=S ,=O but=O to=O me=O ,=O thai=O food=O never=O is=O and=O never=O will=O be=O .=O
Food was very good as well , considering that we tried the budget selection ( though I wish the pork belly that I ordered was roasted a bit longer , so that fat was more of a melt-in-your-mouth experience ) .####Food=T-POS was=O very=O good=O as=O well=O ,=O considering=O that=O we=O tried=O the=O budget=O selection=O (=O though=O I=O wish=O the=O pork=TT-NEG belly=TT-NEG that=O I=O ordered=O was=O roasted=O a=O bit=O longer=O ,=O so=O that=O fat=TTT-NEG was=O more=O of=O a=O melt-in-your-mouth=O experience=O )=O .=O####Food=O was=O very=O good=S as=O well=O ,=O considering=O that=O we=O tried=O the=O budget=O selection=O (=O though=O I=O wish=O the=O pork=O belly=O that=O I=O ordered=O was=O roasted=O a=O bit=O longer=SSS ,=O so=O that=O fat=O was=O more=O of=O a=O melt-in-your-mouth=SS experience=O )=O .=O
i 've been to sapphire twice and both times the food was fine , if not good .####i=O 've=O been=O to=O sapphire=O twice=O and=O both=O times=O the=O food=T-POS was=O fine=O ,=O if=O not=O good=O .=O####i=O 've=O been=O to=O sapphire=O twice=O and=O both=O times=O the=O food=O was=O fine=S ,=O if=O not=O good=O .=O
It is kinda nosiy and the tables are close together but it 's still a beautiful place to enjoy a nice dinner .####It=O is=O kinda=O nosiy=O and=O the=O tables=T-NEG are=O close=O together=O but=O it=O 's=O still=O a=O beautiful=O place=TTT-POS to=O enjoy=O a=O nice=O dinner=TT-POS .=O####It=O is=O kinda=O nosiy=O and=O the=O tables=O are=O close=S together=O but=O it=O 's=O still=O a=O beautiful=SSS place=O to=O enjoy=O a=O nice=SS dinner=O .=O
I love the fact that the pizza tastes so good and is so cheap .####I=O love=O the=O fact=O that=O the=O pizza=T-POS tastes=O so=O good=O and=O is=O so=O cheap=O .=O####I=O love=S the=O fact=O that=O the=O pizza=O tastes=O so=O good=S and=O is=O so=O cheap=S .=O
Service was prompt , friendly and great .####Service=T-POS was=O prompt=O ,=O friendly=O and=O great=O .=O####Service=O was=O prompt=S ,=O friendly=S and=O great=S .=O
I have n't eat a lamb chop as delicious as that , the salads are really nice dressed with lemon and extra virgnin olive oil .####I=O have=O n't=O eat=O a=O lamb=T-POS chop=T-POS as=O delicious=O as=O that=O ,=O the=O salads=TT-POS are=O really=O nice=O dressed=O with=O lemon=O and=O extra=O virgnin=O olive=O oil=O .=O####I=O have=O n't=O eat=O a=O lamb=O chop=O as=O delicious=S as=O that=O ,=O the=O salads=O are=O really=O nice=SS dressed=O with=O lemon=O and=O extra=O virgnin=O olive=O oil=O .=O
The sushi was awful !####The=O sushi=T-NEG was=O awful=O !=O####The=O sushi=O was=O awful=S !=O
You can get an excellent meal at most of the many Indian restaurants on nearby Lexington Avenue for the cost of one the dainty dishes here .####You=O can=O get=O an=O excellent=O meal=T-POS at=O most=O of=O the=O many=O Indian=O restaurants=O on=O nearby=O Lexington=O Avenue=O for=O the=O cost=O of=O one=O the=O dainty=O dishes=TT-POS here=O .=O####You=O can=O get=O an=O excellent=S meal=O at=O most=O of=O the=O many=O Indian=O restaurants=O on=O nearby=O Lexington=O Avenue=O for=O the=O cost=O of=O one=O the=O dainty=SS dishes=O here=O .=O
The plain pizza was soggy and the creative wild mushroom ( third generation-Fornini ) pizza we had was drenched with truffle oil in the middle ( again making it soggy ) and nothingon the rest .####The=O plain=T-NEG pizza=T-NEG was=O soggy=O and=O the=O creative=O wild=O mushroom=O (=O third=O generation-Fornini=O )=O pizza=O we=O had=O was=O drenched=O with=O truffle=TT-NEU oil=TT-NEU in=O the=O middle=O (=O again=O making=O it=O soggy=O )=O and=O nothingon=O the=O rest=O .=O####The=O plain=O pizza=O was=O soggy=S and=O the=O creative=O wild=O mushroom=O (=O third=O generation-Fornini=O )=O pizza=O we=O had=O was=O drenched=SS with=O truffle=O oil=O in=O the=O middle=O (=O again=O making=O it=O soggy=O )=O and=O nothingon=O the=O rest=O .=O
Late nite omelletes are not good here , there is no variety !####Late=O nite=O omelletes=T-NEG are=O not=O good=O here=O ,=O there=O is=O no=O variety=O !=O####Late=O nite=O omelletes=O are=O not=S good=S here=O ,=O there=O is=O no=O variety=O !=O
After all that , they complained to me about the small tip .####After=O all=O that=O ,=O they=O complained=O to=O me=O about=O the=O small=O tip=T-NEG .=O####After=O all=O that=O ,=O they=O complained=O to=O me=O about=O the=O small=S tip=O .=O
It 's a great place to pick up a cheap lunch or dinner .####It=O 's=O a=O great=O place=O to=O pick=O up=O a=O cheap=O lunch=T-POS or=O dinner=O .=O####It=O 's=O a=O great=O place=O to=O pick=O up=O a=O cheap=S lunch=O or=O dinner=O .=O
Our waitress was sweet and accomodating , not overbearing .####Our=O waitress=T-POS was=O sweet=O and=O accomodating=O ,=O not=O overbearing=O .=O####Our=O waitress=O was=O sweet=S and=O accomodating=S ,=O not=O overbearing=O .=O
I was really disappointed ant wanted to tell everyone not to go eat or even take out food from there .####I=O was=O really=O disappointed=O ant=O wanted=O to=O tell=O everyone=O not=O to=O go=O eat=O or=O even=O take=O out=O food=T-NEG from=O there=O .=O####I=O was=O really=O disappointed=S ant=O wanted=O to=O tell=O everyone=O not=O to=O go=O eat=O or=O even=O take=O out=O food=O from=O there=O .=O
The website and rating makes this place look wonderful but in reality it was very disappointing .####The=O website=O and=O rating=O makes=O this=O place=T-POS look=O wonderful=O but=O in=O reality=O it=O was=O very=O disappointing=O .=O####The=O website=O and=O rating=O makes=O this=O place=O look=O wonderful=O but=O in=O reality=O it=O was=O very=O disappointing=S .=O
Despite a slightly limited menu , everything prepared is done to perfection , ultra fresh and a work of food art .####Despite=O a=O slightly=O limited=O menu=T-NEG ,=O everything=O prepared=O is=O done=O to=O perfection=O ,=O ultra=O fresh=O and=O a=O work=O of=O food=TT-POS art=TT-POS .=O####Despite=O a=O slightly=O limited=S menu=O ,=O everything=O prepared=O is=O done=O to=O perfection=O ,=O ultra=SS fresh=SS and=O a=O work=O of=O food=O art=O .=O
The outdoor atmosphere of sitting on the sidewalk watching the world go by 50 feet away on 6th avenue on a cool evening was wonderful .####The=O outdoor=T-POS atmosphere=T-POS of=O sitting=O on=O the=O sidewalk=O watching=O the=O world=O go=O by=O 50=O feet=O away=O on=O 6th=O avenue=O on=O a=O cool=O evening=O was=O wonderful=O .=O####The=O outdoor=O atmosphere=O of=O sitting=O on=O the=O sidewalk=O watching=O the=O world=O go=O by=O 50=O feet=O away=O on=O 6th=O avenue=O on=O a=O cool=O evening=O was=O wonderful=S .=O
brick oven gallery is My pick for best pizza restaurant anywhere .####brick=O oven=O gallery=O is=O My=O pick=O for=O best=O pizza=T-POS restaurant=O anywhere=O .=O####brick=O oven=O gallery=O is=O My=O pick=O for=O best=S pizza=O restaurant=O anywhere=O .=O
Oh , do n't even let me start with how expensive the bills were !####Oh=O ,=O do=O n't=O even=O let=O me=O start=O with=O how=O expensive=O the=O bills=T-NEG were=O !=O####Oh=O ,=O do=O n't=O even=O let=O me=O start=O with=O how=O expensive=S the=O bills=O were=O !=O
The scallion pancakes and fried dumplings were nothing out of the ordinary .####The=O scallion=T-NEU pancakes=T-NEU and=O fried=TT-NEU dumplings=TT-NEU were=O nothing=O out=O of=O the=O ordinary=O .=O####The=O scallion=O pancakes=O and=O fried=O dumplings=O were=O nothing=O out=O of=O the=O ordinary=S .=O
All the appetizers and salads were fabulous , the steak was mouth watering and the pasta was delicious ! ! !####All=O the=O appetizers=T-POS and=O salads=TT-POS were=O fabulous=O ,=O the=O steak=TTT-POS was=O mouth=O watering=O and=O the=O pasta=TTTT-POS was=O delicious=O !=O !=O !=O####All=O the=O appetizers=O and=O salads=O were=O fabulous=S ,=O the=O steak=O was=O mouth=O watering=SSS and=O the=O pasta=O was=O delicious=SSSS !=O !=O !=O
The food now is inconsistent .####The=O food=T-NEG now=O is=O inconsistent=O .=O####The=O food=O now=O is=O inconsistent=S .=O
I was pretty much full after our fondue appetizer .####I=O was=O pretty=O much=O full=O after=O our=O fondue=T-NEU appetizer=T-NEU .=O####I=O was=O pretty=O much=O full=S after=O our=O fondue=O appetizer=O .=O
BE CAREFUL before you request extra spice .####BE=O CAREFUL=O before=O you=O request=O extra=O spice=T-NEU .=O####BE=O CAREFUL=S before=O you=O request=O extra=O spice=O .=O
And the Tom Kha soup was pathetic .####And=O the=O Tom=T-NEG Kha=T-NEG soup=T-NEG was=O pathetic=O .=O####And=O the=O Tom=O Kha=O soup=O was=O pathetic=S .=O
I started out with a Bombay beer which was big enough for two .####I=O started=O out=O with=O a=O Bombay=T-POS beer=T-POS which=O was=O big=O enough=O for=O two=O .=O####I=O started=O out=O with=O a=O Bombay=O beer=O which=O was=O big=S enough=O for=O two=O .=O
The decor is vibrant and eye-pleasing with several semi-private boths on the right side of the dining hall , which are great for a date .####The=O decor=T-POS is=O vibrant=O and=O eye-pleasing=O with=O several=O semi-private=O boths=O on=O the=O right=O side=O of=O the=O dining=TT-POS hall=TT-POS ,=O which=O are=O great=O for=O a=O date=O .=O####The=O decor=O is=O vibrant=S and=O eye-pleasing=S with=O several=O semi-private=O boths=O on=O the=O right=O side=O of=O the=O dining=O hall=O ,=O which=O are=O great=SS for=O a=O date=O .=O
Service was quick .####Service=T-POS was=O quick=O .=O####Service=O was=O quick=S .=O
Drawbacks : service is slow and they do n't toast !####Drawbacks=O :=O service=T-NEG is=O slow=O and=O they=O do=O n't=O toast=O !=O####Drawbacks=O :=O service=O is=O slow=S and=O they=O do=O n't=O toast=O !=O
The sweet lassi was excellent as was the lamb chettinad and the garlic naan but the rasamalai was forgettable .####The=O sweet=T-POS lassi=T-POS was=O excellent=O as=O was=O the=O lamb=O chettinad=O and=O the=O garlic=O naan=O but=O the=O rasamalai=TT-NEG was=O forgettable=O .=O####The=O sweet=O lassi=O was=O excellent=S as=O was=O the=O lamb=O chettinad=O and=O the=O garlic=O naan=O but=O the=O rasamalai=O was=O forgettable=SS .=O
We 've been following chef Lyle 's food around New York for 15 years and while remaining classic , his innovations with bistro fare have made us return and return .####We=O 've=O been=O following=O chef=O Lyle=O 's=O food=TT-POS around=O New=O York=O for=O 15=O years=O and=O while=O remaining=O classic=O ,=O his=O innovations=O with=O bistro=T-POS fare=T-POS have=O made=O us=O return=O and=O return=O .=O####We=O 've=O been=O following=O chef=O Lyle=O 's=O food=O around=O New=O York=O for=O 15=O years=O and=O while=O remaining=O classic=SS ,=O his=O innovations=S with=O bistro=O fare=O have=O made=O us=O return=O and=O return=O .=O
The best thing I tasted were the lambchops .####The=O best=O thing=O I=O tasted=O were=O the=O lambchops=T-POS .=O####The=O best=S thing=O I=O tasted=O were=O the=O lambchops=O .=O
The spicy tuna and salmon are the best we 've ever had .####The=O spicy=T-POS tuna=T-POS and=O salmon=TT-POS are=O the=O best=O we=O 've=O ever=O had=O .=O####The=O spicy=O tuna=O and=O salmon=O are=O the=O best=S we=O 've=O ever=O had=O .=O
In addition , the food is very good and the prices are reasonable .####In=O addition=O ,=O the=O food=T-POS is=O very=O good=O and=O the=O prices=TT-POS are=O reasonable=O .=O####In=O addition=O ,=O the=O food=O is=O very=O good=S and=O the=O prices=O are=O reasonable=SS .=O
Upon entering , we were greeted by the owners , Steven and Frederick , who went out of their way to be more than gracious hosts .####Upon=O entering=O ,=O we=O were=O greeted=O by=O the=O owners=O ,=O Steven=O and=O Frederick=O ,=O who=O went=O out=O of=O their=O way=O to=O be=O more=O than=O gracious=O hosts=T-POS .=O####Upon=O entering=O ,=O we=O were=O greeted=O by=O the=O owners=O ,=O Steven=O and=O Frederick=O ,=O who=O went=O out=O of=O their=O way=O to=O be=O more=O than=O gracious=S hosts=O .=O
Been going here since it opened have seen the quality value decrease considerably .####Been=O going=O here=O since=O it=O opened=O have=O seen=O the=O quality=T-NEG value=T-NEG decrease=O considerably=O .=O####Been=O going=O here=O since=O it=O opened=O have=O seen=O the=O quality=O value=O decrease=S considerably=O .=O
Meat dishes now adorn the selections , although there 's still a large number of vegetarian-friendly choices .####Meat=O dishes=O now=O adorn=O the=O selections=O ,=O although=O there=O 's=O still=O a=O large=O number=O of=O vegetarian-friendly=T-POS choices=T-POS .=O####Meat=O dishes=O now=O adorn=O the=O selections=O ,=O although=O there=O 's=O still=O a=O large=S number=O of=O vegetarian-friendly=O choices=O .=O
Reasonable prices .####Reasonable=O prices=T-POS .=O####Reasonable=S prices=O .=O
they bring service up a notch by offerng complementary amuse bouche to all tables and gave us a small dessert for our celebration .####they=O bring=O service=O up=O a=O notch=O by=O offerng=O complementary=O amuse=T-POS bouche=T-POS to=O all=O tables=O and=O gave=O us=O a=O small=O dessert=TT-POS for=O our=O celebration=O .=O####they=O bring=O service=O up=O a=O notch=O by=O offerng=O complementary=S amuse=O bouche=O to=O all=O tables=O and=O gave=O us=O a=O small=SS dessert=O for=O our=O celebration=O .=O
Try the crunchy tuna , it is to die for .####Try=O the=O crunchy=T-POS tuna=T-POS ,=O it=O is=O to=O die=O for=O .=O####Try=S the=O crunchy=O tuna=O ,=O it=O is=O to=O die=S for=S .=O
All in all , this midtown gem instantly became one of my favorite sushi restaurants in the city .####All=O in=O all=O ,=O this=O midtown=O gem=O instantly=O became=O one=O of=O my=O favorite=O sushi=T-POS restaurants=O in=O the=O city=O .=O####All=O in=O all=O ,=O this=O midtown=O gem=O instantly=O became=O one=O of=O my=O favorite=S sushi=O restaurants=O in=O the=O city=O .=O
It is a lot of fun with live entertainment and all kinds of Disney type special effects .####It=O is=O a=O lot=O of=O fun=O with=O live=T-POS entertainment=T-POS and=O all=O kinds=O of=O Disney=O type=O special=TT-POS effects=TT-POS .=O####It=O is=O a=O lot=O of=O fun=S with=O live=O entertainment=O and=O all=O kinds=O of=O Disney=O type=O special=O effects=O .=O
if you 're looking for perfect traditional sushi , go here - if you 're looking for interesting combinations , try Sushi of gari 's ( east side ) .####if=O you=O 're=O looking=O for=O perfect=O traditional=O sushi=T-POS ,=O go=O here=O -=O if=O you=O 're=O looking=O for=O interesting=O combinations=O ,=O try=O Sushi=O of=O gari=O 's=O (=O east=O side=O )=O .=O####if=O you=O 're=O looking=O for=O perfect=S traditional=O sushi=O ,=O go=O here=O -=O if=O you=O 're=O looking=O for=O interesting=O combinations=O ,=O try=O Sushi=O of=O gari=O 's=O (=O east=O side=O )=O .=O
Be careful of portions - they 're HUGE .####Be=O careful=O of=O portions=T-POS -=O they=O 're=O HUGE=O .=O####Be=O careful=O of=O portions=O -=O they=O 're=O HUGE=S .=O
The Steak Tartare is a great bet , they fix it for you at the table .####The=O Steak=T-POS Tartare=T-POS is=O a=O great=O bet=O ,=O they=O fix=O it=O for=O you=O at=O the=O table=O .=O####The=O Steak=O Tartare=O is=O a=O great=S bet=O ,=O they=O fix=O it=O for=O you=O at=O the=O table=O .=O
Plus , on Wednesday nights the house wine is unlimited !####Plus=O ,=O on=O Wednesday=O nights=O the=O house=T-POS wine=T-POS is=O unlimited=O !=O####Plus=O ,=O on=O Wednesday=O nights=O the=O house=O wine=O is=O unlimited=S !=O
The dim sum servings here are a bit larger than I 'm used to .####The=O dim=T-NEU sum=T-NEU servings=T-NEU here=O are=O a=O bit=O larger=O than=O I=O 'm=O used=O to=O .=O####The=O dim=O sum=O servings=O here=O are=O a=O bit=O larger=S than=O I=O 'm=O used=O to=O .=O
However , in the summer of 2003 , it seems the management has changed and the great big door has been replaced for a glass front ridding itself of the dark romantic getup .####However=O ,=O in=O the=O summer=O of=O 2003=O ,=O it=O seems=O the=O management=T-NEU has=O changed=O and=O the=O great=O big=O door=TT-POS has=O been=O replaced=O for=O a=O glass=O front=O ridding=O itself=O of=O the=O dark=O romantic=O getup=O .=O####However=O ,=O in=O the=O summer=O of=O 2003=O ,=O it=O seems=O the=O management=O has=O changed=S and=O the=O great=SS big=SS door=O has=O been=O replaced=O for=O a=O glass=O front=O ridding=O itself=O of=O the=O dark=O romantic=O getup=O .=O
We wo n't go to this place again for a good meal .####We=O wo=O n't=O go=O to=O this=O place=O again=O for=O a=O good=O meal=T-NEG .=O####We=O wo=O n't=O go=O to=O this=O place=O again=O for=O a=O good=S meal=O .=O
Barbecued codfish was gorgeously moist - as if poached - yet the fabulous texture was let down by curiously bland seasoning - a spice rub might have overwhelmed , however herb mix or other sauce would have done much to enhance .####Barbecued=T-POS codfish=T-POS was=O gorgeously=O moist=O -=O as=O if=O poached=O -=O yet=O the=O fabulous=O texture=TTT-POS was=O let=O down=O by=O curiously=O bland=O seasoning=TT-NEG -=O a=O spice=TTTT-NEG rub=TTTT-NEG might=O have=O overwhelmed=O ,=O however=O herb=TTTTT-NEG mix=TTTTT-NEG or=O other=O sauce=TTTTTT-NEG would=O have=O done=O much=O to=O enhance=O .=O####Barbecued=O codfish=O was=O gorgeously=O moist=S -=O as=O if=O poached=O -=O yet=O the=O fabulous=SSS texture=O was=O let=O down=O by=O curiously=O bland=SS seasoning=O -=O a=O spice=O rub=O might=O have=O overwhelmed=SSSS ,=O however=O herb=O mix=O or=O other=O sauce=O would=O have=O done=O much=O to=SSSSS enhance=SSSSS .=O
After dinner , take your date to the HUGE dance floor , probably one of the biggest you 'll see in NY .####After=O dinner=O ,=O take=O your=O date=O to=O the=O HUGE=O dance=T-POS floor=T-POS ,=O probably=O one=O of=O the=O biggest=O you=O 'll=O see=O in=O NY=O .=O####After=O dinner=O ,=O take=O your=O date=O to=O the=O HUGE=S dance=O floor=O ,=O probably=O one=O of=O the=O biggest=S you=O 'll=O see=O in=O NY=O .=O
Taj Mahal offeres gret value and great food .####Taj=O Mahal=O offeres=O gret=O value=T-POS and=O great=O food=TT-POS .=O####Taj=O Mahal=O offeres=O gret=O value=O and=O great=S food=O .=O
My boyfriend and I recently had an early dinner at Artisanal and was satisfied with our experience .####My=O boyfriend=O and=O I=O recently=O had=O an=O early=O dinner=T-POS at=O Artisanal=O and=O was=O satisfied=O with=O our=O experience=O .=O####My=O boyfriend=O and=O I=O recently=O had=O an=O early=O dinner=O at=O Artisanal=O and=O was=O satisfied=S with=O our=O experience=O .=O
Outstanding Bagels , but you get what you pay for .####Outstanding=O Bagels=T-POS ,=O but=O you=O get=O what=O you=O pay=O for=O .=O####Outstanding=S Bagels=O ,=O but=O you=O get=O what=O you=O pay=O for=O .=O
Pizza - the only pizza in NYC that should not have additional toppings - the crust tastes like the best , freshly baked bread !####Pizza=O -=O the=O only=O pizza=O in=O NYC=O that=O should=O not=O have=O additional=O toppings=O -=O the=O crust=T-POS tastes=O like=O the=O best=O ,=O freshly=O baked=O bread=TT-POS !=O####Pizza=O -=O the=O only=O pizza=O in=O NYC=O that=O should=O not=O have=O additional=O toppings=O -=O the=O crust=O tastes=O like=O the=O best=S ,=O freshly=SS baked=SS bread=O !=O
Service was warm and attentive , beef carpaachio was exellent ( huge portion ) and pasta was fresh and well-prepared .####Service=T-POS was=O warm=O and=O attentive=O ,=O beef=TT-POS carpaachio=TT-POS was=O exellent=O (=O huge=O portion=TTTT-POS )=O and=O pasta=TTT-POS was=O fresh=O and=O well-prepared=O .=O####Service=O was=O warm=S and=O attentive=S ,=O beef=O carpaachio=O was=O exellent=SS (=O huge=SSSS portion=O )=O and=O pasta=O was=O fresh=SSS and=O well-prepared=SSS .=O
Best Italian food I ever had ( and being Italian , that means alot ) .####Best=O Italian=T-POS food=T-POS I=O ever=O had=O (=O and=O being=O Italian=O ,=O that=O means=O alot=O )=O .=O####Best=S Italian=O food=O I=O ever=O had=O (=O and=O being=O Italian=O ,=O that=O means=O alot=O )=O .=O
I will recommend Scopa to all of my friends for a place to go for wonderful Italian food .####I=O will=O recommend=O Scopa=O to=O all=O of=O my=O friends=O for=O a=O place=O to=O go=O for=O wonderful=O Italian=T-POS food=T-POS .=O####I=O will=O recommend=O Scopa=O to=O all=O of=O my=O friends=O for=O a=O place=O to=O go=O for=O wonderful=S Italian=O food=O .=O
Looking around , I saw a room full of New Yorkers enjoying a real meal in a real restaurant , not a clubhouse of the fabulous trying to be seen .####Looking=O around=O ,=O I=O saw=O a=O room=O full=O of=O New=O Yorkers=O enjoying=O a=O real=O meal=T-POS in=O a=O real=O restaurant=O ,=O not=O a=O clubhouse=TT-NEG of=O the=O fabulous=O trying=O to=O be=O seen=O .=O####Looking=O around=O ,=O I=O saw=O a=O room=O full=O of=O New=O Yorkers=O enjoying=O a=O real=S meal=O in=O a=O real=O restaurant=O ,=O not=O a=O clubhouse=O of=O the=O fabulous=SS trying=O to=O be=O seen=O .=O
Great bar , most gorgeous bartenders you 've ever seen ( specifically the blond lady ) .####Great=O bar=T-POS ,=O most=O gorgeous=O bartenders=TT-POS you=O 've=O ever=O seen=O (=O specifically=O the=O blond=O lady=O )=O .=O####Great=S bar=O ,=O most=O gorgeous=SS bartenders=O you=O 've=O ever=O seen=O (=O specifically=O the=O blond=O lady=O )=O .=O
They came out over cooked and the cheese was almost non existant .####They=O came=O out=O over=O cooked=O and=O the=O cheese=T-NEG was=O almost=O non=O existant=O .=O####They=O came=O out=O over=O cooked=O and=O the=O cheese=O was=O almost=O non=S existant=S .=O
I had a terrific meal , and our server guided us toward a very nice wine in our price range , instead of allowing us to purchase a similarly priced wine that was n't as good .####I=O had=O a=O terrific=O meal=T-POS ,=O and=O our=O server=O guided=O us=O toward=O a=O very=O nice=O wine=TT-NEG in=O our=O price=O range=O ,=O instead=O of=O allowing=O us=O to=O purchase=O a=O similarly=O priced=O wine=O that=O was=O n't=O as=O good=O .=O####I=O had=O a=O terrific=S meal=O ,=O and=O our=O server=O guided=O us=O toward=O a=O very=O nice=SS wine=O in=O our=O price=O range=O ,=O instead=O of=O allowing=O us=O to=O purchase=O a=O similarly=O priced=O wine=O that=O was=O n't=O as=O good=O .=O
The svc can be a bit rude at times , esp if you have big group , but overall the restaurant is a must !####The=O svc=T-NEG can=O be=O a=O bit=O rude=O at=O times=O ,=O esp=O if=O you=O have=O big=O group=O ,=O but=O overall=O the=O restaurant=O is=O a=O must=O !=O####The=O svc=O can=O be=O a=O bit=O rude=S at=O times=O ,=O esp=O if=O you=O have=O big=O group=O ,=O but=O overall=O the=O restaurant=O is=O a=O must=O !=O
The food is good , especially their more basic dishes , and the drinks are delicious .####The=O food=T-POS is=O good=O ,=O especially=O their=O more=O basic=O dishes=TT-POS ,=O and=O the=O drinks=TTT-POS are=O delicious=O .=O####The=O food=O is=O good=S ,=O especially=O their=O more=O basic=O dishes=O ,=O and=O the=O drinks=O are=O delicious=SSS .=O
The food is delicious and beautifully prepared along with the friendly and personable service .####The=O food=T-POS is=O delicious=O and=O beautifully=O prepared=O along=O with=O the=O friendly=O and=O personable=O service=TT-POS .=O####The=O food=O is=O delicious=S and=O beautifully=S prepared=S along=O with=O the=O friendly=O and=O personable=SS service=O .=O
Pizza here is consistently good .####Pizza=T-POS here=O is=O consistently=O good=O .=O####Pizza=O here=O is=O consistently=O good=S .=O
We had a great tiem watching the shows and characters and ar food was just what we were looking for .####We=O had=O a=O great=O tiem=O watching=O the=O shows=T-POS and=O characters=TTT-POS and=O ar=O food=TT-POS was=O just=O what=O we=O were=O looking=O for=O .=O####We=O had=O a=O great=S tiem=O watching=O the=O shows=O and=O characters=O and=O ar=O food=O was=O just=O what=O we=O were=O looking=SS for=SS .=O
Would n't recomend it for dinner !####Would=O n't=O recomend=O it=O for=O dinner=T-NEG !=O####Would=O n't=O recomend=S it=O for=O dinner=O !=O
Sauce was watery and the food did n't have much flavor .####Sauce=T-NEG was=O watery=O and=O the=O food=TT-NEG did=O n't=O have=O much=O flavor=O .=O####Sauce=O was=O watery=S and=O the=O food=O did=SS n't=SS have=SS much=SS flavor=SS .=O
My husband and I enjoy Sangria .####My=O husband=O and=O I=O enjoy=O Sangria=T-POS .=O####My=O husband=O and=O I=O enjoy=S Sangria=O .=O
First the wrong bread came out with the appetizer , then when i tried to order a second glass of wine for my main course ...####First=O the=O wrong=O bread=T-NEG came=O out=O with=O the=O appetizer=O ,=O then=O when=O i=O tried=O to=O order=O a=O second=O glass=TT-NEU of=TT-NEU wine=TT-NEU for=O my=O main=O course=O ...=O####First=O the=O wrong=S bread=O came=O out=O with=O the=O appetizer=O ,=O then=O when=O i=O tried=O to=O order=O a=O second=SS glass=O of=O wine=O for=O my=O main=O course=O ...=O
Not sure where the previous reviewer , lonk , dined , but Saul is in a great neighborhood and has great food !####Not=O sure=O where=O the=O previous=O reviewer=O ,=O lonk=O ,=O dined=O ,=O but=O Saul=O is=O in=O a=O great=O neighborhood=T-POS and=O has=O great=O food=TT-POS !=O####Not=O sure=O where=O the=O previous=O reviewer=O ,=O lonk=O ,=O dined=O ,=O but=O Saul=O is=O in=O a=O great=S neighborhood=O and=O has=O great=SS food=O !=O
In an area sadly lacking in decent Thai food , this is one of the best spots .####In=O an=O area=O sadly=O lacking=O in=O decent=O Thai=T-POS food=T-POS ,=O this=O is=O one=O of=O the=O best=O spots=O .=O####In=O an=O area=O sadly=O lacking=O in=O decent=S Thai=O food=O ,=O this=O is=O one=O of=O the=O best=O spots=O .=O
Make reservations but expect to be delayed 15-20 minutes as the hosting staff was having difficulty seating guests who arrived with a reservation because they probably had a lot of walk ins being so close to Time Square .####Make=O reservations=T-NEG but=O expect=O to=O be=O delayed=O 15-20=O minutes=O as=O the=O hosting=O staff=O was=O having=O difficulty=O seating=TT-NEG guests=O who=O arrived=O with=O a=O reservation=O because=O they=O probably=O had=O a=O lot=O of=O walk=O ins=O being=O so=O close=O to=O Time=O Square=O .=O####Make=O reservations=O but=O expect=O to=O be=O delayed=S 15-20=O minutes=O as=O the=O hosting=O staff=O was=O having=O difficulty=SS seating=O guests=O who=O arrived=O with=O a=O reservation=O because=O they=O probably=O had=O a=O lot=O of=O walk=O ins=O being=O so=O close=O to=O Time=O Square=O .=O
The food was average or above including some surprising tasty dishes .####The=O food=T-POS was=O average=O or=O above=O including=O some=O surprising=O tasty=O dishes=TT-POS .=O####The=O food=O was=O average=S or=S above=S including=O some=O surprising=O tasty=SS dishes=O .=O
They do n't seem to place an emphasis on specials or fresh ingredients which to me is necessary for good thai .####They=O do=O n't=O seem=O to=O place=O an=O emphasis=O on=O specials=O or=O fresh=O ingredients=T-NEG which=O to=O me=O is=O necessary=O for=O good=O thai=TT-NEU .=O####They=O do=O n't=O seem=O to=O place=O an=O emphasis=O on=O specials=O or=O fresh=O ingredients=O which=O to=O me=O is=O necessary=O for=O good=S thai=O .=O
The noodle and rices dishes taste great .####The=O noodle=T-POS and=T-POS rices=T-POS dishes=T-POS taste=O great=O .=O####The=O noodle=O and=O rices=O dishes=O taste=O great=S .=O
The food 's as good as ever .####The=O food=T-POS 's=O as=O good=O as=O ever=O .=O####The=O food=O 's=O as=O good=S as=O ever=O .=O
The crust is thin , the ingredients are fresh and the staff is friendly .####The=O crust=T-POS is=O thin=O ,=O the=O ingredients=TTT-POS are=O fresh=O and=O the=O staff=TT-POS is=O friendly=O .=O####The=O crust=O is=O thin=S ,=O the=O ingredients=O are=O fresh=SSS and=O the=O staff=O is=O friendly=SS .=O
Also a little more expensive than your average bagel place .####Also=O a=O little=O more=O expensive=O than=O your=O average=O bagel=T-NEU place=O .=O####Also=O a=O little=O more=O expensive=S than=O your=O average=O bagel=O place=O .=O
And the fried clams had just enough kick to them to make 'em worth eating .####And=O the=O fried=T-POS clams=T-POS had=O just=O enough=O kick=O to=O them=O to=O make=O 'em=O worth=O eating=O .=O####And=O the=O fried=O clams=O had=O just=O enough=S kick=O to=O them=O to=O make=O 'em=O worth=O eating=O .=O
The sauces used are also not that exciting .####The=O sauces=T-NEG used=O are=O also=O not=O that=O exciting=O .=O####The=O sauces=O used=O are=O also=O not=S that=S exciting=S .=O
The secret is the lunch menu which offers a complimentary appetizer with every entree ordered .####The=O secret=O is=O the=O lunch=T-POS menu=T-POS which=O offers=O a=O complimentary=O appetizer=TT-POS with=O every=O entree=TTT-POS ordered=O .=O####The=O secret=S is=O the=O lunch=O menu=O which=O offers=O a=O complimentary=SS appetizer=O with=O every=O entree=O ordered=O .=O
The rice was poor quality and was cooked so badly it was hard .####The=O rice=T-NEG was=O poor=O quality=O and=O was=O cooked=TT-NEG so=O badly=O it=O was=O hard=O .=O####The=O rice=O was=O poor=S quality=S and=O was=O cooked=O so=O badly=SS it=O was=O hard=S .=O
The shrimp scampi was excellent and the antipasti were plentiful .####The=O shrimp=T-POS scampi=T-POS was=O excellent=O and=O the=O antipasti=TT-POS were=O plentiful=O .=O####The=O shrimp=O scampi=O was=O excellent=S and=O the=O antipasti=O were=O plentiful=SS .=O
There is also very limited seating and there can be a substantial wait in getting food at peak times .####There=O is=O also=O very=O limited=O seating=T-NEG and=O there=O can=O be=O a=O substantial=O wait=TT-NEG in=O getting=O food=O at=O peak=O times=O .=O####There=O is=O also=O very=O limited=S seating=O and=O there=O can=O be=O a=O substantial=SS wait=O in=O getting=O food=O at=O peak=O times=O .=O
If it 's just a quick martini at the bar ( which I recommend Jeffery 's ) or a mind blowing Roast Chicken , go to Village !####If=O it=O 's=O just=O a=O quick=O martini=T-NEU at=O the=O bar=TT-NEU (=O which=O I=O recommend=O Jeffery=O 's=O )=O or=O a=O mind=O blowing=O Roast=TTT-POS Chicken=TTT-POS ,=O go=O to=O Village=O !=O####If=O it=O 's=O just=O a=O quick=S martini=O at=O the=O bar=O (=O which=O I=O recommend=SS Jeffery=O 's=O )=O or=O a=O mind=SSS blowing=SSS Roast=O Chicken=O ,=O go=O to=O Village=O !=O
There was a long wait for a table outside , but it was a little too hot in the sun anyway so our insde table was very nice .####There=O was=O a=O long=O wait=TTT-NEG for=O a=O table=T-NEU outside=O ,=O but=O it=O was=O a=O little=O too=O hot=O in=O the=O sun=O anyway=O so=O our=O insde=TT-POS table=TT-POS was=O very=O nice=O .=O####There=O was=O a=O long=S wait=O for=O a=O table=O outside=O ,=O but=O it=O was=O a=O little=O too=O hot=O in=O the=O sun=O anyway=O so=O our=O insde=O table=O was=O very=O nice=SS .=O
I have never been disappointed but their true strength lays in their amazingly delicious and cheap lunch specials .####I=O have=O never=O been=O disappointed=O but=O their=O true=O strength=O lays=O in=O their=O amazingly=O delicious=O and=O cheap=O lunch=T-POS specials=T-POS .=O####I=O have=O never=O been=O disappointed=O but=O their=O true=O strength=O lays=O in=O their=O amazingly=O delicious=S and=O cheap=S lunch=O specials=O .=O
So much more than the usual bar food , go there to enjoy the menu while sampling one of their hand-crafted beers .####So=O much=O more=O than=O the=O usual=O bar=O food=O ,=O go=O there=O to=O enjoy=O the=O menu=T-POS while=O sampling=O one=O of=O their=O hand-crafted=O beers=TT-POS .=O####So=O much=O more=O than=O the=O usual=O bar=O food=O ,=O go=O there=O to=O enjoy=S the=O menu=O while=O sampling=O one=O of=O their=O hand-crafted=SS beers=O .=O
This is my first time writing a review for a restaurant because the food and service was excellent .####This=O is=O my=O first=O time=O writing=O a=O review=O for=O a=O restaurant=O because=O the=O food=T-POS and=O service=TT-POS was=O excellent=O .=O####This=O is=O my=O first=O time=O writing=O a=O review=O for=O a=O restaurant=O because=O the=O food=O and=O service=O was=O excellent=S .=O
Do n't waste money on decor .####Do=O n't=O waste=O money=O on=O decor=T-NEU .=O####Do=O n't=O waste=S money=O on=O decor=O .=O
They also have a back garden open in the summer - cute and French with outdoor seating - what more could you ask for ?####They=O also=O have=O a=O back=T-POS garden=T-POS open=O in=O the=O summer=O -=O cute=O and=O French=O with=O outdoor=O seating=O -=O what=O more=O could=O you=O ask=O for=O ?=O####They=O also=O have=O a=O back=O garden=O open=O in=O the=O summer=O -=O cute=S and=O French=S with=O outdoor=O seating=O -=O what=O more=O could=O you=O ask=O for=O ?=O
I have never before eaten 40 pieces of relatively good nigiri .####I=O have=O never=O before=O eaten=O 40=O pieces=O of=O relatively=O good=O nigiri=T-NEU .=O####I=O have=O never=O before=O eaten=O 40=O pieces=O of=O relatively=O good=S nigiri=O .=O
Given the incredible architecture surrounding it , this place has no character .####Given=O the=O incredible=O architecture=T-POS surrounding=O it=O ,=O this=O place=TT-NEG has=O no=O character=O .=O####Given=O the=O incredible=S architecture=O surrounding=O it=O ,=O this=O place=O has=O no=SS character=SS .=O
While the place is not a hotspot hangout , the drinks are unique and pack a lot of bang for the buck .####While=O the=O place=O is=O not=O a=O hotspot=O hangout=O ,=O the=O drinks=T-POS are=O unique=O and=O pack=O a=O lot=O of=O bang=O for=O the=O buck=O .=O####While=O the=O place=O is=O not=O a=O hotspot=O hangout=O ,=O the=O drinks=O are=O unique=S and=O pack=O a=O lot=O of=O bang=O for=O the=O buck=O .=O
Have frequented 'ino for several years and the food remains excellent .####Have=O frequented=O 'ino=O for=O several=O years=O and=O the=O food=T-POS remains=O excellent=O .=O####Have=O frequented=O 'ino=O for=O several=O years=O and=O the=O food=O remains=O excellent=S .=O
Their eggplant is so delicate , sweet tender !####Their=O eggplant=T-POS is=O so=O delicate=O ,=O sweet=O tender=O !=O####Their=O eggplant=O is=O so=O delicate=S ,=O sweet=S tender=S !=O
Each bite of food at Kai was indeed delicious , fresh , and elegant .####Each=O bite=O of=O food=T-POS at=O Kai=O was=O indeed=O delicious=O ,=O fresh=O ,=O and=O elegant=O .=O####Each=O bite=O of=O food=O at=O Kai=O was=O indeed=O delicious=S ,=O fresh=S ,=O and=O elegant=S .=O
all the food was excellent - considering the quality of food in most moderately priced restaurants is mediocre this was slightly more pricey and well worth it .####all=O the=O food=T-POS was=O excellent=O -=O considering=O the=O quality=TT-POS of=TT-POS food=TT-POS in=O most=O moderately=O priced=TTT-NEU restaurants=O is=O mediocre=O this=O was=O slightly=O more=O pricey=O and=O well=O worth=O it=O .=O####all=O the=O food=O was=O excellent=S -=O considering=O the=O quality=O of=O food=O in=O most=O moderately=SSS priced=O restaurants=O is=O mediocre=SS this=O was=O slightly=O more=O pricey=O and=O well=O worth=O it=O .=O
My friend got the mushroom pizza which tasted better .####My=O friend=O got=O the=O mushroom=T-POS pizza=T-POS which=O tasted=O better=O .=O####My=O friend=O got=O the=O mushroom=O pizza=O which=O tasted=O better=S .=O
I had the cod with paella ( spicy and very filling , I 'm a big eater and could only eat half ) while my boyfriend had the classic fish and chips ( again , a big serving - at least 5 pieces of fish and a basketful of fries ) .####I=O had=O the=O cod=T-NEG with=T-NEG paella=T-NEG (=O spicy=O and=O very=O filling=O ,=O I=O 'm=O a=O big=O eater=O and=O could=O only=O eat=O half=O )=O while=O my=O boyfriend=O had=O the=O classic=O fish=TT-NEG and=TT-NEG chips=TT-NEG (=O again=O ,=O a=O big=O serving=TTT-NEG -=O at=O least=O 5=O pieces=O of=O fish=O and=O a=O basketful=O of=O fries=O )=O .=O####I=O had=O the=O cod=O with=O paella=O (=O spicy=S and=O very=O filling=S ,=O I=O 'm=O a=O big=O eater=O and=O could=O only=O eat=O half=O )=O while=O my=O boyfriend=O had=O the=O classic=SS fish=O and=O chips=O (=O again=O ,=O a=O big=SS serving=O -=O at=O least=O 5=O pieces=O of=O fish=O and=O a=O basketful=O of=O fries=O )=O .=O
It 's a shame that a nice , convenient place like the Pink Pony can be so ruined by lousy service .####It=O 's=O a=O shame=O that=O a=O nice=O ,=O convenient=O place=T-POS like=O the=O Pink=O Pony=O can=O be=O so=O ruined=O by=O lousy=O service=TT-NEG .=O####It=O 's=O a=O shame=O that=O a=O nice=O ,=O convenient=S place=O like=O the=O Pink=O Pony=O can=O be=O so=O ruined=O by=O lousy=SS service=O .=O
The porcini mushroom pasta special was tasteless , so was the seafood tagliatelle .####The=O porcini=T-NEG mushroom=T-NEG pasta=T-NEG special=T-NEG was=O tasteless=O ,=O so=O was=O the=O seafood=TT-NEG tagliatelle=TT-NEG .=O####The=O porcini=O mushroom=O pasta=O special=O was=O tasteless=S ,=O so=O was=O the=O seafood=O tagliatelle=O .=O
Try the spicy wontons and the salt pepper shrimps .####Try=O the=O spicy=T-POS wontons=T-POS and=O the=O salt=TT-POS pepper=TT-POS shrimps=TT-POS .=O####Try=S the=O spicy=O wontons=O and=O the=O salt=O pepper=O shrimps=O .=O
THE FOOD PORTIONS ARE REALLY LARGE .####THE=O FOOD=T-POS PORTIONS=T-POS ARE=O REALLY=O LARGE=O .=O####THE=O FOOD=O PORTIONS=O ARE=O REALLY=O LARGE=S .=S
The fries are yummy .####The=O fries=T-POS are=O yummy=O .=O####The=O fries=O are=O yummy=S .=O
Friendly and informative staff , very attentive and prompt raw bar service .####Friendly=O and=O informative=O staff=T-POS ,=O very=O attentive=O and=O prompt=O raw=O bar=TT-POS service=TT-POS .=O####Friendly=S and=O informative=S staff=O ,=O very=O attentive=S and=O prompt=O raw=SS bar=O service=O .=O
Best Taiwanese food in NY !####Best=O Taiwanese=T-POS food=T-POS in=O NY=O !=O####Best=S Taiwanese=O food=O in=O NY=O !=O
This place is a great stop for great food .####This=O place=O is=O a=O great=O stop=O for=O great=O food=T-POS .=O####This=O place=O is=O a=O great=O stop=O for=O great=S food=O .=O
All the pastas are fantastic and the homemade lasagna is some of the best that I have had in the City .####All=O the=O pastas=T-POS are=O fantastic=O and=O the=O homemade=TT-POS lasagna=TT-POS is=O some=O of=O the=O best=O that=O I=O have=O had=O in=O the=O City=O .=O####All=O the=O pastas=O are=O fantastic=S and=O the=O homemade=O lasagna=O is=O some=O of=O the=O best=SS that=O I=O have=O had=O in=O the=O City=O .=O
The staff ignored my friends and I the entire time we were there .####The=O staff=T-NEG ignored=O my=O friends=O and=O I=O the=O entire=O time=O we=O were=O there=O .=O####The=O staff=O ignored=S my=O friends=O and=O I=O the=O entire=O time=O we=O were=O there=O .=O
Yet paired with such rude service , would never recommend for anyone interested in carrying any kind of conversation while there .####Yet=O paired=O with=O such=O rude=O service=T-NEG ,=O would=O never=O recommend=O for=O anyone=O interested=O in=O carrying=O any=O kind=O of=O conversation=O while=O there=O .=O####Yet=O paired=O with=O such=O rude=S service=O ,=O would=O never=O recommend=O for=O anyone=O interested=O in=O carrying=O any=O kind=O of=O conversation=O while=O there=O .=O
The in-house lady DJ on Saturday nights has outrageously good taste in music , and moreover , takes requests .####The=O in-house=T-POS lady=T-POS DJ=T-POS on=O Saturday=O nights=O has=O outrageously=O good=O taste=O in=O music=O ,=O and=O moreover=O ,=O takes=O requests=O .=O####The=O in-house=O lady=O DJ=O on=O Saturday=O nights=O has=O outrageously=O good=S taste=S in=O music=O ,=O and=O moreover=O ,=O takes=O requests=O .=O
While the food was excellent , it was n't cheap ( though not extremely expensive either ) .####While=O the=O food=T-POS was=O excellent=O ,=O it=O was=O n't=O cheap=O (=O though=O not=O extremely=O expensive=O either=O )=O .=O####While=O the=O food=O was=O excellent=S ,=O it=O was=O n't=O cheap=O (=O though=O not=O extremely=O expensive=O either=O )=O .=O
Beef noodle soup is good as well .####Beef=T-POS noodle=T-POS soup=T-POS is=O good=O as=O well=O .=O####Beef=O noodle=O soup=O is=O good=S as=O well=O .=O
Delivery service is great too .####Delivery=T-POS service=T-POS is=O great=O too=O .=O####Delivery=O service=O is=O great=S too=O .=O
The food 's dazzling flavors overwhelm the palate , truly embracing the beauty of authentic Thai cuisine .####The=O food=T-POS 's=O dazzling=O flavors=TTT-POS overwhelm=O the=O palate=O ,=O truly=O embracing=O the=O beauty=O of=O authentic=O Thai=TT-POS cuisine=TT-POS .=O####The=O food=O 's=O dazzling=O flavors=O overwhelm=S the=O palate=O ,=O truly=O embracing=O the=O beauty=O of=O authentic=SS Thai=O cuisine=O .=O
I recieved prompt service with a smile .####I=O recieved=O prompt=O service=T-POS with=O a=O smile=O .=O####I=O recieved=O prompt=S service=O with=O a=O smile=O .=O
They pray to their Food Gods to make them into a good pizza like VT 's .####They=O pray=O to=O their=O Food=O Gods=O to=O make=O them=O into=O a=O good=O pizza=T-NEG like=O VT=O 's=O .=O####They=O pray=O to=O their=O Food=O Gods=O to=O make=O them=O into=O a=O good=S pizza=O like=O VT=O 's=O .=O
The place was quiet and delightful .####The=O place=T-POS was=O quiet=O and=O delightful=O .=O####The=O place=O was=O quiet=S and=O delightful=S .=O
As much as I like the food there , I ca n't bring myself to go back .####As=O much=O as=O I=O like=O the=O food=T-POS there=O ,=O I=O ca=O n't=O bring=O myself=O to=O go=O back=O .=O####As=O much=O as=O I=O like=S the=O food=O there=O ,=O I=O ca=O n't=O bring=O myself=O to=O go=O back=O .=O
It looked like shredded cheese partly done - still in strips .####It=O looked=O like=O shredded=T-NEG cheese=T-NEG partly=O done=O -=O still=O in=O strips=O .=O####It=O looked=O like=O shredded=O cheese=O partly=S done=S -=O still=O in=O strips=O .=O
The prices and ambience are especially great considering it 's in the West Village .####The=O prices=T-POS and=O ambience=TT-POS are=O especially=O great=O considering=O it=O 's=O in=O the=O West=O Village=O .=O####The=O prices=O and=O ambience=O are=O especially=O great=S considering=O it=O 's=O in=O the=O West=O Village=O .=O
The soup is pretty good too .####The=O soup=T-POS is=O pretty=O good=O too=O .=O####The=O soup=O is=O pretty=O good=S too=O .=O
It is so easy to get a reservation at a top place in NYC with a week 's notice .####It=O is=O so=O easy=O to=O get=O a=O reservation=T-POS at=O a=O top=O place=O in=O NYC=O with=O a=O week=O 's=O notice=O .=O####It=O is=O so=O easy=S to=O get=O a=O reservation=O at=O a=O top=O place=O in=O NYC=O with=O a=O week=O 's=O notice=O .=O
I have never better enjoyed humble root vegetables or a mushroom consomme - and this chef accomplishes without fats .####I=O have=O never=O better=O enjoyed=O humble=O root=T-POS vegetables=T-POS or=O a=O mushroom=TT-POS consomme=TT-POS -=O and=O this=O chef=O accomplishes=O without=O fats=O .=O####I=O have=O never=O better=S enjoyed=S humble=O root=O vegetables=O or=O a=O mushroom=O consomme=O -=O and=O this=O chef=O accomplishes=O without=O fats=O .=O
If you go to Roth 's try to be served by Mike , he is GREAT ! !####If=O you=O go=O to=O Roth=O 's=O try=O to=O be=O served=T-POS by=O Mike=O ,=O he=O is=O GREAT=O !=O !=O####If=O you=O go=O to=O Roth=O 's=O try=O to=O be=O served=O by=O Mike=O ,=O he=O is=O GREAT=S !=S !=O
not the food , not the ambiance , not the service , I agree with the previous reviews you wait and wait , the wait staff are very rude and when you get in they are looking to get you right out .####not=O the=O food=O ,=O not=O the=O ambiance=O ,=O not=O the=O service=O ,=O I=O agree=O with=O the=O previous=O reviews=O you=O wait=O and=O wait=O ,=O the=O wait=T-NEG staff=T-NEG are=O very=O rude=O and=O when=O you=O get=O in=O they=O are=O looking=O to=O get=O you=O right=O out=O .=O####not=O the=O food=O ,=O not=O the=O ambiance=O ,=O not=O the=O service=O ,=O I=O agree=O with=O the=O previous=O reviews=O you=O wait=O and=O wait=O ,=O the=O wait=O staff=O are=O very=O rude=S and=O when=O you=O get=O in=O they=O are=O looking=O to=O get=O you=O right=O out=O .=O
I always get the Shabu-Shabu dinner and the beef is always fresh .####I=O always=O get=O the=O Shabu-Shabu=O dinner=O and=O the=O beef=T-POS is=O always=O fresh=O .=O####I=O always=O get=O the=O Shabu-Shabu=O dinner=O and=O the=O beef=O is=O always=O fresh=S .=O
The pizza was delivered cold and the cheese was n't even fully melted !####The=O pizza=T-NEG was=O delivered=O cold=O and=O the=O cheese=TT-NEG was=O n't=O even=O fully=O melted=O !=O####The=O pizza=O was=O delivered=O cold=S and=O the=O cheese=O was=SS n't=SS even=SS fully=SS melted=SS !=O
We were very surprised by how good the food was on our first visit here on a Sunday night .####We=O were=O very=O surprised=O by=O how=O good=O the=O food=T-POS was=O on=O our=O first=O visit=O here=O on=O a=O Sunday=O night=O .=O####We=O were=O very=O surprised=O by=O how=O good=S the=O food=O was=O on=O our=O first=O visit=O here=O on=O a=O Sunday=O night=O .=O
Nha Trang , while being notorious for utter lack of comfort and decor , horribly slow wait staff and horribly quick meals , is one of the best vietnamese restaurants i 've ever been to . the pho is delicious and comes with very fresh vegtables .####Nha=O Trang=O ,=O while=O being=O notorious=O for=O utter=O lack=O of=O comfort=T-NEG and=O decor=TT-NEG ,=O horribly=O slow=O wait=TTT-NEG staff=TTT-NEG and=O horribly=O quick=O meals=TTTT-NEG ,=O is=O one=O of=O the=O best=O vietnamese=O restaurants=O i=O 've=O ever=O been=O to=O .=O the=O pho=TTTTT-POS is=O delicious=O and=O comes=O with=O very=O fresh=O vegtables=TTTTTT-POS .=O####Nha=O Trang=O ,=O while=O being=O notorious=O for=O utter=O lack=S of=O comfort=O and=O decor=O ,=O horribly=SSS slow=SSS wait=O staff=O and=O horribly=SSSS quick=SSSS meals=O ,=O is=O one=O of=O the=O best=O vietnamese=O restaurants=O i=O 've=O ever=O been=O to=O .=O the=O pho=O is=O delicious=SSSSS and=O comes=O with=O very=O fresh=SSSSSS vegtables=O .=O
On the other hand , if you are not fooled easily , you will find hundreds of restaurants that will give you service and ambiance that is on par with Alain Ducasse , and food that will outshine in presentaion , taste , choice , quality and quantity .####On=O the=O other=O hand=O ,=O if=O you=O are=O not=O fooled=O easily=O ,=O you=O will=O find=O hundreds=O of=O restaurants=O that=O will=O give=O you=O service=T-NEU and=O ambiance=TT-NEU that=O is=O on=O par=O with=O Alain=O Ducasse=O ,=O and=O food=TTT-NEG that=O will=O outshine=O in=O presentaion=O ,=O taste=O ,=O choice=O ,=O quality=O and=O quantity=O .=O####On=O the=O other=O hand=O ,=O if=O you=O are=O not=O fooled=O easily=O ,=O you=O will=O find=O hundreds=O of=O restaurants=O that=O will=O give=O you=O service=O and=O ambiance=O that=O is=O on=S par=S with=O Alain=O Ducasse=O ,=O and=O food=O that=O will=O outshine=SSS in=O presentaion=O ,=O taste=O ,=O choice=O ,=O quality=O and=O quantity=O .=O
If I could rate the people this place would be off the charts - unfortunately - the pizza , sorry - not the best in NYC .####If=O I=O could=O rate=O the=O people=T-POS this=O place=O would=O be=O off=O the=O charts=O -=O unfortunately=O -=O the=O pizza=TT-NEG ,=O sorry=O -=O not=O the=O best=O in=O NYC=O .=O####If=O I=O could=O rate=O the=O people=O this=O place=O would=O be=O off=O the=O charts=O -=O unfortunately=O -=O the=O pizza=O ,=O sorry=O -=O not=O the=O best=S in=O NYC=O .=O
The food is amazing ! ! ! !####The=O food=T-POS is=O amazing=O !=O !=O !=O !=O####The=O food=O is=O amazing=S !=O !=O !=O !=O
The portions are now very small , the sauces are overly ambitious usually inedible while the service is still good , the restaurant , due to its popularity , seems frantic .####The=O portions=T-NEG are=O now=O very=O small=O ,=O the=O sauces=TT-NEG are=O overly=O ambitious=O usually=O inedible=O while=O the=O service=TTT-POS is=O still=O good=O ,=O the=O restaurant=O ,=O due=O to=O its=O popularity=O ,=O seems=O frantic=O .=O####The=O portions=O are=O now=O very=O small=S ,=O the=O sauces=O are=O overly=O ambitious=SS usually=O inedible=SS while=O the=O service=O is=O still=O good=SSS ,=O the=O restaurant=O ,=O due=O to=O its=O popularity=O ,=O seems=O frantic=O .=O
The owner is very friendly and a great guy , go try his pizza , you 'll like it !####The=O owner=T-POS is=O very=O friendly=O and=O a=O great=O guy=O ,=O go=O try=O his=O pizza=TT-POS ,=O you=O 'll=O like=O it=O !=O####The=O owner=O is=O very=O friendly=S and=O a=O great=S guy=O ,=O go=O try=SS his=O pizza=O ,=O you=O 'll=O like=SS it=O !=O
The atmosphere is great ! ! !####The=O atmosphere=T-POS is=O great=O !=O !=O !=O####The=O atmosphere=O is=O great=S !=O !=O !=O
With so many good restaurants on the UWS , I do n't need overpriced food , absurdly arrogant wait-staff who do n't recognize they work at a glorified diner , clumsy service , and management that does n't care .####With=O so=O many=O good=O restaurants=O on=O the=O UWS=O ,=O I=O do=O n't=O need=O overpriced=O food=T-NEG ,=O absurdly=O arrogant=O wait-staff=TT-NEG who=O do=O n't=O recognize=O they=O work=O at=O a=O glorified=O diner=TTTTT-NEG ,=O clumsy=O service=TTT-NEG ,=O and=O management=TTTT-NEG that=O does=O n't=O care=O .=O####With=O so=O many=O good=O restaurants=O on=O the=O UWS=O ,=O I=O do=O n't=O need=O overpriced=S food=O ,=O absurdly=O arrogant=SS wait-staff=O who=O do=O n't=O recognize=O they=O work=O at=O a=O glorified=SSSSS diner=O ,=O clumsy=SSS service=O ,=O and=O management=O that=O does=SSSS n't=SSSS care=SSSS .=O
I tend to judge a sushi restaurant by its sea urchin , which was heavenly at sushi rose .####I=O tend=O to=O judge=O a=O sushi=O restaurant=O by=O its=O sea=T-POS urchin=T-POS ,=O which=O was=O heavenly=O at=O sushi=O rose=O .=O####I=O tend=O to=O judge=O a=O sushi=O restaurant=O by=O its=O sea=O urchin=O ,=O which=O was=O heavenly=S at=O sushi=O rose=O .=O
The service is a little scatty at times but all is forgiven when the food arrives .####The=O service=T-NEG is=O a=O little=O scatty=O at=O times=O but=O all=O is=O forgiven=O when=O the=O food=TT-POS arrives=O .=O####The=O service=O is=O a=O little=O scatty=S at=O times=O but=O all=O is=O forgiven=SS when=O the=O food=O arrives=O .=O
The bruscetta is a bit soggy , but the salads were fresh , included a nice mix of greens ( not iceberg ) all dishes are served piping hot from the kitchen .####The=O bruscetta=T-NEG is=O a=O bit=O soggy=O ,=O but=O the=O salads=TT-POS were=O fresh=O ,=O included=O a=O nice=O mix=TTTT-POS of=TTTT-POS greens=TTTT-POS (=O not=O iceberg=O )=O all=O dishes=TTT-POS are=O served=O piping=O hot=O from=O the=O kitchen=O .=O####The=O bruscetta=O is=O a=O bit=O soggy=S ,=O but=O the=O salads=O were=O fresh=SS ,=O included=O a=O nice=SSSS mix=O of=O greens=O (=O not=O iceberg=O )=O all=O dishes=O are=O served=O piping=O hot=SSS from=O the=O kitchen=O .=O
If your favorite Chinese food is General Tao chicken , then this is NOT your place .####If=O your=O favorite=O Chinese=O food=O is=O General=T-NEG Tao=T-NEG chicken=T-NEG ,=O then=O this=O is=O NOT=O your=O place=O .=O####If=O your=O favorite=S Chinese=O food=O is=O General=O Tao=O chicken=O ,=O then=O this=O is=O NOT=O your=O place=O .=O
Not only is the cuisine the best around , the service has always been attentive and charming .####Not=O only=O is=O the=O cuisine=T-POS the=O best=O around=O ,=O the=O service=TT-POS has=O always=O been=O attentive=O and=O charming=O .=O####Not=O only=O is=O the=O cuisine=O the=O best=S around=O ,=O the=O service=O has=O always=O been=O attentive=SS and=O charming=SS .=O
The production is a symphony , alot of fun to experience.The food sublime for the most part .####The=O production=O is=O a=O symphony=O ,=O alot=O of=O fun=O to=O experience.The=O food=T-POS sublime=O for=O the=O most=O part=O .=O####The=O production=O is=O a=O symphony=O ,=O alot=O of=O fun=O to=O experience.The=O food=O sublime=S for=O the=O most=O part=O .=O
Waiters tend to forget drinks completely , food portions are so tiny , two people have trouble sharing one entree .####Waiters=T-NEG tend=O to=O forget=O drinks=TTT-NEU completely=O ,=O food=TT-NEG portions=TT-NEG are=O so=O tiny=O ,=O two=O people=O have=O trouble=O sharing=O one=O entree=TTTT-NEG .=O####Waiters=O tend=O to=O forget=S drinks=O completely=O ,=O food=O portions=O are=O so=O tiny=SS ,=O two=O people=O have=O trouble=SSSS sharing=O one=O entree=O .=O
my wife and i have been going to nyc for years and would n't miss roxy , s food is expensive but it 's new york !####my=O wife=O and=O i=O have=O been=O going=O to=O nyc=O for=O years=O and=O would=O n't=O miss=O roxy=O ,=O s=O food=T-POS is=O expensive=O but=O it=O 's=O new=O york=O !=O####my=O wife=O and=O i=O have=O been=O going=O to=O nyc=O for=O years=O and=O would=O n't=O miss=O roxy=O ,=O s=O food=O is=O expensive=S but=O it=O 's=O new=O york=O !=O
Interesting selection , good wines , service fine , fun decor .####Interesting=O selection=O ,=O good=O wines=T-POS ,=O service=TT-POS fine=O ,=O fun=O decor=TTT-POS .=O####Interesting=O selection=O ,=O good=S wines=O ,=O service=O fine=SS ,=O fun=SSS decor=O .=O
But the thing that my wife and I hated was it was so loud and it felt like ' bar ' or ' pub ' .####But=O the=O thing=O that=O my=O wife=O and=O I=O hated=O was=O it=O was=O so=O loud=O and=O it=O felt=O like=O '=O bar=T-NEG '=O or=O '=O pub=TT-NEG '=O .=O####But=O the=O thing=O that=O my=O wife=O and=O I=O hated=O was=O it=O was=O so=O loud=S and=O it=O felt=O like=O '=O bar=O '=O or=O '=O pub=O '=O .=O
While there are plenty of places to go for a good corned beef sandwich , Katz 's has a charm about it .####While=O there=O are=O plenty=O of=O places=O to=O go=O for=O a=O good=O corned=T-POS beef=T-POS sandwich=T-POS ,=O Katz=O 's=O has=O a=O charm=O about=O it=O .=O####While=O there=O are=O plenty=O of=O places=O to=O go=O for=O a=O good=S corned=O beef=O sandwich=O ,=O Katz=O 's=O has=O a=O charm=O about=O it=O .=O
However , looking at the table next to ours , we both sort of wished we had ordered pizza , which looked perfect####However=O ,=O looking=O at=O the=O table=O next=O to=O ours=O ,=O we=O both=O sort=O of=O wished=O we=O had=O ordered=O pizza=T-POS ,=O which=O looked=O perfect=O####However=O ,=O looking=O at=O the=O table=O next=O to=O ours=O ,=O we=O both=O sort=O of=O wished=O we=O had=O ordered=O pizza=O ,=O which=O looked=O perfect=S
Priced at upper intermediate range .####Priced=T-NEG at=O upper=O intermediate=O range=O .=O####Priced=O at=O upper=S intermediate=S range=O .=O
The fish was adequate , but inexpertly sliced .####The=O fish=T-POS was=O adequate=O ,=O but=O inexpertly=O sliced=O .=O####The=O fish=O was=O adequate=S ,=O but=O inexpertly=S sliced=S .=O
If you live in new york city , you 'll find better food at small restaurants outside of time square and spend half the amount .####If=O you=O live=O in=O new=O york=O city=O ,=O you=O 'll=O find=O better=O food=T-NEG at=O small=O restaurants=O outside=O of=O time=O square=O and=O spend=O half=O the=O amount=O .=O####If=O you=O live=O in=O new=O york=O city=O ,=O you=O 'll=O find=O better=S food=O at=O small=O restaurants=O outside=O of=O time=O square=O and=O spend=O half=O the=O amount=O .=O
they did n't disappoint , service from the second i arrived at the door was extremely pleasant and attentive with almost one server per table .####they=O did=O n't=O disappoint=O ,=O service=T-POS from=O the=O second=O i=O arrived=O at=O the=O door=O was=O extremely=O pleasant=O and=O attentive=O with=O almost=O one=O server=O per=O table=O .=O####they=O did=O n't=O disappoint=O ,=O service=O from=O the=O second=O i=O arrived=O at=O the=O door=O was=O extremely=O pleasant=S and=O attentive=S with=O almost=O one=O server=O per=O table=O .=O
I do n't know who they think they are but they have no respect for the residents of the neighborhood ever since they opened their cabaret next door and blasts loud music till three in the morning every weekend during the summer .####I=O do=O n't=O know=O who=O they=O think=O they=O are=O but=O they=O have=O no=O respect=O for=O the=O residents=O of=O the=O neighborhood=O ever=O since=O they=O opened=O their=O cabaret=O next=O door=O and=O blasts=O loud=O music=T-NEG till=O three=O in=O the=O morning=O every=O weekend=O during=O the=O summer=O .=O####I=O do=O n't=O know=O who=O they=O think=O they=O are=O but=O they=O have=O no=O respect=O for=O the=O residents=O of=O the=O neighborhood=O ever=O since=O they=O opened=O their=O cabaret=O next=O door=O and=O blasts=O loud=S music=O till=O three=O in=O the=O morning=O every=O weekend=O during=O the=O summer=O .=O
The rice to fish ration was also good -- they did n't try to overpack the rice .####The=O rice=T-POS to=T-POS fish=T-POS ration=T-POS was=O also=O good=O --=O they=O did=O n't=O try=O to=O overpack=O the=O rice=O .=O####The=O rice=O to=O fish=O ration=O was=O also=O good=S --=O they=O did=O n't=O try=O to=O overpack=O the=O rice=O .=O
The only positive was the wait staff , which was prompt , knowledgable , and likeable .####The=O only=O positive=O was=O the=O wait=T-POS staff=T-POS ,=O which=O was=O prompt=O ,=O knowledgable=O ,=O and=O likeable=O .=O####The=O only=O positive=S was=O the=O wait=O staff=O ,=O which=O was=O prompt=S ,=O knowledgable=S ,=O and=O likeable=S .=O
I am not a vegetarian but , almost all the dishes were great .####I=O am=O not=O a=O vegetarian=O but=O ,=O almost=O all=O the=O dishes=T-POS were=O great=O .=O####I=O am=O not=O a=O vegetarian=O but=O ,=O almost=O all=O the=O dishes=O were=O great=S .=O
I was very impressed by this low-key upper eastsider and their authentically thai cuisine ! ! !####I=O was=O very=O impressed=O by=O this=O low-key=O upper=O eastsider=O and=O their=O authentically=O thai=T-POS cuisine=T-POS !=O !=O !=O####I=O was=O very=O impressed=O by=O this=O low-key=O upper=O eastsider=O and=O their=O authentically=S thai=O cuisine=O !=O !=O !=O
For the location , the prices are very reasonable .####For=O the=O location=TT-NEU ,=O the=O prices=T-POS are=O very=O reasonable=O .=O####For=O the=O location=O ,=O the=O prices=O are=O very=O reasonable=S .=O
The food is okay and the prices here are mediocre .####The=O food=T-NEU is=O okay=O and=O the=O prices=TT-NEU here=O are=O mediocre=O .=O####The=O food=O is=O okay=S and=O the=O prices=O here=O are=O mediocre=SS .=O
My friend 's food was also the complete opposite of what it 's supposed to taste like ( aND look like ) .####My=O friend=O 's=O food=T-NEG was=O also=O the=O complete=O opposite=O of=O what=O it=O 's=O supposed=O to=O taste=O like=O (=O aND=O look=O like=O )=O .=O####My=O friend=O 's=O food=O was=O also=O the=O complete=O opposite=S of=O what=O it=O 's=O supposed=O to=O taste=O like=O (=O aND=O look=O like=O )=O .=O
We have been to this place many times , and always have great food , wine , and service .####We=O have=O been=O to=O this=O place=O many=O times=O ,=O and=O always=O have=O great=O food=T-POS ,=O wine=TT-POS ,=O and=O service=TTT-POS .=O####We=O have=O been=O to=O this=O place=O many=O times=O ,=O and=O always=O have=O great=S food=O ,=O wine=O ,=O and=O service=O .=O
Not a typical pizza joint , but good for a low key and fairly cheap nice sit down dinner .####Not=O a=O typical=O pizza=O joint=O ,=O but=O good=O for=O a=O low=O key=O and=O fairly=O cheap=O nice=O sit=O down=O dinner=T-POS .=O####Not=O a=O typical=O pizza=O joint=O ,=O but=O good=O for=O a=O low=O key=O and=O fairly=O cheap=S nice=S sit=O down=O dinner=O .=O
The corned beef was tender and melted in my mouth .####The=O corned=T-POS beef=T-POS was=O tender=O and=O melted=O in=O my=O mouth=O .=O####The=O corned=O beef=O was=O tender=S and=O melted=S in=O my=O mouth=O .=O
The best Chicken pad tai , I 've ever had .####The=O best=O Chicken=T-POS pad=T-POS tai=T-POS ,=O I=O 've=O ever=O had=O .=O####The=O best=S Chicken=O pad=O tai=O ,=O I=O 've=O ever=O had=O .=O
$ 20 for all you can eat sushi can not be beaten .####$=O 20=O for=O all=O you=O can=O eat=O sushi=T-NEU can=O not=O be=O beaten=O .=O####$=O 20=O for=O all=O you=O can=O eat=O sushi=O can=S not=S be=S beaten=S .=O
Haru serves very fresh fish , has a trendy , modern ambiance , prime location on Park Avenue South and friendly service .####Haru=O serves=O very=O fresh=O fish=T-POS ,=O has=O a=O trendy=O ,=O modern=O ambiance=TTT-POS ,=O prime=O location=TTTT-POS on=O Park=O Avenue=O South=O and=O friendly=O service=TT-POS .=O####Haru=O serves=O very=O fresh=S fish=O ,=O has=O a=O trendy=SSS ,=O modern=SSS ambiance=O ,=O prime=SSSS location=O on=O Park=O Avenue=O South=O and=O friendly=SS service=O .=O
Warm and friendly in the winter and terrific outdoor seating in the warmer months .####Warm=O and=O friendly=O in=O the=O winter=O and=O terrific=O outdoor=T-POS seating=T-POS in=O the=O warmer=O months=O .=O####Warm=O and=O friendly=O in=O the=O winter=O and=O terrific=S outdoor=O seating=O in=O the=O warmer=O months=O .=O
Very romantic fires - I 've literally spent hours at Lanterna , drinking wine from their extensive wine and enjoying the ambience .####Very=O romantic=O fires=O -=O I=O 've=O literally=O spent=O hours=O at=O Lanterna=O ,=O drinking=O wine=O from=O their=O extensive=O wine=T-POS and=O enjoying=O the=O ambience=TT-POS .=O####Very=O romantic=O fires=O -=O I=O 've=O literally=O spent=O hours=O at=O Lanterna=O ,=O drinking=O wine=O from=O their=O extensive=S wine=O and=O enjoying=SS the=O ambience=O .=O
We got a little tipsy from the sake but is n't that what Saturday nights with the girlfriends are all about ?####We=O got=O a=O little=O tipsy=O from=O the=O sake=T-NEU but=O is=O n't=O that=O what=O Saturday=O nights=O with=O the=O girlfriends=O are=O all=O about=O ?=O####We=O got=O a=O little=O tipsy=S from=O the=O sake=O but=O is=O n't=O that=O what=O Saturday=O nights=O with=O the=O girlfriends=O are=O all=O about=O ?=O
Always a nice crowd , but never loud .####Always=O a=O nice=O crowd=T-POS ,=O but=O never=O loud=O .=O####Always=O a=O nice=S crowd=O ,=O but=O never=S loud=S .=O
The service is spotty , sometimes really friendly and sometimes barely there .####The=O service=T-POS is=O spotty=O ,=O sometimes=O really=O friendly=O and=O sometimes=O barely=O there=O .=O####The=O service=O is=O spotty=S ,=O sometimes=O really=O friendly=O and=O sometimes=O barely=O there=O .=O
His drinks are very inventive , delicious and classy .####His=O drinks=T-POS are=O very=O inventive=O ,=O delicious=O and=O classy=O .=O####His=O drinks=O are=O very=O inventive=S ,=O delicious=S and=O classy=S .=O
Great food , great prices , great service .####Great=O food=T-POS ,=O great=O prices=TT-POS ,=O great=O service=TTT-POS .=O####Great=S food=O ,=O great=SS prices=O ,=O great=SSS service=O .=O
Awesome Pizza especially the Margheritta slice .####Awesome=O Pizza=T-POS especially=O the=O Margheritta=TT-POS slice=O .=O####Awesome=S Pizza=O especially=O the=O Margheritta=O slice=O .=O
This place , however , has a lot less pretension than Joya and the Thai food is still above average .####This=O place=O ,=O however=O ,=O has=O a=O lot=O less=O pretension=O than=O Joya=O and=O the=O Thai=T-POS food=T-POS is=O still=O above=O average=O .=O####This=O place=O ,=O however=O ,=O has=O a=O lot=O less=O pretension=O than=O Joya=O and=O the=O Thai=O food=O is=O still=O above=S average=S .=O
Food is great .####Food=T-POS is=O great=O .=O####Food=O is=O great=S .=O
I recommend the meatballs and caprese salad and the beans on toast were a wonderful start to the meal !####I=O recommend=O the=O meatballs=T-POS and=O caprese=TT-POS salad=TT-POS and=O the=O beans=TTT-POS on=TTT-POS toast=TTT-POS were=O a=O wonderful=O start=O to=O the=O meal=TTTT-NEU !=O####I=O recommend=S the=O meatballs=O and=O caprese=O salad=O and=O the=O beans=O on=O toast=O were=O a=O wonderful=SSS start=O to=O the=O meal=O !=O
This place is incredibly tiny .####This=O place=T-NEG is=O incredibly=O tiny=O .=O####This=O place=O is=O incredibly=O tiny=S .=O
I did n't complain , I liked the atmosphere so much .####I=O did=O n't=O complain=O ,=O I=O liked=O the=O atmosphere=T-POS so=O much=O .=O####I=O did=O n't=O complain=O ,=O I=O liked=S the=O atmosphere=O so=O much=O .=O
But when you are seated the waitresses are great , they explain everything on the menu , and the price of the food is really cheap for the service you get .####But=O when=O you=O are=O seated=O the=O waitresses=T-POS are=O great=O ,=O they=O explain=O everything=O on=O the=O menu=O ,=O and=O the=O price=TT-POS of=O the=O food=TTT-NEU is=O really=O cheap=O for=O the=O service=O you=O get=O .=O####But=O when=O you=O are=O seated=O the=O waitresses=O are=O great=S ,=O they=O explain=O everything=O on=O the=O menu=O ,=O and=O the=O price=O of=O the=O food=O is=O really=O cheap=SS for=O the=O service=O you=O get=O .=O
I 've been to several places for Dim Sum and this has got to be the WORST .####I=O 've=O been=O to=O several=O places=O for=O Dim=T-NEG Sum=T-NEG and=O this=O has=O got=O to=O be=O the=O WORST=O .=O####I=O 've=O been=O to=O several=O places=O for=O Dim=O Sum=O and=O this=O has=O got=O to=O be=O the=O WORST=S .=S
The freshest , best variety , and the fastest delivery .####The=O freshest=O ,=O best=O variety=T-POS ,=O and=O the=O fastest=O delivery=TT-POS .=O####The=O freshest=O ,=O best=S variety=O ,=O and=O the=O fastest=SS delivery=O .=O
Go to Volare for 1st class service and terrific food .####Go=O to=O Volare=O for=O 1st=O class=O service=T-POS and=O terrific=O food=TT-POS .=O####Go=O to=O Volare=O for=O 1st=S class=S service=O and=O terrific=SS food=O .=O
The people in the restaurant were pretty obnoxious and loud .####The=O people=T-NEG in=O the=O restaurant=O were=O pretty=O obnoxious=O and=O loud=O .=O####The=O people=O in=O the=O restaurant=O were=O pretty=O obnoxious=S and=O loud=S .=O
The sandwiches are dry , tasteless and way overpriced .####The=O sandwiches=T-NEG are=O dry=O ,=O tasteless=O and=O way=O overpriced=O .=O####The=O sandwiches=O are=O dry=S ,=O tasteless=S and=O way=O overpriced=S .=O
Price no more than a Jersey deli but way better .####Price=T-POS no=O more=O than=O a=O Jersey=O deli=O but=O way=O better=O .=O####Price=O no=O more=O than=O a=O Jersey=O deli=O but=O way=O better=S .=O
We were well attended to by the enthusiastic staff especially the manager Tony Gaskin who made excellent suggestions for our menu selections .####We=O were=O well=O attended=O to=O by=O the=O enthusiastic=O staff=T-POS especially=O the=O manager=TT-POS Tony=O Gaskin=O who=O made=O excellent=O suggestions=O for=O our=O menu=O selections=O .=O####We=O were=O well=O attended=O to=O by=O the=O enthusiastic=S staff=O especially=O the=O manager=O Tony=O Gaskin=O who=O made=O excellent=SS suggestions=O for=O our=O menu=O selections=O .=O
Made my dining experience uncomfortable .####Made=O my=O dining=T-NEG experience=T-NEG uncomfortable=O .=O####Made=O my=O dining=O experience=O uncomfortable=S .=O
A very inviting restaurant , with friendly service .####A=O very=O inviting=O restaurant=O ,=O with=O friendly=O service=T-POS .=O####A=O very=O inviting=O restaurant=O ,=O with=O friendly=S service=O .=O
THe back garden sitting area is very pleasant , where you can see their personal herb garden .####THe=O back=T-POS garden=T-POS sitting=T-POS area=T-POS is=O very=O pleasant=O ,=O where=O you=O can=O see=O their=O personal=O herb=O garden=O .=O####THe=O back=O garden=O sitting=O area=O is=O very=O pleasant=S ,=O where=O you=O can=O see=O their=O personal=O herb=O garden=O .=O
We also had shared a house salad that was fresh .####We=O also=O had=O shared=O a=O house=T-POS salad=T-POS that=O was=O fresh=O .=O####We=O also=O had=O shared=O a=O house=O salad=O that=O was=O fresh=S .=O
The ceiling is amazing !####The=O ceiling=T-POS is=O amazing=O !=O####The=O ceiling=O is=O amazing=S !=O
Not a small feat for good french food in the area .####Not=O a=O small=O feat=O for=O good=O french=T-POS food=T-POS in=O the=O area=O .=O####Not=O a=O small=O feat=O for=O good=S french=O food=O in=O the=O area=O .=O
The space is a bit too small for live music , so on jazz nights , it can be loud and cramped .####The=O space=T-NEG is=O a=O bit=O too=O small=O for=O live=O music=O ,=O so=O on=O jazz=TT-NEU nights=TT-NEU ,=O it=O can=O be=O loud=O and=O cramped=O .=O####The=O space=O is=O a=O bit=O too=O small=S for=O live=O music=O ,=O so=O on=O jazz=O nights=O ,=O it=O can=O be=O loud=SS and=O cramped=SS .=O
Big Wong gets big Ups for a fine establishment .####Big=O Wong=O gets=O big=O Ups=O for=O a=O fine=O establishment=T-POS .=O####Big=O Wong=O gets=O big=O Ups=O for=O a=O fine=S establishment=O .=O
The entree was bland and small , dessert was not inspired .####The=O entree=T-NEG was=O bland=O and=O small=O ,=O dessert=TT-NEG was=O not=O inspired=O .=O####The=O entree=O was=O bland=S and=O small=S ,=O dessert=O was=O not=SS inspired=SS .=O
The staff was the friendliest that have seen in New York .####The=O staff=T-POS was=O the=O friendliest=O that=O have=O seen=O in=O New=O York=O .=O####The=O staff=O was=O the=O friendliest=S that=O have=O seen=O in=O New=O York=O .=O
With the exception of our lemon salad that had so much pepper on it that our eyes started watering , the food here was decent , not great .####With=O the=O exception=O of=O our=O lemon=O salad=O that=O had=O so=O much=O pepper=TT-NEG on=O it=O that=O our=O eyes=O started=O watering=O ,=O the=O food=T-NEU here=O was=O decent=O ,=O not=O great=O .=O####With=O the=O exception=O of=O our=O lemon=O salad=O that=O had=O so=O much=SS pepper=O on=O it=O that=O our=O eyes=O started=O watering=O ,=O the=O food=O here=O was=O decent=S ,=O not=S great=S .=O
The Pad thai , lad nar and various other dishes all look good on paper but , I 've had better thai food in less asthetically pleasing places .####The=O Pad=T-POS thai=T-POS ,=O lad=TT-POS nar=TT-POS and=O various=O other=O dishes=TTT-POS all=O look=O good=O on=O paper=O but=O ,=O I=O 've=O had=O better=O thai=TTTT-NEU food=TTTT-NEU in=O less=O asthetically=O pleasing=O places=O .=O####The=O Pad=O thai=O ,=O lad=O nar=O and=O various=O other=O dishes=O all=O look=O good=S on=O paper=O but=O ,=O I=O 've=O had=O better=SSSS thai=O food=O in=O less=O asthetically=O pleasing=O places=O .=O
Delicious food at a great price but do not go here on a cold day and sit by the front door .####Delicious=O food=T-POS at=O a=O great=O price=TT-POS but=O do=O not=O go=O here=O on=O a=O cold=O day=O and=O sit=O by=O the=O front=TTT-NEU door=TTT-NEU .=O####Delicious=S food=O at=O a=O great=SS price=O but=O do=O not=O go=O here=O on=O a=O cold=SSS day=O and=O sit=O by=O the=O front=O door=O .=O
Overall , I 'm still impressed that the place even exists and the prices are quite decent but then again , its Chinatown .####Overall=O ,=O I=O 'm=O still=O impressed=O that=O the=O place=O even=O exists=O and=O the=O prices=T-POS are=O quite=O decent=O but=O then=O again=O ,=O its=O Chinatown=O .=O####Overall=O ,=O I=O 'm=O still=O impressed=O that=O the=O place=O even=O exists=O and=O the=O prices=O are=O quite=O decent=S but=O then=O again=O ,=O its=O Chinatown=O .=O
Admittedly some nights inside the restaurant were rather warm , but the open kitchen is part of the charm .####Admittedly=O some=O nights=O inside=O the=O restaurant=O were=O rather=O warm=O ,=O but=O the=O open=T-POS kitchen=T-POS is=O part=O of=O the=O charm=O .=O####Admittedly=O some=O nights=O inside=O the=O restaurant=O were=O rather=O warm=O ,=O but=O the=O open=O kitchen=O is=O part=O of=O the=O charm=S .=O
Pizza was a little soggy .####Pizza=T-NEG was=O a=O little=O soggy=O .=O####Pizza=O was=O a=O little=O soggy=S .=O
The only problem is that the manager is a complete incompetent .####The=O only=O problem=O is=O that=O the=O manager=T-NEG is=O a=O complete=O incompetent=O .=O####The=O only=O problem=O is=O that=O the=O manager=O is=O a=O complete=O incompetent=S .=O
The wine list is interesting and has many good values .####The=O wine=T-POS list=T-POS is=O interesting=O and=O has=O many=O good=O values=O .=O####The=O wine=O list=O is=O interesting=S and=O has=O many=O good=S values=S .=O
I 'm still mad that i had to pay for lousy food .####I=O 'm=O still=O mad=O that=O i=O had=O to=O pay=O for=O lousy=O food=T-NEG .=O####I=O 'm=O still=O mad=O that=O i=O had=O to=O pay=O for=O lousy=S food=O .=O
Definite go if you 're used to good Indian restaurant food from abroad .####Definite=O go=O if=O you=O 're=O used=O to=O good=O Indian=T-POS restaurant=T-POS food=T-POS from=O abroad=O .=O####Definite=O go=O if=O you=O 're=O used=O to=O good=S Indian=O restaurant=O food=O from=O abroad=O .=O
By far , the best pizza in Manhattan .####By=O far=O ,=O the=O best=O pizza=T-POS in=O Manhattan=O .=O####By=O far=O ,=O the=O best=S pizza=O in=O Manhattan=O .=O
Decent Thai food in cute - though a bit dank - little Nolita hangout , BUT service terrible .####Decent=O Thai=T-POS food=T-POS in=O cute=O -=O though=O a=O bit=O dank=O -=O little=O Nolita=O hangout=O ,=O BUT=O service=TT-NEG terrible=O .=O####Decent=S Thai=O food=O in=O cute=O -=O though=O a=O bit=O dank=O -=O little=O Nolita=O hangout=O ,=O BUT=O service=O terrible=SS .=O
The food is mostly made from scratch , fresh and well prepared .####The=O food=T-POS is=O mostly=O made=O from=O scratch=O ,=O fresh=O and=O well=O prepared=O .=O####The=O food=O is=O mostly=O made=O from=O scratch=O ,=O fresh=S and=O well=S prepared=S .=O
Worse of all , $ 60 was erroneously added to our $ 80 bill .####Worse=O of=O all=O ,=O $=O 60=O was=O erroneously=O added=O to=O our=O $=O 80=O bill=T-NEG .=O####Worse=O of=O all=O ,=O $=O 60=O was=O erroneously=S added=O to=O our=O $=O 80=O bill=O .=O
NO more reservations , expensive tips and annoying stuff .####NO=O more=O reservations=T-POS ,=O expensive=O tips=TT-POS and=O annoying=O stuff=TTT-POS .=O####NO=S more=S reservations=O ,=O expensive=SS tips=O and=O annoying=SSS stuff=O .=O
Sushi was n't anything spectacular for the price .####Sushi=T-NEU was=O n't=O anything=O spectacular=O for=O the=O price=O .=O####Sushi=O was=O n't=O anything=O spectacular=S for=O the=O price=O .=O
So , for good food i 'd recommend it , but not for a fun night out .####So=O ,=O for=O good=O food=T-POS i=O 'd=O recommend=O it=O ,=O but=O not=O for=O a=O fun=O night=O out=O .=O####So=O ,=O for=O good=S food=O i=O 'd=O recommend=S it=O ,=O but=O not=O for=O a=O fun=O night=O out=O .=O
The menu choices are similar but the taste lacked more flavor than it looked .####The=O menu=TT-NEU choices=TT-NEU are=O similar=O but=O the=O taste=T-NEG lacked=O more=O flavor=TTT-NEG than=O it=O looked=O .=O####The=O menu=O choices=O are=O similar=SS but=O the=O taste=O lacked=S more=O flavor=O than=O it=O looked=O .=O
A must for all the Dosa lovers .####A=O must=O for=O all=O the=O Dosa=T-POS lovers=O .=O####A=O must=S for=O all=O the=O Dosa=O lovers=O .=O
The appetizers are just OK and the main courses were decidedly subpar .####The=O appetizers=T-NEU are=O just=O OK=O and=O the=O main=TT-NEG courses=TT-NEG were=O decidedly=O subpar=O .=O####The=O appetizers=O are=O just=O OK=S and=O the=O main=O courses=O were=O decidedly=O subpar=SS .=O
The staff is very attentive and we can almost always get a table .####The=O staff=T-POS is=O very=O attentive=O and=O we=O can=O almost=O always=O get=O a=O table=O .=O####The=O staff=O is=O very=O attentive=S and=O we=O can=O almost=O always=O get=O a=O table=O .=O
Try the mediterranean salad , it is a true experience for your taste buds ! !####Try=O the=O mediterranean=T-POS salad=T-POS ,=O it=O is=O a=O true=O experience=O for=O your=O taste=O buds=O !=O !=O####Try=S the=O mediterranean=O salad=O ,=O it=O is=O a=O true=O experience=O for=O your=O taste=O buds=O !=O !=O
The cream cheeses are out of this world and I love that coffee ! !####The=O cream=T-POS cheeses=T-POS are=O out=O of=O this=O world=O and=O I=O love=O that=O coffee=TT-POS !=O !=O####The=O cream=O cheeses=O are=O out=S of=S this=S world=S and=O I=O love=SS that=O coffee=O !=O !=O
From the entrees to the sides to the drinks , everything was creatively prepared yet still simple .####From=O the=O entrees=T-POS to=O the=O sides=TT-POS to=O the=O drinks=TTT-POS ,=O everything=O was=O creatively=O prepared=O yet=O still=O simple=O .=O####From=O the=O entrees=O to=O the=O sides=O to=O the=O drinks=O ,=O everything=O was=O creatively=S prepared=S yet=O still=O simple=S .=O
Service was prompt and courteous .####Service=T-POS was=O prompt=O and=O courteous=O .=O####Service=O was=O prompt=S and=O courteous=S .=O
It was not above ordinary and the beef version had cheap ( undercooked ) beef .####It=O was=O not=O above=O ordinary=O and=O the=O beef=T-NEG version=T-NEG had=O cheap=O (=O undercooked=O )=O beef=TT-NEG .=O####It=O was=O not=O above=O ordinary=O and=O the=O beef=O version=O had=O cheap=S (=O undercooked=S )=O beef=O .=O
It was nice and fresh , but I ca n't give it high scores on being authentic thai .####It=O was=O nice=O and=O fresh=O ,=O but=O I=O ca=O n't=O give=O it=O high=O scores=O on=O being=O authentic=O thai=T-NEG .=O####It=O was=O nice=O and=O fresh=O ,=O but=O I=O ca=O n't=O give=O it=O high=O scores=O on=O being=O authentic=S thai=O .=O
Only wine and beer are served , but the house varities are actually quite good .####Only=O wine=O and=O beer=O are=O served=O ,=O but=O the=O house=T-POS varities=T-POS are=O actually=O quite=O good=O .=O####Only=O wine=O and=O beer=O are=O served=O ,=O but=O the=O house=O varities=O are=O actually=O quite=O good=S .=O
Oh , and the complimentary pudding dessert was just enough - yummy !####Oh=O ,=O and=O the=O complimentary=O pudding=T-POS dessert=T-POS was=O just=O enough=O -=O yummy=O !=O####Oh=O ,=O and=O the=O complimentary=O pudding=O dessert=O was=O just=O enough=S -=O yummy=S !=O
Decent wine selection too .####Decent=O wine=T-POS selection=T-POS too=O .=O####Decent=S wine=O selection=O too=O .=O
It saves walking in and waiting for a table in the often noisy , crowded bar at dinnertime .####It=O saves=O walking=O in=O and=O waiting=TT-NEG for=O a=O table=O in=O the=O often=O noisy=O ,=O crowded=O bar=T-NEG at=O dinnertime=O .=O####It=O saves=SS walking=O in=O and=O waiting=O for=O a=O table=O in=O the=O often=O noisy=S ,=O crowded=S bar=O at=O dinnertime=O .=O
Mine was a little burnt but still delicious with goat cheese and panchetta ( raddichio was kind of bitter though ) .####Mine=O was=O a=O little=O burnt=O but=O still=O delicious=O with=O goat=T-POS cheese=T-POS and=O panchetta=TT-POS (=O raddichio=TTT-NEG was=O kind=O of=O bitter=O though=O )=O .=O####Mine=O was=O a=O little=O burnt=O but=O still=O delicious=S with=O goat=O cheese=O and=O panchetta=O (=O raddichio=O was=O kind=O of=O bitter=SSS though=O )=O .=O
Disappointing food , lousy service .####Disappointing=O food=T-NEG ,=O lousy=O service=TT-NEG .=O####Disappointing=S food=O ,=O lousy=SS service=O .=O
If you want a casual neighborhood bistro that has great food and excellent service , this is the place .####If=O you=O want=O a=O casual=O neighborhood=O bistro=O that=O has=O great=O food=T-POS and=O excellent=O service=TT-POS ,=O this=O is=O the=O place=O .=O####If=O you=O want=O a=O casual=O neighborhood=O bistro=O that=O has=O great=S food=O and=O excellent=SS service=O ,=O this=O is=O the=O place=O .=O
great place to go for a drink too because they have 100 kinds of beer .####great=O place=O to=O go=O for=O a=O drink=T-NEU too=O because=O they=O have=O 100=O kinds=O of=O beer=O .=O####great=S place=O to=O go=O for=O a=O drink=O too=O because=O they=O have=O 100=O kinds=O of=O beer=O .=O
Over price , and small portions .####Over=O price=T-NEG ,=O and=O small=O portions=TT-NEG .=O####Over=S price=O ,=O and=O small=SS portions=O .=O
Meanwhile , the bartender continued to pour champagne from his reserve after we had finished our bottle and we enjoyed an amuse of turnip soup with pureed basil , gratis .####Meanwhile=O ,=O the=O bartender=O continued=O to=O pour=O champagne=O from=O his=O reserve=O after=O we=O had=O finished=O our=O bottle=O and=O we=O enjoyed=O an=O amuse=O of=O turnip=T-POS soup=T-POS with=T-POS pureed=T-POS basil=T-POS ,=O gratis=O .=O####Meanwhile=O ,=O the=O bartender=O continued=O to=O pour=O champagne=O from=O his=O reserve=O after=O we=O had=O finished=O our=O bottle=O and=O we=O enjoyed=S an=O amuse=O of=O turnip=O soup=O with=O pureed=O basil=O ,=O gratis=O .=O
The food was well prepared and the service impecable .####The=O food=T-POS was=O well=O prepared=O and=O the=O service=TT-POS impecable=O .=O####The=O food=O was=O well=S prepared=S and=O the=O service=O impecable=SS .=O
BUt their best dish is thh Thai spiced curry noodles with shrimp - a dish that would cost $ 23.95 is most places , but it is $ 16 here .####BUt=O their=O best=O dish=T-POS is=O thh=O Thai=TT-POS spiced=TT-POS curry=TT-POS noodles=TT-POS with=TT-POS shrimp=TT-POS -=O a=O dish=O that=O would=O cost=O $=O 23.95=O is=O most=O places=O ,=O but=O it=O is=O $=O 16=O here=O .=O####BUt=O their=O best=S dish=O is=O thh=O Thai=O spiced=O curry=O noodles=O with=O shrimp=O -=O a=O dish=O that=O would=O cost=O $=O 23.95=O is=O most=O places=O ,=O but=O it=O is=O $=O 16=O here=O .=O
Good , dark atmosphere and the music is a nice touch .####Good=O ,=O dark=O atmosphere=T-POS and=O the=O music=TT-POS is=O a=O nice=O touch=O .=O####Good=S ,=O dark=S atmosphere=O and=O the=O music=O is=O a=O nice=SS touch=SS .=O
But the thai is definitely not great -- bland and undistinguished .####But=O the=O thai=T-NEG is=O definitely=O not=O great=O --=O bland=O and=O undistinguished=O .=O####But=O the=O thai=O is=O definitely=O not=S great=S --=O bland=S and=O undistinguished=S .=O
Great for groups , great for a date , great for early brunch or a nightcap .####Great=O for=O groups=O ,=O great=O for=O a=O date=O ,=O great=O for=O early=O brunch=T-POS or=O a=O nightcap=TT-POS .=O####Great=O for=O groups=O ,=O great=O for=O a=O date=O ,=O great=S for=O early=O brunch=O or=O a=O nightcap=O .=O
Our friendly server made great food suggestions and also sent both the sommelier and the fromager to the table to help suggest different pairings for wine and cheese .####Our=O friendly=O server=TT-POS made=O great=O food=T-POS suggestions=T-POS and=O also=O sent=O both=O the=O sommelier=O and=O the=O fromager=O to=O the=O table=O to=O help=O suggest=O different=O pairings=O for=O wine=O and=O cheese=O .=O####Our=O friendly=SS server=O made=O great=S food=O suggestions=O and=O also=O sent=O both=O the=O sommelier=O and=O the=O fromager=O to=O the=O table=O to=O help=O suggest=O different=O pairings=O for=O wine=O and=O cheese=O .=O
Because we did n't have a reservation , we could only sit in the back garden , but it was great , secluded and perfect in nice weather .####Because=O we=O did=O n't=O have=O a=O reservation=O ,=O we=O could=O only=O sit=O in=O the=O back=T-POS garden=T-POS ,=O but=O it=O was=O great=O ,=O secluded=O and=O perfect=O in=O nice=O weather=O .=O####Because=O we=O did=O n't=O have=O a=O reservation=O ,=O we=O could=O only=O sit=O in=O the=O back=O garden=O ,=O but=O it=O was=O great=S ,=O secluded=S and=O perfect=S in=O nice=O weather=O .=O
Stuffing yourself with Japanese food is a rare thing .####Stuffing=O yourself=O with=O Japanese=T-NEU food=T-NEU is=O a=O rare=O thing=O .=O####Stuffing=O yourself=O with=O Japanese=O food=O is=O a=O rare=S thing=O .=O
Service is not what one would expect from a joint in this price category .####Service=T-NEG is=O not=O what=O one=O would=O expect=O from=O a=O joint=O in=O this=O price=TT-NEG category=TT-NEG .=O####Service=O is=O not=S what=S one=S would=S expect=S from=O a=O joint=O in=O this=O price=O category=O .=O
Our family never expected such incredible entertainment in a restaurant .####Our=O family=O never=O expected=O such=O incredible=O entertainment=T-POS in=O a=O restaurant=O .=O####Our=O family=O never=O expected=O such=O incredible=S entertainment=O in=O a=O restaurant=O .=O
i would recommend reservations on weekends though .####i=O would=O recommend=O reservations=T-NEU on=O weekends=O though=O .=O####i=O would=O recommend=S reservations=O on=O weekends=O though=O .=O
Great pizza for lunch place .####Great=O pizza=T-POS for=O lunch=O place=O .=O####Great=S pizza=O for=O lunch=O place=O .=O
The food was very expensive ( we spent $ 160 for lunch for two ) but extremely tasty .####The=O food=T-POS was=O very=O expensive=O (=O we=O spent=O $=O 160=O for=O lunch=O for=O two=O )=O but=O extremely=O tasty=O .=O####The=O food=O was=O very=O expensive=S (=O we=O spent=O $=O 160=O for=O lunch=O for=O two=O )=O but=O extremely=O tasty=S .=O
We were a group of 8 and well seved .####We=O were=O a=O group=O of=O 8=O and=O well=O seved=T-POS .=O####We=O were=O a=O group=O of=O 8=O and=O well=S seved=O .=O
I LOVE their spicy scallop roll , and my boyfriend consistently gets the sesame chicken .####I=O LOVE=O their=O spicy=O scallop=T-POS roll=T-POS ,=O and=O my=O boyfriend=O consistently=O gets=O the=O sesame=O chicken=O .=O####I=O LOVE=S their=O spicy=O scallop=O roll=O ,=O and=O my=O boyfriend=O consistently=O gets=O the=O sesame=O chicken=O .=O
Best dish is nori-wrapped tuna .####Best=O dish=TT-POS is=O nori-wrapped=T-POS tuna=T-POS .=O####Best=S dish=O is=O nori-wrapped=O tuna=O .=O
An excellent alternative to fast food joints and ordering in but , the food was slightly disappointing .####An=O excellent=O alternative=O to=O fast=O food=O joints=O and=O ordering=O in=O but=O ,=O the=O food=T-NEG was=O slightly=O disappointing=O .=O####An=O excellent=S alternative=O to=O fast=O food=O joints=O and=O ordering=O in=O but=O ,=O the=O food=O was=O slightly=O disappointing=S .=O
The all you can eat deal is truly amazing here .####The=O all=T-POS you=T-POS can=T-POS eat=T-POS deal=T-POS is=O truly=O amazing=O here=O .=O####The=O all=O you=O can=O eat=O deal=O is=O truly=O amazing=S here=O .=O
They were such a rip-off ( $ 8.95 for four small meat patties in steamed buns ) and not worth trying .####They=O were=O such=O a=O rip-off=O (=O $=O 8.95=O for=O four=O small=O meat=T-NEG patties=T-NEG in=T-NEG steamed=T-NEG buns=T-NEG )=O and=O not=O worth=O trying=O .=O####They=O were=O such=O a=O rip-off=S (=O $=O 8.95=O for=O four=O small=O meat=O patties=O in=O steamed=O buns=O )=O and=O not=S worth=S trying=S .=O
All of the pizzas are terrific and the price is even better !####All=O of=O the=O pizzas=T-POS are=O terrific=O and=O the=O price=TT-POS is=O even=O better=O !=O####All=O of=O the=O pizzas=O are=O terrific=S and=O the=O price=O is=O even=O better=SS !=O
It is about FOOD and Ambiance , and imagine how dreadful it will be it we only had to listen to an idle engine .####It=O is=O about=O FOOD=T-NEG and=O Ambiance=TT-NEG ,=O and=O imagine=O how=O dreadful=O it=O will=O be=O it=O we=O only=O had=O to=O listen=O to=O an=O idle=O engine=O .=O####It=O is=O about=O FOOD=O and=O Ambiance=O ,=O and=O imagine=O how=O dreadful=S it=O will=O be=O it=O we=O only=O had=O to=O listen=O to=O an=O idle=O engine=O .=O
The food was good too .####The=O food=T-POS was=O good=O too=O .=O####The=O food=O was=O good=S too=O .=O
The dining room is quietly elegant with no music to shout over -- how refreshing !####The=O dining=T-POS room=T-POS is=O quietly=O elegant=O with=O no=O music=O to=O shout=O over=O --=O how=O refreshing=O !=O####The=O dining=O room=O is=O quietly=O elegant=S with=O no=O music=O to=O shout=O over=O --=O how=O refreshing=S !=O
Admittedly , this is not the place for gigantic pieces of fish overflowing the plate ( and thank goodness , in my opinion ) but for simple , elegant sushi there is no better place in New York or anywhere in the US .####Admittedly=O ,=O this=O is=O not=O the=O place=O for=O gigantic=O pieces=O of=O fish=O overflowing=O the=O plate=O (=O and=O thank=O goodness=O ,=O in=O my=O opinion=O )=O but=O for=O simple=O ,=O elegant=O sushi=T-POS there=O is=O no=O better=O place=O in=O New=O York=O or=O anywhere=O in=O the=O US=O .=O####Admittedly=O ,=O this=O is=O not=O the=O place=O for=O gigantic=O pieces=O of=O fish=O overflowing=O the=O plate=O (=O and=O thank=O goodness=O ,=O in=O my=O opinion=O )=O but=O for=O simple=S ,=O elegant=S sushi=O there=O is=O no=O better=O place=O in=O New=O York=O or=O anywhere=O in=O the=O US=O .=O
The menu seemed to have a wide variety of dishes for seafood lovers and interesting ways of preparing them .####The=O menu=T-POS seemed=O to=O have=O a=O wide=O variety=TT-POS of=TT-POS dishes=TT-POS for=O seafood=TTT-POS lovers=O and=O interesting=O ways=O of=O preparing=O them=O .=O####The=O menu=O seemed=O to=O have=O a=O wide=S variety=O of=O dishes=O for=O seafood=O lovers=O and=O interesting=SSS ways=O of=O preparing=O them=O .=O
The white bean brushetta to start was incredible and the pasta was phenomenal .####The=O white=T-POS bean=T-POS brushetta=T-POS to=O start=O was=O incredible=O and=O the=O pasta=TT-POS was=O phenomenal=O .=O####The=O white=O bean=O brushetta=O to=O start=O was=O incredible=S and=O the=O pasta=O was=O phenomenal=SS .=O
Great food , great lay out and awesome service .####Great=O food=T-POS ,=O great=O lay=TT-POS out=TT-POS and=O awesome=O service=TTT-POS .=O####Great=O food=O ,=O great=S lay=O out=O and=O awesome=SSS service=O .=O
We walked in on a Wednesday night and were seated promptly .####We=O walked=O in=O on=O a=O Wednesday=O night=O and=O were=O seated=T-POS promptly=O .=O####We=O walked=O in=O on=O a=O Wednesday=O night=O and=O were=O seated=O promptly=S .=O
The wait staff is very freindly , they make it feel like you 're eating in a freindly little european town .####The=O wait=T-POS staff=T-POS is=O very=O freindly=O ,=O they=O make=O it=O feel=O like=O you=O 're=O eating=O in=O a=O freindly=O little=O european=O town=O .=O####The=O wait=O staff=O is=O very=O freindly=S ,=O they=O make=O it=O feel=O like=O you=O 're=O eating=O in=O a=O freindly=O little=O european=O town=O .=O
The waitstaff are all very busy , it 's not outstanding service , but I 've never been dealt with rudely .####The=O waitstaff=T-NEG are=O all=O very=O busy=O ,=O it=O 's=O not=O outstanding=O service=TT-POS ,=O but=O I=O 've=O never=O been=O dealt=O with=O rudely=O .=O####The=O waitstaff=O are=O all=O very=O busy=S ,=O it=O 's=O not=SS outstanding=SS service=O ,=O but=O I=O 've=O never=O been=O dealt=O with=O rudely=O .=O
They have it all -- great price , food , and service .####They=O have=O it=O all=O --=O great=O price=T-POS ,=O food=TT-POS ,=O and=O service=TTT-POS .=O####They=O have=O it=O all=O --=O great=S price=O ,=O food=O ,=O and=O service=O .=O
The flavors are great , and the menu is extensive .####The=O flavors=T-POS are=O great=O ,=O and=O the=O menu=TT-POS is=O extensive=O .=O####The=O flavors=O are=O great=S ,=O and=O the=O menu=O is=O extensive=SS .=O
This place has the best interior I have seen anywhere in the northside of W'burg , and will impress whoever you bring there .####This=O place=TT-POS has=O the=O best=O interior=T-POS I=O have=O seen=O anywhere=O in=O the=O northside=O of=O W'burg=O ,=O and=O will=O impress=O whoever=O you=O bring=O there=O .=O####This=O place=O has=O the=O best=S interior=O I=O have=O seen=O anywhere=O in=O the=O northside=O of=O W'burg=O ,=O and=O will=O impress=SS whoever=O you=O bring=O there=O .=O
The food has been consistant for years and it never lets you down .####The=O food=T-POS has=O been=O consistant=O for=O years=O and=O it=O never=O lets=O you=O down=O .=O####The=O food=O has=O been=O consistant=S for=O years=O and=O it=O never=O lets=O you=O down=O .=O
And forget what you read under me , the atmosphere is n't that bad either .####And=O forget=O what=O you=O read=O under=O me=O ,=O the=O atmosphere=T-NEU is=O n't=O that=O bad=O either=O .=O####And=O forget=O what=O you=O read=O under=O me=O ,=O the=O atmosphere=O is=S n't=S that=S bad=S either=O .=O
sometimes i get good food and ok service .####sometimes=O i=O get=O good=O food=T-POS and=O ok=O service=TT-NEU .=O####sometimes=O i=O get=O good=S food=O and=O ok=SS service=O .=O
After complaining about the chicken dish , the manager came over to tell us that , no one had ever complained before , and that we just did n't know what the dish was supposed to taste like .####After=O complaining=O about=O the=O chicken=T-NEG dish=T-NEG ,=O the=O manager=O came=O over=O to=O tell=O us=O that=O ,=O no=O one=O had=O ever=O complained=O before=O ,=O and=O that=O we=O just=O did=O n't=O know=O what=O the=O dish=O was=O supposed=O to=O taste=O like=O .=O####After=O complaining=S about=O the=O chicken=O dish=O ,=O the=O manager=O came=O over=O to=O tell=O us=O that=O ,=O no=O one=O had=O ever=O complained=O before=O ,=O and=O that=O we=O just=O did=O n't=O know=O what=O the=O dish=O was=O supposed=O to=O taste=O like=O .=O
Bartender was unable to tear himself away from friends at bar .####Bartender=T-NEG was=O unable=O to=O tear=O himself=O away=O from=O friends=O at=O bar=O .=O####Bartender=O was=O unable=S to=S tear=S himself=O away=O from=O friends=O at=O bar=O .=O
Anyways , if you 're in the neighborhood to eat good food , I would n't waste my time trying to find something , rather go across the street to Tamari .####Anyways=O ,=O if=O you=O 're=O in=O the=O neighborhood=O to=O eat=O good=O food=T-POS ,=O I=O would=O n't=O waste=O my=O time=O trying=O to=O find=O something=O ,=O rather=O go=O across=O the=O street=O to=O Tamari=O .=O####Anyways=O ,=O if=O you=O 're=O in=O the=O neighborhood=O to=O eat=O good=S food=O ,=O I=O would=O n't=O waste=O my=O time=O trying=O to=O find=O something=O ,=O rather=O go=O across=O the=O street=O to=O Tamari=O .=O
Dahkin also offers prix fixe lunch and buffet .####Dahkin=O also=O offers=O prix=O fixe=T-POS lunch=T-POS and=O buffet=TT-POS .=O####Dahkin=O also=O offers=O prix=S fixe=O lunch=O and=O buffet=O .=O
Although the place could be a little more eye catching and roomier , at the same time , it does n't really matter .####Although=O the=O place=T-POS could=O be=O a=O little=O more=O eye=O catching=O and=O roomier=O ,=O at=O the=O same=O time=O ,=O it=O does=O n't=O really=O matter=O .=O####Although=O the=O place=O could=O be=O a=O little=O more=O eye=S catching=S and=O roomier=O ,=O at=O the=O same=O time=O ,=O it=O does=O n't=O really=O matter=O .=O
We actually gave 10 % tip ( which we have never done despite mediocre food and service ) , because we felt totally ripped off .####We=O actually=O gave=O 10=O %=O tip=O (=O which=O we=O have=O never=O done=O despite=O mediocre=O food=T-NEU and=O service=TT-NEU )=O ,=O because=O we=O felt=O totally=O ripped=O off=O .=O####We=O actually=O gave=O 10=O %=O tip=O (=O which=O we=O have=O never=O done=O despite=O mediocre=S food=O and=O service=O )=O ,=O because=O we=O felt=O totally=O ripped=O off=O .=O
I would highly recommend requesting a table by the window .####I=O would=O highly=O recommend=O requesting=O a=O table=T-POS by=T-POS the=T-POS window=T-POS .=O####I=O would=O highly=O recommend=S requesting=O a=O table=O by=O the=O window=O .=O
While we enjoyed the food , we were highly disappointed by the poor service ( waiter was not quite competent and SLOW service ) and lack of remorse .####While=O we=O enjoyed=O the=O food=T-POS ,=O we=O were=O highly=O disappointed=O by=O the=O poor=O service=TT-NEG (=O waiter=TTT-NEG was=O not=O quite=O competent=O and=O SLOW=O service=TTTT-NEG )=O and=O lack=O of=O remorse=O .=O####While=O we=O enjoyed=S the=O food=O ,=O we=O were=O highly=O disappointed=O by=O the=O poor=SS service=O (=O waiter=O was=O not=SSS quite=SSS competent=SSS and=O SLOW=SSSS service=O )=O and=O lack=O of=O remorse=O .=O
The service , however , was a bright flower in a garden .####The=O service=T-POS ,=O however=O ,=O was=O a=O bright=O flower=O in=O a=O garden=O .=O####The=O service=O ,=O however=O ,=O was=O a=O bright=S flower=O in=O a=O garden=O .=O
We 've been to Grocery three times and not once has an item on the menu disappointed .####We=O 've=O been=O to=O Grocery=O three=O times=O and=O not=O once=O has=O an=O item=O on=O the=O menu=T-POS disappointed=O .=O####We=O 've=O been=O to=O Grocery=O three=O times=O and=O not=O once=O has=O an=O item=O on=O the=O menu=O disappointed=S .=O
A touch more jalapeno heat for contrast and it would have been very good indeed .####A=O touch=O more=O jalapeno=T-POS heat=O for=O contrast=O and=O it=O would=O have=O been=O very=O good=O indeed=O .=O####A=O touch=O more=O jalapeno=O heat=O for=O contrast=O and=O it=O would=O have=O been=O very=O good=S indeed=O .=O
We ate out in the back patio , which is worth it as it 's cool and the music is hear well there .####We=O ate=O out=O in=O the=O back=T-POS patio=T-POS ,=O which=O is=O worth=O it=O as=O it=O 's=O cool=O and=O the=O music=TT-POS is=O hear=O well=O there=O .=O####We=O ate=O out=O in=O the=O back=O patio=O ,=O which=O is=O worth=S it=O as=O it=O 's=O cool=S and=O the=O music=O is=O hear=O well=SS there=O .=O
The location is perfect .####The=O location=T-POS is=O perfect=O .=O####The=O location=O is=O perfect=S .=O
Guacamole+shrimp appetizer was really great , we both had the filet , very good , did n't much like the frites that came with , but the filet was so good , neither of us cared .####Guacamole+shrimp=T-POS appetizer=T-POS was=O really=O great=O ,=O we=O both=O had=O the=O filet=TT-POS ,=O very=O good=O ,=O did=O n't=O much=O like=O the=O frites=O that=O came=O with=O ,=O but=O the=O filet=TTT-POS was=O so=O good=O ,=O neither=O of=O us=O cared=O .=O####Guacamole+shrimp=O appetizer=O was=O really=O great=S ,=O we=O both=O had=O the=O filet=O ,=O very=O good=SS ,=O did=O n't=O much=O like=O the=O frites=O that=O came=O with=O ,=O but=O the=O filet=O was=O so=O good=SSS ,=O neither=O of=O us=O cared=O .=O
The lunch special is an absolute steal .####The=O lunch=T-POS special=T-POS is=O an=O absolute=O steal=O .=O####The=O lunch=O special=O is=O an=O absolute=O steal=S .=O
Nothing fancy but really good food with pretty reasonable price .####Nothing=O fancy=O but=O really=O good=O food=T-POS with=O pretty=O reasonable=O price=TT-POS .=O####Nothing=O fancy=O but=O really=O good=S food=O with=O pretty=O reasonable=SS price=O .=O
The chicken pot pie is exceptional , the cheeseburger huge and delictable , and the service professional wan warm .####The=T-POS chicken=T-POS pot=T-POS pie=T-POS is=O exceptional=O ,=O the=O cheeseburger=TT-POS huge=O and=O delictable=O ,=O and=O the=O service=TTT-POS professional=O wan=O warm=O .=O####The=O chicken=O pot=O pie=O is=O exceptional=S ,=O the=O cheeseburger=O huge=SS and=O delictable=SS ,=O and=O the=O service=O professional=SSS wan=O warm=SSS .=O
While I quite liked the food and the ambience , I 'm not quite sure if it they really deserve it the Michelin rating they have displayed so prooudly in the window .####While=O I=O quite=O liked=O the=O food=T-POS and=O the=O ambience=TT-POS ,=O I=O 'm=O not=O quite=O sure=O if=O it=O they=O really=O deserve=O it=O the=O Michelin=O rating=O they=O have=O displayed=O so=O prooudly=O in=O the=O window=O .=O####While=O I=O quite=O liked=S the=O food=O and=O the=O ambience=O ,=O I=O 'm=O not=O quite=O sure=O if=O it=O they=O really=O deserve=O it=O the=O Michelin=O rating=O they=O have=O displayed=O so=O prooudly=O in=O the=O window=O .=O
Not worth the prices .####Not=O worth=O the=O prices=T-NEG .=O####Not=O worth=S the=O prices=O .=O
From the moment you enter till the moment you walk out the friendly and helpful staff was was just Fantastic .####From=O the=O moment=O you=O enter=O till=O the=O moment=O you=O walk=O out=O the=O friendly=O and=O helpful=O staff=T-POS was=O was=O just=O Fantastic=O .=O####From=O the=O moment=O you=O enter=O till=O the=O moment=O you=O walk=O out=O the=O friendly=S and=O helpful=S staff=O was=O was=O just=O Fantastic=S .=O
Service was good and food is wonderful .####Service=T-POS was=O good=O and=O food=TT-POS is=O wonderful=O .=O####Service=O was=O good=S and=O food=O is=O wonderful=SS .=O
The restaurant is a bit noisy but that is something that can be overlooked once you sit down and enjoy a great meal####The=O restaurant=O is=O a=O bit=O noisy=O but=O that=O is=O something=O that=O can=O be=O overlooked=O once=O you=O sit=O down=O and=O enjoy=O a=O great=O meal=T-POS####The=O restaurant=O is=O a=O bit=O noisy=O but=O that=O is=O something=O that=O can=O be=O overlooked=O once=O you=O sit=O down=O and=O enjoy=S a=O great=S meal=O
I have eaten at Saul , many times , the food is always consistently , outrageously good .####I=O have=O eaten=O at=O Saul=O ,=O many=O times=O ,=O the=O food=T-POS is=O always=O consistently=O ,=O outrageously=O good=O .=O####I=O have=O eaten=O at=O Saul=O ,=O many=O times=O ,=O the=O food=O is=O always=O consistently=O ,=O outrageously=O good=S .=O
sandwiches tho pricey are over stuffed - can serve 2 persons easily thus cost effective !####sandwiches=T-POS tho=O pricey=O are=O over=O stuffed=O -=O can=O serve=O 2=O persons=O easily=O thus=O cost=O effective=O !=O####sandwiches=O tho=O pricey=S are=O over=O stuffed=S -=O can=O serve=O 2=O persons=O easily=O thus=O cost=S effective=S !=O
Service and food is what any one would expect when spending that type of money .####Service=T-NEU and=O food=TT-NEU is=O what=O any=O one=O would=O expect=O when=O spending=O that=O type=O of=O money=O .=O####Service=O and=O food=O is=O what=O any=O one=O would=O expect=S when=O spending=O that=O type=O of=O money=O .=O
LOVE the atmosphere - felt like I was in Paris .####LOVE=O the=O atmosphere=T-POS -=O felt=O like=O I=O was=O in=O Paris=O .=O####LOVE=S the=O atmosphere=O -=O felt=O like=O I=O was=O in=O Paris=O .=O
The staff is incredibly helpful and attentive .####The=O staff=T-POS is=O incredibly=O helpful=O and=O attentive=O .=O####The=O staff=O is=O incredibly=O helpful=S and=O attentive=S .=O
Apparently , the good cook works then .####Apparently=O ,=O the=O good=O cook=T-POS works=O then=O .=O####Apparently=O ,=O the=O good=S cook=O works=O then=O .=O
The menu changed , portions were even smaller than before , a lentil dish was salty beyond edibility , a basmati rice dish lacked flavor .####The=O menu=T-NEG changed=O ,=O portions=TT-NEG were=O even=O smaller=O than=O before=O ,=O a=O lentil=TTT-NEG dish=TTT-NEG was=O salty=O beyond=O edibility=O ,=O a=O basmati=TTTT-NEG rice=TTTT-NEG dish=TTTT-NEG lacked=O flavor=TTTTT-NEG .=O####The=O menu=O changed=S ,=O portions=O were=O even=O smaller=SS than=O before=O ,=O a=O lentil=O dish=O was=O salty=SSS beyond=O edibility=O ,=O a=O basmati=O rice=O dish=O lacked=SSSS flavor=O .=O
Patroon features a nice cigar bar and has great staff .####Patroon=O features=O a=O nice=O cigar=T-POS bar=T-POS and=O has=O great=O staff=TT-POS .=O####Patroon=O features=O a=O nice=S cigar=O bar=O and=O has=O great=SS staff=O .=O
Very affordable and excellent ambient !####Very=O affordable=O and=O excellent=O ambient=T-POS !=O####Very=O affordable=S and=O excellent=S ambient=O !=O
Bill a little high , but worth it .####Bill=T-POS a=O little=O high=O ,=O but=O worth=O it=O .=O####Bill=O a=O little=O high=S ,=O but=O worth=S it=O .=O
Why do people rave about the ambience .####Why=O do=O people=O rave=O about=O the=O ambience=T-NEG .=O####Why=O do=O people=O rave=S about=O the=O ambience=O .=O
Fluke sashimi drizzled with jalapeno-lime olive oil , the fruit of the oil nicely highlighting the fish 's sweetness .####Fluke=O sashimi=O drizzled=O with=O jalapeno-lime=O olive=O oil=O ,=O the=O fruit=T-POS of=T-POS the=T-POS oil=T-POS nicely=O highlighting=O the=O fish=TT-POS 's=O sweetness=O .=O####Fluke=O sashimi=O drizzled=O with=O jalapeno-lime=O olive=O oil=O ,=O the=O fruit=O of=O the=O oil=O nicely=S highlighting=O the=O fish=O 's=O sweetness=SS .=O
Great sushi experience .####Great=O sushi=T-POS experience=O .=O####Great=S sushi=O experience=O .=O
If you 're looking for a great meal at a decent price , go to Del Frisco 's !####If=O you=O 're=O looking=O for=O a=O great=O meal=T-POS at=O a=O decent=O price=TT-POS ,=O go=O to=O Del=O Frisco=O 's=O !=O####If=O you=O 're=O looking=O for=O a=O great=S meal=O at=O a=O decent=SS price=O ,=O go=O to=O Del=O Frisco=O 's=O !=O
Try the congee and the donut like deep fried dough they call Ow Ley Soh , a delicious and sweet tasting bread .####Try=O the=O congee=T-POS and=O the=O donut=TTT-POS like=TTT-POS deep=TTT-POS fried=TTT-POS dough=TTT-POS they=TTT-POS call=TTT-POS Ow=TTT-POS Ley=TTT-POS Soh=TTT-POS ,=O a=O delicious=O and=O sweet=O tasting=O bread=TT-POS .=O####Try=S the=O congee=O and=O the=O donut=O like=O deep=O fried=O dough=O they=O call=O Ow=O Ley=O Soh=O ,=O a=O delicious=SS and=O sweet=SS tasting=SS bread=O .=O
The food was delicious and the waiter was incredibly helpful and attentive ( considering we were the only ones there for the first hour ) .####The=O food=T-POS was=O delicious=O and=O the=O waiter=TT-POS was=O incredibly=O helpful=O and=O attentive=O (=O considering=O we=O were=O the=O only=O ones=O there=O for=O the=O first=O hour=O )=O .=O####The=O food=O was=O delicious=S and=O the=O waiter=O was=O incredibly=O helpful=SS and=O attentive=SS (=O considering=O we=O were=O the=O only=O ones=O there=O for=O the=O first=O hour=O )=O .=O
Perhaps this food is considered extreme to an Upper East Side resident , but for the rest of us who 've actually eaten ethnic food , this is simply dull .####Perhaps=O this=O food=T-POS is=O considered=O extreme=O to=O an=O Upper=O East=O Side=O resident=O ,=O but=O for=O the=O rest=O of=O us=O who=O 've=O actually=O eaten=O ethnic=O food=O ,=O this=O is=O simply=O dull=O .=O####Perhaps=O this=O food=O is=O considered=O extreme=S to=O an=O Upper=O East=O Side=O resident=O ,=O but=O for=O the=O rest=O of=O us=O who=O 've=O actually=O eaten=O ethnic=O food=O ,=O this=O is=O simply=O dull=O .=O
The place was real empty but that was because this was the first Sunday they ever opened .####The=O place=T-NEG was=O real=O empty=O but=O that=O was=O because=O this=O was=O the=O first=O Sunday=O they=O ever=O opened=O .=O####The=O place=O was=O real=O empty=S but=O that=O was=O because=O this=O was=O the=O first=O Sunday=O they=O ever=O opened=O .=O
This little place definitely exceeded my expectations and you sure get a lot of food for your money .####This=O little=O place=TT-POS definitely=O exceeded=O my=O expectations=O and=O you=O sure=O get=O a=O lot=O of=O food=T-POS for=O your=O money=O .=O####This=O little=O place=O definitely=O exceeded=SS my=SS expectations=SS and=O you=O sure=O get=O a=O lot=S of=O food=O for=O your=O money=O .=O
Service was excellent , and the AC worked very well too ( thank God , it was hot ! ) .####Service=T-POS was=O excellent=O ,=O and=O the=O AC=TT-POS worked=O very=O well=O too=O (=O thank=O God=O ,=O it=O was=O hot=O !=O )=O .=O####Service=O was=O excellent=S ,=O and=O the=O AC=O worked=O very=O well=SS too=O (=O thank=O God=O ,=O it=O was=O hot=O !=O )=O .=O
You get the sense that the people there care about their restaurant and about your experience and that is very nice .####You=O get=O the=O sense=O that=O the=O people=T-POS there=O care=O about=O their=O restaurant=O and=O about=O your=O experience=O and=O that=O is=O very=O nice=O .=O####You=O get=O the=O sense=O that=O the=O people=O there=O care=O about=O their=O restaurant=O and=O about=O your=O experience=O and=O that=O is=O very=O nice=S .=O
My friend ordered some of their special sushi rolls which had excellent presentation and tasted great !####My=O friend=O ordered=O some=O of=O their=O special=O sushi=T-POS rolls=T-POS which=O had=O excellent=O presentation=O and=O tasted=O great=O !=O####My=O friend=O ordered=O some=O of=O their=O special=S sushi=O rolls=O which=O had=O excellent=S presentation=O and=O tasted=O great=S !=O
Although be warned their dinner menu to sit and take out prices are different .####Although=O be=O warned=O their=O dinner=TT-NEU menu=TT-NEU to=TT-NEU sit=TT-NEU and=O take=O out=O prices=T-NEU are=O different=O .=O####Although=O be=O warned=SS their=O dinner=O menu=O to=O sit=O and=O take=O out=O prices=O are=O different=S .=O
The staff was accomodating , the food was absolutely delicious and the place is lovely .####The=O staff=T-POS was=O accomodating=O ,=O the=O food=TT-POS was=O absolutely=O delicious=O and=O the=O place=TTT-POS is=O lovely=O .=O####The=O staff=O was=O accomodating=S ,=O the=O food=O was=O absolutely=O delicious=SS and=O the=O place=O is=O lovely=SSS .=O
my picks are : - Scallion Pancake ( fried with vegetable juice , very special and tasty ) - Guizhou Chicken - Shredded Squid Family Style ( one of my personal favorites ) - Sichuan Spicy Soft Shell Crab - Shuizhu Fish ( this one is for hardcore Sichuan food fans , I would n't recommend to my American friends as it 's very spicy .####my=O picks=O are=O :=O -=O Scallion=T-POS Pancake=T-POS (=O fried=O with=O vegetable=O juice=O ,=O very=O special=O and=O tasty=O )=O -=O Guizhou=O Chicken=O -=O Shredded=TT-POS Squid=TT-POS Family=TT-POS Style=TT-POS (=O one=O of=O my=O personal=O favorites=O )=O -=O Sichuan=O Spicy=O Soft=O Shell=O Crab=O -=O Shuizhu=TTT-POS Fish=TTT-POS (=O this=O one=O is=O for=O hardcore=O Sichuan=O food=O fans=O ,=O I=O would=O n't=O recommend=O to=O my=O American=O friends=O as=O it=O 's=O very=O spicy=O .=O####my=O picks=O are=O :=O -=O Scallion=O Pancake=O (=O fried=O with=O vegetable=O juice=O ,=O very=O special=S and=O tasty=S )=O -=O Guizhou=O Chicken=O -=O Shredded=O Squid=O Family=O Style=O (=O one=O of=O my=O personal=O favorites=SS )=O -=O Sichuan=O Spicy=O Soft=O Shell=O Crab=O -=O Shuizhu=O Fish=O (=O this=O one=O is=O for=O hardcore=O Sichuan=O food=O fans=O ,=O I=O would=O n't=O recommend=O to=O my=O American=O friends=O as=O it=O 's=O very=O spicy=SSS .=O
They smell like they stuff them with old canned vegetables like the spinach mushroom calzone .####They=O smell=O like=O they=O stuff=O them=O with=O old=O canned=TT-NEG vegetables=TT-NEG like=O the=O spinach=T-NEG mushroom=T-NEG calzone=T-NEG .=O####They=O smell=O like=O they=O stuff=O them=O with=O old=S canned=O vegetables=O like=O the=O spinach=O mushroom=O calzone=O .=O
To celebrate a birthday , three of us went to Mare anticipating great food .####To=O celebrate=O a=O birthday=O ,=O three=O of=O us=O went=O to=O Mare=O anticipating=O great=O food=T-NEU .=O####To=O celebrate=O a=O birthday=O ,=O three=O of=O us=O went=O to=O Mare=O anticipating=O great=S food=O .=O
There was a great deal for 6 Blue Point oysters and a beer or glass of wine for $ 8 !####There=O was=O a=O great=O deal=O for=O 6=O Blue=T-NEU Point=T-NEU oysters=T-NEU and=O a=O beer=TT-NEU or=O glass=TTT-NEU of=TTT-NEU wine=TTT-NEU for=O $=O 8=O !=O####There=O was=O a=O great=S deal=O for=O 6=O Blue=O Point=O oysters=O and=O a=O beer=O or=O glass=O of=O wine=O for=O $=O 8=O !=O
I really liked the noodle dishes at Rice Avenue compared to their Green Curry dish .####I=O really=O liked=O the=O noodle=T-POS dishes=T-POS at=O Rice=O Avenue=O compared=O to=O their=O Green=O Curry=O dish=O .=O####I=O really=O liked=S the=O noodle=O dishes=O at=O Rice=O Avenue=O compared=O to=O their=O Green=O Curry=O dish=O .=O
But for whatever reason , prices are about twice as high .####But=O for=O whatever=O reason=O ,=O prices=T-NEG are=O about=O twice=O as=O high=O .=O####But=O for=O whatever=O reason=O ,=O prices=O are=O about=O twice=O as=O high=S .=O
I am relatively new to the area and tried Pick a bgel on 2nd and was disappointed with the service and I thought the food was overated and on the pricey side .####I=O am=O relatively=O new=O to=O the=O area=O and=O tried=O Pick=O a=O bgel=O on=O 2nd=O and=O was=O disappointed=O with=O the=O service=T-NEG and=O I=O thought=O the=O food=TT-NEG was=O overated=O and=O on=O the=O pricey=O side=O .=O####I=O am=O relatively=O new=O to=O the=O area=O and=O tried=O Pick=O a=O bgel=O on=O 2nd=O and=O was=O disappointed=S with=O the=O service=O and=O I=O thought=O the=O food=O was=O overated=SS and=O on=O the=O pricey=SS side=O .=O
Great atmoshere and worth every bit .####Great=O atmoshere=T-POS and=O worth=O every=O bit=O .=O####Great=S atmoshere=O and=O worth=O every=O bit=O .=O
Great staff .####Great=O staff=T-POS .=O####Great=S staff=O .=O
Only complaint would be that at an average cost of $ 12- $ 15 per meal , I 'd like not to have to worry about finding a seat !####Only=O complaint=O would=O be=O that=O at=O an=O average=O cost=T-NEG of=O $=O 12-=O $=O 15=O per=O meal=O ,=O I=O 'd=O like=O not=O to=O have=O to=O worry=O about=O finding=O a=O seat=TT-NEG !=O####Only=O complaint=S would=O be=O that=O at=O an=O average=O cost=O of=O $=O 12-=O $=O 15=O per=O meal=O ,=O I=O 'd=O like=O not=SS to=SS have=SS to=SS worry=SS about=O finding=O a=O seat=O !=O
To finish off such a delightful dinner experience you must have dessert , especially the White Chocolate Bread Pudding with Gelato and hot chocolate .####To=O finish=O off=O such=O a=O delightful=O dinner=T-POS experience=O you=O must=O have=O dessert=O ,=O especially=O the=O White=O Chocolate=O Bread=O Pudding=O with=O Gelato=O and=O hot=O chocolate=O .=O####To=O finish=O off=O such=O a=O delightful=S dinner=O experience=O you=O must=O have=O dessert=O ,=O especially=O the=O White=O Chocolate=O Bread=O Pudding=O with=O Gelato=O and=O hot=O chocolate=O .=O
The banana tower is an amazing dessert as well .####The=O banana=T-POS tower=T-POS is=O an=O amazing=O dessert=TT-POS as=O well=O .=O####The=O banana=O tower=O is=O an=O amazing=S dessert=O as=O well=O .=O
Excellent atmosphere , delicious dishes good and friendly service .####Excellent=O atmosphere=T-POS ,=O delicious=O dishes=TT-POS good=O and=O friendly=O service=TTT-POS .=O####Excellent=S atmosphere=O ,=O delicious=SS dishes=O good=SSS and=O friendly=SSS service=O .=O
A cool place to hang with your friends for a couple of healthy drinks and desserts .####A=O cool=O place=T-POS to=O hang=O with=O your=O friends=O for=O a=O couple=O of=O healthy=O drinks=TT-POS and=O desserts=TTT-POS .=O####A=O cool=S place=O to=O hang=O with=O your=O friends=O for=O a=O couple=O of=O healthy=SS drinks=O and=O desserts=O .=O
Great vibe , lots of people .####Great=O vibe=T-POS ,=O lots=O of=O people=O .=O####Great=S vibe=O ,=O lots=O of=O people=O .=O
The service is a bit slow , but harkens back to my years growing up in Napoli , Italy where things are not rushed and when you sit down for dinner the table is yours all night .####The=O service=T-NEG is=O a=O bit=O slow=O ,=O but=O harkens=O back=O to=O my=O years=O growing=O up=O in=O Napoli=O ,=O Italy=O where=O things=O are=O not=O rushed=O and=O when=O you=O sit=O down=O for=O dinner=O the=O table=O is=O yours=O all=O night=O .=O####The=O service=O is=O a=O bit=O slow=S ,=O but=O harkens=O back=O to=O my=O years=O growing=O up=O in=O Napoli=O ,=O Italy=O where=O things=O are=O not=O rushed=O and=O when=O you=O sit=O down=O for=O dinner=O the=O table=O is=O yours=O all=O night=O .=O
Wine list is not huge but def well selected .####Wine=T-POS list=T-POS is=O not=O huge=O but=O def=O well=O selected=O .=O####Wine=O list=O is=O not=O huge=S but=O def=O well=S selected=S .=O
A cool bar with great food , and tons of excellent beer .####A=O cool=O bar=T-POS with=O great=O food=TT-POS ,=O and=O tons=O of=O excellent=O beer=TTT-POS .=O####A=O cool=S bar=O with=O great=SS food=O ,=O and=O tons=O of=O excellent=SSS beer=O .=O
Be sure to try the seasonal , and always delicious , specials .####Be=O sure=O to=O try=O the=O seasonal=O ,=O and=O always=O delicious=O ,=O specials=T-POS .=O####Be=O sure=O to=O try=S the=O seasonal=S ,=O and=O always=O delicious=S ,=O specials=O .=O
Fresh , authentic , french cuisine in substantial portions .####Fresh=O ,=O authentic=O ,=O french=T-POS cuisine=T-POS in=O substantial=O portions=TT-POS .=O####Fresh=S ,=O authentic=S ,=O french=O cuisine=O in=O substantial=SS portions=O .=O
Drinks got screwed up , she acted put upon .####Drinks=T-NEG got=O screwed=O up=O ,=O she=O acted=O put=O upon=O .=O####Drinks=O got=O screwed=S up=S ,=O she=O acted=O put=O upon=O .=O
The one vegetarian entree ( Abby 's treasure ) was actually quite a surprise - it was delicious and had wintermelon covering an assortment of fresh mushrooms and vegetables .####The=O one=O vegetarian=T-POS entree=T-POS (=O Abby=O 's=O treasure=O )=O was=O actually=O quite=O a=O surprise=O -=O it=O was=O delicious=O and=O had=O wintermelon=O covering=O an=O assortment=O of=O fresh=O mushrooms=TT-POS and=TT-POS vegetables=TT-POS .=O####The=O one=O vegetarian=O entree=O (=O Abby=O 's=O treasure=O )=O was=O actually=O quite=O a=O surprise=S -=O it=O was=O delicious=S and=O had=O wintermelon=O covering=O an=O assortment=O of=O fresh=SS mushrooms=O and=O vegetables=O .=O
But the pizza is way to expensive .####But=O the=O pizza=T-NEG is=O way=O to=O expensive=O .=O####But=O the=O pizza=O is=O way=O to=O expensive=S .=O
And the staff is also young , energeic and hot ! ! ! !####And=O the=O staff=T-POS is=O also=O young=O ,=O energeic=O and=O hot=O !=O !=O !=O !=O####And=O the=O staff=O is=O also=O young=S ,=O energeic=S and=O hot=S !=O !=O !=O !=O
Even better , they know how to cook French classics like Steak au Poivre and Onglet without burning it to death or overcooking it .####Even=O better=O ,=O they=O know=O how=O to=O cook=O French=O classics=O like=O Steak=T-POS au=T-POS Poivre=T-POS and=O Onglet=TT-POS without=O burning=O it=O to=O death=O or=O overcooking=O it=O .=O####Even=O better=S ,=O they=O know=O how=O to=O cook=O French=O classics=O like=O Steak=O au=O Poivre=O and=O Onglet=O without=O burning=O it=O to=O death=O or=O overcooking=O it=O .=O
Service was decent , but not as smooth as I would expect from a place with these prices and reputation .####Service=T-POS was=O decent=O ,=O but=O not=O as=O smooth=O as=O I=O would=O expect=O from=O a=O place=O with=O these=O prices=O and=O reputation=O .=O####Service=O was=O decent=S ,=O but=O not=S as=S smooth=S as=O I=O would=O expect=O from=O a=O place=O with=O these=O prices=O and=O reputation=O .=O
We had a wonderful meal at Naples 45 a month ago on a visit to NYC .####We=O had=O a=O wonderful=O meal=T-POS at=O Naples=O 45=O a=O month=O ago=O on=O a=O visit=O to=O NYC=O .=O####We=O had=O a=O wonderful=S meal=O at=O Naples=O 45=O a=O month=O ago=O on=O a=O visit=O to=O NYC=O .=O
Good drink .####Good=O drink=T-POS .=O####Good=S drink=O .=O
My chow fun and chow see was really bland and oily .####My=O chow=T-NEG fun=T-NEG and=T-NEG chow=T-NEG see=T-NEG was=O really=O bland=O and=O oily=O .=O####My=O chow=O fun=O and=O chow=O see=O was=O really=O bland=S and=O oily=S .=O
Even though I made the reservation at 3pm for the same night through Dinnerbroker , we were seated at a table with one of the best view !####Even=O though=O I=O made=O the=O reservation=O at=O 3pm=O for=O the=O same=O night=O through=O Dinnerbroker=O ,=O we=O were=O seated=O at=O a=O table=T-POS with=O one=O of=O the=O best=O view=O !=O####Even=O though=O I=O made=O the=O reservation=O at=O 3pm=O for=O the=O same=O night=O through=O Dinnerbroker=O ,=O we=O were=O seated=O at=O a=O table=O with=O one=O of=O the=O best=S view=O !=O
I did n't take a look at the rest menu , but the oysters were fantastic .####I=O did=O n't=O take=O a=O look=O at=O the=O rest=O menu=O ,=O but=O the=O oysters=T-POS were=O fantastic=O .=O####I=O did=O n't=O take=O a=O look=O at=O the=O rest=O menu=O ,=O but=O the=O oysters=O were=O fantastic=S .=O
The grilled cheese at home afterwards was better . ! !####The=O grilled=T-POS cheese=T-POS at=O home=O afterwards=O was=O better=O .=O !=O !=O####The=O grilled=O cheese=O at=O home=O afterwards=O was=O better=S .=O !=O !=O
The red sliding doors may be unique but they do not block off the cold air from the outside .####The=O red=O sliding=O doors=T-POS may=O be=O unique=O but=O they=O do=O not=O block=O off=O the=O cold=O air=O from=O the=O outside=O .=O####The=O red=O sliding=O doors=O may=O be=O unique=S but=O they=O do=O not=O block=O off=O the=O cold=O air=O from=O the=O outside=O .=O
Great service , great food .####Great=O service=T-POS ,=O great=O food=TT-POS .=O####Great=S service=O ,=O great=SS food=O .=O
The food is expensive , but worth every bite .####The=O food=T-POS is=O expensive=O ,=O but=O worth=O every=O bite=O .=O####The=O food=O is=O expensive=S ,=O but=O worth=S every=O bite=O .=O
sometimes i get bad food and bad service , sometimes i get good good and bad service .####sometimes=O i=O get=O bad=O food=T-NEG and=O bad=O service=TT-NEG ,=O sometimes=O i=O get=O good=O good=TTTT-POS and=O bad=O service=TTT-NEG .=O####sometimes=O i=O get=O bad=S food=O and=O bad=SS service=O ,=O sometimes=O i=O get=O good=SSSS good=O and=O bad=SSS service=O .=O
In summer-eat outside on a terrace ( another great feature of Suan ) ! ! !####In=O summer-eat=O outside=O on=O a=O terrace=T-POS (=O another=O great=O feature=O of=O Suan=O )=O !=O !=O !=O####In=O summer-eat=O outside=O on=O a=O terrace=O (=O another=O great=S feature=O of=O Suan=O )=O !=O !=O !=O
It 's the perfect restaurant for NY life style , it got cool design , awesome drinks and food and lot 's of good looking people eating and hanging at the pink bar ...####It=O 's=O the=O perfect=O restaurant=O for=O NY=O life=O style=O ,=O it=O got=O cool=O design=T-POS ,=O awesome=O drinks=TT-POS and=O food=TTT-POS and=O lot=O 's=O of=O good=O looking=O people=O eating=O and=O hanging=O at=O the=O pink=O bar=TTTT-NEU ...=O####It=O 's=O the=O perfect=O restaurant=O for=O NY=O life=O style=O ,=O it=O got=O cool=S design=O ,=O awesome=SS drinks=O and=O food=O and=O lot=O 's=O of=O good=O looking=O people=O eating=O and=O hanging=O at=O the=O pink=SSSS bar=O ...=O
If you love seafood , you would love this place !####If=O you=O love=O seafood=T-POS ,=O you=O would=O love=O this=O place=TT-POS !=O####If=O you=O love=S seafood=O ,=O you=O would=O love=SS this=O place=O !=O
They charge different prices all the time .####They=O charge=O different=O prices=T-NEG all=O the=O time=O .=O####They=O charge=O different=S prices=O all=O the=O time=O .=O
I was in love with Pongsri on 48th , but compared to Suan it is slow in service and overpriced .####I=O was=O in=O love=O with=O Pongsri=O on=O 48th=O ,=O but=O compared=O to=O Suan=O it=O is=O slow=O in=O service=T-NEG and=O overpriced=O .=O####I=O was=O in=O love=O with=O Pongsri=O on=O 48th=O ,=O but=O compared=O to=O Suan=O it=O is=O slow=S in=O service=O and=O overpriced=O .=O
My friends and I experienced amazing cheese and a delicious , new summer menu at Artisanal last night .####My=O friends=O and=O I=O experienced=O amazing=O cheese=T-POS and=O a=O delicious=O ,=O new=O summer=O menu=TT-POS at=O Artisanal=O last=O night=O .=O####My=O friends=O and=O I=O experienced=O amazing=S cheese=O and=O a=O delicious=SS ,=O new=SS summer=O menu=O at=O Artisanal=O last=O night=O .=O
It 's charmingly small and that leads to an atmoshere that is extremely cozy and romantic , even .####It=O 's=O charmingly=O small=O and=O that=O leads=O to=O an=O atmoshere=T-POS that=O is=O extremely=O cozy=O and=O romantic=O ,=O even=O .=O####It=O 's=O charmingly=O small=O and=O that=O leads=O to=O an=O atmoshere=O that=O is=O extremely=O cozy=S and=O romantic=S ,=O even=O .=O
In terms of the food itself -- nothing special , we limited ourselves to several appetizers .####In=O terms=O of=O the=O food=T-NEU itself=O --=O nothing=O special=O ,=O we=O limited=O ourselves=O to=O several=O appetizers=TT-NEU .=O####In=O terms=O of=O the=O food=O itself=O --=O nothing=S special=S ,=O we=O limited=SS ourselves=O to=O several=O appetizers=O .=O
The service was ok .####The=O service=T-NEU was=O ok=O .=O####The=O service=O was=O ok=S .=O
The staff is accomodating , the ambiance is exciting and yet relaxed , and the food is out of this world !####The=O staff=T-POS is=O accomodating=O ,=O the=O ambiance=TT-POS is=O exciting=O and=O yet=O relaxed=O ,=O and=O the=O food=TTT-POS is=O out=O of=O this=O world=O !=O####The=O staff=O is=O accomodating=S ,=O the=O ambiance=O is=O exciting=SS and=O yet=O relaxed=SS ,=O and=O the=O food=O is=O out=SSS of=SSS this=SSS world=SSS !=O
The manager claimed that he could not compensate us for anything on the bill which just shows the lack of sophistication from the entire group .####The=O manager=T-NEG claimed=O that=O he=O could=O not=O compensate=O us=O for=O anything=O on=O the=O bill=O which=O just=O shows=O the=O lack=O of=O sophistication=O from=O the=O entire=O group=O .=O####The=O manager=O claimed=O that=O he=O could=O not=O compensate=O us=O for=O anything=O on=O the=O bill=O which=O just=O shows=O the=O lack=S of=S sophistication=S from=O the=O entire=O group=O .=O
We took advanatage of the half price sushi deal on saturday so it was well worth it .####We=O took=O advanatage=O of=O the=O half=T-POS price=T-POS sushi=T-POS deal=T-POS on=O saturday=O so=O it=O was=O well=O worth=O it=O .=O####We=O took=O advanatage=O of=O the=O half=O price=O sushi=O deal=O on=O saturday=O so=O it=O was=O well=O worth=S it=O .=O
No dress codes , no attitudes , plenty of comfort companionship , a great place to relax in an always busy Midtown .####No=O dress=T-POS codes=T-POS ,=O no=O attitudes=TT-POS ,=O plenty=O of=O comfort=O companionship=O ,=O a=O great=O place=TTT-POS to=O relax=O in=O an=O always=O busy=O Midtown=O .=O####No=S dress=O codes=O ,=O no=SS attitudes=O ,=O plenty=O of=O comfort=O companionship=O ,=O a=O great=SSS place=O to=O relax=O in=O an=O always=O busy=O Midtown=O .=O
Largest and freshest pieces of sushi , and delicious !####Largest=O and=O freshest=O pieces=T-POS of=T-POS sushi=T-POS ,=O and=O delicious=O !=O####Largest=S and=O freshest=S pieces=O of=O sushi=O ,=O and=O delicious=S !=O
Even the pasta is delicious here ( a rarity in New York pizza restaurants ) .####Even=O the=O pasta=T-POS is=O delicious=O here=O (=O a=O rarity=O in=O New=O York=O pizza=O restaurants=O )=O .=O####Even=O the=O pasta=O is=O delicious=S here=O (=O a=O rarity=O in=O New=O York=O pizza=O restaurants=O )=O .=O
Maybe I say so because it looked promising for people who like artery-clogging jewish deli food , but turns out to be poorly run and awful .####Maybe=O I=O say=O so=O because=O it=O looked=O promising=O for=O people=O who=O like=O artery-clogging=O jewish=T-POS deli=T-POS food=T-POS ,=O but=O turns=O out=O to=O be=O poorly=O run=O and=O awful=O .=O####Maybe=O I=O say=O so=O because=O it=O looked=O promising=O for=O people=O who=O like=O artery-clogging=O jewish=O deli=O food=O ,=O but=O turns=O out=O to=O be=O poorly=S run=O and=O awful=S .=O
Wait staff is blantently unappreciative of your business but its the best pie on the UWS !####Wait=T-NEG staff=T-NEG is=O blantently=O unappreciative=O of=O your=O business=O but=O its=O the=O best=O pie=TT-POS on=O the=O UWS=O !=O####Wait=O staff=O is=O blantently=O unappreciative=S of=O your=O business=O but=O its=O the=O best=SS pie=O on=O the=O UWS=O !=O
The ingredients taste fresher , the crust is thinner and crispier , the slice is less oily , and it 's never burnt like it occasionally is at Joe 's .####The=O ingredients=T-POS taste=O fresher=O ,=O the=O crust=TT-POS is=O thinner=O and=O crispier=O ,=O the=O slice=TTT-POS is=O less=O oily=O ,=O and=O it=O 's=O never=O burnt=O like=O it=O occasionally=O is=O at=O Joe=O 's=O .=O####The=O ingredients=O taste=O fresher=S ,=O the=O crust=O is=O thinner=SS and=O crispier=SS ,=O the=O slice=O is=O less=SSS oily=SSS ,=O and=O it=O 's=O never=O burnt=O like=O it=O occasionally=O is=O at=O Joe=O 's=O .=O
The prices were CHEAP compared to the quality of service and food .####The=O prices=T-POS were=O CHEAP=O compared=O to=O the=O quality=O of=O service=O and=O food=O .=O####The=O prices=O were=O CHEAP=S compared=O to=O the=O quality=O of=O service=O and=O food=O .=O
Top spot in town for Vietnamese classics , better than places that cost a lot more .####Top=O spot=O in=O town=O for=O Vietnamese=T-POS classics=T-POS ,=O better=O than=O places=O that=O cost=O a=O lot=O more=O .=O####Top=S spot=O in=O town=O for=O Vietnamese=O classics=O ,=O better=O than=O places=O that=O cost=O a=O lot=O more=O .=O
I come from a family of pizzeria owners , and I 'm almost ashamed to say that the pizza in Fornino 's blows my families receipies away .####I=O come=O from=O a=O family=O of=O pizzeria=O owners=O ,=O and=O I=O 'm=O almost=O ashamed=O to=O say=O that=O the=O pizza=T-POS in=O Fornino=O 's=O blows=O my=O families=O receipies=O away=O .=O####I=O come=O from=O a=O family=O of=O pizzeria=O owners=O ,=O and=O I=O 'm=O almost=O ashamed=S to=O say=O that=O the=O pizza=O in=O Fornino=O 's=O blows=O my=O families=O receipies=O away=O .=O
They have a huge selection of different cream cheeses and all of their salads are great .####They=O have=O a=O huge=O selection=O of=O different=O cream=T-POS cheeses=T-POS and=O all=O of=O their=O salads=TT-POS are=O great=O .=O####They=O have=O a=O huge=S selection=O of=O different=S cream=O cheeses=O and=O all=O of=O their=O salads=O are=O great=SS .=O
The food was authentic .####The=O food=T-POS was=O authentic=O .=O####The=O food=O was=O authentic=S .=O
The dim sum is delectable while the prices are quite easy on the wallet .####The=O dim=T-POS sum=T-POS is=O delectable=O while=O the=O prices=TT-POS are=O quite=O easy=O on=O the=O wallet=O .=O####The=O dim=O sum=O is=O delectable=S while=O the=O prices=O are=O quite=O easy=SS on=O the=O wallet=O .=O
I only tried a simple dish of spinach ravioli in a light oil and garlic sauce , but it actually faired better than most NYC Italian joints I 've tried similar dishes at .####I=O only=O tried=O a=O simple=O dish=O of=O spinach=T-POS ravioli=T-POS in=T-POS a=T-POS light=T-POS oil=T-POS and=T-POS garlic=T-POS sauce=T-POS ,=O but=O it=O actually=O faired=O better=O than=O most=O NYC=O Italian=O joints=O I=O 've=O tried=O similar=O dishes=O at=O .=O####I=O only=O tried=O a=O simple=O dish=O of=O spinach=O ravioli=O in=O a=O light=O oil=O and=O garlic=O sauce=O ,=O but=O it=O actually=O faired=O better=S than=O most=O NYC=O Italian=O joints=O I=O 've=O tried=O similar=O dishes=O at=O .=O
I ordered a Chicken Teriyaki dish and found that the chicken was extremely dry .####I=O ordered=O a=O Chicken=T-NEG Teriyaki=T-NEG dish=T-NEG and=O found=O that=O the=O chicken=TT-NEG was=O extremely=O dry=O .=O####I=O ordered=O a=O Chicken=O Teriyaki=O dish=O and=O found=O that=O the=O chicken=O was=O extremely=O dry=S .=O
So , a little inconsistency there but either way , both pizzas were really good .####So=O ,=O a=O little=O inconsistency=O there=O but=O either=O way=O ,=O both=O pizzas=T-POS were=O really=O good=O .=O####So=O ,=O a=O little=O inconsistency=O there=O but=O either=O way=O ,=O both=O pizzas=O were=O really=O good=S .=O
Not enough wines by the glass either .####Not=O enough=O wines=T-NEG by=T-NEG the=T-NEG glass=T-NEG either=O .=O####Not=S enough=S wines=O by=O the=O glass=O either=O .=O
I had the duck breast special on my last visit and it was incredible .####I=O had=O the=O duck=T-POS breast=T-POS special=T-POS on=O my=O last=O visit=O and=O it=O was=O incredible=O .=O####I=O had=O the=O duck=O breast=O special=O on=O my=O last=O visit=O and=O it=O was=O incredible=S .=O
These innovators of french indian fusion do a great job of making dishes as interesting as possible while still being accessible .####These=O innovators=O of=O french=T-POS indian=T-POS fusion=T-POS do=O a=O great=O job=O of=O making=O dishes=TT-POS as=O interesting=O as=O possible=O while=O still=O being=O accessible=O .=O####These=O innovators=O of=O french=O indian=O fusion=O do=O a=O great=S job=O of=O making=O dishes=O as=O interesting=SS as=O possible=O while=O still=O being=O accessible=SS .=O
We were worried we would have trouble getting in , but somehow managed to have a short wait .####We=O were=O worried=O we=O would=O have=O trouble=O getting=O in=O ,=O but=O somehow=O managed=O to=O have=O a=O short=O wait=T-POS .=O####We=O were=O worried=O we=O would=O have=O trouble=O getting=O in=O ,=O but=O somehow=O managed=O to=O have=O a=O short=S wait=O .=O
My wife had the fried shrimp which are huge and loved it .####My=O wife=O had=O the=O fried=T-POS shrimp=T-POS which=O are=O huge=O and=O loved=O it=O .=O####My=O wife=O had=O the=O fried=O shrimp=O which=O are=O huge=S and=O loved=S it=O .=O
The service is awful -- the last time I was there ( and I do mean the last time ) we were told that they needed our table so we would have to leave .####The=O service=T-NEG is=O awful=O --=O the=O last=O time=O I=O was=O there=O (=O and=O I=O do=O mean=O the=O last=O time=O )=O we=O were=O told=O that=O they=O needed=O our=O table=O so=O we=O would=O have=O to=O leave=O .=O####The=O service=O is=O awful=S --=O the=O last=O time=O I=O was=O there=O (=O and=O I=O do=O mean=O the=O last=O time=O )=O we=O were=O told=O that=O they=O needed=O our=O table=O so=O we=O would=O have=O to=O leave=O .=O
night without a reservation , we had to wait at the bar for a little while , but the manager was so nice and made our wait a great experience .####night=O without=O a=O reservation=O ,=O we=O had=O to=O wait=O at=O the=O bar=O for=O a=O little=O while=O ,=O but=O the=O manager=T-POS was=O so=O nice=O and=O made=O our=O wait=O a=O great=O experience=O .=O####night=O without=O a=O reservation=O ,=O we=O had=O to=O wait=O at=O the=O bar=O for=O a=O little=O while=O ,=O but=O the=O manager=O was=O so=O nice=S and=O made=O our=O wait=O a=O great=O experience=O .=O
Try the green curry ! ! !####Try=O the=O green=T-POS curry=T-POS !=O !=O !=O####Try=S the=O green=O curry=O !=O !=O !=O
We had the scallops as an appetizer and they were delicious and the sauce was wonderful .####We=O had=O the=O scallops=T-POS as=O an=O appetizer=TT-POS and=O they=O were=O delicious=O and=O the=O sauce=TTT-POS was=O wonderful=O .=O####We=O had=O the=O scallops=O as=O an=O appetizer=O and=O they=O were=O delicious=S and=O the=O sauce=O was=O wonderful=SSS .=O
We were also seated promptly at the time of our reservation and the service was very quick and professional .####We=O were=O also=O seated=O promptly=O at=O the=O time=O of=O our=O reservation=O and=O the=O service=T-POS was=O very=O quick=O and=O professional=O .=O####We=O were=O also=O seated=O promptly=O at=O the=O time=O of=O our=O reservation=O and=O the=O service=O was=O very=O quick=S and=O professional=S .=O
You rarely have to wait for a seat and the currys ( masaman , green , red ) are full of flavor and come super spicy if you ask for it .####You=O rarely=O have=O to=O wait=O for=O a=O seat=T-POS and=O the=O currys=O (=O masaman=O ,=O green=O ,=O red=O )=O are=O full=O of=O flavor=TT-POS and=O come=O super=O spicy=O if=O you=O ask=O for=O it=O .=O####You=O rarely=S have=O to=O wait=O for=O a=O seat=O and=O the=O currys=O (=O masaman=O ,=O green=O ,=O red=O )=O are=O full=SS of=O flavor=O and=O come=O super=O spicy=O if=O you=O ask=O for=O it=O .=O
The food there are sastifying .####The=O food=T-POS there=O are=O sastifying=O .=O####The=O food=O there=O are=O sastifying=S .=O
I highly recommend visiting this restaurant and having dinner and drinks !####I=O highly=O recommend=O visiting=O this=O restaurant=O and=O having=O dinner=T-POS and=O drinks=TT-POS !=O####I=O highly=O recommend=S visiting=O this=O restaurant=O and=O having=O dinner=O and=O drinks=O !=O
The bar is very well stocked with interesting beers and well priced wines .####The=O bar=T-POS is=O very=O well=O stocked=O with=O interesting=O beers=TT-POS and=O well=O priced=O wines=TTT-POS .=O####The=O bar=O is=O very=O well=S stocked=S with=O interesting=SS beers=O and=O well=SSS priced=SSS wines=O .=O
The food was good .####The=O food=T-POS was=O good=O .=O####The=O food=O was=O good=S .=O
Great wine selection , Gigondas is worth the price , and the house champagne is a great value .####Great=O wine=T-POS selection=T-POS ,=O Gigondas=TT-POS is=O worth=O the=O price=O ,=O and=O the=O house=TTT-POS champagne=TTT-POS is=O a=O great=O value=O .=O####Great=S wine=O selection=O ,=O Gigondas=O is=O worth=SS the=SS price=SS ,=O and=O the=O house=O champagne=O is=O a=O great=SSS value=SSS .=O
at night , but it 's hard to hear your own conversation with everyone else competing for that same luxury - the music playing in the background is also voluminous .####at=O night=O ,=O but=O it=O 's=O hard=O to=O hear=O your=O own=O conversation=O with=O everyone=O else=O competing=O for=O that=O same=O luxury=O -=O the=O music=T-NEG playing=O in=O the=O background=O is=O also=O voluminous=O .=O####at=O night=O ,=O but=O it=O 's=O hard=O to=O hear=O your=O own=O conversation=O with=O everyone=O else=O competing=O for=O that=O same=O luxury=O -=O the=O music=O playing=O in=O the=O background=O is=O also=O voluminous=S .=O
I have enjoyed everything I have ever gotten and the fish is so fresh and always prepared in a great way .####I=O have=O enjoyed=O everything=O I=O have=O ever=O gotten=O and=O the=O fish=T-POS is=O so=O fresh=O and=O always=O prepared=O in=O a=O great=O way=O .=O####I=O have=O enjoyed=O everything=O I=O have=O ever=O gotten=O and=O the=O fish=O is=O so=O fresh=S and=O always=O prepared=O in=O a=O great=S way=O .=O
I love to visit Murrays for my bagel fix .####I=O love=O to=O visit=O Murrays=O for=O my=O bagel=T-POS fix=O .=O####I=O love=S to=O visit=O Murrays=O for=O my=O bagel=O fix=O .=O
The place was nice and calm .####The=O place=T-POS was=O nice=O and=O calm=O .=O####The=O place=O was=O nice=S and=O calm=S .=O
Cheese plate is a varied delight and great bargain at $ 10 .####Cheese=T-POS plate=T-POS is=O a=O varied=O delight=O and=O great=O bargain=O at=O $=O 10=O .=O####Cheese=O plate=O is=O a=O varied=S delight=S and=O great=S bargain=S at=O $=O 10=O .=O
I could have drank 4 glasses of water and still been parched - so watch out .####I=O could=O have=O drank=O 4=O glasses=T-NEU of=T-NEU water=T-NEU and=O still=O been=O parched=O -=O so=O watch=O out=O .=O####I=O could=O have=O drank=O 4=O glasses=O of=O water=O and=O still=O been=O parched=S -=O so=O watch=O out=O .=O
Most of the servers are very attentive , friendly and quite attractive .####Most=O of=O the=O servers=T-POS are=O very=O attentive=O ,=O friendly=O and=O quite=O attractive=O .=O####Most=O of=O the=O servers=O are=O very=O attentive=S ,=O friendly=S and=O quite=O attractive=S .=O
Service is average .####Service=T-NEU is=O average=O .=O####Service=O is=O average=S .=O
But they 've done a really nice job of offering all the typical pizzeria faves plus some terrific specials like the Godmother pizza ( a sort of traditional flat pizza with an olive oil-brushed crust and less tomato sauce than usual ) .####But=O they=O 've=O done=O a=O really=O nice=O job=O of=O offering=O all=O the=O typical=O pizzeria=O faves=O plus=O some=O terrific=O specials=T-POS like=O the=O Godmother=O pizza=O (=O a=O sort=O of=O traditional=O flat=O pizza=O with=O an=O olive=O oil-brushed=O crust=O and=O less=O tomato=O sauce=O than=O usual=O )=O .=O####But=O they=O 've=O done=O a=O really=O nice=O job=O of=O offering=O all=O the=O typical=O pizzeria=O faves=O plus=O some=O terrific=S specials=O like=O the=O Godmother=O pizza=O (=O a=O sort=O of=O traditional=O flat=O pizza=O with=O an=O olive=O oil-brushed=O crust=O and=O less=O tomato=O sauce=O than=O usual=O )=O .=O
They forgot a sandwich , did n't include plastic forks , and did n't include pita with the hummus platter .####They=O forgot=O a=O sandwich=T-NEU ,=O did=O n't=O include=O plastic=O forks=O ,=O and=O did=O n't=O include=O pita=O with=O the=O hummus=O platter=O .=O####They=O forgot=S a=O sandwich=O ,=O did=O n't=O include=O plastic=O forks=O ,=O and=O did=O n't=O include=O pita=O with=O the=O hummus=O platter=O .=O
The steak is good , the fish is good and the sushi was surprisingly great .####The=O steak=T-POS is=O good=O ,=O the=O fish=TT-POS is=O good=O and=O the=O sushi=TTT-POS was=O surprisingly=O great=O .=O####The=O steak=O is=O good=S ,=O the=O fish=O is=O good=SS and=O the=O sushi=O was=O surprisingly=O great=SSS .=O
The service was poor , restaurant poorly lit , staff not very attentive and I would have rather eaten at a Mcdonald 's than this joint .####The=O service=T-NEG was=O poor=O ,=O restaurant=O poorly=O lit=O ,=O staff=TT-NEG not=O very=O attentive=O and=O I=O would=O have=O rather=O eaten=O at=O a=O Mcdonald=O 's=O than=O this=O joint=O .=O####The=O service=O was=O poor=S ,=O restaurant=O poorly=O lit=O ,=O staff=O not=SS very=SS attentive=SS and=O I=O would=O have=O rather=O eaten=O at=O a=O Mcdonald=O 's=O than=O this=O joint=O .=O
My GF and I still choose to eat there a lot because of diverse cocktails , the chill decor , and the decent sushi .####My=O GF=O and=O I=O still=O choose=O to=O eat=O there=O a=O lot=O because=O of=O diverse=O cocktails=T-POS ,=O the=O chill=O decor=TT-POS ,=O and=O the=O decent=O sushi=TTT-POS .=O####My=O GF=O and=O I=O still=O choose=O to=O eat=O there=O a=O lot=O because=O of=O diverse=S cocktails=O ,=O the=O chill=SS decor=O ,=O and=O the=O decent=SSS sushi=O .=O
We ended the dinner with a surprisingly light and flaky apple tarte tatin .####We=O ended=O the=O dinner=O with=O a=O surprisingly=O light=O and=O flaky=O apple=T-POS tarte=T-POS tatin=T-POS .=O####We=O ended=O the=O dinner=O with=O a=O surprisingly=O light=O and=O flaky=S apple=O tarte=O tatin=O .=O
The buffet had a nice selection .####The=O buffet=T-POS had=O a=O nice=O selection=TT-POS .=O####The=O buffet=O had=O a=O nice=S selection=O .=O
The food was below average , the service was pathetic , there was no ambience at all .####The=O food=T-NEG was=O below=O average=O ,=O the=O service=TT-NEG was=O pathetic=O ,=O there=O was=O no=O ambience=TTT-NEG at=O all=O .=O####The=O food=O was=O below=S average=S ,=O the=O service=O was=O pathetic=SS ,=O there=O was=O no=SSS ambience=O at=O all=O .=O
I REALLY ENJOYED THE SHOWS PUT ON BY THE ACTORS .####I=O REALLY=O ENJOYED=O THE=O SHOWS=T-POS PUT=O ON=O BY=O THE=O ACTORS=TT-POS .=O####I=O REALLY=O ENJOYED=S THE=O SHOWS=O PUT=O ON=O BY=O THE=O ACTORS=O .=O
service was efficient courteous .####service=T-POS was=O efficient=O courteous=O .=O####service=O was=O efficient=S courteous=S .=O
The miso soup lacked flavor and the fish was unfortunately not as well prepared as in the past .####The=O miso=T-NEG soup=T-NEG lacked=O flavor=O and=O the=O fish=TT-NEG was=O unfortunately=O not=O as=O well=O prepared=O as=O in=O the=O past=O .=O####The=O miso=O soup=O lacked=S flavor=S and=O the=O fish=O was=O unfortunately=SS not=O as=O well=O prepared=O as=O in=O the=O past=O .=O
They are the best bagels I 've had .####They=O are=O the=O best=O bagels=T-POS I=O 've=O had=O .=O####They=O are=O the=O best=S bagels=O I=O 've=O had=O .=O
Toons has recently been redone , so it 's now a very attractive space .####Toons=O has=O recently=O been=O redone=O ,=O so=O it=O 's=O now=O a=O very=O attractive=O space=T-POS .=O####Toons=O has=O recently=O been=O redone=O ,=O so=O it=O 's=O now=O a=O very=O attractive=S space=O .=O
While the prices are nothing special , the portions are huge .####While=O the=O prices=T-NEU are=O nothing=O special=O ,=O the=O portions=TT-POS are=O huge=O .=O####While=O the=O prices=O are=O nothing=O special=S ,=O the=O portions=O are=O huge=O .=O
The menu is Prix Fixe , so be prepared to spend at least $ 60 per person , but it is Well worth it superb food .####The=O menu=T-NEG is=O Prix=TTT-NEU Fixe=TTT-NEU ,=O so=O be=O prepared=O to=O spend=O at=O least=O $=O 60=O per=O person=O ,=O but=O it=O is=O Well=O worth=O it=O superb=O food=TT-POS .=O####The=O menu=O is=O Prix=O Fixe=O ,=O so=O be=O prepared=O to=O spend=O at=O least=O $=O 60=O per=O person=O ,=O but=O it=O is=O Well=S worth=S it=O superb=SS food=O .=O
The wine list is extensive and impressive .####The=O wine=T-POS list=T-POS is=O extensive=O and=O impressive=O .=O####The=O wine=O list=O is=O extensive=S and=O impressive=S .=O
We had the most wonderful waitress .####We=O had=O the=O most=O wonderful=O waitress=T-POS .=O####We=O had=O the=O most=O wonderful=S waitress=O .=O
While the staff at this little bistro is very friendly , I have never experienced more incompetency .####While=O the=O staff=T-POS at=O this=O little=O bistro=O is=O very=O friendly=O ,=O I=O have=O never=O experienced=O more=O incompetency=O .=O####While=O the=O staff=O at=O this=O little=O bistro=O is=O very=O friendly=S ,=O I=O have=O never=O experienced=O more=O incompetency=O .=O
The quail was fantastic and unique and the pastas were full of flavor .####The=O quail=T-POS was=O fantastic=O and=O unique=O and=O the=O pastas=TT-POS were=O full=O of=O flavor=TTT-POS .=O####The=O quail=O was=O fantastic=S and=O unique=S and=O the=O pastas=O were=O full=SS of=O flavor=O .=O
The staff is courteous and friendly .####The=O staff=T-POS is=O courteous=O and=O friendly=O .=O####The=O staff=O is=O courteous=S and=O friendly=S .=O
Decor is nice though service can be spotty .####Decor=T-POS is=O nice=O though=O service=TT-NEG can=O be=O spotty=O .=O####Decor=O is=O nice=S though=O service=O can=O be=O spotty=SS .=O
Aside from the rushed service , we were very impressed with the food and the drinks .####Aside=O from=O the=O rushed=O service=T-NEG ,=O we=O were=O very=O impressed=O with=O the=O food=TT-POS and=O the=O drinks=TTT-POS .=O####Aside=O from=O the=O rushed=S service=O ,=O we=O were=O very=O impressed=SS with=O the=O food=O and=O the=O drinks=O .=O
I would highly recommend this place to anyone who is looking for a fine Indian dining experience that is definitely a value for your dollar .####I=O would=O highly=O recommend=O this=O place=O to=O anyone=O who=O is=O looking=O for=O a=O fine=O Indian=T-POS dining=T-POS experience=T-POS that=O is=O definitely=O a=O value=O for=O your=O dollar=O .=O####I=O would=O highly=O recommend=O this=O place=O to=O anyone=O who=O is=O looking=O for=O a=O fine=S Indian=O dining=O experience=O that=O is=O definitely=O a=O value=O for=O your=O dollar=O .=O
And even with it 's Pub atmosphere they were great to my kids too !####And=O even=O with=O it=O 's=O Pub=T-POS atmosphere=T-POS they=O were=O great=O to=O my=O kids=O too=O !=O####And=O even=O with=O it=O 's=O Pub=O atmosphere=O they=O were=O great=S to=O my=O kids=O too=O !=O
This big draw is the all you can sushi here for $ 19.95 !####This=O big=O draw=O is=O the=O all=O you=O can=O sushi=T-POS here=O for=O $=O 19.95=O !=O####This=O big=O draw=S is=O the=O all=O you=O can=O sushi=O here=O for=O $=O 19.95=O !=O
Some of the workers ignore me and talk to the female customers , other times , they 've skipped my order .####Some=O of=O the=O workers=T-NEG ignore=O me=O and=O talk=O to=O the=O female=O customers=O ,=O other=O times=O ,=O they=O 've=O skipped=O my=O order=TT-NEG .=O####Some=O of=O the=O workers=O ignore=S me=O and=O talk=O to=O the=O female=O customers=O ,=O other=O times=O ,=O they=O 've=O skipped=SS my=O order=O .=O
The specials are usually quite good too .####The=O specials=T-POS are=O usually=O quite=O good=O too=O .=O####The=O specials=O are=O usually=O quite=O good=S too=O .=O
They 've the best desserts and mixed drinks as well as snack foods .####They=O 've=O the=O best=O desserts=T-POS and=O mixed=TT-POS drinks=TT-POS as=O well=O as=O snack=TTT-POS foods=TTT-POS .=O####They=O 've=O the=O best=S desserts=O and=O mixed=O drinks=O as=O well=O as=O snack=O foods=O .=O
While the new restaurant still features much of the same classical furniture that made Tiffin so attractive , the menu has been overhauled .####While=O the=O new=O restaurant=O still=O features=O much=O of=O the=O same=O classical=O furniture=T-POS that=O made=O Tiffin=O so=O attractive=O ,=O the=O menu=TT-NEG has=O been=O overhauled=O .=O####While=O the=O new=O restaurant=O still=O features=O much=O of=O the=O same=O classical=S furniture=O that=O made=O Tiffin=O so=O attractive=O ,=O the=O menu=O has=O been=O overhauled=SS .=O
The best burger I have had in the Village .####The=O best=O burger=T-POS I=O have=O had=O in=O the=O Village=O .=O####The=O best=S burger=O I=O have=O had=O in=O the=O Village=O .=O
The blond wood decor is very soothing , the premium sake is excellent and the service is great .####The=O blond=T-POS wood=T-POS decor=T-POS is=O very=O soothing=O ,=O the=O premium=O sake=TT-POS is=O excellent=O and=O the=O service=TTT-POS is=O great=O .=O####The=O blond=O wood=O decor=O is=O very=O soothing=S ,=O the=O premium=O sake=O is=O excellent=SS and=O the=O service=O is=O great=SSS .=O
There is usually a wait but it is well worth it .####There=O is=O usually=O a=O wait=T-POS but=O it=O is=O well=O worth=O it=O .=O####There=O is=O usually=O a=O wait=O but=O it=O is=O well=S worth=S it=O .=O
Only drawback - they wo n't toast your bagel , and they do n't make eggs for the bagel .####Only=O drawback=O -=O they=O wo=O n't=O toast=O your=O bagel=T-NEG ,=O and=O they=O do=O n't=O make=O eggs=O for=O the=O bagel=O .=O####Only=O drawback=S -=O they=O wo=O n't=O toast=O your=O bagel=O ,=O and=O they=O do=O n't=O make=O eggs=O for=O the=O bagel=O .=O
As always we had a great glass of wine while we waited .####As=O always=O we=O had=O a=O great=O glass=T-POS of=T-POS wine=T-POS while=O we=O waited=O .=O####As=O always=O we=O had=O a=O great=S glass=O of=O wine=O while=O we=O waited=O .=O
The wait staff is pleasant , fun , and for the most part gorgeous ( in the wonderful aesthetic beautification way , not in that she's-way-cuter-than-me-that-b @ # $ * way ) .####The=O wait=T-POS staff=T-POS is=O pleasant=O ,=O fun=O ,=O and=O for=O the=O most=O part=O gorgeous=O (=O in=O the=O wonderful=O aesthetic=O beautification=O way=O ,=O not=O in=O that=O she's-way-cuter-than-me-that-b=O @=O #=O $=O *=O way=O )=O .=O####The=O wait=O staff=O is=O pleasant=S ,=O fun=S ,=O and=O for=O the=O most=O part=O gorgeous=S (=O in=O the=O wonderful=O aesthetic=O beautification=O way=O ,=O not=O in=O that=O she's-way-cuter-than-me-that-b=O @=O #=O $=O *=O way=O )=O .=O
Of course this atmosphere is lacking , but what do you expect from a 24 hour bagel place anyways ?####Of=O course=O this=O atmosphere=T-NEG is=O lacking=O ,=O but=O what=O do=O you=O expect=O from=O a=O 24=O hour=O bagel=O place=O anyways=O ?=O####Of=O course=O this=O atmosphere=O is=O lacking=S ,=O but=O what=O do=O you=O expect=O from=O a=O 24=O hour=O bagel=O place=O anyways=O ?=O
Service was very good and warm .####Service=T-POS was=O very=O good=O and=O warm=O .=O####Service=O was=O very=O good=S and=O warm=S .=O
Cornelia Street looks like a Broadway set for West Side Story and the inside of Po is so cool quaint you really ca n't top the setting for a romantic dinner in NYC .####Cornelia=O Street=O looks=O like=O a=O Broadway=O set=O for=O West=O Side=O Story=O and=O the=O inside=O of=O Po=O is=O so=O cool=O quaint=O you=O really=O ca=O n't=O top=O the=O setting=O for=O a=O romantic=O dinner=T-POS in=O NYC=O .=O####Cornelia=O Street=O looks=O like=O a=O Broadway=O set=O for=O West=O Side=O Story=O and=O the=O inside=O of=O Po=O is=O so=O cool=O quaint=O you=O really=O ca=O n't=O top=O the=O setting=O for=O a=O romantic=S dinner=O in=O NYC=O .=O
Food was good and the view of the new york city skiline was terrific even on a foggy rainy day like that of when I went .####Food=T-POS was=O good=O and=O the=O view=TT-POS of=O the=O new=O york=O city=O skiline=O was=O terrific=O even=O on=O a=O foggy=O rainy=O day=O like=O that=O of=O when=O I=O went=O .=O####Food=O was=O good=S and=O the=O view=O of=O the=O new=O york=O city=O skiline=O was=O terrific=SS even=O on=O a=O foggy=O rainy=O day=O like=O that=O of=O when=O I=O went=O .=O
Try the Pad Se-Ew or Chicken with Cashew Nuts for a memorable and repeatable experience .####Try=O the=O Pad=T-POS Se-Ew=T-POS or=O Chicken=TT-POS with=TT-POS Cashew=TT-POS Nuts=TT-POS for=O a=O memorable=O and=O repeatable=O experience=O .=O####Try=S the=O Pad=O Se-Ew=O or=O Chicken=O with=O Cashew=O Nuts=O for=O a=O memorable=S and=O repeatable=S experience=O .=O
It 's just O.K . pizza .####It=O 's=O just=O O.K=O .=O pizza=T-NEU .=O####It=O 's=O just=O O.K=S .=S pizza=O .=O
The food is decent at best , and the ambience , well , it 's a matter of opinion , some may consider it to be a sweet thing , I thought it was just annoying .####The=O food=T-NEU is=O decent=O at=O best=O ,=O and=O the=O ambience=TT-POS ,=O well=O ,=O it=O 's=O a=O matter=O of=O opinion=O ,=O some=O may=O consider=O it=O to=O be=O a=O sweet=O thing=O ,=O I=O thought=O it=O was=O just=O annoying=O .=O####The=O food=O is=O decent=S at=O best=O ,=O and=O the=O ambience=O ,=O well=O ,=O it=O 's=O a=O matter=O of=O opinion=O ,=O some=O may=O consider=O it=O to=O be=O a=O sweet=O thing=O ,=O I=O thought=O it=O was=O just=O annoying=SS .=O
Leon is an East Village gem : casual but hip , with well prepared basic French bistro fare , good specials , a warm and lively atmosphere .####Leon=O is=O an=O East=O Village=O gem=O :=O casual=O but=O hip=O ,=O with=O well=O prepared=O basic=O French=TTT-POS bistro=TTT-POS fare=TTT-POS ,=O good=O specials=T-POS ,=O a=O warm=O and=O lively=O atmosphere=TT-POS .=O####Leon=O is=O an=O East=O Village=O gem=O :=O casual=O but=O hip=O ,=O with=O well=SSS prepared=SSS basic=O French=O bistro=O fare=O ,=O good=S specials=O ,=O a=O warm=SS and=O lively=SS atmosphere=O .=O
The food is above average for midtown and sligtly better than some of the other Heartland Breweries in the city .####The=O food=T-POS is=O above=O average=O for=O midtown=O and=O sligtly=O better=O than=O some=O of=O the=O other=O Heartland=O Breweries=O in=O the=O city=O .=O####The=O food=O is=O above=S average=S for=O midtown=O and=O sligtly=O better=S than=O some=O of=O the=O other=O Heartland=O Breweries=O in=O the=O city=O .=O
The food was absolutely horrible !####The=O food=T-NEG was=O absolutely=O horrible=O !=O####The=O food=O was=O absolutely=O horrible=S !=O
Food does n't appear to be cooked on premisis but there 's a high turnover so its pretty fresh .####Food=T-POS does=O n't=O appear=O to=O be=O cooked=O on=O premisis=O but=O there=O 's=O a=O high=O turnover=O so=O its=O pretty=O fresh=O .=O####Food=O does=O n't=O appear=O to=O be=O cooked=O on=O premisis=O but=O there=O 's=O a=O high=O turnover=O so=O its=O pretty=O fresh=S .=O
Similar to other Indian restaurants , they use the dinner special to attract customers at the door .####Similar=O to=O other=O Indian=O restaurants=O ,=O they=O use=O the=O dinner=T-NEU special=T-NEU to=O attract=O customers=O at=O the=O door=O .=O####Similar=O to=O other=O Indian=O restaurants=O ,=O they=O use=O the=O dinner=O special=O to=O attract=S customers=O at=O the=O door=O .=O
The people with carts of food do n't understand you because they do n't speak English , their job is to give you the delicious food you point at .####The=O people=O with=O carts=O of=O food=O do=O n't=O understand=O you=O because=O they=O do=O n't=O speak=O English=O ,=O their=O job=O is=O to=O give=O you=O the=O delicious=O food=T-POS you=O point=O at=O .=O####The=O people=O with=O carts=O of=O food=O do=O n't=O understand=O you=O because=O they=O do=O n't=O speak=O English=O ,=O their=O job=O is=O to=O give=O you=O the=O delicious=S food=O you=O point=O at=O .=O
The crackling calamari salad , which is usually a cheap disaster at many restaurants , is crispy and lightly dressed .####The=O crackling=T-POS calamari=T-POS salad=T-POS ,=O which=O is=O usually=O a=O cheap=O disaster=O at=O many=O restaurants=O ,=O is=O crispy=O and=O lightly=O dressed=O .=O####The=O crackling=O calamari=O salad=O ,=O which=O is=O usually=O a=O cheap=O disaster=O at=O many=O restaurants=O ,=O is=O crispy=S and=O lightly=S dressed=S .=O
Shockingly easy to throw a group dinner here : simple contract , deposit only to hold the date the entire 2nd fl mezz for our grp of 20 .####Shockingly=O easy=O to=O throw=O a=O group=T-NEU dinner=T-NEU here=O :=O simple=O contract=O ,=O deposit=O only=O to=O hold=O the=O date=O the=O entire=O 2nd=O fl=O mezz=O for=O our=O grp=O of=O 20=O .=O####Shockingly=O easy=S to=O throw=O a=O group=O dinner=O here=O :=O simple=O contract=O ,=O deposit=O only=O to=O hold=O the=O date=O the=O entire=O 2nd=O fl=O mezz=O for=O our=O grp=O of=O 20=O .=O
The Thai ice tea was amazingly smooth and yummy !####The=O Thai=T-POS ice=T-POS tea=T-POS was=O amazingly=O smooth=O and=O yummy=O !=O####The=O Thai=O ice=O tea=O was=O amazingly=O smooth=S and=O yummy=S !=O
Drinks way over priced .####Drinks=T-NEG way=O over=O priced=O .=O####Drinks=O way=O over=S priced=S .=O
The main downside to the place is the nazi-like guy running it who constantly complains about the noise level .####The=O main=O downside=O to=O the=O place=O is=O the=O nazi-like=O guy=TT-NEG running=O it=O who=O constantly=O complains=O about=O the=O noise=T-NEG level=T-NEG .=O####The=O main=O downside=S to=O the=O place=O is=O the=O nazi-like=O guy=O running=O it=O who=O constantly=O complains=O about=O the=O noise=O level=O .=O
What I did n't like was how the food came right after it was ordered .####What=O I=O did=O n't=O like=O was=O how=O the=O food=T-NEG came=O right=O after=O it=O was=O ordered=O .=O####What=O I=O did=S n't=S like=S was=O how=O the=O food=O came=O right=O after=O it=O was=O ordered=O .=O
Moderate prices .####Moderate=O prices=T-NEU .=O####Moderate=S prices=O .=O
I think I 've had some the best meals of my life at minnow .####I=O think=O I=O 've=O had=O some=O the=O best=O meals=T-POS of=O my=O life=O at=O minnow=O .=O####I=O think=O I=O 've=O had=O some=O the=O best=S meals=O of=O my=O life=O at=O minnow=O .=O
My biggest complaint was the untasty food although presented well .####My=O biggest=O complaint=O was=O the=O untasty=O food=T-POS although=O presented=O well=O .=O####My=O biggest=O complaint=O was=O the=O untasty=S food=O although=O presented=O well=O .=O
Most importantly , food is excellent .####Most=O importantly=O ,=O food=T-POS is=O excellent=O .=O####Most=O importantly=O ,=O food=O is=O excellent=S .=O
Great roofdeck , nice group of 30 somethings , but no music , kind of quiet .####Great=O roofdeck=T-POS ,=O nice=O group=O of=O 30=O somethings=O ,=O but=O no=O music=TT-NEG ,=O kind=O of=O quiet=O .=O####Great=S roofdeck=O ,=O nice=O group=O of=O 30=O somethings=O ,=O but=O no=SS music=O ,=O kind=O of=O quiet=SS .=O
The best part of the experience was knowing that the manager ( a bubbly , friendly young woman with a great smile ) truly cared about how we were doing .####The=O best=O part=O of=O the=O experience=O was=O knowing=O that=O the=O manager=T-POS (=O a=O bubbly=O ,=O friendly=O young=O woman=O with=O a=O great=O smile=O )=O truly=O cared=O about=O how=O we=O were=O doing=O .=O####The=O best=O part=O of=O the=O experience=O was=O knowing=O that=O the=O manager=O (=O a=O bubbly=S ,=O friendly=S young=S woman=O with=O a=O great=O smile=O )=O truly=O cared=O about=O how=O we=O were=O doing=O .=O
However , service was as plain as sesame crusted Salmon I had .####However=O ,=O service=T-NEU was=O as=O plain=O as=O sesame=TT-NEU crusted=TT-NEU Salmon=TT-NEU I=O had=O .=O####However=O ,=O service=O was=O as=O plain=S as=O sesame=O crusted=O Salmon=O I=O had=O .=O
It 's great to go for a quick lunch either alone or with a friend .####It=O 's=O great=O to=O go=O for=O a=O quick=O lunch=T-POS either=O alone=O or=O with=O a=O friend=O .=O####It=O 's=O great=O to=O go=O for=O a=O quick=S lunch=O either=O alone=O or=O with=O a=O friend=O .=O
The food was mediocre at best but it was the horrible service that made me vow never to go back .####The=O food=T-NEU was=O mediocre=O at=O best=O but=O it=O was=O the=O horrible=O service=TT-NEG that=O made=O me=O vow=O never=O to=O go=O back=O .=O####The=O food=O was=O mediocre=S at=O best=O but=O it=O was=O the=O horrible=SS service=O that=O made=O me=O vow=O never=O to=O go=O back=O .=O
You get what you pay for and with that logic in mind , Spice is a great place to grab some cheap eats and drinks in a beautiful setting .####You=O get=O what=O you=O pay=O for=O and=O with=O that=O logic=O in=O mind=O ,=O Spice=O is=O a=O great=O place=O to=O grab=O some=O cheap=O eats=T-POS and=O drinks=TT-POS in=O a=O beautiful=O setting=TTT-POS .=O####You=O get=O what=O you=O pay=O for=O and=O with=O that=O logic=O in=O mind=O ,=O Spice=O is=O a=O great=O place=O to=O grab=O some=O cheap=S eats=O and=O drinks=O in=O a=O beautiful=SSS setting=O .=O
The service was terrible , we had to wait for everything and ask several of different people for the same thing before we were allowed to be served .####The=O service=T-NEG was=O terrible=O ,=O we=O had=O to=O wait=O for=O everything=O and=O ask=O several=O of=O different=O people=O for=O the=O same=O thing=O before=O we=O were=O allowed=O to=O be=O served=O .=O####The=O service=O was=O terrible=S ,=O we=O had=O to=O wait=O for=O everything=O and=O ask=O several=O of=O different=O people=O for=O the=O same=O thing=O before=O we=O were=O allowed=O to=O be=O served=O .=O
Other than being a little crowded and a bit overpriced , the atmosphere is filled with energy ( and the beautiful people of course ) and the food was surprising good !####Other=O than=O being=O a=O little=O crowded=O and=O a=O bit=O overpriced=O ,=O the=O atmosphere=T-POS is=O filled=O with=O energy=O (=O and=O the=O beautiful=O people=TT-POS of=O course=O )=O and=O the=O food=TTT-POS was=O surprising=O good=O !=O####Other=O than=O being=O a=O little=O crowded=O and=O a=O bit=O overpriced=O ,=O the=O atmosphere=O is=O filled=O with=O energy=S (=O and=O the=O beautiful=SS people=O of=O course=O )=O and=O the=O food=O was=O surprising=SSS good=SSS !=O
Waiters are slow but sweet .####Waiters=T-POS are=O slow=O but=O sweet=O .=O####Waiters=O are=O slow=S but=O sweet=S .=O
The music is the best among all the Indian restaurants I have visited .####The=O music=T-POS is=O the=O best=O among=O all=O the=O Indian=O restaurants=O I=O have=O visited=O .=O####The=O music=O is=O the=O best=S among=O all=O the=O Indian=O restaurants=O I=O have=O visited=O .=O
The bread and lamb chops I had before the meal were quite good , however .####The=O bread=T-POS and=O lamb=TT-POS chops=TT-POS I=O had=O before=O the=O meal=O were=O quite=O good=O ,=O however=O .=O####The=O bread=O and=O lamb=O chops=O I=O had=O before=O the=O meal=O were=O quite=O good=S ,=O however=O .=O
Rao 's has the best service and atmosphere in NYC .####Rao=O 's=O has=O the=O best=O service=T-POS and=O atmosphere=TT-POS in=O NYC=O .=O####Rao=O 's=O has=O the=O best=S service=O and=O atmosphere=O in=O NYC=O .=O
They never brought us complimentary noodles , ignored repeated requests for sugar , and threw our dishes on the table .####They=O never=O brought=O us=O complimentary=O noodles=T-NEG ,=O ignored=O repeated=O requests=O for=O sugar=TT-NEG ,=O and=O threw=O our=O dishes=TTT-NEG on=O the=O table=O .=O####They=O never=O brought=O us=O complimentary=S noodles=O ,=O ignored=SS repeated=O requests=O for=O sugar=O ,=O and=O threw=SSS our=O dishes=O on=O the=O table=O .=O
Excellent dumplings served amid clean , chic decor .####Excellent=O dumplings=T-POS served=O amid=O clean=O ,=O chic=O decor=TT-POS .=O####Excellent=S dumplings=O served=O amid=O clean=SS ,=O chic=SS decor=O .=O
The kitchen however , is almost always slow .####The=O kitchen=T-NEG however=O ,=O is=O almost=O always=O slow=O .=O####The=O kitchen=O however=O ,=O is=O almost=O always=O slow=S .=O
The corned beef and pastrami are excellent , much less fatty than those big tourist places around Times Square .####The=O corned=T-POS beef=T-POS and=O pastrami=TT-POS are=O excellent=O ,=O much=O less=O fatty=O than=O those=O big=O tourist=O places=O around=O Times=O Square=O .=O####The=O corned=O beef=O and=O pastrami=O are=O excellent=S ,=O much=O less=S fatty=S than=O those=O big=O tourist=O places=O around=O Times=O Square=O .=O
Cute place , nice wait staff but would never go there again .####Cute=O place=TT-POS ,=O nice=O wait=T-POS staff=T-POS but=O would=O never=O go=O there=O again=O .=O####Cute=SS place=O ,=O nice=S wait=O staff=O but=O would=O never=O go=O there=O again=O .=O
people are rude bit again it 's new york !####people=T-NEG are=O rude=O bit=O again=O it=O 's=O new=O york=O !=O####people=O are=O rude=S bit=O again=O it=O 's=O new=O york=O !=O
The plain slice is great and if you get toppings , the whole slice is topped with them , not sparsely sprinkled on like some places .####The=O plain=T-POS slice=T-POS is=O great=O and=O if=O you=O get=O toppings=O ,=O the=O whole=O slice=O is=O topped=O with=O them=O ,=O not=O sparsely=O sprinkled=O on=O like=O some=O places=O .=O####The=O plain=O slice=O is=O great=S and=O if=O you=O get=O toppings=O ,=O the=O whole=O slice=O is=O topped=O with=O them=O ,=O not=O sparsely=O sprinkled=O on=O like=O some=O places=O .=O
Service was also horrible and the ambience is not that great .####Service=T-NEG was=O also=O horrible=O and=O the=O ambience=TT-NEG is=O not=O that=O great=O .=O####Service=O was=O also=O horrible=S and=O the=O ambience=O is=O not=SS that=SS great=SS .=O
The pizza is overpriced and soggy .####The=O pizza=T-NEG is=O overpriced=O and=O soggy=O .=O####The=O pizza=O is=O overpriced=S and=O soggy=S .=O
Everything is excellent , the menu is quite extensive , and you eat with a view on both sides of the city .####Everything=O is=O excellent=O ,=O the=O menu=T-POS is=O quite=O extensive=O ,=O and=O you=O eat=O with=O a=O view=O on=O both=O sides=O of=O the=O city=O .=O####Everything=O is=O excellent=O ,=O the=O menu=O is=O quite=O extensive=S ,=O and=O you=O eat=O with=O a=O view=O on=O both=O sides=O of=O the=O city=O .=O
For the quality of food , a little too expensive .####For=O the=O quality=T-NEG of=T-NEG food=T-NEG ,=O a=O little=O too=O expensive=O .=O####For=O the=O quality=O of=O food=O ,=O a=O little=O too=O expensive=S .=O
Here 's to the fake fish tanks too ...####Here=O 's=O to=O the=O fake=O fish=T-NEG tanks=T-NEG too=O ...=O####Here=O 's=O to=O the=O fake=S fish=O tanks=O too=O ...=O
Its worth the wait though .####Its=O worth=O the=O wait=T-POS though=O .=O####Its=O worth=S the=O wait=O though=O .=O
I 've never had bad service and the fish is fresh and delicious .####I=O 've=O never=O had=O bad=O service=T-POS and=O the=O fish=TT-POS is=O fresh=O and=O delicious=O .=O####I=O 've=O never=S had=S bad=S service=O and=O the=O fish=O is=O fresh=SS and=O delicious=SS .=O
What an amazing meal and experience !####What=O an=O amazing=O meal=T-POS and=O experience=O !=O####What=O an=O amazing=S meal=O and=O experience=O !=O
Unique apppetizers .####Unique=O apppetizers=T-POS .=O####Unique=S apppetizers=O .=O
The staff has always been attentive and kind , and I 've always been amazed at how they 've handled all the various different group sizes that come in .####The=O staff=T-POS has=O always=O been=O attentive=O and=O kind=O ,=O and=O I=O 've=O always=O been=O amazed=O at=O how=O they=O 've=O handled=O all=O the=O various=O different=O group=O sizes=O that=O come=O in=O .=O####The=O staff=O has=O always=O been=O attentive=S and=O kind=S ,=O and=O I=O 've=O always=O been=O amazed=S at=O how=O they=O 've=O handled=O all=O the=O various=O different=O group=O sizes=O that=O come=O in=O .=O
The wait here is long for dim sum , but if you do n't like sharing tables or if the typical raucous dim sum atmosphere is not your gig , this is a sleek ( for Chinatown ) alternative .####The=O wait=T-NEG here=O is=O long=O for=O dim=TT-NEU sum=TT-NEU ,=O but=O if=O you=O do=O n't=O like=O sharing=O tables=O or=O if=O the=O typical=O raucous=O dim=TTT-NEU sum=TTT-NEU atmosphere=TTT-NEU is=O not=O your=O gig=O ,=O this=O is=O a=O sleek=O (=O for=O Chinatown=O )=O alternative=O .=O####The=O wait=O here=O is=O long=S for=O dim=O sum=O ,=O but=O if=O you=O do=O n't=O like=O sharing=O tables=O or=O if=O the=O typical=SSS raucous=SSS dim=O sum=O atmosphere=O is=O not=O your=O gig=O ,=O this=O is=O a=O sleek=O (=O for=O Chinatown=O )=O alternative=O .=O
This place has good potential , but needs a significant amount of work before we can justify spending that much money on indian food you can get everywhere else .####This=O place=O has=O good=O potential=O ,=O but=O needs=O a=O significant=O amount=O of=O work=O before=O we=O can=O justify=O spending=O that=O much=O money=T-NEG on=O indian=O food=O you=O can=O get=O everywhere=O else=O .=O####This=O place=O has=O good=O potential=O ,=O but=O needs=O a=O significant=O amount=O of=O work=O before=O we=O can=O justify=O spending=O that=O much=S money=O on=O indian=O food=O you=O can=O get=O everywhere=O else=O .=O
Everything is always cooked to perfection , the service is excellent , the decor cool and understated .####Everything=O is=O always=O cooked=O to=O perfection=O ,=O the=O service=T-POS is=O excellent=O ,=O the=O decor=TT-POS cool=O and=O understated=O .=O####Everything=O is=O always=O cooked=O to=O perfection=O ,=O the=O service=O is=O excellent=S ,=O the=O decor=O cool=SS and=O understated=SS .=O
The Thai food is good .####The=O Thai=T-POS food=T-POS is=O good=O .=O####The=O Thai=O food=O is=O good=S .=O
Great selection of wine , and seafood .####Great=O selection=T-POS of=T-POS wine=T-POS ,=O and=O seafood=TT-POS .=O####Great=S selection=O of=O wine=O ,=O and=O seafood=O .=O
Acceptable prices .####Acceptable=O prices=T-POS .=O####Acceptable=S prices=O .=O
Definitely not worth the price !####Definitely=O not=O worth=O the=O price=T-NEG !=O####Definitely=O not=S worth=S the=O price=O !=O
Orsay , is a very pleasant throw back to traditional French food , and French service as well .####Orsay=O ,=O is=O a=O very=O pleasant=O throw=O back=O to=O traditional=O French=T-POS food=T-POS ,=O and=O French=O service=TT-POS as=O well=O .=O####Orsay=O ,=O is=O a=O very=O pleasant=S throw=O back=O to=O traditional=S French=O food=O ,=O and=O French=O service=O as=O well=O .=O
It 's easy to get a table for a large group and you do n't get hustled out .####It=O 's=O easy=O to=O get=O a=O table=T-POS for=O a=O large=O group=O and=O you=O do=O n't=O get=O hustled=O out=O .=O####It=O 's=O easy=S to=O get=O a=O table=O for=O a=O large=O group=O and=O you=O do=O n't=O get=O hustled=O out=O .=O
Great food at reasonable prices .####Great=O food=T-POS at=O reasonable=O prices=TT-POS .=O####Great=S food=O at=O reasonable=SS prices=O .=O
Salads are a delicious way to begin the meal .####Salads=T-POS are=O a=O delicious=O way=O to=O begin=O the=O meal=O .=O####Salads=O are=O a=O delicious=S way=O to=O begin=O the=O meal=O .=O
I ordered tamarind duck and my wife ordered noodles with ground beef , and we were both delighted by the way the dishes evoked Thai flavors in unexpected ways .####I=O ordered=O tamarind=T-POS duck=T-POS and=O my=O wife=O ordered=O noodles=TT-POS with=TT-POS ground=TT-POS beef=TT-POS ,=O and=O we=O were=O both=O delighted=O by=O the=O way=O the=O dishes=TTT-POS evoked=O Thai=TTTT-POS flavors=TTTT-POS in=O unexpected=O ways=O .=O####I=O ordered=O tamarind=O duck=O and=O my=O wife=O ordered=O noodles=O with=O ground=O beef=O ,=O and=O we=O were=O both=O delighted=S by=O the=O way=O the=O dishes=O evoked=O Thai=O flavors=O in=O unexpected=O ways=O .=O
If you 've ever been along the river in Weehawken you have an idea of the top of view the chart house has to offer .####If=O you=O 've=O ever=O been=O along=O the=O river=O in=O Weehawken=O you=O have=O an=O idea=O of=O the=O top=O of=O view=T-POS the=O chart=O house=O has=O to=O offer=O .=O####If=O you=O 've=O ever=O been=O along=O the=O river=O in=O Weehawken=O you=O have=O an=O idea=O of=O the=O top=S of=O view=O the=O chart=O house=O has=O to=O offer=O .=O
The prices are about $ 9 for an entree for dinner and even less for lunch .####The=O prices=T-POS are=O about=O $=O 9=O for=O an=O entree=TT-POS for=O dinner=TTT-NEU and=O even=O less=O for=O lunch=TTTT-POS .=O####The=O prices=O are=O about=O $=O 9=O for=O an=O entree=O for=O dinner=O and=O even=O less=S for=O lunch=O .=O
Should you happen to be impressed by the cuisine definitely try it .####Should=O you=O happen=O to=O be=O impressed=O by=O the=O cuisine=T-POS definitely=O try=O it=O .=O####Should=O you=O happen=O to=O be=O impressed=S by=O the=O cuisine=O definitely=O try=S it=O .=O
I had the black cod with yuzu sauce , which was wonderful .####I=O had=O the=O black=T-POS cod=T-POS with=T-POS yuzu=T-POS sauce=T-POS ,=O which=O was=O wonderful=O .=O####I=O had=O the=O black=O cod=O with=O yuzu=O sauce=O ,=O which=O was=O wonderful=S .=O
Prices too high for this cramped and unappealing resturant .####Prices=T-NEG too=O high=O for=O this=O cramped=O and=O unappealing=O resturant=O .=O####Prices=O too=O high=S for=O this=O cramped=O and=O unappealing=O resturant=O .=O
Downstairs lounge is always a good attraction####Downstairs=T-POS lounge=T-POS is=O always=O a=O good=O attraction=O####Downstairs=O lounge=O is=O always=O a=O good=S attraction=S
The menu prices are a bit expensive for what you get in quality and portion size .####The=O menu=T-NEG prices=T-NEG are=O a=O bit=O expensive=O for=O what=O you=O get=O in=O quality=O and=O portion=O size=O .=O####The=O menu=O prices=O are=O a=O bit=O expensive=S for=O what=O you=O get=O in=O quality=O and=O portion=O size=O .=O
The food was amazing , and the service was prompt and helpful , but not over-bearing or rushed .####The=O food=T-POS was=O amazing=O ,=O and=O the=O service=TT-POS was=O prompt=O and=O helpful=O ,=O but=O not=O over-bearing=O or=O rushed=O .=O####The=O food=O was=O amazing=S ,=O and=O the=O service=O was=O prompt=SS and=O helpful=SS ,=O but=O not=SS over-bearing=SS or=SS rushed=SS .=O
( food was delivered by a busboy , not waiter ) We got no cheese offered for the pasta , our water and wine glasses remained EMPTY our entire meal , when we would have easily spent another $ 20 on wine .####(=O food=O was=O delivered=O by=O a=O busboy=O ,=O not=O waiter=O )=O We=O got=O no=O cheese=O offered=O for=O the=O pasta=O ,=O our=O water=T-NEG and=T-NEG wine=T-NEG glasses=T-NEG remained=O EMPTY=O our=O entire=O meal=O ,=O when=O we=O would=O have=O easily=O spent=O another=O $=O 20=O on=O wine=O .=O####(=O food=O was=O delivered=O by=O a=O busboy=O ,=O not=O waiter=O )=O We=O got=O no=O cheese=O offered=O for=O the=O pasta=O ,=O our=O water=O and=O wine=O glasses=O remained=O EMPTY=S our=O entire=O meal=O ,=O when=O we=O would=O have=O easily=O spent=O another=O $=O 20=O on=O wine=O .=O
The food was not fresh , the sauces were bland and very oily .####The=O food=T-NEG was=O not=O fresh=O ,=O the=O sauces=TT-NEG were=O bland=O and=O very=O oily=O .=O####The=O food=O was=O not=S fresh=S ,=O the=O sauces=O were=O bland=SS and=O very=O oily=SS .=O
This is definitely an excellent date spot because of the ambiance and on the weekends the night scene is more than alive .####This=O is=O definitely=O an=O excellent=O date=O spot=TT-POS because=O of=O the=O ambiance=O and=O on=O the=O weekends=O the=O night=T-POS scene=T-POS is=O more=O than=O alive=O .=O####This=O is=O definitely=O an=O excellent=SS date=O spot=O because=O of=O the=O ambiance=O and=O on=O the=O weekends=O the=O night=O scene=O is=O more=O than=O alive=S .=O
One of us actually liked the expresso - that 's it .####One=O of=O us=O actually=O liked=O the=O expresso=T-POS -=O that=O 's=O it=O .=O####One=O of=O us=O actually=O liked=S the=O expresso=O -=O that=O 's=O it=O .=O
Again , the waitress was awesome .####Again=O ,=O the=O waitress=T-POS was=O awesome=O .=O####Again=O ,=O the=O waitress=O was=O awesome=S .=O
I loved everythig about it-especially the shows and actors .####I=O loved=O everythig=O about=O it-especially=O the=O shows=T-POS and=O actors=TT-POS .=O####I=O loved=S everythig=O about=O it-especially=O the=O shows=O and=O actors=O .=O
The food was just OK , I would never go back .####The=O food=T-NEU was=O just=O OK=O ,=O I=O would=O never=O go=O back=O .=O####The=O food=O was=O just=O OK=S ,=O I=O would=O never=O go=O back=O .=O
Scalina Fedeli reminded me why service is so integral to fine dining .####Scalina=O Fedeli=O reminded=O me=O why=O service=T-POS is=O so=O integral=O to=O fine=O dining=TT-POS .=O####Scalina=O Fedeli=O reminded=O me=O why=O service=O is=O so=O integral=S to=O fine=SS dining=O .=O
i recommend the thai popcorn : )####i=O recommend=O the=O thai=T-POS popcorn=T-POS :=O )=O####i=O recommend=S the=O thai=O popcorn=O :=O )=O
The tuna and wasabe potatoes are excellent .####The=O tuna=T-POS and=O wasabe=TT-POS potatoes=TT-POS are=O excellent=O .=O####The=O tuna=O and=O wasabe=O potatoes=O are=O excellent=S .=O
The only disappointment was the coat check girls who did n't seem to know what a customer is on a realtively non-busy night ( for the coat check girls ) .####The=O only=O disappointment=O was=O the=O coat=T-NEG check=T-NEG girls=T-NEG who=O did=O n't=O seem=O to=O know=O what=O a=O customer=O is=O on=O a=O realtively=O non-busy=O night=O (=O for=O the=O coat=O check=O girls=O )=O .=O####The=O only=O disappointment=S was=O the=O coat=O check=O girls=O who=O did=O n't=O seem=O to=O know=O what=O a=O customer=O is=O on=O a=O realtively=O non-busy=O night=O (=O for=O the=O coat=O check=O girls=O )=O .=O
Ummm ... the beer was cold .####Ummm=O ...=O the=O beer=T-POS was=O cold=O .=O####Ummm=O ...=O the=O beer=O was=O cold=S .=O
We had great desserts ( including the best cannoli I 've ever had ) and then they offered an after dinner drink , on the house .####We=O had=O great=O desserts=T-POS (=O including=O the=O best=O cannoli=TT-POS I=O 've=O ever=O had=O )=O and=O then=O they=O offered=O an=O after=O dinner=O drink=O ,=O on=O the=O house=O .=O####We=O had=O great=S desserts=O (=O including=O the=O best=SS cannoli=O I=O 've=O ever=O had=O )=O and=O then=O they=O offered=O an=O after=O dinner=O drink=O ,=O on=O the=O house=O .=O
Even with the prix fixe pricing , this restaurant is not worth it .####Even=O with=O the=O prix=T-POS fixe=T-POS pricing=T-POS ,=O this=O restaurant=O is=O not=O worth=O it=O .=O####Even=O with=O the=O prix=O fixe=O pricing=O ,=O this=O restaurant=O is=O not=S worth=S it=O .=O
We asked to be moved ( which took half an hour ) , and then were seated in a high traffic area in the back , even though the rest of the room was practically empty .####We=O asked=O to=O be=O moved=O (=O which=O took=O half=O an=O hour=O )=O ,=O and=O then=O were=O seated=O in=O a=O high=O traffic=O area=O in=O the=O back=O ,=O even=O though=O the=O rest=O of=O the=O room=T-NEU was=O practically=O empty=O .=O####We=O asked=O to=O be=O moved=O (=O which=O took=O half=O an=O hour=O )=O ,=O and=O then=O were=O seated=O in=O a=O high=O traffic=O area=O in=O the=O back=O ,=O even=O though=O the=O rest=O of=O the=O room=O was=O practically=O empty=S .=O
Where tanks in other Chinatown restaurants display a lurking myriad of sad-looking marine life in their murky waters , the tanks at Ping 's are clear as glass with healthy-looking creatures who do not yet know that they will be part of some dim sum lover 's brunch .####Where=O tanks=T-POS in=O other=O Chinatown=O restaurants=O display=O a=O lurking=O myriad=O of=O sad-looking=O marine=O life=O in=O their=O murky=O waters=O ,=O the=O tanks=TT-POS at=O Ping=O 's=O are=O clear=O as=O glass=O with=O healthy-looking=O creatures=O who=O do=O not=O yet=O know=O that=O they=O will=O be=O part=O of=O some=O dim=TTT-NEU sum=TTT-NEU lover=O 's=O brunch=O .=O####Where=O tanks=O in=O other=O Chinatown=O restaurants=O display=O a=O lurking=O myriad=O of=O sad-looking=S marine=O life=O in=O their=O murky=O waters=O ,=O the=O tanks=O at=O Ping=O 's=O are=O clear=SS as=O glass=O with=O healthy-looking=SSS creatures=O who=O do=O not=O yet=O know=O that=O they=O will=O be=O part=O of=O some=O dim=O sum=O lover=O 's=O brunch=O .=O
The Halibut was too salty , dessert was so so ( do n't waste any of your calories ) and service was poor .####The=O Halibut=T-NEG was=O too=O salty=O ,=O dessert=TT-NEU was=O so=O so=O (=O do=O n't=O waste=O any=O of=O your=O calories=O )=O and=O service=TTT-NEG was=O poor=O .=O####The=O Halibut=O was=O too=O salty=S ,=O dessert=O was=O so=SS so=SS (=O do=O n't=O waste=O any=O of=O your=O calories=O )=O and=O service=O was=O poor=SSS .=O
The view is spectacular , and the food is great .####The=O view=T-POS is=O spectacular=O ,=O and=O the=O food=TT-POS is=O great=O .=O####The=O view=O is=O spectacular=S ,=O and=O the=O food=O is=O great=SS .=O
The place was n't too hard to find , but it was kind of packed , as soon as my boyfriend and I got our food , the line reached the door .####The=O place=T-POS was=O n't=O too=O hard=O to=O find=O ,=O but=O it=O was=O kind=O of=O packed=O ,=O as=O soon=O as=O my=O boyfriend=O and=O I=O got=O our=O food=O ,=O the=O line=O reached=O the=O door=O .=O####The=O place=O was=O n't=O too=O hard=S to=O find=O ,=O but=O it=O was=O kind=O of=O packed=S ,=O as=O soon=O as=O my=O boyfriend=O and=O I=O got=O our=O food=O ,=O the=O line=O reached=O the=O door=O .=O
Good bagels and good cream cheese .####Good=O bagels=T-POS and=O good=O cream=TT-POS cheese=TT-POS .=O####Good=O bagels=O and=O good=S cream=O cheese=O .=O
The food is wonderful , tasty and filling , and the service is professional and friendly .####The=O food=T-POS is=O wonderful=O ,=O tasty=O and=O filling=O ,=O and=O the=O service=TT-POS is=O professional=O and=O friendly=O .=O####The=O food=O is=O wonderful=S ,=O tasty=S and=O filling=S ,=O and=O the=O service=O is=O professional=SS and=O friendly=SS .=O
It is also extremely well priced .####It=O is=O also=O extremely=O well=O priced=T-POS .=O####It=O is=O also=O extremely=O well=S priced=O .=O
Always great service !####Always=O great=O service=T-POS !=O####Always=O great=S service=O !=O
I am happy i did the food was awesome .####I=O am=O happy=O i=O did=O the=O food=T-POS was=O awesome=O .=O####I=O am=O happy=O i=O did=O the=O food=O was=O awesome=S .=O
We ordered the chicken casserole , but what we got were a few small pieces of chicken , all dark meat and on the bone .####We=O ordered=O the=O chicken=O casserole=O ,=O but=O what=O we=O got=O were=O a=O few=O small=O pieces=O of=O chicken=T-NEG ,=O all=O dark=O meat=TT-NEG and=O on=O the=O bone=O .=O####We=O ordered=O the=O chicken=O casserole=O ,=O but=O what=O we=O got=O were=O a=O few=S small=O pieces=O of=O chicken=O ,=O all=O dark=SS meat=O and=O on=O the=O bone=O .=O
I recommend the jelly fish , drunken chicken and the soupy dumplings , certainly the stir fry blue crab .####I=O recommend=O the=O jelly=T-POS fish=T-POS ,=O drunken=TT-POS chicken=TT-POS and=O the=O soupy=TTT-POS dumplings=TTT-POS ,=O certainly=O the=O stir=TTTT-POS fry=TTTT-POS blue=TTTT-POS crab=TTTT-POS .=O####I=O recommend=S the=O jelly=O fish=O ,=O drunken=O chicken=O and=O the=O soupy=O dumplings=O ,=O certainly=O the=O stir=O fry=O blue=O crab=O .=O
I LOVED THE SHOWS .####I=O LOVED=O THE=O SHOWS=T-POS .=O####I=O LOVED=S THE=O SHOWS=O .=O
We could have made a meal of the yummy dumplings from the dumpling menu .####We=O could=O have=O made=O a=O meal=O of=O the=O yummy=O dumplings=T-POS from=O the=O dumpling=O menu=O .=O####We=O could=O have=O made=O a=O meal=O of=O the=O yummy=S dumplings=O from=O the=O dumpling=O menu=O .=O
Then , get ripped on free box wine .####Then=O ,=O get=O ripped=O on=O free=O box=T-POS wine=T-POS .=O####Then=O ,=O get=O ripped=O on=O free=S box=O wine=O .=O
My wife and I ate here earlier this week and have not stopped ranting and raving about the food .####My=O wife=O and=O I=O ate=O here=O earlier=O this=O week=O and=O have=O not=O stopped=O ranting=O and=O raving=O about=O the=O food=T-POS .=O####My=O wife=O and=O I=O ate=O here=O earlier=O this=O week=O and=O have=O not=O stopped=O ranting=S and=O raving=S about=O the=O food=O .=O
If you do n't mind pre-sliced low quality fish , unfriendly staff and a sushi chef that looks like he is miserable then this is your place .####If=O you=O do=O n't=O mind=O pre-sliced=O low=O quality=O fish=T-NEG ,=O unfriendly=O staff=TT-NEG and=O a=O sushi=TTT-NEG chef=TTT-NEG that=O looks=O like=O he=O is=O miserable=O then=O this=O is=O your=O place=O .=O####If=O you=O do=O n't=O mind=O pre-sliced=O low=S quality=S fish=O ,=O unfriendly=SS staff=O and=O a=O sushi=O chef=O that=O looks=O like=O he=O is=O miserable=SSS then=O this=O is=O your=O place=O .=O
The food itself was just ok - nothing spectacular - but the service was awful .####The=O food=T-NEU itself=O was=O just=O ok=O -=O nothing=O spectacular=O -=O but=O the=O service=TT-NEG was=O awful=O .=O####The=O food=O itself=O was=O just=O ok=S -=O nothing=O spectacular=O -=O but=O the=O service=O was=O awful=SS .=O
The pizza is yummy and I like the atmoshpere .####The=O pizza=T-POS is=O yummy=O and=O I=O like=O the=O atmoshpere=TT-POS .=O####The=O pizza=O is=O yummy=S and=O I=O like=SS the=O atmoshpere=O .=O
Good food .####Good=O food=T-POS .=O####Good=S food=O .=O
those rolls were big , but not good and sashimi was n't fresh .####those=O rolls=T-POS were=O big=O ,=O but=O not=O good=O and=O sashimi=TT-NEG was=O n't=O fresh=O .=O####those=O rolls=O were=O big=S ,=O but=O not=S good=S and=O sashimi=O was=SS n't=SS fresh=SS .=O
The pesto pizza was excellent , thin-crust pizza with a nice amount of spicy Italian cheese that I 'd never heard of before .####The=O pesto=T-POS pizza=T-POS was=O excellent=O ,=O thin-crust=O pizza=O with=O a=O nice=O amount=O of=O spicy=O Italian=TT-POS cheese=TT-POS that=O I=O 'd=O never=O heard=O of=O before=O .=O####The=O pesto=O pizza=O was=O excellent=S ,=O thin-crust=O pizza=O with=O a=O nice=SS amount=O of=O spicy=SS Italian=O cheese=O that=O I=O 'd=O never=O heard=O of=O before=O .=O
try the spicy shrimp appetizer ( again , not the greatest value in the world but worth the price ) and the lamb vindaloo is great .####try=O the=O spicy=O shrimp=T-POS appetizer=T-POS (=O again=O ,=O not=O the=O greatest=O value=O in=O the=O world=O but=O worth=O the=O price=O )=O and=O the=O lamb=TT-POS vindaloo=TT-POS is=O great=O .=O####try=O the=O spicy=O shrimp=O appetizer=O (=O again=O ,=O not=O the=O greatest=O value=O in=O the=O world=O but=O worth=S the=S price=S )=O and=O the=O lamb=O vindaloo=O is=O great=SS .=O
I have had so many dinners here and it 's always been perfect - on a date with my husband , with my mom , with girlfriends and larger groups .####I=O have=O had=O so=O many=O dinners=T-POS here=O and=O it=O 's=O always=O been=O perfect=O -=O on=O a=O date=O with=O my=O husband=O ,=O with=O my=O mom=O ,=O with=O girlfriends=O and=O larger=O groups=O .=O####I=O have=O had=O so=O many=O dinners=O here=O and=O it=O 's=O always=O been=O perfect=S -=O on=O a=O date=O with=O my=O husband=O ,=O with=O my=O mom=O ,=O with=O girlfriends=O and=O larger=O groups=O .=O
Delicate spices , onions , eggs and a kick-ass roti .####Delicate=O spices=T-POS ,=O onions=TT-POS ,=O eggs=TTT-POS and=O a=O kick-ass=O roti=TTTT-POS .=O####Delicate=S spices=O ,=O onions=O ,=O eggs=O and=O a=O kick-ass=SSSS roti=O .=O
Incredible food at a very agreeable price brings me back just about every other day to this authentic Thai restaurant .####Incredible=O food=T-POS at=O a=O very=O agreeable=O price=TT-POS brings=O me=O back=O just=O about=O every=O other=O day=O to=O this=O authentic=O Thai=O restaurant=O .=O####Incredible=S food=O at=O a=O very=O agreeable=SS price=O brings=O me=O back=O just=O about=O every=O other=O day=O to=O this=O authentic=O Thai=O restaurant=O .=O
Delicious crab cakes too .####Delicious=O crab=T-POS cakes=T-POS too=O .=O####Delicious=S crab=O cakes=O too=O .=O
This was the worst dining experience I 've ever had .####This=O was=O the=O worst=O dining=T-NEG experience=T-NEG I=O 've=O ever=O had=O .=O####This=O was=O the=O worst=S dining=O experience=O I=O 've=O ever=O had=O .=O
I have been coming here for years and have nothing but good things to say about the service and the great staff at La Lanterna .####I=O have=O been=O coming=O here=O for=O years=O and=O have=O nothing=O but=O good=O things=O to=O say=O about=O the=O service=T-POS and=O the=O great=O staff=TT-POS at=O La=O Lanterna=O .=O####I=O have=O been=O coming=O here=O for=O years=O and=O have=O nothing=O but=O good=S things=O to=O say=O about=O the=O service=O and=O the=O great=SS staff=O at=O La=O Lanterna=O .=O
Food was okay , nothing great .####Food=T-NEU was=O okay=O ,=O nothing=O great=O .=O####Food=O was=O okay=S ,=O nothing=S great=S .=O
Always popular , always full , always a wait .####Always=O popular=O ,=O always=O full=O ,=O always=O a=O wait=T-NEG .=O####Always=O popular=O ,=O always=O full=O ,=O always=S a=O wait=O .=O
If the omakase is to showcase technique and variety , serving almost 40 % of items BBQ-ed and a spicy tuna roll wrapped with not-so-fresh nori seems to be a rather limp performance .####If=O the=O omakase=O is=O to=O showcase=O technique=O and=O variety=O ,=O serving=O almost=O 40=O %=O of=O items=O BBQ-ed=O and=O a=O spicy=O tuna=O roll=O wrapped=O with=O not-so-fresh=O nori=T-NEG seems=O to=O be=O a=O rather=O limp=O performance=O .=O####If=O the=O omakase=O is=O to=O showcase=O technique=O and=O variety=O ,=O serving=O almost=O 40=O %=O of=O items=O BBQ-ed=O and=O a=O spicy=O tuna=O roll=O wrapped=O with=O not-so-fresh=S nori=O seems=O to=O be=O a=O rather=O limp=O performance=O .=O
I ca n't wait for summer , when they serve outside on their gigantic patio .####I=O ca=O n't=O wait=O for=O summer=O ,=O when=O they=O serve=O outside=O on=O their=O gigantic=O patio=T-POS .=O####I=O ca=O n't=O wait=O for=O summer=O ,=O when=O they=O serve=O outside=O on=O their=O gigantic=S patio=O .=O
Best Pastrami I ever had and great portion without being ridiculous .####Best=O Pastrami=T-POS I=O ever=O had=O and=O great=O portion=TT-POS without=O being=O ridiculous=O .=O####Best=S Pastrami=O I=O ever=O had=O and=O great=SS portion=O without=O being=O ridiculous=O .=O
It can not be the ambience , because the place is very cramped and some guests have to sit in an aisle .####It=O can=O not=O be=O the=O ambience=O ,=O because=O the=O place=T-NEG is=O very=O cramped=O and=O some=O guests=O have=O to=O sit=O in=O an=O aisle=O .=O####It=O can=O not=O be=O the=O ambience=O ,=O because=O the=O place=O is=O very=O cramped=S and=O some=O guests=O have=O to=O sit=O in=O an=O aisle=O .=O
Authentic Pakistani food .####Authentic=O Pakistani=T-POS food=T-POS .=O####Authentic=S Pakistani=O food=O .=O
The staff has always been friendly without seeming grating , and the chef has greeted us on a couple of occasions .####The=O staff=T-POS has=O always=O been=O friendly=O without=O seeming=O grating=O ,=O and=O the=O chef=O has=O greeted=O us=O on=O a=O couple=O of=O occasions=O .=O####The=O staff=O has=O always=O been=O friendly=S without=O seeming=O grating=O ,=O and=O the=O chef=O has=O greeted=O us=O on=O a=O couple=O of=O occasions=O .=O
The eggplant parmesan is also great , and my friend who grew up in Manhattan claims that no one serves a better baked ziti with meatsauce .####The=O eggplant=T-POS parmesan=T-POS is=O also=O great=O ,=O and=O my=O friend=O who=O grew=O up=O in=O Manhattan=O claims=O that=O no=O one=O serves=O a=O better=O baked=TT-POS ziti=TT-POS with=TT-POS meatsauce=TT-POS .=O####The=O eggplant=O parmesan=O is=O also=O great=S ,=O and=O my=O friend=O who=O grew=O up=O in=O Manhattan=O claims=O that=O no=O one=O serves=O a=O better=SS baked=O ziti=O with=O meatsauce=O .=O
Quality ingredients preparation all around , and a very fair price for NYC .####Quality=O ingredients=T-POS preparation=O all=O around=O ,=O and=O a=O very=O fair=O price=TT-POS for=O NYC=O .=O####Quality=S ingredients=O preparation=O all=O around=O ,=O and=O a=O very=O fair=SS price=O for=O NYC=O .=O
In such a crappy part of town to find a good value for lunch , this place is great .####In=O such=O a=O crappy=O part=O of=O town=O to=O find=O a=O good=O value=T-POS for=O lunch=O ,=O this=O place=O is=O great=O .=O####In=O such=O a=O crappy=O part=O of=O town=O to=O find=O a=O good=S value=O for=O lunch=O ,=O this=O place=O is=O great=O .=O
In fact , while leaving the place we saw two people looking at the menu , and I could n't help telling them that the food was horrible .####In=O fact=O ,=O while=O leaving=O the=O place=O we=O saw=O two=O people=O looking=O at=O the=O menu=O ,=O and=O I=O could=O n't=O help=O telling=O them=O that=O the=O food=T-NEG was=O horrible=O .=O####In=O fact=O ,=O while=O leaving=O the=O place=O we=O saw=O two=O people=O looking=O at=O the=O menu=O ,=O and=O I=O could=O n't=O help=O telling=O them=O that=O the=O food=O was=O horrible=S .=O
Even though the restaurant was packed , we were seated promptly and even asked for a table upstairs with no problems .####Even=O though=O the=O restaurant=O was=O packed=O ,=O we=O were=O seated=T-POS promptly=O and=O even=O asked=O for=O a=O table=O upstairs=O with=O no=O problems=O .=O####Even=O though=O the=O restaurant=O was=O packed=O ,=O we=O were=O seated=O promptly=S and=O even=O asked=O for=O a=O table=O upstairs=O with=O no=O problems=O .=O
The bread is the soft paratha bread ( unlike the plain bread they use in Calcutta ) , and the stuffing is tandoori styled and very flavorful .####The=O bread=O is=O the=O soft=O paratha=T-POS bread=T-POS (=O unlike=O the=O plain=O bread=TT-NEG they=O use=O in=O Calcutta=O )=O ,=O and=O the=O stuffing=TTT-POS is=O tandoori=TTTT-POS styled=O and=O very=O flavorful=O .=O####The=O bread=O is=O the=O soft=S paratha=O bread=O (=O unlike=O the=O plain=SS bread=O they=O use=O in=O Calcutta=O )=O ,=O and=O the=O stuffing=O is=O tandoori=O styled=SSS and=O very=O flavorful=SSS .=O
Service is friendly , prices are good - delivery time was a little slow , but for the way this pizza tastes , I 'm willing to overlook it .####Service=T-POS is=O friendly=O ,=O prices=TT-POS are=O good=O -=O delivery=TTT-NEG time=TTT-NEG was=O a=O little=O slow=O ,=O but=O for=O the=O way=O this=O pizza=O tastes=O ,=O I=O 'm=O willing=O to=O overlook=O it=O .=O####Service=O is=O friendly=S ,=O prices=O are=O good=SS -=O delivery=O time=O was=O a=O little=O slow=SSS ,=O but=O for=O the=O way=O this=O pizza=O tastes=O ,=O I=O 'm=O willing=O to=O overlook=O it=O .=O
The food can get pricey but the prixe fixe tasting menu is the greatest food for a good price and they cater the food to any food allergies or food you do n't like .####The=O food=T-NEG can=O get=O pricey=O but=O the=O prixe=O fixe=O tasting=O menu=O is=O the=O greatest=O food=O for=O a=O good=O price=TT-POS and=O they=O cater=O the=O food=O to=O any=O food=O allergies=O or=O food=O you=O do=O n't=O like=O .=O####The=O food=O can=O get=O pricey=S but=O the=O prixe=O fixe=O tasting=O menu=O is=O the=O greatest=O food=O for=O a=O good=SS price=O and=O they=O cater=O the=O food=O to=O any=O food=O allergies=O or=O food=O you=O do=O n't=O like=O .=O
The service is excellent , the decor is great , and the food is delicious and comes in large portions .####The=O service=T-POS is=O excellent=O ,=O the=O decor=TT-POS is=O great=O ,=O and=O the=O food=TTT-POS is=O delicious=O and=O comes=O in=O large=O portions=TTTT-POS .=O####The=O service=O is=O excellent=S ,=O the=O decor=O is=O great=SS ,=O and=O the=O food=O is=O delicious=SSS and=O comes=O in=O large=SSSS portions=O .=O
An excellent service####An=O excellent=O service=T-POS####An=O excellent=S service=O
I LOVE their Thai noodles with shrimp and chicken and coconut juice is the MUST !####I=O LOVE=O their=O Thai=T-POS noodles=T-POS with=T-POS shrimp=T-POS and=T-POS chicken=T-POS and=T-POS coconut=T-POS juice=T-POS is=O the=O MUST=O !=O####I=O LOVE=S their=O Thai=O noodles=O with=O shrimp=O and=O chicken=O and=O coconut=O juice=O is=O the=O MUST=S !=O
The pizza was really good .####The=O pizza=T-POS was=O really=O good=O .=O####The=O pizza=O was=O really=O good=S .=O
The only possible drawback to this last point is that as of the date of this posting , the additional menu items are only written in Chinese .####The=O only=O possible=O drawback=O to=O this=O last=O point=O is=O that=O as=O of=O the=O date=O of=O this=O posting=O ,=O the=O additional=O menu=T-NEG items=T-NEG are=O only=O written=O in=O Chinese=O .=O####The=O only=O possible=O drawback=S to=O this=O last=O point=O is=O that=O as=O of=O the=O date=O of=O this=O posting=O ,=O the=O additional=O menu=O items=O are=O only=O written=O in=O Chinese=O .=O
Food is average , and I would say even the chain restaurant Baluchi 's tastes better .####Food=T-NEU is=O average=O ,=O and=O I=O would=O say=O even=O the=O chain=O restaurant=O Baluchi=O 's=O tastes=O better=O .=O####Food=O is=O average=S ,=O and=O I=O would=O say=O even=O the=O chain=O restaurant=O Baluchi=O 's=O tastes=O better=O .=O
The place is small and cramped but the food is fantastic .####The=O place=T-NEG is=O small=O and=O cramped=O but=O the=O food=TT-POS is=O fantastic=O .=O####The=O place=O is=O small=S and=O cramped=S but=O the=O food=O is=O fantastic=SS .=O
The food is tasty and portion sizes are appropriate .####The=O food=T-POS is=O tasty=O and=O portion=TT-POS sizes=TT-POS are=O appropriate=O .=O####The=O food=O is=O tasty=S and=O portion=O sizes=O are=O appropriate=SS .=O
Kosher dills are the perfect compliment for your unforgetable sandwich and they give you plenty of them .####Kosher=T-POS dills=T-POS are=O the=O perfect=O compliment=O for=O your=O unforgetable=O sandwich=TT-POS and=O they=O give=O you=O plenty=O of=O them=O .=O####Kosher=O dills=O are=O the=O perfect=S compliment=O for=O your=O unforgetable=SS sandwich=O and=O they=O give=O you=O plenty=O of=O them=O .=O
The food is so cheap and the waiters are nice .####The=O food=T-POS is=O so=O cheap=O and=O the=O waiters=TT-POS are=O nice=O .=O####The=O food=O is=O so=O cheap=S and=O the=O waiters=O are=O nice=SS .=O
The bartender on my most recent visit was so incredibly rude that I will never go back .####The=O bartender=T-NEG on=O my=O most=O recent=O visit=O was=O so=O incredibly=O rude=O that=O I=O will=O never=O go=O back=O .=O####The=O bartender=O on=O my=O most=O recent=O visit=O was=O so=O incredibly=O rude=S that=O I=O will=O never=O go=O back=O .=O
Their sushi , Kamikaze and other Rolls are fresh and well presented .####Their=O sushi=T-POS ,=O Kamikaze=TT-POS and=O other=O Rolls=TTT-POS are=O fresh=O and=O well=O presented=O .=O####Their=O sushi=O ,=O Kamikaze=O and=O other=O Rolls=O are=O fresh=S and=O well=S presented=S .=O
For authentic Thai food , look no further than Toons .####For=O authentic=O Thai=T-POS food=T-POS ,=O look=O no=O further=O than=O Toons=O .=O####For=O authentic=S Thai=O food=O ,=O look=O no=O further=O than=O Toons=O .=O
I choose to go with one of the special , the braised lamb shank in red wine , which was excellent .####I=O choose=O to=O go=O with=O one=O of=O the=O special=TT-POS ,=O the=O braised=T-POS lamb=T-POS shank=T-POS in=T-POS red=T-POS wine=T-POS ,=O which=O was=O excellent=O .=O####I=O choose=O to=O go=O with=O one=O of=O the=O special=O ,=O the=O braised=O lamb=O shank=O in=O red=O wine=O ,=O which=O was=O excellent=S .=O
Small servings for main entree , i had salmon ( wasnt impressed ) girlfriend had chicken , it was good .####Small=O servings=TTT-NEG for=O main=O entree=O ,=O i=O had=O salmon=T-NEG (=O wasnt=O impressed=O )=O girlfriend=O had=O chicken=TT-POS ,=O it=O was=O good=O .=O####Small=SSS servings=O for=O main=O entree=O ,=O i=O had=O salmon=O (=O wasnt=S impressed=S )=O girlfriend=O had=O chicken=O ,=O it=O was=O good=SS .=O
The ambience is very romantic and definitely a good place to bring a date .####The=O ambience=T-POS is=O very=O romantic=O and=O definitely=O a=O good=O place=TT-POS to=O bring=O a=O date=O .=O####The=O ambience=O is=O very=O romantic=S and=O definitely=O a=O good=SS place=O to=O bring=O a=O date=O .=O
It is far more popular as a bar than as a restaurant , with only a few tables and the waiter being the bartender , but we greatly enjoyed the unobtrusive atmosphere .####It=O is=O far=O more=O popular=O as=O a=O bar=T-POS than=O as=O a=O restaurant=O ,=O with=O only=O a=O few=O tables=TT-NEG and=O the=O waiter=O being=O the=O bartender=O ,=O but=O we=O greatly=O enjoyed=O the=O unobtrusive=O atmosphere=TTT-POS .=O####It=O is=O far=O more=O popular=S as=O a=O bar=O than=O as=O a=O restaurant=O ,=O with=O only=O a=O few=SS tables=O and=O the=O waiter=O being=O the=O bartender=O ,=O but=O we=O greatly=O enjoyed=SSS the=O unobtrusive=SSS atmosphere=O .=O
The food is very good for it 's price , better than most fried dumplings I 've had .####The=O food=T-POS is=O very=O good=O for=O it=O 's=O price=O ,=O better=O than=O most=O fried=TT-NEG dumplings=TT-NEG I=O 've=O had=O .=O####The=O food=O is=O very=O good=S for=O it=O 's=O price=O ,=O better=S than=O most=O fried=O dumplings=O I=O 've=O had=O .=O
There are much better places in NY with better prices .####There=O are=O much=O better=O places=O in=O NY=O with=O better=O prices=T-NEG .=O####There=O are=O much=O better=O places=O in=O NY=O with=O better=S prices=O .=O
Obv caviar is top of the line but the rest of the menu is so diverse it gives you a chance to taste so manydifferent varietys .####Obv=T-POS caviar=T-POS is=O top=O of=O the=O line=O but=O the=O rest=O of=O the=O menu=TT-POS is=O so=O diverse=O it=O gives=O you=O a=O chance=O to=O taste=O so=O manydifferent=O varietys=O .=O####Obv=O caviar=O is=O top=S of=S the=S line=S but=O the=O rest=O of=O the=O menu=O is=O so=O diverse=SS it=O gives=O you=O a=O chance=O to=O taste=O so=O manydifferent=O varietys=O .=O
I ate here a week ago and found most dishes average at best and too expensive .####I=O ate=O here=O a=O week=O ago=O and=O found=O most=O dishes=T-NEG average=O at=O best=O and=O too=O expensive=O .=O####I=O ate=O here=O a=O week=O ago=O and=O found=O most=O dishes=O average=S at=O best=O and=O too=S expensive=S .=O
Still , try it once , since if you end up loving the food , it could be one of your best dining experiences .####Still=O ,=O try=O it=O once=O ,=O since=O if=O you=O end=O up=O loving=O the=O food=T-NEU ,=O it=O could=O be=O one=O of=O your=O best=O dining=TT-POS experiences=TT-POS .=O####Still=O ,=O try=O it=O once=O ,=O since=O if=O you=O end=O up=O loving=S the=O food=O ,=O it=O could=O be=O one=O of=O your=O best=SS dining=O experiences=O .=O
Other guests enjoyed pizza , santa fe chopped salad and fish and chips .####Other=O guests=O enjoyed=O pizza=T-POS ,=O santa=TT-POS fe=TT-POS chopped=TT-POS salad=TT-POS and=O fish=TTT-POS and=TTT-POS chips=TTT-POS .=O####Other=O guests=O enjoyed=S pizza=O ,=O santa=O fe=O chopped=O salad=O and=O fish=O and=O chips=O .=O
not only does make the best pizza in NY , maybe anywhere .####not=O only=O does=O make=O the=O best=O pizza=T-POS in=O NY=O ,=O maybe=O anywhere=O .=O####not=O only=O does=O make=O the=O best=S pizza=O in=O NY=O ,=O maybe=O anywhere=O .=O
The spicy Tuna roll is huge and probably the best that I 've had at this price range .####The=O spicy=O Tuna=T-POS roll=T-POS is=O huge=O and=O probably=O the=O best=O that=O I=O 've=O had=O at=O this=O price=TT-POS range=TT-POS .=O####The=O spicy=O Tuna=O roll=O is=O huge=S and=O probably=O the=O best=SS that=O I=O 've=O had=O at=O this=O price=O range=O .=O
Our waiter and all of the people helping him were attentive and genuine .####Our=O waiter=T-POS and=O all=O of=O the=O people=O helping=O him=O were=O attentive=O and=O genuine=O .=O####Our=O waiter=O and=O all=O of=O the=O people=O helping=O him=O were=O attentive=S and=O genuine=S .=O
The place is a BISTRO which means : simple dishes and wine served efficiently in a bustling atmosphere .####The=O place=T-POS is=O a=O BISTRO=O which=O means=O :=O simple=O dishes=TT-POS and=TT-POS wine=TT-POS served=TTT-POS efficiently=O in=O a=O bustling=O atmosphere=TTTT-POS .=O####The=O place=O is=O a=O BISTRO=S which=O means=O :=O simple=SS dishes=O and=O wine=O served=O efficiently=SSS in=O a=O bustling=SSSS atmosphere=O .=O
This is one of the best comfort food places in the city .####This=O is=O one=O of=O the=O best=O comfort=T-POS food=T-POS places=O in=O the=O city=O .=O####This=O is=O one=O of=O the=O best=S comfort=O food=O places=O in=O the=O city=O .=O
I had a huge pastrami sandwich on a roll .####I=O had=O a=O huge=O pastrami=T-POS sandwich=T-POS on=O a=O roll=O .=O####I=O had=O a=O huge=S pastrami=O sandwich=O on=O a=O roll=O .=O
Though you will undoubtedly be seated at a table with what seems like barely enough room ( no matter what the size of your party ) , the warm atomosphere is worth the cramped quarters- you 'll have fun and forgot about the tight spot you 're in .####Though=O you=O will=O undoubtedly=O be=O seated=O at=O a=O table=T-NEG with=O what=O seems=O like=O barely=O enough=O room=TTT-NEG (=O no=O matter=O what=O the=O size=O of=O your=O party=O )=O ,=O the=O warm=O atomosphere=TT-POS is=O worth=O the=O cramped=O quarters-=O you=O 'll=O have=O fun=O and=O forgot=O about=O the=O tight=O spot=TTTT-NEG you=O 're=O in=O .=O####Though=O you=O will=O undoubtedly=O be=O seated=O at=O a=O table=O with=O what=O seems=O like=O barely=O enough=S room=O (=O no=O matter=O what=O the=O size=O of=O your=O party=O )=O ,=O the=O warm=SS atomosphere=O is=O worth=O the=O cramped=O quarters-=O you=O 'll=O have=O fun=O and=O forgot=O about=O the=O tight=SSSS spot=O you=O 're=O in=O .=O
The fish was not fresh and the rice tasted old and stale .####The=O fish=T-NEG was=O not=O fresh=O and=O the=O rice=TT-NEG tasted=O old=O and=O stale=O .=O####The=O fish=O was=O not=S fresh=S and=O the=O rice=O tasted=O old=SS and=O stale=SS .=O
Considering their price of $ 6.25 for lunch special , the dish was ridiculously small .####Considering=O their=O price=O of=O $=O 6.25=O for=O lunch=O special=O ,=O the=O dish=T-NEG was=O ridiculously=O small=O .=O####Considering=O their=O price=O of=O $=O 6.25=O for=O lunch=O special=O ,=O the=O dish=O was=O ridiculously=S small=S .=O
Besides , when you have bad service , that 's less money you have to tip .####Besides=O ,=O when=O you=O have=O bad=O service=T-NEG ,=O that=O 's=O less=O money=TT-NEG you=O have=O to=O tip=TTT-NEG .=O####Besides=O ,=O when=O you=O have=O bad=S service=O ,=O that=O 's=O less=SS money=O you=O have=O to=O tip=O .=O
Compared to Ess-a , Tal offers a less doughy bagel !####Compared=O to=O Ess-a=O ,=O Tal=O offers=O a=O less=O doughy=O bagel=T-NEG !=O####Compared=O to=O Ess-a=O ,=O Tal=O offers=O a=O less=S doughy=S bagel=O !=O
Ballato 's is consistently delicious authentic italian food .####Ballato=O 's=O is=O consistently=O delicious=O authentic=O italian=T-POS food=T-POS .=O####Ballato=O 's=O is=O consistently=O delicious=S authentic=S italian=O food=O .=O
They offer the same menu but have creative drinks that are loaded with alcohol and cheeky names -- but they do cost you .####They=O offer=O the=O same=O menu=T-NEU but=O have=O creative=O drinks=TT-POS that=O are=O loaded=O with=O alcohol=O and=O cheeky=O names=O --=O but=O they=O do=O cost=O you=O .=O####They=O offer=O the=O same=S menu=O but=O have=O creative=SS drinks=O that=O are=O loaded=O with=O alcohol=O and=O cheeky=O names=O --=O but=O they=O do=O cost=O you=O .=O
We went to eat at the Jekyll and Hyde restaurant on Friday night and really enjoyed the fun atmosphere and good food .####We=O went=O to=O eat=O at=O the=O Jekyll=O and=O Hyde=O restaurant=O on=O Friday=O night=O and=O really=O enjoyed=O the=O fun=O atmosphere=T-POS and=O good=O food=TT-POS .=O####We=O went=O to=O eat=O at=O the=O Jekyll=O and=O Hyde=O restaurant=O on=O Friday=O night=O and=O really=O enjoyed=S the=O fun=S atmosphere=O and=O good=SS food=O .=O
The food was pretty traditional but it was hot and good with large portions .####The=O food=T-POS was=O pretty=O traditional=O but=O it=O was=O hot=O and=O good=O with=O large=O portions=TT-POS .=O####The=O food=O was=O pretty=O traditional=S but=O it=O was=O hot=S and=O good=S with=O large=SS portions=O .=O
Unless you are eating in the Pizzeria side of this place , and are not in a rush , this place is a bad idea .####Unless=O you=O are=O eating=O in=O the=O Pizzeria=O side=O of=O this=O place=O ,=O and=O are=O not=O in=O a=O rush=O ,=O this=O place=T-NEG is=O a=O bad=O idea=O .=O####Unless=O you=O are=O eating=O in=O the=O Pizzeria=O side=O of=O this=O place=O ,=O and=O are=O not=O in=O a=O rush=O ,=O this=O place=O is=O a=O bad=S idea=O .=O
Ambiance is barely romantic but management tries .####Ambiance=T-NEG is=O barely=O romantic=O but=O management=TT-POS tries=O .=O####Ambiance=O is=O barely=S romantic=S but=O management=O tries=SS .=O
I must warn the reader that the portions sizes are very small ( especially the appetizers ) , so if you plan to eat until you are full and do not intend to order the chef 's special tasting menu , prepare to order and pay for an appetizer ( 1 dish for each person because the portions are not for sharing ) , a main entree , and the cold udon at the end of the meal .####I=O must=O warn=O the=O reader=O that=O the=O portions=T-NEG sizes=O are=O very=O small=O (=O especially=O the=O appetizers=TT-NEG )=O ,=O so=O if=O you=O plan=O to=O eat=O until=O you=O are=O full=O and=O do=O not=O intend=O to=O order=O the=O chef=O 's=O special=O tasting=O menu=O ,=O prepare=O to=O order=O and=O pay=O for=O an=O appetizer=O (=O 1=O dish=O for=O each=O person=O because=O the=O portions=O are=O not=O for=O sharing=O )=O ,=O a=O main=O entree=O ,=O and=O the=O cold=O udon=O at=O the=O end=O of=O the=O meal=O .=O####I=O must=O warn=O the=O reader=O that=O the=O portions=O sizes=O are=O very=O small=S (=O especially=O the=O appetizers=O )=O ,=O so=O if=O you=O plan=O to=O eat=O until=O you=O are=O full=O and=O do=O not=O intend=O to=O order=O the=O chef=O 's=O special=O tasting=O menu=O ,=O prepare=O to=O order=O and=O pay=O for=O an=O appetizer=O (=O 1=O dish=O for=O each=O person=O because=O the=O portions=O are=O not=O for=O sharing=O )=O ,=O a=O main=O entree=O ,=O and=O the=O cold=O udon=O at=O the=O end=O of=O the=O meal=O .=O
They were very abrupt with me when I called and actually claimed the food was late because they were out of rice .####They=O were=O very=O abrupt=O with=O me=O when=O I=O called=O and=O actually=O claimed=O the=O food=T-NEG was=O late=O because=O they=O were=O out=O of=O rice=TT-NEU .=O####They=O were=O very=O abrupt=O with=O me=O when=O I=O called=O and=O actually=O claimed=O the=O food=O was=O late=S because=O they=O were=O out=SS of=SS rice=O .=O
After we got our sashimi order , I could not believe how small the portions were !####After=O we=O got=O our=O sashimi=T-NEU order=O ,=O I=O could=O not=O believe=O how=O small=O the=O portions=TT-NEG were=O !=O####After=O we=O got=O our=O sashimi=O order=O ,=O I=O could=O not=O believe=O how=O small=S the=O portions=O were=O !=O
Nothing better than buying a snapple for $ 3.25 too .####Nothing=O better=O than=O buying=O a=O snapple=T-POS for=O $=O 3.25=O too=O .=O####Nothing=O better=S than=O buying=O a=O snapple=O for=O $=O 3.25=O too=O .=O
Service is extraordinary , yet not overbearing , and the decor brings a taste of trendy SoHo into Queens .####Service=T-POS is=O extraordinary=O ,=O yet=O not=O overbearing=O ,=O and=O the=O decor=TT-POS brings=O a=O taste=O of=O trendy=O SoHo=O into=O Queens=O .=O####Service=O is=O extraordinary=S ,=O yet=O not=S overbearing=S ,=O and=O the=O decor=O brings=O a=O taste=O of=O trendy=SS SoHo=O into=O Queens=O .=O
The dosas are skimpy , unattractive and drip with grease , and personally I 'd drink popcorn topping before I 'd eat another one of these .####The=O dosas=T-NEG are=O skimpy=O ,=O unattractive=O and=O drip=O with=O grease=O ,=O and=O personally=O I=O 'd=O drink=O popcorn=O topping=O before=O I=O 'd=O eat=O another=O one=O of=O these=O .=O####The=O dosas=O are=O skimpy=S ,=O unattractive=S and=O drip=O with=O grease=O ,=O and=O personally=O I=O 'd=O drink=O popcorn=O topping=O before=O I=O 'd=O eat=O another=O one=O of=O these=O .=O
If I wanted to deal with a crappy scene and annoying customers I 'd go out in Manhattan .####If=O I=O wanted=O to=O deal=O with=O a=O crappy=O scene=T-NEG and=O annoying=O customers=TT-NEG I=O 'd=O go=O out=O in=O Manhattan=O .=O####If=O I=O wanted=O to=O deal=O with=O a=O crappy=S scene=O and=O annoying=SS customers=O I=O 'd=O go=O out=O in=O Manhattan=O .=O
Until you realize that their five minutes is meaningless and your wait may be anywhere from two to twenty minutes it may be frustrating .####Until=O you=O realize=O that=O their=O five=O minutes=O is=O meaningless=O and=O your=O wait=T-NEG may=O be=O anywhere=O from=O two=O to=O twenty=O minutes=O it=O may=O be=O frustrating=O .=O####Until=O you=O realize=O that=O their=O five=O minutes=O is=O meaningless=O and=O your=O wait=O may=O be=O anywhere=O from=O two=O to=O twenty=O minutes=O it=O may=O be=O frustrating=S .=O
The food was very good , but not very thai .####The=O food=T-POS was=O very=O good=O ,=O but=O not=O very=O thai=O .=O####The=O food=O was=O very=O good=S ,=O but=O not=S very=S thai=S .=O
Thalia is a beautiful restaurant with beautiful people serving you , but the food does n't quite match up .####Thalia=O is=O a=O beautiful=O restaurant=O with=O beautiful=O people=T-POS serving=T-POS you=O ,=O but=O the=O food=TT-NEG does=O n't=O quite=O match=O up=O .=O####Thalia=O is=O a=O beautiful=O restaurant=O with=O beautiful=S people=O serving=O you=O ,=O but=O the=O food=O does=SS n't=SS quite=SS match=SS up=SS .=O
The fillings may be unconventional but the dosa batter is definitely authentic and the combinations very tasty .####The=O fillings=T-NEU may=O be=O unconventional=O but=O the=O dosa=TT-POS batter=TT-POS is=O definitely=O authentic=O and=O the=O combinations=O very=O tasty=O .=O####The=O fillings=O may=O be=O unconventional=S but=O the=O dosa=O batter=O is=O definitely=O authentic=SS and=O the=O combinations=O very=O tasty=O .=O
This is the perfect spot for meeting friends , having lunch , dinner , pre-theatre or after-theatre drinks !####This=O is=O the=O perfect=O spot=T-POS for=O meeting=O friends=O ,=O having=O lunch=O ,=O dinner=O ,=O pre-theatre=O or=O after-theatre=O drinks=O !=O####This=O is=O the=O perfect=S spot=O for=O meeting=O friends=O ,=O having=O lunch=O ,=O dinner=O ,=O pre-theatre=O or=O after-theatre=O drinks=O !=O
The mussaman curry that I ordered was as thin as water and aside from the poorly fried tofu that I ordered in it , they graciously provided me with ONE piece of poorly cooked potato .####The=O mussaman=T-NEG curry=T-NEG that=O I=O ordered=O was=O as=O thin=O as=O water=O and=O aside=O from=O the=O poorly=O fried=TT-NEG tofu=TT-NEG that=O I=O ordered=O in=O it=O ,=O they=O graciously=O provided=O me=O with=O ONE=O piece=O of=O poorly=O cooked=O potato=TTT-NEG .=O####The=O mussaman=O curry=O that=O I=O ordered=O was=O as=O thin=S as=O water=O and=O aside=O from=O the=O poorly=SS fried=O tofu=O that=O I=O ordered=O in=O it=O ,=O they=O graciously=O provided=O me=O with=O ONE=O piece=O of=O poorly=SSS cooked=SSS potato=O .=O
A restaurant that does n't try to do anything except serve great food with great service in a pleasant atmosphere .####A=O restaurant=O that=O does=O n't=O try=O to=O do=O anything=O except=O serve=O great=O food=T-POS with=O great=O service=TT-POS in=O a=O pleasant=O atmosphere=TTT-POS .=O####A=O restaurant=O that=O does=O n't=O try=O to=O do=O anything=O except=O serve=O great=S food=O with=O great=SS service=O in=O a=O pleasant=SSS atmosphere=O .=O
Their sake martini is wonderful .####Their=O sake=T-POS martini=T-POS is=O wonderful=O .=O####Their=O sake=O martini=O is=O wonderful=S .=O
Well , this place is so Ghetto its not even funny .####Well=O ,=O this=O place=T-NEG is=O so=O Ghetto=O its=O not=O even=O funny=O .=O####Well=O ,=O this=O place=O is=O so=O Ghetto=S its=O not=S even=S funny=S .=O
Found service above average , but that could be because we were 13 of us .####Found=O service=T-POS above=O average=O ,=O but=O that=O could=O be=O because=O we=O were=O 13=O of=O us=O .=O####Found=O service=O above=S average=S ,=O but=O that=O could=O be=O because=O we=O were=O 13=O of=O us=O .=O
fine dining restaurant quality .####fine=O dining=O restaurant=O quality=T-POS .=O####fine=S dining=O restaurant=O quality=O .=O
( and I have eaten my share ) Which impresses me for having such a large amount of people to serve .####(=O and=O I=O have=O eaten=O my=O share=O )=O Which=O impresses=O me=O for=O having=O such=O a=O large=O amount=O of=O people=O to=O serve=T-POS .=O####(=O and=O I=O have=O eaten=O my=O share=O )=O Which=O impresses=S me=O for=O having=O such=O a=O large=S amount=O of=O people=O to=O serve=O .=O
The service is friendly , if not the most prompt in the world , the food is great , and the prices , while not cheap , wo n't put your wallet out of commission .####The=O service=T-POS is=O friendly=O ,=O if=O not=O the=O most=O prompt=O in=O the=O world=O ,=O the=O food=TT-POS is=O great=O ,=O and=O the=O prices=TTT-POS ,=O while=O not=O cheap=O ,=O wo=O n't=O put=O your=O wallet=O out=O of=O commission=O .=O####The=O service=O is=O friendly=S ,=O if=O not=O the=O most=O prompt=O in=O the=O world=O ,=O the=O food=O is=O great=SS ,=O and=O the=O prices=O ,=O while=O not=SSS cheap=SSS ,=O wo=O n't=O put=O your=O wallet=O out=O of=O commission=O .=O
Best drumsticks over rice and sour spicy soup in town !####Best=O drumsticks=T-POS over=T-POS rice=T-POS and=O sour=TT-POS spicy=TT-POS soup=TT-POS in=O town=O !=O####Best=S drumsticks=O over=O rice=O and=O sour=O spicy=O soup=O in=O town=O !=O
Slightly above average wines start at $ 70+ with only one selection listed at $ 30+ .####Slightly=O above=O average=O wines=T-NEG start=O at=O $=O 70+=O with=O only=O one=O selection=O listed=O at=O $=O 30+=O .=O####Slightly=O above=S average=S wines=O start=O at=O $=O 70+=O with=O only=O one=O selection=O listed=O at=O $=O 30+=O .=O
And it all comes at a very reasonable price ( congee , noodles , and rice dishes are no more than $ 3-6 each ) .####And=O it=O all=O comes=O at=O a=O very=O reasonable=O price=T-POS (=O congee=TT-NEU ,=O noodles=TTT-NEU ,=O and=O rice=TTTT-NEU dishes=TTTT-NEU are=O no=O more=O than=O $=O 3-6=O each=O )=O .=O####And=O it=O all=O comes=O at=O a=O very=O reasonable=S price=O (=O congee=O ,=O noodles=O ,=O and=O rice=O dishes=O are=O no=O more=O than=O $=O 3-6=O each=O )=O .=O
I recommend this place to everyone who asks me where to go for a good meal .####I=O recommend=O this=O place=O to=O everyone=O who=O asks=O me=O where=O to=O go=O for=O a=O good=O meal=T-POS .=O####I=O recommend=O this=O place=O to=O everyone=O who=O asks=O me=O where=O to=O go=O for=O a=O good=S meal=O .=O
The waitresses are nice -- also you can just get counter service sit .####The=O waitresses=T-POS are=O nice=O --=O also=O you=O can=O just=O get=O counter=O service=O sit=O .=O####The=O waitresses=O are=O nice=S --=O also=O you=O can=O just=O get=O counter=O service=O sit=O .=O
The only friendly staff member was the guy at the bar .####The=O only=O friendly=O staff=T-POS member=T-POS was=O the=O guy=O at=O the=O bar=O .=O####The=O only=O friendly=S staff=O member=O was=O the=O guy=O at=O the=O bar=O .=O
You can certainly find restaurants that offer a superior fine dining experience , but for superb food at reasonable prices , La Villa ca n't be beat .####You=O can=O certainly=O find=O restaurants=O that=O offer=O a=O superior=O fine=O dining=O experience=O ,=O but=O for=O superb=O food=T-POS at=O reasonable=O prices=TT-POS ,=O La=O Villa=O ca=O n't=O be=O beat=O .=O####You=O can=O certainly=O find=O restaurants=O that=O offer=O a=O superior=O fine=O dining=O experience=O ,=O but=O for=O superb=S food=O at=O reasonable=SS prices=O ,=O La=O Villa=O ca=O n't=O be=O beat=O .=O
I do suggest to ask to be seated upstairs if you are looking to be a little cozy .####I=O do=O suggest=O to=O ask=O to=O be=O seated=O upstairs=T-POS if=O you=O are=O looking=O to=O be=O a=O little=O cozy=O .=O####I=O do=O suggest=O to=O ask=O to=O be=O seated=O upstairs=O if=O you=O are=O looking=O to=O be=O a=O little=O cozy=S .=O
The red curry is weak and tasteless , the pad thai is stuck together and lumpy , the rice is often overcooked , and the seafood is pretty sketchy .####The=O red=T-NEG curry=T-NEG is=O weak=O and=O tasteless=O ,=O the=O pad=TT-NEG thai=TT-NEG is=O stuck=O together=O and=O lumpy=O ,=O the=O rice=TTT-NEG is=O often=O overcooked=O ,=O and=O the=O seafood=TTTT-NEG is=O pretty=O sketchy=O .=O####The=O red=O curry=O is=O weak=S and=O tasteless=S ,=O the=O pad=O thai=O is=O stuck=SS together=O and=O lumpy=SS ,=O the=O rice=O is=O often=O overcooked=SSS ,=O and=O the=O seafood=O is=O pretty=O sketchy=SSSS .=O
The wine list is extensive and can easily hike up an otherwise reasonably priced meal .####The=O wine=T-POS list=T-POS is=O extensive=O and=O can=O easily=O hike=O up=O an=O otherwise=O reasonably=O priced=O meal=TT-POS .=O####The=O wine=O list=O is=O extensive=S and=O can=O easily=O hike=O up=O an=O otherwise=O reasonably=SS priced=SS meal=O .=O
Saul is pretty good , but definitely not great .####Saul=T-NEU is=O pretty=O good=O ,=O but=O definitely=O not=O great=O .=O####Saul=O is=O pretty=O good=S ,=O but=O definitely=O not=S great=S .=O
It is nearly impossible to get a table , so if you ever have the chance to go here for dinner , DO NOT pass it up .####It=O is=O nearly=O impossible=O to=O get=O a=O table=T-NEG ,=O so=O if=O you=O ever=O have=O the=O chance=O to=O go=O here=O for=O dinner=O ,=O DO=O NOT=O pass=O it=O up=O .=O####It=O is=O nearly=O impossible=S to=O get=O a=O table=O ,=O so=O if=O you=O ever=O have=O the=O chance=O to=O go=O here=O for=O dinner=O ,=O DO=O NOT=O pass=O it=O up=O .=O
Their pad penang is delicious and everything else is fantastic .####Their=O pad=T-POS penang=T-POS is=O delicious=O and=O everything=O else=O is=O fantastic=O .=O####Their=O pad=O penang=O is=O delicious=S and=O everything=O else=O is=O fantastic=O .=O
The puke green walls leave a lot to be desired , but the food is very good .####The=O puke=O green=O walls=TT-NEG leave=O a=O lot=O to=O be=O desired=O ,=O but=O the=O food=T-POS is=O very=O good=O .=O####The=O puke=O green=O walls=O leave=O a=O lot=O to=O be=O desired=SS ,=O but=O the=O food=O is=O very=O good=S .=O
The flavors are very fresh and pretty unobtrusive , nothing flashy .####The=O flavors=T-POS are=O very=O fresh=O and=O pretty=O unobtrusive=O ,=O nothing=O flashy=O .=O####The=O flavors=O are=O very=O fresh=S and=O pretty=O unobtrusive=S ,=O nothing=O flashy=O .=O
The hanger steak was like rubber and the tuna was flavorless not to mention it tasted like it had just been thawed .####The=O hanger=T-NEG steak=T-NEG was=O like=O rubber=O and=O the=O tuna=TT-NEG was=O flavorless=O not=O to=O mention=O it=O tasted=O like=O it=O had=O just=O been=O thawed=O .=O####The=O hanger=O steak=O was=O like=O rubber=S and=O the=O tuna=O was=O flavorless=SS not=O to=O mention=O it=O tasted=O like=O it=O had=O just=O been=O thawed=O .=O
Our son loves pizza and we have a certified Neapolitan pizzaria in our home city ( Seattle ) , we liked this nearly as much - and the differences were more about personal preference than any reflection on either restaurant .####Our=O son=O loves=O pizza=T-POS and=O we=O have=O a=O certified=O Neapolitan=O pizzaria=O in=O our=O home=O city=O (=O Seattle=O )=O ,=O we=O liked=O this=O nearly=O as=O much=O -=O and=O the=O differences=O were=O more=O about=O personal=O preference=O than=O any=O reflection=O on=O either=O restaurant=O .=O####Our=O son=O loves=S pizza=O and=O we=O have=O a=O certified=O Neapolitan=O pizzaria=O in=O our=O home=O city=O (=O Seattle=O )=O ,=O we=O liked=O this=O nearly=O as=O much=O -=O and=O the=O differences=O were=O more=O about=O personal=O preference=O than=O any=O reflection=O on=O either=O restaurant=O .=O
big and soft as well as good lunch food .####big=O and=O soft=O as=O well=O as=O good=O lunch=T-POS food=T-POS .=O####big=S and=O soft=S as=O well=O as=O good=S lunch=O food=O .=O
No food snobs allowed , this place is for people who appreciate good food .####No=O food=O snobs=O allowed=O ,=O this=O place=O is=O for=O people=O who=O appreciate=O good=O food=T-POS .=O####No=O food=O snobs=O allowed=O ,=O this=O place=O is=O for=O people=O who=O appreciate=O good=S food=O .=O
By far the best salad I have had in a fast food restaurant .####By=O far=O the=O best=O salad=T-POS I=O have=O had=O in=O a=O fast=O food=O restaurant=O .=O####By=O far=O the=O best=S salad=O I=O have=O had=O in=O a=O fast=O food=O restaurant=O .=O
As for the bar , this is another bad idea .####As=O for=O the=O bar=T-NEG ,=O this=O is=O another=O bad=O idea=O .=O####As=O for=O the=O bar=O ,=O this=O is=O another=O bad=S idea=O .=O
Unlike HH up the block , this place actually gives you hearty and hot bagels this town is known for .####Unlike=O HH=O up=O the=O block=O ,=O this=O place=O actually=O gives=O you=O hearty=O and=O hot=O bagels=T-POS this=O town=O is=O known=O for=O .=O####Unlike=O HH=O up=O the=O block=O ,=O this=O place=O actually=O gives=O you=O hearty=S and=O hot=S bagels=O this=O town=O is=O known=O for=O .=O
The barebecued salmon is elegantly spiced and not at all dry .####The=O barebecued=T-POS salmon=T-POS is=O elegantly=O spiced=O and=O not=O at=O all=O dry=O .=O####The=O barebecued=O salmon=O is=O elegantly=S spiced=S and=O not=S at=S all=S dry=S .=O
What generous portions !####What=O generous=O portions=T-POS !=O####What=O generous=S portions=O !=O
The wine the service was very good too .####The=O wine=T-POS the=O service=TT-POS was=O very=O good=O too=O .=O####The=O wine=O the=O service=O was=O very=O good=S too=O .=O
So , the menu is written in chalk above your head and it all sounds delicious .####So=O ,=O the=O menu=T-NEU is=O written=O in=O chalk=O above=O your=O head=O and=O it=O all=O sounds=O delicious=O .=O####So=O ,=O the=O menu=O is=O written=O in=O chalk=O above=O your=O head=O and=O it=O all=O sounds=O delicious=S .=O
I have been there many times , and food is good and consistent .####I=O have=O been=O there=O many=O times=O ,=O and=O food=T-POS is=O good=O and=O consistent=O .=O####I=O have=O been=O there=O many=O times=O ,=O and=O food=O is=O good=S and=O consistent=S .=O
While Sapphire is certainly not lacking in ambiance , and probably has the best decor of any Indian restaurant I have been to in New York City , the food was not what I had hoped for .####While=O Sapphire=O is=O certainly=O not=O lacking=O in=O ambiance=TT-POS ,=O and=O probably=O has=O the=O best=O decor=TTT-POS of=O any=O Indian=O restaurant=O I=O have=O been=O to=O in=O New=O York=O City=O ,=O the=O food=T-NEG was=O not=O what=O I=O had=O hoped=O for=O .=O####While=O Sapphire=O is=O certainly=O not=O lacking=SS in=O ambiance=O ,=O and=O probably=O has=O the=O best=S decor=O of=O any=O Indian=O restaurant=O I=O have=O been=O to=O in=O New=O York=O City=O ,=O the=O food=O was=O not=O what=O I=O had=O hoped=O for=O .=O
The meat dishes were only so-so .####The=O meat=T-NEU dishes=T-NEU were=O only=O so-so=O .=O####The=O meat=O dishes=O were=O only=O so-so=S .=O
His wife Tanya , the hostess , completes the comforting atmosphere by being delightfully warm and gracious .####His=O wife=O Tanya=O ,=O the=O hostess=T-POS ,=O completes=O the=O comforting=O atmosphere=TT-POS by=O being=O delightfully=O warm=O and=O gracious=O .=O####His=O wife=O Tanya=O ,=O the=O hostess=O ,=O completes=O the=O comforting=SS atmosphere=O by=O being=O delightfully=S warm=S and=O gracious=S .=O
The menu consisted of standard brassiere food , better then places like Balthazar etc .####The=O menu=O consisted=O of=O standard=O brassiere=T-POS food=T-POS ,=O better=O then=O places=O like=O Balthazar=O etc=O .=O####The=O menu=O consisted=O of=O standard=S brassiere=O food=O ,=O better=S then=O places=O like=O Balthazar=O etc=O .=O
You do n't go to Mizu for excellent service , you go for the large amounts of food , the amiable atmosphere , and the hole-in-the-wall feeling of the place .####You=O do=O n't=O go=O to=O Mizu=O for=O excellent=O service=T-NEG ,=O you=O go=O for=O the=O large=O amounts=O of=O food=TT-POS ,=O the=O amiable=O atmosphere=TTT-POS ,=O and=O the=O hole-in-the-wall=O feeling=O of=O the=O place=O .=O####You=O do=O n't=O go=O to=O Mizu=O for=O excellent=S service=O ,=O you=O go=O for=O the=O large=SS amounts=O of=O food=O ,=O the=O amiable=SSS atmosphere=O ,=O and=O the=O hole-in-the-wall=O feeling=O of=O the=O place=O .=O
The service is always bad though , do n't expect much of anything from your server , and I would not recommend bringing a date here either .####The=O service=T-NEG is=O always=O bad=O though=O ,=O do=O n't=O expect=O much=O of=O anything=O from=O your=O server=O ,=O and=O I=O would=O not=O recommend=O bringing=O a=O date=O here=O either=O .=O####The=O service=O is=O always=O bad=S though=O ,=O do=O n't=O expect=O much=O of=O anything=O from=O your=O server=O ,=O and=O I=O would=O not=O recommend=O bringing=O a=O date=O here=O either=O .=O
The service is decent even when this small place is packed .####The=O service=T-POS is=O decent=O even=O when=O this=O small=O place=TT-NEG is=O packed=O .=O####The=O service=O is=O decent=S even=O when=O this=O small=SS place=O is=O packed=SS .=O
This is the best sushi in new york city - hands down .####This=O is=O the=O best=O sushi=T-POS in=O new=O york=O city=O -=O hands=O down=O .=O####This=O is=O the=O best=S sushi=O in=O new=O york=O city=O -=O hands=O down=O .=O
The Thali was small , thoroughly unremarkable , and $ 14.95 .####The=O Thali=T-NEG was=O small=O ,=O thoroughly=O unremarkable=O ,=O and=O $=O 14.95=O .=O####The=O Thali=O was=O small=S ,=O thoroughly=O unremarkable=S ,=O and=O $=O 14.95=O .=O
The sushi is also great !####The=O sushi=T-POS is=O also=O great=O !=O####The=O sushi=O is=O also=O great=S !=O
From the complimentary chef app of a delicate butternut squash ravioli in a delicious truffle sauce to an amazing buttery and tender langostine entree to a dessert that I ca n't remember because of the fabulous Cakebread Cabernet we were drinking -- the whole evening was amazing .####From=O the=O complimentary=O chef=T-POS app=T-POS of=O a=O delicate=O butternut=TT-POS squash=TT-POS ravioli=TT-POS in=O a=O delicious=O truffle=TTT-POS sauce=TTT-POS to=O an=O amazing=O buttery=TTTT-POS and=TTTT-POS tender=TTTT-POS langostine=TTTT-POS entree=TTTT-POS to=O a=O dessert=O that=O I=O ca=O n't=O remember=O because=O of=O the=O fabulous=O Cakebread=TTTTT-POS Cabernet=TTTTT-POS we=O were=O drinking=O --=O the=O whole=O evening=O was=O amazing=O .=O####From=O the=O complimentary=S chef=O app=O of=O a=O delicate=SS butternut=O squash=O ravioli=O in=O a=O delicious=SSS truffle=O sauce=O to=O an=O amazing=SSSS buttery=O and=O tender=O langostine=O entree=O to=O a=O dessert=O that=O I=O ca=O n't=O remember=O because=O of=O the=O fabulous=SSSSS Cakebread=O Cabernet=O we=O were=O drinking=O --=O the=O whole=O evening=O was=O amazing=O .=O
Truly the mark of an attentive waiter .####Truly=O the=O mark=O of=O an=O attentive=O waiter=T-POS .=O####Truly=O the=O mark=O of=O an=O attentive=S waiter=O .=O
The food here is rather good , but only if you like to wait for it .####The=O food=T-POS here=O is=O rather=O good=O ,=O but=O only=O if=O you=O like=O to=O wait=O for=O it=O .=O####The=O food=O here=O is=O rather=O good=S ,=O but=O only=O if=O you=O like=O to=O wait=O for=O it=O .=O
I got an excellent piece of cheesecake and we had several other nice pastries .####I=O got=O an=O excellent=O piece=O of=O cheesecake=T-POS and=O we=O had=O several=O other=O nice=O pastries=TT-POS .=O####I=O got=O an=O excellent=S piece=O of=O cheesecake=O and=O we=O had=O several=O other=O nice=SS pastries=O .=O
The staff is very kind and well trained , they 're fast , they are always prompt to jump behind the bar and fix drinks , they know details of every item in the menu and make excellent recomendations .####The=O staff=T-POS is=O very=O kind=O and=O well=O trained=O ,=O they=O 're=O fast=O ,=O they=O are=O always=O prompt=O to=O jump=O behind=O the=O bar=O and=O fix=O drinks=O ,=O they=O know=O details=O of=O every=O item=O in=O the=O menu=O and=O make=O excellent=O recomendations=O .=O####The=O staff=O is=O very=O kind=S and=O well=S trained=S ,=O they=O 're=O fast=S ,=O they=O are=O always=O prompt=S to=O jump=O behind=O the=O bar=O and=O fix=O drinks=O ,=O they=O know=O details=O of=O every=O item=O in=O the=O menu=O and=O make=O excellent=O recomendations=O .=O
The makhani was OK -- the korma was bland .####The=O makhani=T-NEU was=O OK=O --=O the=O korma=TT-NEG was=O bland=O .=O####The=O makhani=O was=O OK=S --=O the=O korma=O was=O bland=SS .=O
The food is inventive but still keeps traditional indian flavoring .####The=O food=T-POS is=O inventive=O but=O still=O keeps=O traditional=O indian=O flavoring=O .=O####The=O food=O is=O inventive=S but=O still=O keeps=O traditional=S indian=O flavoring=O .=O
though the service could be better ( possibly due to more than one very large group in the house ) , it is very cordial and warm , as is the general clientele .####though=O the=O service=T-POS could=O be=O better=O (=O possibly=O due=O to=O more=O than=O one=O very=O large=O group=O in=O the=O house=O )=O ,=O it=O is=O very=O cordial=O and=O warm=O ,=O as=O is=O the=O general=O clientele=O .=O####though=O the=O service=O could=S be=S better=S (=O possibly=O due=O to=O more=O than=O one=O very=O large=O group=O in=O the=O house=O )=O ,=O it=O is=O very=O cordial=S and=O warm=S ,=O as=O is=O the=O general=O clientele=O .=O
The decor in this place is very diner-ish and the kind of place you expect in the East Village - not romantic , just simple , small and sparse .####The=O decor=T-POS in=O this=O place=TT-POS is=O very=O diner-ish=O and=O the=O kind=O of=O place=O you=O expect=O in=O the=O East=O Village=O -=O not=O romantic=O ,=O just=O simple=O ,=O small=O and=O sparse=O .=O####The=O decor=O in=O this=O place=O is=O very=O diner-ish=S and=O the=O kind=O of=O place=O you=O expect=O in=O the=O East=O Village=O -=O not=O romantic=O ,=O just=O simple=SS ,=O small=SS and=O sparse=SS .=O
This is a cute place and could be good but they need to get their act together .####This=O is=O a=O cute=O place=T-POS and=O could=O be=O good=O but=O they=O need=O to=O get=O their=O act=O together=O .=O####This=O is=O a=O cute=S place=O and=O could=O be=O good=O but=O they=O need=O to=O get=O their=O act=O together=O .=O
The lox is always fresh too .####The=O lox=T-POS is=O always=O fresh=O too=O .=O####The=O lox=O is=O always=O fresh=S too=O .=O
Service was very friendly .####Service=T-POS was=O very=O friendly=O .=O####Service=O was=O very=O friendly=S .=O
So all I 'm trying to say is this restaurant is by far the best thai food restaurant I 've ever been to .####So=O all=O I=O 'm=O trying=O to=O say=O is=O this=O restaurant=O is=O by=O far=O the=O best=O thai=T-POS food=T-POS restaurant=O I=O 've=O ever=O been=O to=O .=O####So=O all=O I=O 'm=O trying=O to=O say=O is=O this=O restaurant=O is=O by=O far=O the=O best=S thai=O food=O restaurant=O I=O 've=O ever=O been=O to=O .=O
Food was OK - fish was cooked well .####Food=T-NEU was=O OK=O -=O fish=TT-POS was=O cooked=O well=O .=O####Food=O was=O OK=S -=O fish=O was=O cooked=SS well=SS .=O
We actually left hungry and went across the street to Wo Hop at 15 Mott street for some good chinese food .####We=O actually=O left=O hungry=O and=O went=O across=O the=O street=O to=O Wo=O Hop=O at=O 15=O Mott=O street=O for=O some=O good=O chinese=T-POS food=T-POS .=O####We=O actually=O left=O hungry=O and=O went=O across=O the=O street=O to=O Wo=O Hop=O at=O 15=O Mott=O street=O for=O some=O good=S chinese=O food=O .=O
The duck confit is always amazing and the foie gras terrine with figs was out of this world .####The=O duck=TT-POS confit=TT-POS is=O always=O amazing=O and=O the=O foie=T-POS gras=T-POS terrine=T-POS with=T-POS figs=T-POS was=O out=O of=O this=O world=O .=O####The=O duck=O confit=O is=O always=O amazing=SS and=O the=O foie=O gras=O terrine=O with=O figs=O was=O out=S of=S this=S world=S .=O
The whole set up is truly unprofessional and I wish Cafe Noir would get some good staff , because despite the current one this is a great place .####The=O whole=O set=O up=O is=O truly=O unprofessional=O and=O I=O wish=O Cafe=O Noir=O would=O get=O some=O good=O staff=T-NEG ,=O because=O despite=O the=O current=O one=O this=O is=O a=O great=O place=O .=O####The=O whole=O set=O up=O is=O truly=O unprofessional=O and=O I=O wish=O Cafe=O Noir=O would=O get=O some=O good=S staff=O ,=O because=O despite=O the=O current=O one=O this=O is=O a=O great=O place=O .=O
The service does sometimes lack focus and it is not ideal if you are in a hurry but I have never been treated rudely .####The=O service=T-POS does=O sometimes=O lack=O focus=O and=O it=O is=O not=O ideal=O if=O you=O are=O in=O a=O hurry=O but=O I=O have=O never=O been=O treated=O rudely=O .=O####The=O service=O does=O sometimes=O lack=S focus=S and=O it=O is=O not=O ideal=O if=O you=O are=O in=O a=O hurry=O but=O I=O have=O never=O been=O treated=O rudely=O .=O
The staff offers impeccable service .####The=O staff=T-POS offers=O impeccable=O service=TT-POS .=O####The=O staff=O offers=O impeccable=S service=O .=O
The place is sleek , modern and playful and i will return again frequently .####The=O place=T-POS is=O sleek=O ,=O modern=O and=O playful=O and=O i=O will=O return=O again=O frequently=O .=O####The=O place=O is=O sleek=S ,=O modern=S and=O playful=S and=O i=O will=O return=O again=O frequently=O .=O
I have known about this secret for the last 13 years , Emilio ( the Godfather ) has continued to serve food and wine for the gods at mortal prices .####I=O have=O known=O about=O this=O secret=O for=O the=O last=O 13=O years=O ,=O Emilio=O (=O the=O Godfather=O )=O has=O continued=O to=O serve=O food=O and=O wine=O for=O the=O gods=O at=O mortal=O prices=T-POS .=O####I=O have=O known=O about=O this=O secret=O for=O the=O last=O 13=O years=O ,=O Emilio=O (=O the=O Godfather=O )=O has=O continued=O to=O serve=O food=O and=O wine=O for=O the=O gods=O at=O mortal=S prices=O .=O
The brioche and lollies as party favors is a cute and sweet touch to a most memorable meal .####The=O brioche=T-POS and=T-POS lollies=T-POS as=O party=O favors=O is=O a=O cute=O and=O sweet=O touch=O to=O a=O most=O memorable=O meal=TT-POS .=O####The=O brioche=O and=O lollies=O as=O party=O favors=O is=O a=O cute=S and=O sweet=S touch=O to=O a=O most=O memorable=SS meal=O .=O
The service was attentive , yet unimposing , the food was far better than many notorious restaurants in Midtown and the wine list is extensive and well priced .####The=O service=T-POS was=O attentive=O ,=O yet=O unimposing=O ,=O the=O food=TT-POS was=O far=O better=O than=O many=O notorious=O restaurants=O in=O Midtown=O and=O the=O wine=TTT-POS list=TTT-POS is=O extensive=O and=O well=O priced=O .=O####The=O service=O was=O attentive=S ,=O yet=O unimposing=S ,=O the=O food=O was=O far=O better=SS than=O many=O notorious=O restaurants=O in=O Midtown=O and=O the=O wine=O list=O is=O extensive=SSS and=O well=SSS priced=SSS .=O
Kind , attentive wait staff .####Kind=O ,=O attentive=O wait=T-POS staff=T-POS .=O####Kind=S ,=O attentive=S wait=O staff=O .=O
The owners and employees are friendly and their pizza is fantastic .####The=O owners=T-POS and=O employees=TT-POS are=O friendly=O and=O their=O pizza=TTT-POS is=O fantastic=O .=O####The=O owners=O and=O employees=O are=O friendly=S and=O their=O pizza=O is=O fantastic=SSS .=O
The food is yummy , especially their cooked-to-perfection mussels in spicy tomato sauce and their shoestring crispy fries .####The=O food=T-POS is=O yummy=O ,=O especially=O their=O cooked-to-perfection=O mussels=TT-POS in=TT-POS spicy=TT-POS tomato=TT-POS sauce=TT-POS and=O their=O shoestring=O crispy=O fries=TTT-POS .=O####The=O food=O is=O yummy=S ,=O especially=O their=O cooked-to-perfection=SS mussels=O in=O spicy=O tomato=O sauce=O and=O their=O shoestring=O crispy=SSS fries=O .=O
It was like the servers forgot that they actually worked there and instead wanted to hang out and be cool .####It=O was=O like=O the=O servers=T-NEG forgot=O that=O they=O actually=O worked=O there=O and=O instead=O wanted=O to=O hang=O out=O and=O be=O cool=O .=O####It=O was=O like=O the=O servers=O forgot=S that=O they=O actually=O worked=O there=O and=O instead=O wanted=O to=O hang=O out=O and=O be=O cool=O .=O
The service is good and ambience is good for a date or group outing .####The=O service=T-POS is=O good=O and=O ambience=TT-POS is=O good=O for=O a=O date=O or=O group=O outing=O .=O####The=O service=O is=O good=S and=O ambience=O is=O good=SS for=O a=O date=O or=O group=O outing=O .=O
We a menu that rarely changes , e xcept for one or two specials , the quality and care they put in thier food in evident .####We=O a=O menu=O that=O rarely=O changes=O ,=O e=O xcept=O for=O one=O or=O two=O specials=O ,=O the=O quality=T-POS and=O care=TT-POS they=O put=O in=O thier=O food=O in=O evident=O .=O####We=O a=O menu=O that=O rarely=O changes=O ,=O e=O xcept=O for=O one=O or=O two=O specials=O ,=O the=O quality=O and=O care=O they=O put=O in=O thier=O food=O in=O evident=S .=O
The decor is nice , but more casual than fine dining .####The=O decor=T-POS is=O nice=O ,=O but=O more=O casual=O than=O fine=O dining=O .=O####The=O decor=O is=O nice=S ,=O but=O more=O casual=S than=O fine=O dining=O .=O
This restaurant is a wonderful place to go many times and it is reasonably priced .####This=O restaurant=O is=O a=O wonderful=O place=O to=O go=O many=O times=O and=O it=O is=O reasonably=O priced=T-POS .=O####This=O restaurant=O is=O a=O wonderful=O place=O to=O go=O many=O times=O and=O it=O is=O reasonably=S priced=O .=O
Stick to dimsum , not super overpriced noodles .####Stick=O to=O dimsum=O ,=O not=O super=O overpriced=O noodles=T-NEU .=O####Stick=O to=O dimsum=O ,=O not=S super=S overpriced=S noodles=O .=O
The service is fine and they allow you to enjoy the view .####The=O service=T-POS is=O fine=O and=O they=O allow=O you=O to=O enjoy=O the=O view=TT-POS .=O####The=O service=O is=O fine=S and=O they=O allow=O you=O to=O enjoy=SS the=O view=O .=O
We , there were four of us , arrived at noon - the place was empty - and the staff acted like we were imposing on them and they were very rude .####We=O ,=O there=O were=O four=O of=O us=O ,=O arrived=O at=O noon=O -=O the=O place=O was=O empty=O -=O and=O the=O staff=T-NEG acted=O like=O we=O were=O imposing=O on=O them=O and=O they=O were=O very=O rude=O .=O####We=O ,=O there=O were=O four=O of=O us=O ,=O arrived=O at=O noon=O -=O the=O place=O was=O empty=O -=O and=O the=O staff=O acted=O like=O we=O were=O imposing=O on=O them=O and=O they=O were=O very=O rude=S .=O
delicious simple food in nice outdoor atmosphere .####delicious=O simple=O food=T-POS in=O nice=O outdoor=O atmosphere=TT-POS .=O####delicious=S simple=S food=O in=O nice=SS outdoor=O atmosphere=O .=O
The food is good , but very expensive for the casualness of it .####The=O food=T-POS is=O good=O ,=O but=O very=O expensive=O for=O the=O casualness=O of=O it=O .=O####The=O food=O is=O good=S ,=O but=O very=O expensive=S for=O the=O casualness=O of=O it=O .=O
The only fallback on this restaurant is the prices .####The=O only=O fallback=O on=O this=O restaurant=O is=O the=O prices=T-NEG .=O####The=O only=O fallback=S on=O this=O restaurant=O is=O the=O prices=O .=O
The hot and sour soup was unbearably hot and tasted of only pepper and nothing else .####The=O hot=O and=O sour=O soup=T-NEG was=O unbearably=O hot=O and=O tasted=O of=O only=O pepper=O and=O nothing=O else=O .=O####The=O hot=O and=O sour=O soup=O was=O unbearably=S hot=S and=O tasted=O of=O only=O pepper=O and=O nothing=O else=O .=O
The food is delicious .####The=O food=T-POS is=O delicious=O .=O####The=O food=O is=O delicious=S .=O
Their wines by the glass are a great accompaniment and you can eat like a king with wine for under $ 30 .####Their=O wines=T-POS by=T-POS the=T-POS glass=T-POS are=O a=O great=O accompaniment=O and=O you=O can=O eat=O like=O a=O king=O with=O wine=O for=O under=O $=O 30=O .=O####Their=O wines=O by=O the=O glass=O are=O a=O great=S accompaniment=O and=O you=O can=O eat=O like=O a=O king=O with=O wine=O for=O under=O $=O 30=O .=O
This place has the the correct ambience and an excellent staff to make you feel like a guest and a friend at the same time .####This=O place=O has=O the=O the=O correct=O ambience=T-POS and=O an=O excellent=O staff=TT-POS to=O make=O you=O feel=O like=O a=O guest=O and=O a=O friend=O at=O the=O same=O time=O .=O####This=O place=O has=O the=O the=O correct=S ambience=O and=O an=O excellent=SS staff=O to=O make=O you=O feel=O like=O a=O guest=O and=O a=O friend=O at=O the=O same=O time=O .=O
The food is outstanding and the service is quick , friendly and very professional .####The=O food=T-POS is=O outstanding=O and=O the=O service=TT-POS is=O quick=O ,=O friendly=O and=O very=O professional=O .=O####The=O food=O is=O outstanding=S and=O the=O service=O is=O quick=SS ,=O friendly=SS and=O very=O professional=SS .=O
The bagels always warm , soft on the inside , crispy on the outside and enormous in size .####The=O bagels=T-POS always=O warm=O ,=O soft=O on=O the=O inside=O ,=O crispy=O on=O the=O outside=O and=O enormous=O in=O size=O .=O####The=O bagels=O always=O warm=S ,=O soft=S on=O the=O inside=O ,=O crispy=S on=O the=O outside=O and=O enormous=S in=O size=O .=O
I had a late dinner at Lucky Stike , a great name for a joint if ever I saw one .####I=O had=O a=O late=O dinner=T-NEU at=O Lucky=O Stike=O ,=O a=O great=O name=O for=O a=O joint=O if=O ever=O I=O saw=O one=O .=O####I=O had=O a=O late=O dinner=O at=O Lucky=O Stike=O ,=O a=O great=S name=O for=O a=O joint=O if=O ever=O I=O saw=O one=O .=O
Service is fast and friendly .####Service=T-POS is=O fast=O and=O friendly=O .=O####Service=O is=O fast=S and=O friendly=S .=O
And they have these home made potato chips at the bar that are the most delicious things in the world !####And=O they=O have=O these=O home=O made=O potato=T-POS chips=T-POS at=O the=O bar=TT-NEU that=O are=O the=O most=O delicious=O things=O in=O the=O world=O !=O####And=O they=O have=O these=O home=O made=O potato=O chips=O at=O the=O bar=O that=O are=O the=O most=O delicious=S things=O in=O the=O world=O !=O
My husband and I enjoyed each of the 6 taste size portions and left completely full .####My=O husband=O and=O I=O enjoyed=O each=O of=O the=O 6=O taste=O size=O portions=T-POS and=O left=O completely=O full=O .=O####My=O husband=O and=O I=O enjoyed=S each=O of=O the=O 6=O taste=O size=O portions=O and=O left=O completely=O full=O .=O
We all ate pasta entre'es , which were great .####We=O all=O ate=O pasta=T-POS entre'es=T-POS ,=O which=O were=O great=O .=O####We=O all=O ate=O pasta=O entre'es=O ,=O which=O were=O great=S .=O
The food was boring and expensive .####The=O food=T-NEG was=O boring=O and=O expensive=O .=O####The=O food=O was=O boring=S and=O expensive=S .=O
The ambience is pretty and nice for conversation , so a casual lunch here would probably be best .####The=O ambience=T-POS is=O pretty=O and=O nice=O for=O conversation=O ,=O so=O a=O casual=O lunch=TT-POS here=O would=O probably=O be=O best=O .=O####The=O ambience=O is=O pretty=S and=O nice=S for=O conversation=O ,=O so=O a=O casual=SS lunch=O here=O would=O probably=O be=O best=O .=O
Terrific menu full of unique rolls and special dishes .####Terrific=O menu=T-POS full=O of=O unique=O rolls=TT-POS and=O special=O dishes=TTT-POS .=O####Terrific=S menu=O full=O of=O unique=SS rolls=O and=O special=SSS dishes=O .=O
The service is ok but could be better .####The=O service=T-NEG is=O ok=O but=O could=O be=O better=O .=O####The=O service=O is=O ok=S but=O could=S be=S better=S .=O
We love the food , drinks , and atmosphere !####We=O love=O the=O food=T-POS ,=O drinks=TT-POS ,=O and=O atmosphere=TTT-POS !=O####We=O love=S the=O food=O ,=O drinks=O ,=O and=O atmosphere=O !=O
I was here a few weeks back and we had the worst customer service experience at a restaurant ever .####I=O was=O here=O a=O few=O weeks=O back=O and=O we=O had=O the=O worst=O customer=T-NEG service=T-NEG experience=O at=O a=O restaurant=O ever=O .=O####I=O was=O here=O a=O few=O weeks=O back=O and=O we=O had=O the=O worst=S customer=O service=O experience=O at=O a=O restaurant=O ever=O .=O
Went on a 3 day oyster binge , with Fish bringing up the closing , and I am so glad this was the place it O trip ended , because it was so great !####Went=O on=O a=O 3=O day=O oyster=O binge=O ,=O with=O Fish=O bringing=O up=O the=O closing=O ,=O and=O I=O am=O so=O glad=O this=O was=O the=O place=T-POS it=O O=O trip=O ended=O ,=O because=O it=O was=O so=O great=O !=O####Went=O on=O a=O 3=O day=O oyster=O binge=O ,=O with=O Fish=O bringing=O up=O the=O closing=O ,=O and=O I=O am=O so=O glad=O this=O was=O the=O place=O it=O O=O trip=O ended=O ,=O because=O it=O was=O so=O great=S !=O
If you are looking for a good quality , cheap eats - this is the place .####If=O you=O are=O looking=O for=O a=O good=O quality=T-POS ,=O cheap=O eats=O -=O this=O is=O the=O place=O .=O####If=O you=O are=O looking=O for=O a=O good=S quality=O ,=O cheap=O eats=O -=O this=O is=O the=O place=O .=O
The service was friendly and the atmosphere was casual .####The=O service=T-POS was=O friendly=O and=O the=O atmosphere=TT-POS was=O casual=O .=O####The=O service=O was=O friendly=S and=O the=O atmosphere=O was=O casual=SS .=O
I recommend their Pad See Ew , Pork Chops or Tofu plates .####I=O recommend=O their=O Pad=T-POS See=T-POS Ew=T-POS ,=O Pork=TT-POS Chops=TT-POS or=O Tofu=TTT-POS plates=TTT-POS .=O####I=O recommend=S their=O Pad=O See=O Ew=O ,=O Pork=O Chops=O or=O Tofu=O plates=O .=O
Never in my life did I think that I could be satisfied both in taste and in quantity for $ 3.00 in NYC .####Never=O in=O my=O life=O did=O I=O think=O that=O I=O could=O be=O satisfied=O both=O in=O taste=T-POS and=O in=O quantity=TT-POS for=O $=O 3.00=O in=O NYC=O .=O####Never=O in=O my=O life=O did=O I=O think=O that=O I=O could=O be=O satisfied=S both=O in=O taste=O and=O in=O quantity=O for=O $=O 3.00=O in=O NYC=O .=O
this is the best secret place in midtown ' , I heard that from the bartender , after having brilliant food ( try steak with portobello mushrooms ) and drinks on the bar last Tuesday .####this=O is=O the=O best=O secret=O place=O in=O midtown=O '=O ,=O I=O heard=O that=O from=O the=O bartender=O ,=O after=O having=O brilliant=O food=T-POS (=O try=O steak=TTT-POS with=TTT-POS portobello=TTT-POS mushrooms=TTT-POS )=O and=O drinks=TT-POS on=O the=O bar=O last=O Tuesday=O .=O####this=O is=O the=O best=O secret=O place=O in=O midtown=O '=O ,=O I=O heard=O that=O from=O the=O bartender=O ,=O after=O having=O brilliant=S food=O (=O try=SSS steak=O with=O portobello=O mushrooms=O )=O and=O drinks=O on=O the=O bar=O last=O Tuesday=O .=O
The service was excellent - friendly and attentive .####The=O service=T-POS was=O excellent=O -=O friendly=O and=O attentive=O .=O####The=O service=O was=O excellent=S -=O friendly=S and=O attentive=S .=O
The main course had an average portion , and was decent overall .####The=O main=T-POS course=T-POS had=O an=O average=O portion=TT-NEU ,=O and=O was=O decent=O overall=O .=O####The=O main=O course=O had=O an=O average=SS portion=O ,=O and=O was=O decent=S overall=O .=O
Waitstaff is great , very attentive .####Waitstaff=T-POS is=O great=O ,=O very=O attentive=O .=O####Waitstaff=O is=O great=S ,=O very=O attentive=S .=O
The dinner menu is diverse and top-notch as well .####The=O dinner=T-POS menu=T-POS is=O diverse=O and=O top-notch=O as=O well=O .=O####The=O dinner=O menu=O is=O diverse=S and=O top-notch=S as=O well=O .=O
I do n't like Indian food too much and this was delicious , however you want to factor that into the equation .####I=O do=O n't=O like=O Indian=T-POS food=T-POS too=O much=O and=O this=O was=O delicious=O ,=O however=O you=O want=O to=O factor=O that=O into=O the=O equation=O .=O####I=O do=S n't=S like=S Indian=O food=O too=O much=O and=O this=O was=O delicious=O ,=O however=O you=O want=O to=O factor=O that=O into=O the=O equation=O .=O
at taj , vegetarians can rejoice-all the dishes are manna from heaven .####at=O taj=O ,=O vegetarians=O can=O rejoice-all=O the=O dishes=T-POS are=O manna=O from=O heaven=O .=O####at=O taj=O ,=O vegetarians=O can=O rejoice-all=O the=O dishes=O are=O manna=O from=O heaven=S .=O
Forget the rush and the wait and the noise ( which is n't actually that bad ) , I mean please , who goes to a steakhouse to be coddled and romantic ?####Forget=O the=O rush=TTT-POS and=O the=O wait=T-POS and=O the=O noise=TT-POS (=O which=O is=O n't=O actually=O that=O bad=O )=O ,=O I=O mean=O please=O ,=O who=O goes=O to=O a=O steakhouse=O to=O be=O coddled=O and=O romantic=O ?=O####Forget=O the=O rush=O and=O the=O wait=O and=O the=O noise=O (=O which=O is=S n't=S actually=S that=S bad=S )=O ,=O I=O mean=O please=O ,=O who=O goes=O to=O a=O steakhouse=O to=O be=O coddled=O and=O romantic=O ?=O
Jimmy 's is hands down the hottest night spot in the Bronx .####Jimmy=O 's=O is=O hands=O down=O the=O hottest=O night=O spot=T-POS in=O the=O Bronx=O .=O####Jimmy=O 's=O is=O hands=O down=O the=O hottest=S night=O spot=O in=O the=O Bronx=O .=O
Nice ambiance , nice little bar , good bartender , Francois , and good service .####Nice=O ambiance=TTTT-POS ,=O nice=O little=O bar=T-POS ,=O good=O bartender=TT-POS ,=O Francois=O ,=O and=O good=O service=TTT-POS .=O####Nice=O ambiance=O ,=O nice=S little=O bar=O ,=O good=SS bartender=O ,=O Francois=O ,=O and=O good=SSS service=O .=O
The calamari comes with an incredible sauce , and the duck noodles are yummy as well .####The=O calamari=O comes=O with=O an=O incredible=O sauce=T-POS ,=O and=O the=O duck=TT-POS noodles=TT-POS are=O yummy=O as=O well=O .=O####The=O calamari=O comes=O with=O an=O incredible=S sauce=O ,=O and=O the=O duck=O noodles=O are=O yummy=SS as=O well=O .=O
I would definitely go back -- if only for some of those exotic martinis on the blackboard .####I=O would=O definitely=O go=O back=O --=O if=O only=O for=O some=O of=O those=O exotic=O martinis=T-POS on=O the=O blackboard=O .=O####I=O would=O definitely=O go=O back=O --=O if=O only=O for=O some=O of=O those=O exotic=S martinis=O on=O the=O blackboard=O .=O
Simple comfort food and what hot and large portions .####Simple=O comfort=O food=T-POS and=O what=O hot=O and=O large=O portions=TT-POS .=O####Simple=S comfort=S food=O and=O what=O hot=O and=O large=SS portions=O .=O
The bagels are also reasonably priced for NYC .####The=O bagels=T-POS are=O also=O reasonably=O priced=O for=O NYC=O .=O####The=O bagels=O are=O also=O reasonably=S priced=S for=O NYC=O .=O
Also , specify if you like your food spicy- its rather bland if you do n't .####Also=O ,=O specify=O if=O you=O like=O your=O food=T-NEU spicy-=O its=O rather=O bland=O if=O you=O do=O n't=O .=O####Also=O ,=O specify=O if=O you=O like=O your=O food=O spicy-=O its=O rather=O bland=S if=O you=O do=O n't=O .=O
Our waiter was fine , the place looks nice in that not-trying-too-hard way , but at those prices , a little more should be expected of your food .####Our=O waiter=T-POS was=O fine=O ,=O the=O place=TT-POS looks=O nice=O in=O that=O not-trying-too-hard=O way=O ,=O but=O at=O those=O prices=O ,=O a=O little=O more=O should=O be=O expected=O of=O your=O food=TTT-NEG .=O####Our=O waiter=O was=O fine=S ,=O the=O place=O looks=O nice=O in=O that=O not-trying-too-hard=O way=O ,=O but=O at=O those=O prices=O ,=O a=O little=O more=SSS should=SSS be=SSS expected=SSS of=O your=O food=O .=O
Coming from Boston this place is like Emma 's Pizza in Kendall Square in Cambridge ( although they have more funky toppings ! )####Coming=O from=O Boston=O this=O place=O is=O like=O Emma=O 's=O Pizza=O in=O Kendall=O Square=O in=O Cambridge=O (=O although=O they=O have=O more=O funky=O toppings=T-POS !=O )=O####Coming=O from=O Boston=O this=O place=O is=O like=O Emma=O 's=O Pizza=O in=O Kendall=O Square=O in=O Cambridge=O (=O although=O they=O have=O more=O funky=S toppings=O !=O )=O
I 've been to this restaurant more than a dozen times and when I 'm craving for Pho , Lemon grass chicken or Beef Cube on rice , this is the place to go .####I=O 've=O been=O to=O this=O restaurant=O more=O than=O a=O dozen=O times=O and=O when=O I=O 'm=O craving=O for=O Pho=T-POS ,=O Lemon=TT-POS grass=TT-POS chicken=TT-POS or=O Beef=TTT-POS Cube=TTT-POS on=TTT-POS rice=TTT-POS ,=O this=O is=O the=O place=O to=O go=O .=O####I=O 've=O been=O to=O this=O restaurant=O more=O than=O a=O dozen=O times=O and=O when=O I=O 'm=O craving=S for=O Pho=O ,=O Lemon=O grass=O chicken=O or=O Beef=O Cube=O on=O rice=O ,=O this=O is=O the=O place=O to=O go=O .=O
Oh yes , and if you are a fan of Indian oldies film stars , there are plenty of portraits of Indian actors and actresses in classic black white that adorn the walls , some of which , I would love to know where they obtained .####Oh=O yes=O ,=O and=O if=O you=O are=O a=O fan=O of=O Indian=O oldies=O film=O stars=O ,=O there=O are=O plenty=O of=O portraits=T-POS of=O Indian=O actors=O and=O actresses=O in=O classic=O black=O white=O that=O adorn=O the=O walls=O ,=O some=O of=O which=O ,=O I=O would=O love=O to=O know=O where=O they=O obtained=O .=O####Oh=O yes=O ,=O and=O if=O you=O are=O a=O fan=O of=O Indian=O oldies=O film=O stars=O ,=O there=O are=O plenty=S of=O portraits=O of=O Indian=O actors=O and=O actresses=O in=O classic=O black=O white=O that=O adorn=O the=O walls=O ,=O some=O of=O which=O ,=O I=O would=O love=O to=O know=O where=O they=O obtained=O .=O
The food is spectacular , from the appitizers to the main course , and then of course the desserts , ( WOW ) you 'll need no more .####The=O food=T-POS is=O spectacular=O ,=O from=O the=O appitizers=TT-POS to=O the=O main=TTT-POS course=TTT-POS ,=O and=O then=O of=O course=O the=O desserts=TTTT-POS ,=O (=O WOW=O )=O you=O 'll=O need=O no=O more=O .=O####The=O food=O is=O spectacular=S ,=O from=O the=O appitizers=O to=O the=O main=O course=O ,=O and=O then=O of=O course=O the=O desserts=O ,=O (=O WOW=O )=O you=O 'll=O need=O no=O more=O .=O
Average to good Thai food , but terrible delivery .####Average=O to=O good=O Thai=T-POS food=T-POS ,=O but=O terrible=O delivery=TT-NEG .=O####Average=S to=S good=S Thai=O food=O ,=O but=O terrible=SS delivery=O .=O
Joe 's Pizza used to have the best slice until this pizzeria opened up .####Joe=O 's=O Pizza=O used=O to=O have=O the=O best=O slice=T-POS until=O this=O pizzeria=O opened=O up=O .=O####Joe=O 's=O Pizza=O used=O to=O have=O the=O best=S slice=O until=O this=O pizzeria=O opened=O up=O .=O
They are still living in the dark ages and do not have an answering machine , so if you want to make a reservation you are limited .####They=O are=O still=O living=O in=O the=O dark=O ages=O and=O do=O not=O have=O an=O answering=O machine=O ,=O so=O if=O you=O want=O to=O make=O a=O reservation=T-NEG you=O are=O limited=O .=O####They=O are=O still=O living=O in=O the=O dark=O ages=O and=O do=O not=O have=O an=O answering=O machine=O ,=O so=O if=O you=O want=O to=O make=O a=O reservation=O you=O are=O limited=S .=O
The food is amazing , rich pastas and fresh doughy pizza .####The=O food=T-POS is=O amazing=O ,=O rich=O pastas=TT-POS and=O fresh=O doughy=O pizza=TTT-POS .=O####The=O food=O is=O amazing=S ,=O rich=SS pastas=O and=O fresh=SSS doughy=SSS pizza=O .=O
Food was very good , but not what I would consider out of this world .####Food=T-POS was=O very=O good=O ,=O but=O not=O what=O I=O would=O consider=O out=O of=O this=O world=O .=O####Food=O was=O very=O good=S ,=O but=O not=O what=O I=O would=O consider=O out=O of=O this=O world=O .=O
Try the Pad Thai , it 's fabulous and their prices are so cheap !####Try=O the=O Pad=T-POS Thai=T-POS ,=O it=O 's=O fabulous=O and=O their=O prices=TT-POS are=O so=O cheap=O !=O####Try=S the=O Pad=O Thai=O ,=O it=O 's=O fabulous=S and=O their=O prices=O are=O so=O cheap=S !=O
Food is great and inexpensive .####Food=T-POS is=O great=O and=O inexpensive=O .=O####Food=O is=O great=S and=O inexpensive=S .=O
The price very reasonable .####The=O price=T-POS very=O reasonable=O .=O####The=O price=O very=O reasonable=S .=O
Dessert - ca n't be missed , so save room ! ! !####Dessert=T-POS -=O ca=O n't=O be=O missed=O ,=O so=O save=O room=O !=O !=O !=O####Dessert=O -=O ca=S n't=S be=S missed=S ,=O so=O save=O room=O !=O !=O !=O
Ingredients are organic which is a real plus for me .####Ingredients=T-POS are=O organic=O which=O is=O a=O real=O plus=O for=O me=O .=O####Ingredients=O are=O organic=S which=O is=O a=O real=O plus=S for=O me=O .=O
It was so bad I actually refused to pay for my food .####It=O was=O so=O bad=O I=O actually=O refused=O to=O pay=O for=O my=O food=T-NEG .=O####It=O was=O so=O bad=S I=O actually=O refused=O to=O pay=O for=O my=O food=O .=O
I recommend this spot to anyone who enjoys fine cuisine at reasonable prices .####I=O recommend=O this=O spot=O to=O anyone=O who=O enjoys=O fine=O cuisine=T-POS at=O reasonable=O prices=TT-POS .=O####I=O recommend=O this=O spot=O to=O anyone=O who=O enjoys=O fine=S cuisine=O at=O reasonable=SS prices=O .=O
The staff was very attentive , the ambience lovely , and the food superb .####The=O staff=T-POS was=O very=O attentive=O ,=O the=O ambience=TT-POS lovely=O ,=O and=O the=O food=TTT-POS superb=O .=O####The=O staff=O was=O very=O attentive=S ,=O the=O ambience=O lovely=SS ,=O and=O the=O food=O superb=SSS .=O
I love when restaurants think using fancy expensive ingrediants makes the food fine cuisine , even with no idea how to use them .####I=O love=O when=O restaurants=O think=O using=O fancy=O expensive=O ingrediants=T-POS makes=O the=O food=TTT-POS fine=O cuisine=TT-POS ,=O even=O with=O no=O idea=O how=O to=O use=O them=O .=O####I=O love=O when=O restaurants=O think=O using=O fancy=O expensive=S ingrediants=O makes=O the=O food=O fine=SS cuisine=O ,=O even=O with=O no=O idea=O how=O to=O use=O them=O .=O
THe Pizza and wine were excellent -the service too -- but what really MADE this place was the backyard dining area .####THe=O Pizza=T-POS and=O wine=TT-POS were=O excellent=O -the=O service=TTT-POS too=O --=O but=O what=O really=O MADE=O this=O place=O was=O the=O backyard=O dining=O area=O .=O####THe=O Pizza=O and=O wine=O were=O excellent=S -the=O service=O too=O --=O but=O what=O really=O MADE=O this=O place=O was=O the=O backyard=O dining=O area=O .=O
The service was superb , they treat you like family .####The=O service=T-POS was=O superb=O ,=O they=O treat=O you=O like=O family=O .=O####The=O service=O was=O superb=S ,=O they=O treat=O you=O like=O family=O .=O
We all had the tasting menu and unlike some of the other reviews , I felt there was more than enough food .####We=O all=O had=O the=O tasting=O menu=O and=O unlike=O some=O of=O the=O other=O reviews=O ,=O I=O felt=O there=O was=O more=O than=O enough=O food=T-POS .=O####We=O all=O had=O the=O tasting=O menu=O and=O unlike=O some=O of=O the=O other=O reviews=O ,=O I=O felt=O there=O was=O more=S than=S enough=S food=O .=O
They had scrapped the bottom of the vessel in which they make the rice -RESULT - WE HAD LARGE CHUNKS OF BURNT RICE IN OUR SERVING BOWL .####They=O had=O scrapped=O the=O bottom=O of=O the=O vessel=O in=O which=O they=O make=O the=O rice=O -RESULT=O -=O WE=O HAD=O LARGE=O CHUNKS=O OF=O BURNT=O RICE=T-NEG IN=O OUR=O SERVING=O BOWL=O .=O####They=O had=O scrapped=O the=O bottom=O of=O the=O vessel=O in=O which=O they=O make=O the=O rice=O -RESULT=O -=O WE=O HAD=O LARGE=O CHUNKS=O OF=O BURNT=S RICE=O IN=O OUR=O SERVING=O BOWL=O .=O
- for dessert we split chocolate cake and vanilla gelato ( with espresso ) , which were tasty , but I thought a bit overpriced .####-=O for=O dessert=TT-POS we=O split=O chocolate=T-POS cake=T-POS and=O vanilla=O gelato=O (=O with=O espresso=O )=O ,=O which=O were=O tasty=O ,=O but=O I=O thought=O a=O bit=O overpriced=O .=O####-=O for=O dessert=O we=O split=O chocolate=O cake=O and=O vanilla=O gelato=O (=O with=O espresso=O )=O ,=O which=O were=O tasty=S ,=O but=O I=O thought=O a=O bit=O overpriced=S .=O
Warm , comfortable surroundings , nice appointments ( witness the etched glass and brickwork separating the dining rooms ) .####Warm=O ,=O comfortable=O surroundings=T-POS ,=O nice=O appointments=O (=O witness=O the=O etched=O glass=O and=O brickwork=O separating=O the=O dining=TT-NEU rooms=TT-NEU )=O .=O####Warm=S ,=O comfortable=S surroundings=O ,=O nice=SS appointments=O (=O witness=O the=O etched=O glass=O and=O brickwork=O separating=O the=O dining=O rooms=O )=O .=O
The well mannered , pleasant staff that Tony has in his employ .####The=O well=O mannered=O ,=O pleasant=O staff=T-POS that=O Tony=O has=O in=O his=O employ=O .=O####The=O well=O mannered=O ,=O pleasant=S staff=O that=O Tony=O has=O in=O his=O employ=O .=O
The flavors robust and subtle .####The=O flavors=T-POS robust=O and=O subtle=O .=O####The=O flavors=O robust=S and=O subtle=S .=O
All I can say is $ 2 pints during happy hour and the some of the cheapest oysters you 'll find in the city , though the quality is some of the best .####All=O I=O can=O say=O is=O $=O 2=O pints=O during=O happy=O hour=O and=O the=O some=O of=O the=O cheapest=O oysters=T-POS you=O 'll=O find=O in=O the=O city=O ,=O though=O the=O quality=TT-POS is=O some=O of=O the=O best=O .=O####All=O I=O can=O say=O is=O $=O 2=O pints=O during=O happy=O hour=O and=O the=O some=O of=O the=O cheapest=S oysters=O you=O 'll=O find=O in=O the=O city=O ,=O though=O the=O quality=O is=O some=O of=O the=O best=SS .=O
I would never wait for a table to eat , it just is not THAT great .####I=O would=O never=O wait=O for=O a=O table=T-NEU to=O eat=O ,=O it=O just=O is=O not=O THAT=O great=O .=O####I=O would=O never=S wait=S for=O a=O table=O to=O eat=O ,=O it=O just=O is=O not=O THAT=O great=O .=O
We concluded with tiramisu chocolate cake , both were delicious .####We=O concluded=O with=O tiramisu=T-POS chocolate=T-POS cake=T-POS ,=O both=O were=O delicious=O .=O####We=O concluded=O with=O tiramisu=O chocolate=O cake=O ,=O both=O were=O delicious=S .=O
The counter service is bad .####The=O counter=T-NEG service=T-NEG is=O bad=O .=O####The=O counter=O service=O is=O bad=S .=O
This is such a lovely , peaceful place to eat outside .####This=O is=O such=O a=O lovely=O ,=O peaceful=O place=T-POS to=O eat=O outside=O .=O####This=O is=O such=O a=O lovely=S ,=O peaceful=S place=O to=O eat=O outside=O .=O
The sauce is delicious and the crust is perfect .####The=O sauce=T-POS is=O delicious=O and=O the=O crust=TT-POS is=O perfect=O .=O####The=O sauce=O is=O delicious=S and=O the=O crust=O is=O perfect=SS .=O
You will pay a lot for the decore , but the food is no better or worse than a lot of other Chinese and Asian fusion places in NY .####You=O will=O pay=O a=O lot=O for=O the=O decore=T-NEG ,=O but=O the=O food=TT-NEU is=O no=O better=O or=O worse=O than=O a=O lot=O of=O other=O Chinese=O and=O Asian=O fusion=O places=O in=O NY=O .=O####You=O will=O pay=S a=S lot=S for=O the=O decore=O ,=O but=O the=O food=O is=O no=SS better=SS or=SS worse=SS than=O a=O lot=O of=O other=O Chinese=O and=O Asian=O fusion=O places=O in=O NY=O .=O
They have some great entrees here as well .####They=O have=O some=O great=O entrees=T-POS here=O as=O well=O .=O####They=O have=O some=O great=S entrees=O here=O as=O well=O .=O
The service is not consistently excellent -- just decent .####The=O service=T-NEU is=O not=O consistently=O excellent=O --=O just=O decent=O .=O####The=O service=O is=O not=S consistently=S excellent=S --=O just=O decent=S .=O
The food , served in small tasting portions ( as an option ) is very good with each dish being better than the next .####The=O food=T-POS ,=O served=O in=O small=O tasting=O portions=TT-POS (=O as=O an=O option=O )=O is=O very=O good=O with=O each=O dish=TTT-POS being=O better=O than=O the=O next=O .=O####The=O food=O ,=O served=O in=O small=SS tasting=O portions=O (=O as=O an=O option=O )=O is=O very=O good=S with=O each=O dish=O being=O better=SSS than=O the=O next=O .=O
I had the mango chicken and i ca n't go on to tell you how delicious that was and the presentation was beautiful .####I=O had=O the=O mango=T-POS chicken=T-POS and=O i=O ca=O n't=O go=O on=O to=O tell=O you=O how=O delicious=O that=O was=O and=O the=O presentation=TT-POS was=O beautiful=O .=O####I=O had=O the=O mango=O chicken=O and=O i=O ca=O n't=O go=O on=O to=O tell=O you=O how=O delicious=S that=O was=O and=O the=O presentation=O was=O beautiful=SS .=O
Oh , but wait , we were out of drinks ( which were also delightfully overpriced ) .####Oh=O ,=O but=O wait=O ,=O we=O were=O out=O of=O drinks=T-NEG (=O which=O were=O also=O delightfully=O overpriced=O )=O .=O####Oh=O ,=O but=O wait=O ,=O we=O were=O out=O of=O drinks=O (=O which=O were=O also=O delightfully=O overpriced=S )=O .=O
The service is fantastic .####The=O service=T-POS is=O fantastic=O .=O####The=O service=O is=O fantastic=S .=O
The garlic mashed potatoes are hands down the best in the city !####The=O garlic=T-POS mashed=T-POS potatoes=T-POS are=O hands=O down=O the=O best=O in=O the=O city=O !=O####The=O garlic=O mashed=O potatoes=O are=O hands=O down=O the=O best=S in=O the=O city=O !=O
Food and service was okay .####Food=T-NEU and=O service=TT-NEU was=O okay=O .=O####Food=O and=O service=O was=O okay=S .=O
The best pad thai i 've ever had .####The=O best=O pad=T-POS thai=T-POS i=O 've=O ever=O had=O .=O####The=O best=S pad=O thai=O i=O 've=O ever=O had=O .=O
Over time , the food quality has decreased substantially , it is a lot less crowded than it used to , and the service must definitely be part of the reason .####Over=O time=O ,=O the=O food=T-NEG quality=T-NEG has=O decreased=O substantially=O ,=O it=O is=O a=O lot=O less=O crowded=O than=O it=O used=O to=O ,=O and=O the=O service=O must=O definitely=O be=O part=O of=O the=O reason=O .=O####Over=O time=O ,=O the=O food=O quality=O has=O decreased=S substantially=O ,=O it=O is=O a=O lot=O less=O crowded=O than=O it=O used=O to=O ,=O and=O the=O service=O must=O definitely=O be=O part=O of=O the=O reason=O .=O
While this is a pretty place in that overly cute French way , the food was insultingly horrible .####While=O this=O is=O a=O pretty=O place=T-POS in=O that=O overly=O cute=O French=O way=O ,=O the=O food=TT-NEG was=O insultingly=O horrible=O .=O####While=O this=O is=O a=O pretty=S place=O in=O that=O overly=O cute=O French=O way=O ,=O the=O food=O was=O insultingly=SS horrible=SS .=O
I went there for lunch and it was not as good as I expected from the reviews I read .####I=O went=O there=O for=O lunch=T-NEU and=O it=O was=O not=O as=O good=O as=O I=O expected=O from=O the=O reviews=O I=O read=O .=O####I=O went=O there=O for=O lunch=O and=O it=O was=O not=S as=S good=S as=S I=S expected=S from=O the=O reviews=O I=O read=O .=O
The wine list is n't great , and the desserts are shipped in from Bruno 's down the street , which is not as good as it used to be .####The=O wine=T-NEG list=T-NEG is=O n't=O great=O ,=O and=O the=O desserts=TT-NEG are=O shipped=O in=O from=O Bruno=O 's=O down=O the=O street=O ,=O which=O is=O not=O as=O good=O as=O it=O used=O to=O be=O .=O####The=O wine=O list=O is=S n't=S great=S ,=O and=O the=O desserts=O are=O shipped=O in=O from=O Bruno=O 's=O down=O the=O street=O ,=O which=O is=O not=SS as=SS good=SS as=O it=O used=O to=O be=O .=O
Their coffee is quite good too !####Their=O coffee=T-POS is=O quite=O good=O too=O !=O####Their=O coffee=O is=O quite=O good=S too=O !=O
great wine list ( italian ) , good food , service was INITIALLY fine .####great=O wine=T-POS list=T-POS (=O italian=O )=O ,=O good=O food=TT-POS ,=O service=TTT-POS was=O INITIALLY=O fine=O .=O####great=S wine=O list=O (=O italian=O )=O ,=O good=SS food=O ,=O service=O was=O INITIALLY=O fine=SSS .=O
Despite the fact that the space is large , they 've overcrowded the floor with tables .####Despite=O the=O fact=O that=O the=O space=T-POS is=O large=O ,=O they=O 've=O overcrowded=O the=O floor=O with=O tables=TT-NEG .=O####Despite=O the=O fact=O that=O the=O space=O is=O large=S ,=O they=O 've=O overcrowded=SS the=O floor=O with=O tables=O .=O
As far as the service goes , the waitresses were not particularly friendly , but they got the job done .####As=O far=O as=O the=O service=O goes=O ,=O the=O waitresses=T-POS were=O not=O particularly=O friendly=O ,=O but=O they=O got=O the=O job=O done=O .=O####As=O far=O as=O the=O service=O goes=O ,=O the=O waitresses=O were=O not=S particularly=S friendly=S ,=O but=O they=O got=O the=O job=O done=O .=O
They are not helpful in the least and will give you the grand run around so by the time the event date rolls around you will not only regret chosing this place , but also become hostile !####They=O are=O not=O helpful=O in=O the=O least=O and=O will=O give=O you=O the=O grand=O run=O around=O so=O by=O the=O time=O the=O event=O date=O rolls=O around=O you=O will=O not=O only=O regret=O chosing=O this=O place=T-NEG ,=O but=O also=O become=O hostile=O !=O####They=O are=O not=O helpful=O in=O the=O least=O and=O will=O give=O you=O the=O grand=O run=O around=O so=O by=O the=O time=O the=O event=O date=O rolls=O around=O you=O will=O not=O only=O regret=O chosing=O this=O place=O ,=O but=O also=O become=O hostile=S !=O
Taxan delicious !####Taxan=T-POS delicious=O !=O####Taxan=O delicious=S !=O
Unlike other places in NYC where the sandwiches you want only come as a triple-decker , here you can get what you want in a reasonably-sized portion ( and price ) .####Unlike=O other=O places=O in=O NYC=O where=O the=O sandwiches=O you=O want=O only=O come=O as=O a=O triple-decker=O ,=O here=O you=O can=O get=O what=O you=O want=O in=O a=O reasonably-sized=O portion=T-POS (=O and=O price=O )=O .=O####Unlike=O other=O places=O in=O NYC=O where=O the=O sandwiches=O you=O want=O only=O come=O as=O a=O triple-decker=O ,=O here=O you=O can=O get=O what=O you=O want=O in=O a=O reasonably-sized=S portion=O (=O and=O price=O )=O .=O
Restaurant snobs need not bother , this is a small , neighborhood kind of place .####Restaurant=O snobs=O need=O not=O bother=O ,=O this=O is=O a=O small=O ,=O neighborhood=O kind=O of=O place=T-POS .=O####Restaurant=O snobs=O need=O not=O bother=O ,=O this=O is=O a=O small=S ,=O neighborhood=O kind=O of=O place=O .=O
They could n't even make a salad that was appealing .####They=O could=O n't=O even=O make=O a=O salad=T-NEG that=O was=O appealing=O .=O####They=O could=O n't=O even=O make=O a=O salad=O that=O was=O appealing=S .=O
Plus they made a perfect martini .####Plus=O they=O made=O a=O perfect=O martini=T-POS .=O####Plus=O they=O made=O a=O perfect=S martini=O .=O
The waiter was attentive .####The=O waiter=T-POS was=O attentive=O .=O####The=O waiter=O was=O attentive=S .=O
Their Margarita is best I 've had since I 've returned from Naples !####Their=O Margarita=T-POS is=O best=O I=O 've=O had=O since=O I=O 've=O returned=O from=O Naples=O !=O####Their=O Margarita=O is=O best=S I=O 've=O had=O since=O I=O 've=O returned=O from=O Naples=O !=O
Their sake list was extensive , but we were looking for Purple Haze , which was n't listed but made for us upon request !####Their=O sake=T-POS list=T-POS was=O extensive=O ,=O but=O we=O were=O looking=O for=O Purple=TT-POS Haze=TT-POS ,=O which=O was=O n't=O listed=O but=O made=O for=O us=O upon=O request=O !=O####Their=O sake=O list=O was=O extensive=S ,=O but=O we=O were=O looking=O for=O Purple=O Haze=O ,=O which=O was=SS n't=SS listed=SS but=O made=O for=O us=O upon=O request=O !=O
The tables are crammed way too close , the menu is typical of any Italian restaurant , and the wine list is simply overpriced .####The=O tables=T-NEG are=O crammed=O way=O too=O close=O ,=O the=O menu=TT-NEU is=O typical=O of=O any=O Italian=O restaurant=O ,=O and=O the=O wine=TTT-NEG list=TTT-NEG is=O simply=O overpriced=O .=O####The=O tables=O are=O crammed=S way=O too=S close=S ,=O the=O menu=O is=O typical=SS of=O any=O Italian=O restaurant=O ,=O and=O the=O wine=O list=O is=O simply=O overpriced=SSS .=O
The food was actually awful .####The=O food=T-NEG was=O actually=O awful=O .=O####The=O food=O was=O actually=O awful=S .=O
There is actually space to breathe and the decor sets the tone for an intimate dinner .####There=O is=O actually=O space=O to=O breathe=O and=O the=O decor=O sets=O the=O tone=O for=O an=O intimate=O dinner=T-NEU .=O####There=O is=O actually=O space=O to=O breathe=O and=O the=O decor=O sets=O the=O tone=O for=O an=O intimate=S dinner=O .=O
My husband and I both ordered the Steak , medium .####My=O husband=O and=O I=O both=O ordered=O the=O Steak=T-NEU ,=O medium=O .=O####My=O husband=O and=O I=O both=O ordered=O the=O Steak=O ,=O medium=S .=O
Furthermore , the rice had no seasoning , so the sushi was bland and disgusting .####Furthermore=O ,=O the=O rice=T-NEG had=O no=O seasoning=O ,=O so=O the=O sushi=TT-NEG was=O bland=O and=O disgusting=O .=O####Furthermore=O ,=O the=O rice=O had=O no=S seasoning=S ,=O so=O the=O sushi=O was=O bland=SS and=O disgusting=SS .=O
This place has realy fresh sushi and a nice large menu of Japanese classic cuisine .####This=O place=O has=O realy=O fresh=O sushi=T-POS and=O a=O nice=O large=O menu=TT-POS of=O Japanese=O classic=O cuisine=O .=O####This=O place=O has=O realy=O fresh=S sushi=O and=O a=O nice=O large=SS menu=O of=O Japanese=O classic=O cuisine=O .=O
The sushi is average and the prices are anything but .####The=O sushi=T-NEU is=O average=O and=O the=O prices=O are=O anything=O but=O .=O####The=O sushi=O is=O average=S and=O the=O prices=O are=O anything=O but=O .=O
My wife and I also enjoyed the spinach , the Shanghai low mein , and other attractions .####My=O wife=O and=O I=O also=O enjoyed=O the=O spinach=T-POS ,=O the=O Shanghai=TT-POS low=TT-POS mein=TT-POS ,=O and=O other=O attractions=O .=O####My=O wife=O and=O I=O also=O enjoyed=S the=O spinach=O ,=O the=O Shanghai=O low=O mein=O ,=O and=O other=O attractions=O .=O
Turned out there was full service upstairs and sat down .####Turned=O out=O there=O was=O full=O service=T-POS upstairs=O and=O sat=O down=O .=O####Turned=O out=O there=O was=O full=S service=O upstairs=O and=O sat=O down=O .=O
If you have a dumpling fetish i suggest you try some here !####If=O you=O have=O a=O dumpling=T-POS fetish=O i=O suggest=O you=O try=O some=O here=O !=O####If=O you=O have=O a=O dumpling=O fetish=O i=O suggest=O you=O try=S some=O here=O !=O
The waiters and owners were nonchalant about this and promised to call the exterminator but were n't as dismayed or apologetic as I would have expected .####The=O waiters=T-NEG and=O owners=TT-NEG were=O nonchalant=O about=O this=O and=O promised=O to=O call=O the=O exterminator=O but=O were=O n't=O as=O dismayed=O or=O apologetic=O as=O I=O would=O have=O expected=O .=O####The=O waiters=O and=O owners=O were=O nonchalant=S about=O this=O and=O promised=O to=O call=O the=O exterminator=O but=O were=O n't=O as=O dismayed=O or=O apologetic=O as=O I=O would=O have=O expected=O .=O
And the food was fantastic .####And=O the=O food=T-POS was=O fantastic=O .=O####And=O the=O food=O was=O fantastic=S .=O
They 're also friendlier here , especially the owner , Kenny .####They=O 're=O also=O friendlier=O here=O ,=O especially=O the=O owner=T-POS ,=O Kenny=O .=O####They=O 're=O also=O friendlier=S here=O ,=O especially=O the=O owner=O ,=O Kenny=O .=O
While the room is not particularly comfortable , once you 're seated you 'll forget about everything except what 's on your plate .####While=O the=O room=T-NEG is=O not=O particularly=O comfortable=O ,=O once=O you=O 're=O seated=O you=O 'll=O forget=O about=O everything=O except=O what=O 's=O on=O your=O plate=O .=O####While=O the=O room=O is=O not=S particularly=S comfortable=S ,=O once=O you=O 're=O seated=O you=O 'll=O forget=O about=O everything=O except=O what=O 's=O on=O your=O plate=O .=O
Winnie and her staff are the best crew you can find serving you .####Winnie=O and=O her=O staff=TT-POS are=O the=O best=O crew=T-POS you=O can=O find=O serving=O you=O .=O####Winnie=O and=O her=O staff=O are=O the=O best=S crew=O you=O can=O find=O serving=O you=O .=O
The ambiance is minimal the food is not phenomenal , but some dishes are quite good , such as the eggplant parmesan , veal in carozza chicken saltimbocca .####The=O ambiance=T-POS is=O minimal=O the=O food=TT-NEG is=O not=O phenomenal=O ,=O but=O some=O dishes=TTT-POS are=O quite=O good=O ,=O such=O as=O the=O eggplant=TTTT-POS parmesan=TTTT-POS ,=O veal=TTTTT-POS in=TTTTT-POS carozza=TTTTT-POS chicken=TTTTT-POS saltimbocca=TTTTT-POS .=O####The=O ambiance=O is=O minimal=S the=O food=O is=O not=SS phenomenal=SS ,=O but=O some=O dishes=O are=O quite=O good=SSS ,=O such=O as=O the=O eggplant=O parmesan=O ,=O veal=O in=O carozza=O chicken=O saltimbocca=O .=O
The bar has various selections and the mixed drink special is a catcher ! 2 for 1 's .####The=O bar=T-POS has=O various=O selections=O and=O the=O mixed=TT-POS drink=TT-POS special=TT-POS is=O a=O catcher=O !=O 2=O for=O 1=O 's=O .=O####The=O bar=O has=O various=S selections=O and=O the=O mixed=O drink=O special=O is=O a=O catcher=SS !=O 2=O for=O 1=O 's=O .=O
If it is n't for the food ( A+++ ) , it must be the service or the ambience .####If=O it=O is=O n't=O for=O the=O food=T-POS (=O A+++=O )=O ,=O it=O must=O be=O the=O service=O or=O the=O ambience=O .=O####If=O it=O is=O n't=O for=O the=O food=O (=S A+++=S )=S ,=O it=O must=O be=O the=O service=O or=O the=O ambience=O .=O
I like the ambience , it 's very dark and original .####I=O like=O the=O ambience=T-POS ,=O it=O 's=O very=O dark=O and=O original=O .=O####I=O like=S the=O ambience=O ,=O it=O 's=O very=O dark=S and=O original=S .=O
[truncated: 46,617 more chars]
