# Supplementary material for: External-knowledge enhanced dual encoder and contrastive learning for aspect sentiment triplet extraction
Source: PLoS One. 2026 Mar 12;21(3):e0340792. doi: 10.1371/journal.pone.0340792 (PMC12981519; doi:10.1371/journal.pone.0340792)
Supplement: S1 File — (ZIP) [file pone.0340792.s001.zip › ASTE-Data-V1-AAAI2020/15res/15rest_dev.txt]

The food is very average ... the Thai fusion stuff is a bit too sweet , every thing they serve is too sweet here .####The=O food=T-NEG is=O very=O average=O ...=O the=O Thai=TT-NEG fusion=TT-NEG stuff=TT-NEG is=O a=O bit=O too=O sweet=O ,=O every=O thing=O they=O serve=O is=O too=O sweet=O here=O .=O####The=O food=O is=O very=O average=S ...=O the=O Thai=O fusion=O stuff=O is=O a=O bit=O too=SS sweet=SS ,=O every=O thing=O they=O serve=O is=O too=O sweet=O here=O .=O
The decor is night tho ... but they REALLY need to clean that vent in the ceiling ... its quite un-appetizing , and kills your effort to make this place look sleek and modern .####The=O decor=TT-POS is=O night=O tho=O ...=O but=O they=O REALLY=O need=O to=O clean=O that=O vent=TTT-NEG in=O the=O ceiling=O ...=O its=O quite=O un-appetizing=O ,=O and=O kills=O your=O effort=O to=O make=O this=O place=T-NEG look=O sleek=O and=O modern=O .=O####The=O decor=O is=O night=SS tho=O ...=O but=O they=O REALLY=O need=O to=O clean=O that=O vent=O in=O the=O ceiling=O ...=O its=O quite=O un-appetizing=SSS ,=O and=O kills=O your=O effort=O to=O make=O this=O place=O look=O sleek=S and=O modern=S .=O
The spicy tuna roll was unusually good and the rock shrimp tempura was awesome , great appetizer to share !####The=O spicy=T-POS tuna=T-POS roll=T-POS was=O unusually=O good=O and=O the=O rock=TT-POS shrimp=TT-POS tempura=TT-POS was=O awesome=O ,=O great=O appetizer=O to=O share=O !=O####The=O spicy=O tuna=O roll=O was=O unusually=O good=S and=O the=O rock=O shrimp=O tempura=O was=O awesome=SS ,=O great=O appetizer=O to=O share=O !=O
we love th pink pony .####we=O love=O th=O pink=T-POS pony=T-POS .=O####we=O love=S th=O pink=O pony=O .=O
THe perfect spot .####THe=O perfect=O spot=T-POS .=O####THe=O perfect=S spot=O .=O
Ambiance relaxed and stylish .####Ambiance=T-POS relaxed=O and=O stylish=O .=O####Ambiance=O relaxed=S and=O stylish=S .=O
however , it 's the service that leaves a bad taste in my mouth .####however=O ,=O it=O 's=O the=O service=T-NEG that=O leaves=O a=O bad=O taste=O in=O my=O mouth=O .=O####however=O ,=O it=O 's=O the=O service=O that=O leaves=O a=O bad=S taste=S in=O my=O mouth=O .=O
i happen to have a policy that goes along with a little bit of self-respect , which includes not letting a waiter intimidate me , i.e . make me feel bad asking for trivialities like water , or the check .####i=O happen=O to=O have=O a=O policy=O that=O goes=O along=O with=O a=O little=O bit=O of=O self-respect=O ,=O which=O includes=O not=O letting=O a=O waiter=T-NEG intimidate=O me=O ,=O i.e=O .=O make=O me=O feel=O bad=O asking=O for=O trivialities=O like=O water=O ,=O or=O the=O check=O .=O####i=O happen=O to=O have=O a=O policy=O that=O goes=O along=O with=O a=O little=O bit=O of=O self-respect=O ,=O which=O includes=O not=O letting=O a=O waiter=O intimidate=O me=O ,=O i.e=O .=O make=O me=O feel=O bad=S asking=O for=O trivialities=O like=O water=O ,=O or=O the=O check=O .=O
I tend to judge a sushi restaurant by its sea urchin , which was heavenly at sushi rose .####I=O tend=O to=O judge=O a=O sushi=O restaurant=O by=O its=O sea=T-POS urchin=T-POS ,=O which=O was=O heavenly=O at=O sushi=O rose=O .=O####I=O tend=O to=O judge=O a=O sushi=O restaurant=O by=O its=O sea=O urchin=O ,=O which=O was=O heavenly=S at=O sushi=O rose=O .=O
The sushi seemed pretty fresh and was adequately proportioned .####The=O sushi=T-POS seemed=O pretty=O fresh=O and=O was=O adequately=O proportioned=O .=O####The=O sushi=O seemed=O pretty=O fresh=S and=O was=O adequately=O proportioned=S .=O
The rice to fish ration was also good -- they did n't try to overpack the rice .####The=O rice=T-POS to=T-POS fish=T-POS ration=T-POS was=O also=O good=O --=O they=O did=O n't=O try=O to=O overpack=O the=O rice=O .=O####The=O rice=O to=O fish=O ration=O was=O also=O good=S --=O they=O did=O n't=O try=O to=O overpack=O the=O rice=O .=O
The food was well prepared and the service impecable .####The=O food=T-POS was=O well=O prepared=O and=O the=O service=TT-POS impecable=O .=O####The=O food=O was=O well=S prepared=S and=O the=O service=O impecable=SS .=O
The Prix Fixe menu is worth every penny and you get more than enough ( both in quantity AND quality ) .####The=O Prix=T-POS Fixe=T-POS menu=T-POS is=O worth=O every=O penny=O and=O you=O get=O more=O than=O enough=O (=O both=O in=O quantity=O AND=O quality=O )=O .=O####The=O Prix=O Fixe=O menu=O is=O worth=S every=O penny=O and=O you=O get=O more=O than=O enough=O (=O both=O in=O quantity=O AND=O quality=O )=O .=O
The kitchen however , is almost always slow .####The=O kitchen=T-NEG however=O ,=O is=O almost=O always=O slow=O .=O####The=O kitchen=O however=O ,=O is=O almost=O always=O slow=S .=O
Add to that great service and great food at a reasonable price and you have yourself the beginning of a great evening .####Add=O to=O that=O great=O service=T-POS and=O great=O food=TT-POS at=O a=O reasonable=O price=O and=O you=O have=O yourself=O the=O beginning=O of=O a=O great=O evening=O .=O####Add=O to=O that=O great=S service=O and=O great=SS food=O at=O a=O reasonable=O price=O and=O you=O have=O yourself=O the=O beginning=O of=O a=O great=O evening=O .=O
The food was average to above-average ; the French Onion soup filling yet not overly impressive , and the desserts not brilliant in any way .####The=O food=T-POS was=O average=O to=O above-average=O ;=O the=O French=TT-POS Onion=TT-POS soup=TT-POS filling=O yet=O not=O overly=O impressive=O ,=O and=O the=O desserts=TTT-NEG not=O brilliant=O in=O any=O way=O .=O####The=O food=O was=O average=S to=S above-average=S ;=O the=O French=O Onion=O soup=O filling=O yet=O not=SS overly=SS impressive=SS ,=O and=O the=O desserts=O not=SSS brilliant=SSS in=O any=O way=O .=O
This place is the most Japanese it can ever get .####This=O place=T-POS is=O the=O most=O Japanese=O it=O can=O ever=O get=O .=O####This=O place=O is=O the=O most=O Japanese=S it=O can=O ever=O get=O .=O
Leon is an East Village gem : casual but hip , with well prepared basic French bistro fare , good specials , a warm and lively atmosphere .####Leon=T-POS is=O an=O East=O Village=O gem=O :=O casual=O but=O hip=O ,=O with=O well=O prepared=O basic=O French=TTTT-POS bistro=TTTT-POS fare=TTTT-POS ,=O good=O specials=TT-POS ,=O a=O warm=O and=O lively=O atmosphere=TTT-POS .=O####Leon=O is=O an=O East=O Village=O gem=O :=O casual=S but=O hip=S ,=O with=O well=SSSS prepared=SSSS basic=O French=O bistro=O fare=O ,=O good=SS specials=O ,=O a=O warm=SSS and=O lively=SSS atmosphere=O .=O
The food was bland oily .####The=O food=T-NEG was=O bland=O oily=O .=O####The=O food=O was=O bland=S oily=S .=O
I went there for lunch and it was not as good as I expected from the reviews I read .####I=O went=O there=O for=O lunch=T-NEG and=O it=O was=O not=O as=O good=O as=O I=O expected=O from=O the=O reviews=O I=O read=O .=O####I=O went=O there=O for=O lunch=O and=O it=O was=O not=S as=S good=S as=S I=S expected=S from=O the=O reviews=O I=O read=O .=O
The place is small and cramped but the food is fantastic .####The=O place=T-NEG is=O small=O and=O cramped=O but=O the=O food=TT-POS is=O fantastic=O .=O####The=O place=O is=O small=S and=O cramped=S but=O the=O food=O is=O fantastic=SS .=O
those rolls were big , but not good and sashimi was n't fresh .####those=O rolls=T-NEG were=O big=O ,=O but=O not=O good=O and=O sashimi=TT-NEG was=O n't=O fresh=O .=O####those=O rolls=O were=O big=S ,=O but=O not=S good=S and=O sashimi=O was=SS n't=SS fresh=SS .=O
Admittedly some nights inside the restaurant were rather warm , but the open kitchen is part of the charm .####Admittedly=O some=O nights=O inside=O the=O restaurant=TT-NEG were=O rather=O warm=O ,=O but=O the=O open=T-POS kitchen=T-POS is=O part=O of=O the=O charm=O .=O####Admittedly=O some=O nights=O inside=O the=O restaurant=O were=O rather=O warm=SS ,=O but=O the=O open=O kitchen=O is=O part=O of=O the=O charm=S .=O
Great wine selection , Gigondas is worth the price , and the house champagne is a great value .####Great=O wine=T-POS selection=T-POS ,=O Gigondas=TT-POS is=O worth=O the=O price=O ,=O and=O the=O house=TTT-POS champagne=TTT-POS is=O a=O great=O value=O .=O####Great=S wine=O selection=O ,=O Gigondas=O is=O worth=SS the=SS price=SS ,=O and=O the=O house=O champagne=O is=O a=O great=SSS value=SSS .=O
Have recommended the place to friends , always gets good response .####Have=O recommended=O the=O place=T-POS to=O friends=O ,=O always=O gets=O good=O response=O .=O####Have=O recommended=S the=O place=O to=O friends=O ,=O always=O gets=O good=O response=O .=O
The exotic food is beautifully presented and is a delight in delicious combinations .####The=O exotic=T-POS food=T-POS is=O beautifully=O presented=O and=O is=O a=O delight=O in=O delicious=O combinations=O .=O####The=O exotic=O food=O is=O beautifully=S presented=S and=O is=O a=O delight=S in=O delicious=O combinations=O .=O
Great service , great food .####Great=O service=T-POS ,=O great=O food=TT-POS .=O####Great=S service=O ,=O great=SS food=O .=O
Two complaints -- their appetizer selection stinks , it would be nice to get some mozzarella sticks on the menu .####Two=O complaints=O --=O their=O appetizer=T-NEG selection=T-NEG stinks=O ,=O it=O would=O be=O nice=O to=O get=O some=O mozzarella=O sticks=O on=O the=O menu=O .=O####Two=O complaints=S --=O their=O appetizer=O selection=O stinks=O ,=O it=O would=O be=O nice=O to=O get=O some=O mozzarella=O sticks=O on=O the=O menu=O .=O
By far the best salad I have had in a fast food restaurant .####By=O far=O the=O best=O salad=T-POS I=O have=O had=O in=O a=O fast=O food=O restaurant=O .=O####By=O far=O the=O best=S salad=O I=O have=O had=O in=O a=O fast=O food=O restaurant=O .=O
To sum it up : Service varies from good to mediorce , depending on which waiter you get ; generally it is just average Ok .####To=O sum=O it=O up=O :=O Service=T-NEU varies=O from=O good=O to=O mediorce=O ,=O depending=O on=O which=O waiter=O you=O get=O ;=O generally=O it=O is=O just=O average=O Ok=O .=O####To=O sum=O it=O up=O :=O Service=O varies=S from=O good=O to=O mediorce=O ,=O depending=O on=O which=O waiter=O you=O get=O ;=O generally=O it=O is=O just=O average=O Ok=O .=O
If we were to move from the upper east side , we would genuinely miss this restaurant .####If=O we=O were=O to=O move=O from=O the=O upper=O east=O side=O ,=O we=O would=O genuinely=O miss=O this=O restaurant=T-POS .=O####If=O we=O were=O to=O move=O from=O the=O upper=O east=O side=O ,=O we=O would=O genuinely=O miss=S this=O restaurant=O .=O
The restaurant is cute but not upscale .####The=O restaurant=T-NEU is=O cute=O but=O not=O upscale=O .=O####The=O restaurant=O is=O cute=S but=O not=S upscale=S .=O
The bagel was huge .####The=O bagel=T-POS was=O huge=O .=O####The=O bagel=O was=O huge=S .=O
Other guests enjoyed pizza , santa fe chopped salad and fish and chips .####Other=O guests=O enjoyed=O pizza=T-POS ,=O santa=TT-POS fe=TT-POS chopped=TT-POS salad=TT-POS and=O fish=TTT-POS and=TTT-POS chips=TTT-POS .=O####Other=O guests=O enjoyed=S pizza=O ,=O santa=O fe=O chopped=O salad=O and=O fish=O and=O chips=O .=O
All the staff is absolutely professional ! !####All=O the=O staff=T-POS is=O absolutely=O professional=O !=O !=O####All=O the=O staff=O is=O absolutely=O professional=S !=O !=O
Their pad penang is delicious and everything else is fantastic .####Their=O pad=T-POS penang=T-POS is=O delicious=O and=O everything=O else=O is=O fantastic=O .=O####Their=O pad=O penang=O is=O delicious=S and=O everything=O else=O is=O fantastic=O .=O
The spicy Tuna roll is huge and probably the best that I 've had at this price range .####The=O spicy=T-POS Tuna=T-POS roll=T-POS is=O huge=O and=O probably=O the=O best=O that=O I=O 've=O had=O at=O this=O price=O range=O .=O####The=O spicy=O Tuna=O roll=O is=O huge=S and=O probably=O the=O best=S that=O I=O 've=O had=O at=O this=O price=O range=O .=O
We concluded with tiramisu chocolate cake , both were delicious .####We=O concluded=O with=O tiramisu=T-POS chocolate=T-POS cake=T-POS ,=O both=O were=O delicious=O .=O####We=O concluded=O with=O tiramisu=O chocolate=O cake=O ,=O both=O were=O delicious=S .=O
And evaluated on those terms Pastis is simply wonderful .####And=O evaluated=O on=O those=O terms=O Pastis=T-POS is=O simply=O wonderful=O .=O####And=O evaluated=O on=O those=O terms=O Pastis=O is=O simply=O wonderful=S .=O
My friend got the mushroom pizza which tasted better .####My=O friend=O got=O the=O mushroom=T-POS pizza=T-POS which=O tasted=O better=O .=O####My=O friend=O got=O the=O mushroom=O pizza=O which=O tasted=O better=S .=O
Kind of a small place but I guess if they are not too busy might be able to fit a group or kids .####Kind=O of=O a=O small=O place=T-NEU but=O I=O guess=O if=O they=O are=O not=O too=O busy=O might=O be=O able=O to=O fit=O a=O group=O or=O kids=O .=O####Kind=O of=O a=O small=S place=O but=O I=O guess=O if=O they=O are=O not=O too=O busy=O might=O be=O able=O to=O fit=O a=O group=O or=O kids=O .=O
I 'm still mad that i had to pay for lousy food .####I=O 'm=O still=O mad=O that=O i=O had=O to=O pay=O for=O lousy=O food=T-NEG .=O####I=O 'm=O still=O mad=O that=O i=O had=O to=O pay=O for=O lousy=S food=O .=O
I like the ambience , it 's very dark and original .####I=O like=O the=O ambience=T-POS ,=O it=O 's=O very=O dark=O and=O original=O .=O####I=O like=S the=O ambience=O ,=O it=O 's=O very=O dark=S and=O original=S .=O
The sushi is amazing ! ! !####The=O sushi=T-POS is=O amazing=O !=O !=O !=O####The=O sushi=O is=O amazing=S !=O !=O !=O
However , I think this place is a good hang out spot .####However=O ,=O I=O think=O this=O place=T-POS is=O a=O good=O hang=O out=O spot=O .=O####However=O ,=O I=O think=O this=O place=O is=O a=O good=S hang=O out=O spot=O .=O
My Girlfriend and I stumbled onto this hopping place the other night and had a great time !####My=O Girlfriend=O and=O I=O stumbled=O onto=O this=O hopping=O place=T-POS the=O other=O night=O and=O had=O a=O great=O time=O !=O####My=O Girlfriend=O and=O I=O stumbled=O onto=O this=O hopping=S place=O the=O other=O night=O and=O had=O a=O great=S time=S !=O
THe Pizza and wine were excellent -- the service too -- but what really MADE this place was the backyard dining area .####THe=O Pizza=T-POS and=O wine=TT-POS were=O excellent=O --=O the=O service=TTT-POS too=O --=O but=O what=O really=O MADE=O this=O place=O was=O the=O backyard=O dining=O area=O .=O####THe=O Pizza=O and=O wine=O were=O excellent=S --=O the=O service=O too=O --=O but=O what=O really=O MADE=O this=O place=O was=O the=O backyard=O dining=O area=O .=O
The tables are crammed way too close , the menu is typical of any Italian restaurant , and the wine list is simply overpriced .####The=O tables=T-NEG are=O crammed=O way=O too=O close=O ,=O the=O menu=TT-NEU is=O typical=O of=O any=O Italian=O restaurant=O ,=O and=O the=O wine=TTT-NEG list=TTT-NEG is=O simply=O overpriced=O .=O####The=O tables=O are=O crammed=S way=O too=S close=S ,=O the=O menu=O is=O typical=SS of=O any=O Italian=O restaurant=O ,=O and=O the=O wine=O list=O is=O simply=O overpriced=SSS .=O
Someone else recommended the dessert - we also left that .####Someone=O else=O recommended=O the=O dessert=T-NEG -=O we=O also=O left=O that=O .=O####Someone=O else=O recommended=S the=O dessert=O -=O we=O also=O left=O that=O .=O
Their tuna tartar appetizer is to die for .####Their=O tuna=T-POS tartar=T-POS appetizer=T-POS is=O to=O die=O for=O .=O####Their=O tuna=O tartar=O appetizer=O is=O to=O die=S for=S .=O
The wine list is excellent .####The=O wine=T-POS list=T-POS is=O excellent=O .=O####The=O wine=O list=O is=O excellent=S .=O
And really large portions .####And=O really=O large=O portions=T-POS .=O####And=O really=O large=S portions=O .=O
The food was pretty tradional but it was hot and good with large portions .####The=O food=T-POS was=O pretty=O tradional=O but=O it=O was=O hot=O and=O good=O with=O large=O portions=TT-POS .=O####The=O food=O was=O pretty=O tradional=S but=O it=O was=O hot=O and=O good=O with=O large=SS portions=O .=O
The place is a lot of fun .####The=O place=T-POS is=O a=O lot=O of=O fun=O .=O####The=O place=O is=O a=O lot=O of=O fun=S .=O
Food was good not great not worth the wait or another visit####Food=T-NEU was=O good=O not=O great=O not=O worth=O the=O wait=O or=O another=O visit=O####Food=O was=O good=S not=S great=S not=S worth=S the=S wait=S or=S another=S visit=S
This is the BEST Shabu-Shabu Restaurant in the Try-State Area .####This=O is=O the=O BEST=O Shabu-Shabu=T-POS Restaurant=T-POS in=O the=O Try-State=O Area=O .=O####This=O is=O the=O BEST=S Shabu-Shabu=O Restaurant=O in=O the=O Try-State=O Area=O .=O
Taxan delicious !####Taxan=T-POS delicious=O !=O####Taxan=O delicious=S !=O
The quantity is also very good , you will come out satisfied .####The=O quantity=T-POS is=O also=O very=O good=O ,=O you=O will=O come=O out=O satisfied=O .=O####The=O quantity=O is=O also=O very=O good=S ,=O you=O will=O come=O out=O satisfied=S .=O
I had the best ravioli ever .####I=O had=O the=O best=O ravioli=T-POS ever=O .=O####I=O had=O the=O best=S ravioli=O ever=O .=O
Who has room for Cheesesticks with the best pizza in NYC !####Who=O has=O room=O for=O Cheesesticks=O with=O the=O best=O pizza=T-POS in=O NYC=O !=O####Who=O has=O room=O for=O Cheesesticks=O with=O the=O best=S pizza=O in=O NYC=O !=O
Always great service !####Always=O great=O service=T-POS !=O####Always=O great=S service=O !=O
The food is good , I ca n't lie .####The=O food=T-POS is=O good=O ,=O I=O ca=O n't=O lie=O .=O####The=O food=O is=O good=S ,=O I=O ca=O n't=O lie=O .=O
The hostess and the waitress were incredibly rude and did everything they could to rush us out .####The=O hostess=T-NEG and=O the=O waitress=TT-NEG were=O incredibly=O rude=O and=O did=O everything=O they=O could=O to=O rush=O us=O out=O .=O####The=O hostess=O and=O the=O waitress=O were=O incredibly=O rude=S and=O did=O everything=O they=O could=O to=O rush=O us=O out=O .=O
I ate here a week ago and found most dishes average at best and too expensive .####I=O ate=O here=O a=O week=O ago=O and=O found=O most=O dishes=T-NEG average=O at=O best=O and=O too=O expensive=O .=O####I=O ate=O here=O a=O week=O ago=O and=O found=O most=O dishes=O average=S at=O best=O and=O too=S expensive=S .=O
Decor is nice though service can be spotty .####Decor=T-POS is=O nice=O though=O service=TT-NEG can=O be=O spotty=O .=O####Decor=O is=O nice=S though=O service=O can=O be=O spotty=SS .=O
I am happy i did the food was awsome .####I=O am=O happy=O i=O did=O the=O food=T-POS was=O awsome=O .=O####I=O am=O happy=O i=O did=O the=O food=O was=O awsome=S .=O
and yes Dal Bukhara is so dam good and so are all the kababs .####and=O yes=O Dal=TT-POS Bukhara=TT-POS is=O so=O dam=O good=O and=O so=O are=O all=O the=O kababs=T-POS .=O####and=O yes=O Dal=O Bukhara=O is=O so=O dam=O good=S and=O so=O are=O all=O the=O kababs=O .=O
Quite frankly , this is some of the worst sushi I have ever tried .####Quite=O frankly=O ,=O this=O is=O some=O of=O the=O worst=O sushi=T-NEG I=O have=O ever=O tried=O .=O####Quite=O frankly=O ,=O this=O is=O some=O of=O the=O worst=S sushi=O I=O have=O ever=O tried=O .=O
The dinner was ok , nothing I would have again .####The=O dinner=T-NEG was=O ok=O ,=O nothing=O I=O would=O have=O again=O .=O####The=O dinner=O was=O ok=S ,=O nothing=O I=O would=O have=O again=O .=O
Try the Pad Thai , it 's fabulous and their prices are so cheap !####Try=O the=O Pad=T-POS Thai=T-POS ,=O it=O 's=O fabulous=O and=O their=O prices=O are=O so=O cheap=O !=O####Try=S the=O Pad=O Thai=O ,=O it=O 's=O fabulous=S and=O their=O prices=O are=O so=O cheap=S !=O
Not a great place for family or general dining .####Not=O a=O great=O place=T-NEG for=O family=O or=O general=O dining=O .=O####Not=S a=S great=S place=O for=O family=O or=O general=O dining=O .=O
The service is good and ambience is good for a date or group outing .####The=O service=T-POS is=O good=O and=O ambience=TT-POS is=O good=O for=O a=O date=O or=O group=O outing=O .=O####The=O service=O is=O good=S and=O ambience=O is=O good=SS for=O a=O date=O or=O group=O outing=O .=O
I recommend the jelly fish , drunken chicken and the soupy dumplings , certainly the stir fry blue crab .####I=O recommend=O the=O jelly=T-POS fish=T-POS ,=O drunken=TT-POS chicken=TT-POS and=O the=O soupy=TTT-POS dumplings=TTT-POS ,=O certainly=O the=O stir=TTTT-POS fry=TTTT-POS blue=TTTT-POS crab=TTTT-POS .=O####I=O recommend=S the=O jelly=O fish=O ,=O drunken=O chicken=O and=O the=O soupy=O dumplings=O ,=O certainly=O the=O stir=O fry=O blue=O crab=O .=O
The food is so cheap and the waiters are nice .####The=O food=T-POS is=O so=O cheap=O and=O the=O waiters=TT-POS are=O nice=O .=O####The=O food=O is=O so=O cheap=S and=O the=O waiters=O are=O nice=SS .=O
Pizza here is consistently good .####Pizza=T-POS here=O is=O consistently=O good=O .=O####Pizza=O here=O is=O consistently=O good=S .=O
Excellent atmosphere , delicious dishes good and friendly service .####Excellent=O atmosphere=T-POS ,=O delicious=O dishes=TT-POS good=O and=O friendly=O service=TTT-POS .=O####Excellent=S atmosphere=O ,=O delicious=SS dishes=O good=SSS and=O friendly=SSS service=O .=O
Everything was wonderful ; food , drinks , staff , mileau .####Everything=O was=O wonderful=O ;=O food=T-POS ,=O drinks=TT-POS ,=O staff=TTT-POS ,=O mileau=TTTT-POS .=O####Everything=O was=O wonderful=S ;=O food=O ,=O drinks=O ,=O staff=O ,=O mileau=O .=O
I highly recommend Caviar Russe to anyone who wants delicious top grade caviar and fantastic service .####I=O highly=O recommend=O Caviar=O Russe=O to=O anyone=O who=O wants=O delicious=O top=O grade=O caviar=T-POS and=O fantastic=O service=TT-POS .=O####I=O highly=O recommend=O Caviar=O Russe=O to=O anyone=O who=O wants=O delicious=S top=S grade=S caviar=O and=O fantastic=SS service=O .=O
We ate out in the back patio , which is worth it as it 's cool and the music is hear well there .####We=O ate=O out=O in=O the=O back=T-POS patio=T-POS ,=O which=O is=O worth=O it=O as=O it=O 's=O cool=O and=O the=O music=TT-POS is=O hear=O well=O there=O .=O####We=O ate=O out=O in=O the=O back=O patio=O ,=O which=O is=O worth=S it=O as=O it=O 's=O cool=S and=O the=O music=O is=O hear=O well=SS there=O .=O
Overall , excellent restaurant !####Overall=O ,=O excellent=O restaurant=T-POS !=O####Overall=O ,=O excellent=S restaurant=O !=O
The buffet had a nice selection .####The=O buffet=T-POS had=O a=O nice=O selection=O .=O####The=O buffet=O had=O a=O nice=S selection=O .=O
And the Tom Kha soup was pathetic .####And=O the=O Tom=T-NEG Kha=T-NEG soup=T-NEG was=O pathetic=O .=O####And=O the=O Tom=O Kha=O soup=O was=O pathetic=S .=O
The pesto pizza was excellent , thin-crust pizza with a nice amount of spicy Italian cheese that I 'd never heard of before .####The=O pesto=T-POS pizza=T-POS was=O excellent=O ,=O thin-crust=O pizza=O with=O a=O nice=O amount=O of=O spicy=TT-POS Italian=TT-POS cheese=TT-POS that=O I=O 'd=O never=O heard=O of=O before=O .=O####The=O pesto=O pizza=O was=O excellent=S ,=O thin-crust=O pizza=O with=O a=O nice=SS amount=O of=O spicy=O Italian=O cheese=O that=O I=O 'd=O never=O heard=O of=O before=O .=O
We waited at the bar and had martinis that were just right .####We=O waited=O at=O the=O bar=O and=O had=O martinis=T-POS that=O were=O just=O right=O .=O####We=O waited=O at=O the=O bar=O and=O had=O martinis=O that=O were=O just=O right=S .=O
I 'm glad I was introduced to this place and this is a rare gem in NY .####I=O 'm=O glad=O I=O was=O introduced=O to=O this=O place=T-POS and=O this=O is=O a=O rare=O gem=O in=O NY=O .=O####I=O 'm=O glad=S I=O was=O introduced=O to=O this=O place=O and=O this=O is=O a=O rare=O gem=O in=O NY=O .=O
Average to good Thai food , but terrible delivery .####Average=O to=O good=O Thai=T-POS food=T-POS ,=O but=O terrible=O delivery=TT-NEG .=O####Average=S to=S good=S Thai=O food=O ,=O but=O terrible=SS delivery=O .=O
The food arrived 20 minutes after I called , cold and soggy .####The=O food=T-NEG arrived=O 20=O minutes=O after=O I=O called=O ,=O cold=O and=O soggy=O .=O####The=O food=O arrived=O 20=O minutes=O after=O I=O called=O ,=O cold=S and=O soggy=S .=O
An excellent service####An=O excellent=O service=T-POS####An=O excellent=S service=O
I thanked my friend who recommended me this restaurant and will certainly recommend it to others .####I=O thanked=O my=O friend=O who=O recommended=O me=O this=O restaurant=T-POS and=O will=O certainly=O recommend=O it=O to=O others=O .=O####I=O thanked=O my=O friend=O who=O recommended=O me=O this=O restaurant=O and=O will=O certainly=O recommend=S it=O to=O others=O .=O
Always a nice crowd , but never loud .####Always=O a=O nice=O crowd=T-POS ,=O but=O never=O loud=O .=O####Always=O a=O nice=S crowd=O ,=O but=O never=S loud=S .=O
The food was mediocre at best but it was the horrible service that made me vow never to go back .####The=O food=T-NEG was=O mediocre=O at=O best=O but=O it=O was=O the=O horrible=O service=TT-NEG that=O made=O me=O vow=O never=O to=O go=O back=O .=O####The=O food=O was=O mediocre=S at=O best=O but=O it=O was=O the=O horrible=SS service=O that=O made=O me=O vow=O never=O to=O go=O back=O .=O
Warning : You may find it difficult to dine at other Japanese restaurants after a visit to Mizu !####Warning=O :=O You=O may=O find=O it=O difficult=O to=O dine=O at=O other=O Japanese=O restaurants=O after=O a=O visit=O to=O Mizu=T-POS !=O####Warning=O :=O You=O may=O find=O it=O difficult=S to=O dine=O at=O other=O Japanese=O restaurants=O after=O a=O visit=O to=O Mizu=O !=O
I expected quite a bit more from such an expensive menu .####I=O expected=O quite=O a=O bit=O more=O from=O such=O an=O expensive=O menu=T-NEG .=O####I=O expected=O quite=O a=O bit=O more=O from=O such=O an=O expensive=S menu=O .=O
The view is spectacular , and the food is great .####The=O view=T-POS is=O spectacular=O ,=O and=O the=O food=TT-POS is=O great=O .=O####The=O view=O is=O spectacular=S ,=O and=O the=O food=O is=O great=SS .=O
Wonderful strawberry daiquiries as well !####Wonderful=O strawberry=T-POS daiquiries=T-POS as=O well=O !=O####Wonderful=S strawberry=O daiquiries=O as=O well=O !=O
I really like both the scallops and the mahi mahi ( on saffron risotto yum ! ) .####I=O really=O like=O both=O the=O scallops=T-POS and=O the=O mahi=O mahi=O (=O on=O saffron=O risotto=O yum=O !=O )=O .=O####I=O really=O like=S both=O the=O scallops=O and=O the=O mahi=O mahi=O (=O on=O saffron=O risotto=O yum=O !=O )=O .=O
Even if the food was n't this good , the garden is a great place to sit outside and relax .####Even=O if=O the=O food=TT-POS was=O n't=O this=O good=O ,=O the=O garden=T-POS is=O a=O great=O place=O to=O sit=O outside=O and=O relax=O .=O####Even=O if=O the=O food=O was=SS n't=SS this=SS good=SS ,=O the=O garden=O is=O a=O great=S place=O to=O sit=O outside=O and=O relax=O .=O
Great neighborhood joint .####Great=O neighborhood=O joint=T-POS .=O####Great=S neighborhood=O joint=O .=O
The dosas are skimpy , unattractive and drip with grease , and personally I 'd drink popcorn topping before I 'd eat another one of these .####The=O dosas=T-NEG are=O skimpy=O ,=O unattractive=O and=O drip=O with=O grease=O ,=O and=O personally=O I=O 'd=O drink=O popcorn=O topping=O before=O I=O 'd=O eat=O another=O one=O of=O these=O .=O####The=O dosas=O are=O skimpy=S ,=O unattractive=S and=O drip=O with=O grease=O ,=O and=O personally=O I=O 'd=O drink=O popcorn=O topping=O before=O I=O 'd=O eat=O another=O one=O of=O these=O .=O
Seriously , this place kicks ass .####Seriously=O ,=O this=O place=T-POS kicks=O ass=O .=O####Seriously=O ,=O this=O place=O kicks=S ass=S .=O
The atmosphere is unheralded , the service impecible , and the food magnificant .####The=O atmosphere=T-POS is=O unheralded=O ,=O the=O service=TT-POS impecible=O ,=O and=O the=O food=TTT-POS magnificant=O .=O####The=O atmosphere=O is=O unheralded=S ,=O the=O service=O impecible=SS ,=O and=O the=O food=O magnificant=SSS .=O
The restaurant looks out over beautiful green lawns to the Hudson River and the Statue of Liberty .####The=O restaurant=T-POS looks=O out=O over=O beautiful=O green=O lawns=O to=O the=O Hudson=O River=O and=O the=O Statue=O of=O Liberty=O .=O####The=O restaurant=O looks=O out=O over=O beautiful=S green=O lawns=O to=O the=O Hudson=O River=O and=O the=O Statue=O of=O Liberty=O .=O
Try sushimi cucumber roll .####Try=O sushimi=T-POS cucumber=T-POS roll=T-POS .=O####Try=S sushimi=O cucumber=O roll=O .=O
The service is awful .####The=O service=T-NEG is=O awful=O .=O####The=O service=O is=O awful=S .=O
This place is not worth the prices .####This=O place=T-NEG is=O not=O worth=O the=O prices=O .=O####This=O place=O is=O not=S worth=S the=S prices=S .=O
The cream cheeses are out of this world and I love that coffee ! !####The=O cream=T-POS cheeses=T-POS are=O out=O of=O this=O world=O and=O I=O love=O that=O coffee=TT-POS !=O !=O####The=O cream=O cheeses=O are=O out=S of=S this=S world=S and=O I=O love=SS that=O coffee=O !=O !=O
Good , fast service .####Good=O ,=O fast=O service=T-POS .=O####Good=S ,=O fast=S service=O .=O
Great atmoshere and worth every bit .####Great=O atmoshere=T-POS and=O worth=O every=O bit=O .=O####Great=S atmoshere=O and=O worth=O every=O bit=O .=O
Try the Pad Thai , or sample anything on the appetizer menu ... they 're all delicious .####Try=O the=O Pad=T-POS Thai=T-POS ,=O or=O sample=O anything=O on=O the=O appetizer=TT-POS menu=TT-POS ...=O they=O 're=O all=O delicious=O .=O####Try=S the=O Pad=O Thai=O ,=O or=O sample=O anything=O on=O the=O appetizer=O menu=O ...=O they=O 're=O all=O delicious=S .=O
The service was attentive , yet discreet .####The=O service=T-POS was=O attentive=O ,=O yet=O discreet=O .=O####The=O service=O was=O attentive=S ,=O yet=O discreet=S .=O
As a retired hipster , I can say with some degree of certainty that for the last year Lucky Strike has been the best laid-back late night in the city .####As=O a=O retired=O hipster=O ,=O I=O can=O say=O with=O some=O degree=O of=O certainty=O that=O for=O the=O last=O year=O Lucky=T-POS Strike=T-POS has=O been=O the=O best=O laid-back=O late=O night=O in=O the=O city=O .=O####As=O a=O retired=O hipster=O ,=O I=O can=O say=O with=O some=O degree=O of=O certainty=O that=O for=O the=O last=O year=O Lucky=O Strike=O has=O been=O the=O best=S laid-back=O late=O night=O in=O the=O city=O .=O
I can not imagine better Indian food in all of the city .####I=O can=O not=O imagine=O better=O Indian=T-POS food=T-POS in=O all=O of=O the=O city=O .=O####I=O can=O not=O imagine=O better=S Indian=O food=O in=O all=O of=O the=O city=O .=O
The service was friendly and the atmosphere was casual .####The=O service=T-POS was=O friendly=O and=O the=O atmosphere=TT-NEU was=O casual=O .=O####The=O service=O was=O friendly=S and=O the=O atmosphere=O was=O casual=SS .=O
delicious bagels , especially when right out of the oven .####delicious=O bagels=T-POS ,=O especially=O when=O right=O out=O of=O the=O oven=O .=O####delicious=S bagels=O ,=O especially=O when=O right=O out=O of=O the=O oven=O .=O
Spreads and toppings are great - though a bit pricey .####Spreads=T-NEG and=O toppings=TT-NEG are=O great=O -=O though=O a=O bit=O pricey=O .=O####Spreads=O and=O toppings=O are=O great=S -=O though=O a=O bit=O pricey=S .=O
Great food , great prices , great service .####Great=O food=T-POS ,=O great=O prices=O ,=O great=O service=TT-POS .=O####Great=S food=O ,=O great=O prices=O ,=O great=SS service=O .=O
it 's a perfect place to have a amazing indian food .####it=O 's=O a=O perfect=O place=O to=O have=O a=O amazing=O indian=T-POS food=T-POS .=O####it=O 's=O a=O perfect=O place=O to=O have=O a=O amazing=S indian=O food=O .=O
also it 's great to have dinner in a very romantic and comfortable place , the service it 's just perfect ... they 're so frendly that we never want to live the place !####also=O it=O 's=O great=O to=O have=O dinner=O in=O a=O very=O romantic=O and=O comfortable=O place=T-POS ,=O the=O service=TT-POS it=O 's=O just=O perfect=O ...=O they=O 're=O so=O frendly=O that=O we=O never=O want=O to=O live=O the=O place=O !=O####also=O it=O 's=O great=O to=O have=O dinner=O in=O a=O very=O romantic=S and=O comfortable=S place=O ,=O the=O service=O it=O 's=O just=O perfect=SS ...=O they=O 're=O so=O frendly=O that=O we=O never=O want=O to=O live=O the=O place=O !=O
The lamb was tender so full of flavor , the dessert was divine ! !####The=O lamb=T-POS was=O tender=O so=O full=O of=O flavor=O ,=O the=O dessert=TT-POS was=O divine=O !=O !=O####The=O lamb=O was=O tender=S so=O full=O of=O flavor=O ,=O the=O dessert=O was=O divine=SS !=O !=O
Small servings for main entree , i had salmon ( wasnt impressed ) girlfriend had chicken , it was good .####Small=O servings=TTT-NEG for=TTT-NEG main=TTT-NEG entree=TTT-NEG ,=O i=O had=O salmon=T-NEG (=O wasnt=O impressed=O )=O girlfriend=O had=O chicken=TT-POS ,=O it=O was=O good=O .=O####Small=SSS servings=O for=O main=O entree=O ,=O i=O had=O salmon=O (=O wasnt=S impressed=S )=O girlfriend=O had=O chicken=O ,=O it=O was=O good=SS .=O
Great food , great decor , great service .####Great=O food=T-POS ,=O great=O decor=TT-POS ,=O great=O service=TTT-POS .=O####Great=S food=O ,=O great=SS decor=O ,=O great=SSS service=O .=O
A cool bar with great food , and tons of excellent beer .####A=O cool=O bar=T-POS with=O great=O food=TT-POS ,=O and=O tons=O of=O excellent=O beer=TTT-POS .=O####A=O cool=S bar=O with=O great=SS food=O ,=O and=O tons=O of=O excellent=SSS beer=O .=O
Food was very good , but not what I would consider out of this world .####Food=T-NEU was=O very=O good=O ,=O but=O not=O what=O I=O would=O consider=O out=O of=O this=O world=O .=O####Food=O was=O very=O good=S ,=O but=O not=O what=O I=O would=O consider=O out=O of=O this=O world=O .=O
I ca n't wait for summer , when they serve outside on their gigantic patio .####I=O ca=O n't=O wait=O for=O summer=O ,=O when=O they=O serve=O outside=O on=O their=O gigantic=O patio=T-POS .=O####I=O ca=O n't=O wait=O for=O summer=O ,=O when=O they=O serve=O outside=O on=O their=O gigantic=S patio=O .=O
Good food .####Good=O food=T-POS .=O####Good=S food=O .=O
While the ambiance and atmosphere were great , the food and service could have been a lot better .####While=O the=O ambiance=T-POS and=O atmosphere=TT-POS were=O great=O ,=O the=O food=TTT-NEG and=O service=TTTT-NEG could=O have=O been=O a=O lot=O better=O .=O####While=O the=O ambiance=O and=O atmosphere=O were=O great=S ,=O the=O food=O and=O service=O could=SSS have=SSS been=SSS a=SSS lot=SSS better=SSS .=O
bottles of wine are cheap and good .####bottles=T-POS of=T-POS wine=T-POS are=O cheap=O and=O good=O .=O####bottles=O of=O wine=O are=O cheap=S and=O good=S .=O
The food is amazing , rich pastas and fresh doughy pizza .####The=O food=T-POS is=O amazing=O ,=O rich=O pastas=TT-POS and=O fresh=O doughy=O pizza=TTT-POS .=O####The=O food=O is=O amazing=S ,=O rich=SS pastas=O and=O fresh=SSS doughy=SSS pizza=O .=O
This is an amazing place to try some roti rolls .####This=O is=O an=O amazing=O place=O to=O try=O some=O roti=T-POS rolls=T-POS .=O####This=O is=O an=O amazing=O place=O to=O try=S some=O roti=O rolls=O .=O
Delicate spices , onions , eggs and a kick-ass roti .####Delicate=O spices=T-POS ,=O onions=TT-POS ,=O eggs=TTT-POS and=O a=O kick-ass=O roti=TTTT-POS .=O####Delicate=S spices=O ,=O onions=O ,=O eggs=O and=O a=O kick-ass=SSSS roti=O .=O
The portions are HUGE , so it might be good to order three things to split ( rather than one appetizer and entree per person ) for two people .####The=O portions=T-NEU are=O HUGE=O ,=O so=O it=O might=O be=O good=O to=O order=O three=O things=O to=O split=O (=O rather=O than=O one=O appetizer=O and=O entree=O per=O person=O )=O for=O two=O people=O .=O####The=O portions=O are=O HUGE=S ,=O so=O it=O might=O be=O good=O to=O order=O three=O things=O to=O split=O (=O rather=O than=O one=O appetizer=O and=O entree=O per=O person=O )=O for=O two=O people=O .=O
The service is good and the resturant is clean .####The=O service=T-POS is=O good=O and=O the=O resturant=TT-POS is=O clean=O .=O####The=O service=O is=O good=S and=O the=O resturant=O is=O clean=SS .=O
Best Taiwanese food in NY !####Best=O Taiwanese=T-POS food=T-POS in=O NY=O !=O####Best=S Taiwanese=O food=O in=O NY=O !=O
Rao 's has the best service and atmosphere in NYC .####Rao=O 's=O has=O the=O best=O service=T-POS and=O atmosphere=TT-POS in=O NYC=O .=O####Rao=O 's=O has=O the=O best=S service=O and=O atmosphere=O in=O NYC=O .=O
Excellent dumplings served amid clean , chic decor .####Excellent=O dumplings=T-POS served=O amid=O clean=O ,=O chic=O decor=TT-POS .=O####Excellent=S dumplings=O served=O amid=O clean=SS ,=O chic=SS decor=O .=O
The decor is very simple but comfortable .####The=O decor=T-POS is=O very=O simple=O but=O comfortable=O .=O####The=O decor=O is=O very=O simple=S but=O comfortable=S .=O
The portions are small but being that the food was so good makes up for that .####The=O portions=T-NEG are=O small=O but=O being=O that=O the=O food=TT-POS was=O so=O good=O makes=O up=O for=O that=O .=O####The=O portions=O are=O small=S but=O being=O that=O the=O food=O was=O so=O good=SS makes=O up=O for=O that=O .=O
You must have the crabmeat lasagna which is out of this world and the chocolate bread pudding for dessert .####You=O must=O have=O the=O crabmeat=T-POS lasagna=T-POS which=O is=O out=O of=O this=O world=O and=O the=O chocolate=O bread=O pudding=O for=O dessert=O .=O####You=O must=O have=O the=O crabmeat=O lasagna=O which=O is=O out=S of=S this=S world=S and=O the=O chocolate=O bread=O pudding=O for=O dessert=O .=O
This dish is my favorite and I always get it when I go there and never get tired of it .####This=O dish=T-POS is=O my=O favorite=O and=O I=O always=O get=O it=O when=O I=O go=O there=O and=O never=O get=O tired=O of=O it=O .=O####This=O dish=O is=O my=O favorite=S and=O I=O always=O get=O it=O when=O I=O go=O there=O and=O never=O get=O tired=O of=O it=O .=O
Simply some good tasting Chinese food at incredible prices ...####Simply=O some=O good=O tasting=O Chinese=T-POS food=T-POS at=O incredible=O prices=O ...=O####Simply=O some=O good=S tasting=S Chinese=O food=O at=O incredible=O prices=O ...=O
good music , great food , speedy service affordable prices .####good=O music=T-POS ,=O great=O food=TT-POS ,=O speedy=O service=TTT-POS affordable=O prices=O .=O####good=S music=O ,=O great=SS food=O ,=O speedy=SSS service=O affordable=O prices=O .=O
I am relatively new to the area and tried Pick a bgel on 2nd and was disappointed with the service and I thought the food was overated and on the pricey side .####I=O am=O relatively=O new=O to=O the=O area=O and=O tried=O Pick=O a=O bgel=O on=O 2nd=O and=O was=O disappointed=O with=O the=O service=T-NEG and=O I=O thought=O the=O food=TT-NEG was=O overated=O and=O on=O the=O pricey=O side=O .=O####I=O am=O relatively=O new=O to=O the=O area=O and=O tried=O Pick=O a=O bgel=O on=O 2nd=O and=O was=O disappointed=S with=O the=O service=O and=O I=O thought=O the=O food=O was=O overated=SS and=O on=O the=O pricey=SS side=O .=O
Baluchi 's has solid food and a nice decor at reasonable prices .####Baluchi=O 's=O has=O solid=O food=T-POS and=O a=O nice=O decor=TT-POS at=O reasonable=O prices=O .=O####Baluchi=O 's=O has=O solid=S food=O and=O a=O nice=SS decor=O at=O reasonable=O prices=O .=O
Although they do the typical what kind of water would you like questions the service was good and overall very relaxing to place to eat .####Although=O they=O do=O the=O typical=O what=O kind=O of=O water=O would=O you=O like=O questions=O the=O service=T-POS was=O good=O and=O overall=O very=O relaxing=O to=O place=TT-POS to=O eat=O .=O####Although=O they=O do=O the=O typical=O what=O kind=O of=O water=O would=O you=O like=O questions=O the=O service=O was=O good=S and=O overall=O very=O relaxing=SS to=O place=O to=O eat=O .=O
The food is great .####The=O food=T-POS is=O great=O .=O####The=O food=O is=O great=S .=O
The pizza was pretty good and huge .####The=O pizza=T-POS was=O pretty=O good=O and=O huge=O .=O####The=O pizza=O was=O pretty=O good=S and=O huge=S .=O
La Rosa waltzes in , and I think they are doing it the best .####La=T-POS Rosa=T-POS waltzes=O in=O ,=O and=O I=O think=O they=O are=O doing=O it=O the=O best=O .=O####La=O Rosa=O waltzes=O in=O ,=O and=O I=O think=O they=O are=O doing=O it=O the=O best=S .=O
The mussels were fantastic and so was the dessert ... definitely going to be back very soon .####The=O mussels=T-POS were=O fantastic=O and=O so=O was=O the=O dessert=TT-POS ...=O definitely=O going=O to=O be=O back=O very=O soon=O .=O####The=O mussels=O were=O fantastic=S and=O so=O was=O the=O dessert=O ...=O definitely=O going=O to=O be=O back=O very=O soon=O .=O
