# Supplementary material for: External-knowledge enhanced dual encoder and contrastive learning for aspect sentiment triplet extraction
Source: PLoS One. 2026 Mar 12;21(3):e0340792. doi: 10.1371/journal.pone.0340792 (PMC12981519; doi:10.1371/journal.pone.0340792)
Supplement: S1 File — (ZIP) [file pone.0340792.s001.zip › ASTE-Data-V1-AAAI2020/15res/15rest_test.txt]

Love Al Di La####Love=O Al=T-POS Di=T-POS La=T-POS####Love=S Al=O Di=O La=O
I recommend this place to everyone .####I=O recommend=O this=O place=T-POS to=O everyone=O .=O####I=O recommend=S this=O place=O to=O everyone=O .=O
Great food .####Great=O food=T-POS .=O####Great=S food=O .=O
The pastas are incredible , the risottos ( particularly the sepia ) are fantastic and the braised rabbit is amazing .####The=O pastas=T-POS are=O incredible=O ,=O the=O risottos=TT-POS (=O particularly=O the=O sepia=TTT-POS )=O are=O fantastic=O and=O the=O braised=TTTT-POS rabbit=TTTT-POS is=O amazing=O .=O####The=O pastas=O are=O incredible=S ,=O the=O risottos=O (=O particularly=O the=O sepia=O )=O are=O fantastic=SS and=O the=O braised=O rabbit=O is=O amazing=SSSS .=O
The food here was mediocre at best .####The=O food=T-NEG here=O was=O mediocre=O at=O best=O .=O####The=O food=O here=O was=O mediocre=S at=O best=O .=O
It was totally overpriced - fish and chips was about $ 15 ... .####It=O was=O totally=O overpriced=O -=O fish=T-NEG and=T-NEG chips=T-NEG was=O about=O $=O 15=O ...=O .=O####It=O was=O totally=O overpriced=S -=O fish=O and=O chips=O was=O about=O $=O 15=O ...=O .=O
Tasty Dog !####Tasty=O Dog=T-POS !=O####Tasty=S Dog=O !=O
An awesome organic dog , and a conscious eco friendly establishment .####An=O awesome=O organic=O dog=T-POS ,=O and=O a=O conscious=O eco=O friendly=O establishment=TT-POS .=O####An=O awesome=O organic=S dog=O ,=O and=O a=O conscious=O eco=SS friendly=SS establishment=O .=O
But the best pork souvlaki I ever had is the main thing .####But=O the=O best=O pork=T-POS souvlaki=T-POS I=O ever=O had=O is=O the=O main=O thing=O .=O####But=O the=O best=S pork=O souvlaki=O I=O ever=O had=O is=O the=O main=O thing=O .=O
Super YUMMY Pizza !####Super=O YUMMY=O Pizza=T-POS !=O####Super=O YUMMY=S Pizza=O !=O
I was visiting New York City with a friend and we discovered this really warm and inviting restaurant .####I=O was=O visiting=O New=O York=O City=O with=O a=O friend=O and=O we=O discovered=O this=O really=O warm=O and=O inviting=O restaurant=T-POS .=O####I=O was=O visiting=O New=O York=O City=O with=O a=O friend=O and=O we=O discovered=O this=O really=O warm=O and=O inviting=S restaurant=O .=O
I LOOOVE their eggplant pizza , as well as their pastas !####I=O LOOOVE=O their=O eggplant=T-POS pizza=T-POS ,=O as=O well=O as=O their=O pastas=TT-POS !=O####I=O LOOOVE=S their=O eggplant=O pizza=O ,=O as=O well=O as=O their=O pastas=O !=O
We had half/half pizza , mine was eggplant and my friend had the buffalo and it was sooo huge for a small size pizza !####We=O had=O half/half=T-POS pizza=T-POS ,=O mine=O was=O eggplant=O and=O my=O friend=O had=O the=O buffalo=O and=O it=O was=O sooo=O huge=O for=O a=O small=O size=O pizza=O !=O####We=O had=O half/half=O pizza=O ,=O mine=O was=O eggplant=O and=O my=O friend=O had=O the=O buffalo=O and=O it=O was=O sooo=O huge=S for=O a=O small=O size=O pizza=O !=O
Excellent food , although the interior could use some help .####Excellent=O food=T-POS ,=O although=O the=O interior=TT-NEG could=O use=O some=O help=O .=O####Excellent=S food=O ,=O although=O the=O interior=O could=O use=O some=O help=SS .=O
I paid just about $ 60 for a good meal , though : )####I=O paid=O just=O about=O $=O 60=O for=O a=O good=O meal=T-POS ,=O though=O :=O )=O####I=O paid=O just=O about=O $=O 60=O for=O a=O good=S meal=O ,=O though=O :=O )=O
Great sake !####Great=O sake=T-POS !=O####Great=S sake=O !=O
Reliable , Fresh Sushi####Reliable=O ,=O Fresh=O Sushi=T-POS####Reliable=S ,=O Fresh=S Sushi=O
The sashimi is always fresh and the rolls are innovative and delicious .####The=O sashimi=T-POS is=O always=O fresh=O and=O the=O rolls=TT-POS are=O innovative=O and=O delicious=O .=O####The=O sashimi=O is=O always=O fresh=S and=O the=O rolls=O are=O innovative=SS and=O delicious=SS .=O
Have never had a problem with service save a missing rice once .####Have=O never=O had=O a=O problem=O with=O service=T-POS save=O a=O missing=O rice=O once=O .=O####Have=O never=O had=O a=O problem=S with=O service=O save=O a=O missing=O rice=O once=O .=O
Delivery can be spot on or lacking depending on the weather and the day of the week .####Delivery=T-NEG can=O be=O spot=O on=O or=O lacking=O depending=O on=O the=O weather=O and=O the=O day=O of=O the=O week=O .=O####Delivery=O can=O be=O spot=O on=O or=O lacking=S depending=O on=O the=O weather=O and=O the=O day=O of=O the=O week=O .=O
Delivery guy sometimes get upset if you do n't tip more than 10 % .####Delivery=T-NEG guy=T-NEG sometimes=O get=O upset=O if=O you=O do=O n't=O tip=O more=O than=O 10=O %=O .=O####Delivery=O guy=O sometimes=O get=O upset=S if=O you=O do=O n't=O tip=O more=O than=O 10=O %=O .=O
Best . Sushi . Ever .####Best=O .=O Sushi=T-POS .=O Ever=O .=O####Best=S .=O Sushi=O .=O Ever=O .=O
This place has ruined me for neighborhood sushi .####This=O place=O has=O ruined=O me=O for=O neighborhood=O sushi=T-POS .=O####This=O place=O has=O ruined=S me=O for=O neighborhood=O sushi=O .=O
Excellent sashimi , and the millennium roll is beyond delicious .####Excellent=O sashimi=T-POS ,=O and=O the=O millennium=TT-POS roll=TT-POS is=O beyond=O delicious=O .=O####Excellent=S sashimi=O ,=O and=O the=O millennium=O roll=O is=O beyond=O delicious=SS .=O
The place is a bit hidden away , but once you get there , it 's all worth it .####The=O place=T-POS is=O a=O bit=O hidden=O away=O ,=O but=O once=O you=O get=O there=O ,=O it=O 's=O all=O worth=O it=O .=O####The=O place=O is=O a=O bit=O hidden=S away=S ,=O but=O once=O you=O get=O there=O ,=O it=O 's=O all=O worth=S it=O .=O
The waiter was attentive , the food was delicious and the views of the city were great .####The=O waiter=T-POS was=O attentive=O ,=O the=O food=TT-POS was=O delicious=O and=O the=O views=TTT-POS of=TTT-POS the=TTT-POS city=TTT-POS were=O great=O .=O####The=O waiter=O was=O attentive=S ,=O the=O food=O was=O delicious=SS and=O the=O views=O of=O the=O city=O were=O great=SSS .=O
Great place to relax and enjoy your dinner####Great=O place=T-POS to=O relax=O and=O enjoy=O your=O dinner=O####Great=S place=O to=O relax=O and=O enjoy=O your=O dinner=O
Good food : my favorite is the seafood spaghetti .####Good=O food=T-POS :=O my=O favorite=O is=O the=O seafood=TT-POS spaghetti=TT-POS .=O####Good=S food=O :=O my=O favorite=SS is=O the=O seafood=O spaghetti=O .=O
Excellent food for great prices####Excellent=O food=T-POS for=O great=O prices=O####Excellent=S food=O for=O great=O prices=O
The wait staff is very courteous and accomodating .####The=O wait=T-POS staff=T-POS is=O very=O courteous=O and=O accomodating=O .=O####The=O wait=O staff=O is=O very=O courteous=S and=O accomodating=S .=O
The space is limited so be prepared to wait up to 45 minutes - 1 hour , but be richly rewarded when you savor the delicious indo-chinese food .####The=O space=T-NEG is=O limited=O so=O be=O prepared=O to=O wait=O up=O to=O 45=O minutes=O -=O 1=O hour=O ,=O but=O be=O richly=O rewarded=O when=O you=O savor=O the=O delicious=O indo-chinese=TT-POS food=TT-POS .=O####The=O space=O is=O limited=S so=O be=O prepared=O to=O wait=O up=O to=O 45=O minutes=O -=O 1=O hour=O ,=O but=O be=O richly=O rewarded=O when=O you=O savor=O the=O delicious=SS indo-chinese=O food=O .=O
my favorite place lol####my=O favorite=O place=T-POS lol=O####my=O favorite=S place=O lol=O
i love their chicken pasta cant remember the name but is sooo good####i=O love=O their=O chicken=T-POS pasta=T-POS cant=O remember=O the=O name=O but=O is=O sooo=O good=O####i=O love=S their=O chicken=O pasta=O cant=O remember=O the=O name=O but=O is=O sooo=O good=O
im not necessarily fanatical about this place , but it was a fun time for low pirces .####im=O not=O necessarily=O fanatical=O about=O this=O place=T-POS ,=O but=O it=O was=O a=O fun=O time=O for=O low=O pirces=O .=O####im=O not=O necessarily=O fanatical=S about=O this=O place=O ,=O but=O it=O was=O a=O fun=O time=O for=O low=O pirces=O .=O
lobster was good , nothing spectacular .####lobster=T-NEU was=O good=O ,=O nothing=O spectacular=O .=O####lobster=O was=O good=S ,=O nothing=S spectacular=S .=O
its just a fun place to go , not a five star restaraunt .####its=O just=O a=O fun=O place=O to=O go=O ,=O not=O a=O five=O star=O restaraunt=T-NEU .=O####its=O just=O a=O fun=O place=O to=O go=O ,=O not=O a=O five=S star=S restaraunt=O .=O
I think the pizza is so overrated and was under cooked .####I=O think=O the=O pizza=T-NEG is=O so=O overrated=O and=O was=O under=O cooked=O .=O####I=O think=O the=O pizza=O is=O so=O overrated=S and=O was=O under=S cooked=S .=O
Had no flavor and the staff is rude and not attentive .####Had=O no=O flavor=O and=O the=O staff=T-NEG is=O rude=O and=O not=O attentive=O .=O####Had=O no=O flavor=O and=O the=O staff=O is=O rude=S and=O not=S attentive=S .=O
I love this place####I=O love=O this=O place=T-POS####I=O love=S this=O place=O
The service was quick and friendly .####The=O service=T-POS was=O quick=O and=O friendly=O .=O####The=O service=O was=O quick=S and=O friendly=S .=O
I thought the restaurant was nice and clean .####I=O thought=O the=O restaurant=T-POS was=O nice=O and=O clean=O .=O####I=O thought=O the=O restaurant=O was=O nice=S and=O clean=S .=O
I ordered the vitello alla marsala and I was pretty impressed .####I=O ordered=O the=O vitello=T-POS alla=T-POS marsala=T-POS and=O I=O was=O pretty=O impressed=O .=O####I=O ordered=O the=O vitello=O alla=O marsala=O and=O I=O was=O pretty=O impressed=S .=O
The veal and the mushrooms were cooked perfectly .####The=O veal=T-POS and=O the=O mushrooms=TT-POS were=O cooked=O perfectly=O .=O####The=O veal=O and=O the=O mushrooms=O were=O cooked=O perfectly=S .=O
The potato balls were not dry at all ... in fact it was buttery .####The=O potato=T-POS balls=T-POS were=O not=O dry=O at=O all=O ...=O in=O fact=O it=O was=O buttery=O .=O####The=O potato=O balls=O were=O not=S dry=S at=O all=O ...=O in=O fact=O it=O was=O buttery=S .=O
WORST PLACE ON SMITH STREET IN BROOKLYN####WORST=O PLACE=T-NEG ON=O SMITH=O STREET=O IN=O BROOKLYN=O####WORST=S PLACE=O ON=O SMITH=O STREET=O IN=O BROOKLYN=O
Very immature bartender , didnt know how to make specific drinks , service was so slowwwww , the food was not fresh or warm , waitresses were busy flirting with men at the bar and werent very attentive to all the customers .####Very=O immature=O bartender=T-NEG ,=O didnt=O know=O how=O to=O make=O specific=O drinks=O ,=O service=TT-NEG was=O so=O slowwwww=O ,=O the=O food=TTT-NEG was=O not=O fresh=O or=O warm=O ,=O waitresses=TTTT-NEG were=O busy=O flirting=O with=O men=O at=O the=O bar=O and=O werent=O very=O attentive=O to=O all=O the=O customers=O .=O####Very=O immature=S bartender=O ,=O didnt=O know=O how=O to=O make=O specific=O drinks=O ,=O service=O was=O so=O slowwwww=SS ,=O the=O food=O was=O not=SSS fresh=SSS or=SSS warm=SSS ,=O waitresses=O were=O busy=O flirting=O with=O men=O at=O the=O bar=O and=O werent=SSSS very=SSSS attentive=SSSS to=O all=O the=O customers=O .=O
I would never recommend this place to anybody even for a casual dinner .####I=O would=O never=O recommend=O this=O place=T-NEG to=O anybody=O even=O for=O a=O casual=O dinner=O .=O####I=O would=O never=S recommend=S this=O place=O to=O anybody=O even=O for=O a=O casual=O dinner=O .=O
the food is always fresh ...####the=O food=T-POS is=O always=O fresh=O ...=O####the=O food=O is=O always=O fresh=S ...=O
overpriced japanese food with mediocre service####overpriced=O japanese=T-NEG food=T-NEG with=O mediocre=O service=TT-NEU####overpriced=S japanese=O food=O with=O mediocre=SS service=O
food was luke warm .####food=T-NEG was=O luke=O warm=O .=O####food=O was=O luke=S warm=S .=O
The waitress was not attentive at all .####The=O waitress=T-NEG was=O not=O attentive=O at=O all=O .=O####The=O waitress=O was=O not=S attentive=S at=O all=O .=O
The food was excellent as well as service , however , I left The Four Seasons very dissappointed .####The=O food=T-POS was=O excellent=O as=O well=O as=O service=TT-POS ,=O however=O ,=O I=O left=O The=TTT-NEG Four=TTT-NEG Seasons=TTT-NEG very=O dissappointed=O .=O####The=O food=O was=O excellent=S as=O well=O as=O service=O ,=O however=O ,=O I=O left=O The=O Four=O Seasons=O very=O dissappointed=SSS .=O
Red Dragon Roll - my favorite thing to eat , of any food group - hands down####Red=T-POS Dragon=T-POS Roll=T-POS -=O my=O favorite=O thing=O to=O eat=O ,=O of=O any=O food=O group=O -=O hands=O down=O####Red=O Dragon=O Roll=O -=O my=O favorite=S thing=O to=O eat=O ,=O of=O any=O food=O group=O -=O hands=O down=O
The Seafood Dynamite is also otherworldly .####The=O Seafood=T-POS Dynamite=T-POS is=O also=O otherworldly=O .=O####The=O Seafood=O Dynamite=O is=O also=O otherworldly=S .=O
Favorite Sushi in NYC####Favorite=O Sushi=T-POS in=O NYC=O####Favorite=S Sushi=O in=O NYC=O
An unpretentious spot in Park Slope , the sushi is consistently good , the service is pleasant , effective and unassuming .####An=O unpretentious=O spot=T-POS in=O Park=O Slope=O ,=O the=O sushi=TT-POS is=O consistently=O good=O ,=O the=O service=TTT-POS is=O pleasant=O ,=O effective=O and=O unassuming=O .=O####An=O unpretentious=S spot=O in=O Park=O Slope=O ,=O the=O sushi=O is=O consistently=O good=SS ,=O the=O service=O is=O pleasant=SSS ,=O effective=SSS and=O unassuming=SSS .=O
In the summer months , the back garden area is really nice .####In=O the=O summer=O months=O ,=O the=O back=T-POS garden=T-POS area=T-POS is=O really=O nice=O .=O####In=O the=O summer=O months=O ,=O the=O back=O garden=O area=O is=O really=O nice=S .=O
The rolls are creative and I have yet to find another sushi place that serves up more inventive yet delicious japanese food .####The=O rolls=T-POS are=O creative=O and=O I=O have=O yet=O to=O find=O another=O sushi=O place=O that=O serves=O up=O more=O inventive=O yet=O delicious=O japanese=TT-POS food=TT-POS .=O####The=O rolls=O are=O creative=S and=O I=O have=O yet=O to=O find=O another=O sushi=O place=O that=O serves=O up=O more=O inventive=SS yet=O delicious=SS japanese=O food=O .=O
I CAN EAT HERE EVERY DAY OF THE WEEK REALLY LOL LOVE THIS PLACE ... )####I=O CAN=O EAT=O HERE=O EVERY=O DAY=O OF=O THE=O WEEK=O REALLY=O LOL=O LOVE=O THIS=O PLACE=T-POS ...=O )=O####I=O CAN=O EAT=O HERE=O EVERY=O DAY=O OF=O THE=O WEEK=O REALLY=O LOL=O LOVE=S THIS=O PLACE=O ...=O )=O
Gross food – Wow-####Gross=O food=T-NEG –=O Wow-=O####Gross=S food=O –=O Wow-=O
And $ 11 for a plate of bland guacamole ?####And=O $=O 11=O for=O a=O plate=O of=O bland=O guacamole=T-NEG ?=O####And=O $=O 11=O for=O a=O plate=O of=O bland=S guacamole=O ?=O
Oh , and I never write reviews -- I just was so moved by how bad this place was , I felt it was my duty to spread the word .####Oh=O ,=O and=O I=O never=O write=O reviews=O --=O I=O just=O was=O so=O moved=O by=O how=O bad=O this=O place=T-NEG was=O ,=O I=O felt=O it=O was=O my=O duty=O to=O spread=O the=O word=O .=O####Oh=O ,=O and=O I=O never=O write=O reviews=O --=O I=O just=O was=O so=O moved=O by=O how=O bad=S this=O place=O was=O ,=O I=O felt=O it=O was=O my=O duty=O to=O spread=O the=O word=O .=O
Great Indian Food !####Great=O Indian=T-POS Food=T-POS !=O####Great=S Indian=O Food=O !=O
The food was good , the place was clean and affordable .####The=O food=T-POS was=O good=O ,=O the=O place=TT-POS was=O clean=O and=O affordable=O .=O####The=O food=O was=O good=S ,=O the=O place=O was=O clean=SS and=O affordable=SS .=O
I noticed alot of indian people eatting there which is a great sign for an indian place !####I=O noticed=O alot=O of=O indian=O people=O eatting=O there=O which=O is=O a=O great=O sign=O for=O an=O indian=T-POS place=T-POS !=O####I=O noticed=O alot=O of=O indian=O people=O eatting=O there=O which=O is=O a=O great=S sign=O for=O an=O indian=O place=O !=O
This is one of my favorite spot , very relaxing the food is great all the times , celebrated my engagement and my wedding here , it was very well organized .####This=O is=O one=O of=O my=O favorite=O spot=O ,=O very=O relaxing=O the=O food=T-POS is=O great=O all=O the=O times=O ,=O celebrated=O my=O engagement=O and=O my=O wedding=O here=O ,=O it=O was=O very=O well=O organized=O .=O####This=O is=O one=O of=O my=O favorite=O spot=O ,=O very=O relaxing=O the=O food=O is=O great=S all=O the=O times=O ,=O celebrated=O my=O engagement=O and=O my=O wedding=O here=O ,=O it=O was=O very=O well=O organized=O .=O
The staff is very good .####The=O staff=T-POS is=O very=O good=O .=O####The=O staff=O is=O very=O good=S .=O
Love their drink menu .####Love=O their=O drink=T-POS menu=T-POS .=O####Love=S their=O drink=O menu=O .=O
I highly recommend this beautiful place .####I=O highly=O recommend=O this=O beautiful=O place=T-POS .=O####I=O highly=O recommend=S this=O beautiful=S place=O .=O
Nice view of river and NYC .####Nice=O view=T-POS of=T-POS river=T-POS and=T-POS NYC=T-POS .=O####Nice=S view=O of=O river=O and=O NYC=O .=O
Great survice####Great=O survice=T-POS####Great=S survice=O
A beautifully designed dreamy Egyptian restaurant that gets sceney at night .####A=O beautifully=O designed=O dreamy=O Egyptian=T-POS restaurant=T-POS that=O gets=O sceney=O at=O night=O .=O####A=O beautifully=O designed=O dreamy=S Egyptian=O restaurant=O that=O gets=O sceney=O at=O night=O .=O
Watch the talented belly dancers as you enjoy delicious baba ganoush that 's more lemony than smoky .####Watch=O the=O talented=O belly=TT-POS dancers=TT-POS as=O you=O enjoy=O delicious=O baba=T-POS ganoush=T-POS that=O 's=O more=O lemony=O than=O smoky=O .=O####Watch=O the=O talented=SS belly=O dancers=O as=O you=O enjoy=S delicious=S baba=O ganoush=O that=O 's=O more=O lemony=O than=O smoky=O .=O
Raymond the bartender rocks !####Raymond=T-POS the=O bartender=O rocks=O !=O####Raymond=O the=O bartender=O rocks=S !=O
Pacifico is a great place to casually hang out .####Pacifico=T-POS is=O a=O great=O place=O to=O casually=O hang=O out=O .=O####Pacifico=O is=O a=O great=S place=O to=O casually=O hang=O out=O .=O
The drinks are great , especially when made by Raymond .####The=O drinks=T-POS are=O great=O ,=O especially=O when=O made=O by=O Raymond=TT-POS .=O####The=O drinks=O are=O great=S ,=O especially=O when=O made=O by=O Raymond=O .=O
The omlette for brunch is great ...####The=O omlette=T-POS for=T-POS brunch=T-POS is=O great=O ...=O####The=O omlette=O for=O brunch=O is=O great=S ...=O
the spinach is fresh , definately not frozen ...####the=O spinach=T-POS is=O fresh=O ,=O definately=O not=O frozen=O ...=O####the=O spinach=O is=O fresh=S ,=O definately=O not=O frozen=O ...=O
quacamole at pacifico is yummy , as are the wings with chimmichuri .####quacamole=T-POS at=O pacifico=O is=O yummy=O ,=O as=O are=O the=O wings=TT-POS with=TT-POS chimmichuri=TT-POS .=O####quacamole=O at=O pacifico=O is=O yummy=S ,=O as=O are=O the=O wings=O with=O chimmichuri=O .=O
A weakness is the chicken in the salads .####A=O weakness=O is=O the=O chicken=T-NEG in=T-NEG the=T-NEG salads=T-NEG .=O####A=O weakness=S is=O the=O chicken=O in=O the=O salads=O .=O
Also , I personally was n't a fan of the portobello and asparagus mole .####Also=O ,=O I=O personally=O was=O n't=O a=O fan=O of=O the=O portobello=T-NEG and=T-NEG asparagus=T-NEG mole=T-NEG .=O####Also=O ,=O I=O personally=O was=O n't=O a=O fan=S of=O the=O portobello=O and=O asparagus=O mole=O .=O
Overall , decent food at a good price , with friendly people .####Overall=O ,=O decent=O food=T-POS at=O a=O good=O price=O ,=O with=O friendly=O people=TT-POS .=O####Overall=O ,=O decent=S food=O at=O a=O good=O price=O ,=O with=O friendly=SS people=O .=O
Best Indian Restaurant in the City####Best=O Indian=T-POS Restaurant=T-POS in=O the=O City=O####Best=S Indian=O Restaurant=O in=O the=O City=O
Decor needs to be upgraded but the food is amazing !####Decor=T-NEG needs=O to=O be=O upgraded=O but=O the=O food=TT-POS is=O amazing=O !=O####Decor=O needs=O to=O be=O upgraded=S but=O the=O food=O is=O amazing=SS !=O
This small Astoria souvlaki spot makes what many consider the best gyros in New York .####This=O small=O Astoria=O souvlaki=O spot=O makes=O what=O many=O consider=O the=O best=O gyros=T-POS in=O New=O York=O .=O####This=O small=O Astoria=O souvlaki=O spot=O makes=O what=O many=O consider=O the=O best=S gyros=O in=O New=O York=O .=O
What really makes it shine is the food , which is aggressively seasoned with Cyrpriot spices , and all made in-house ( even the gyro meat and sausages ) , and made of much higher quality ingredients that might otherwise be expected .####What=O really=O makes=O it=O shine=O is=O the=O food=T-POS ,=O which=O is=O aggressively=O seasoned=O with=O Cyrpriot=O spices=O ,=O and=O all=O made=O in-house=O (=O even=O the=O gyro=TT-POS meat=TT-POS and=O sausages=TTT-POS )=O ,=O and=O made=O of=O much=O higher=O quality=O ingredients=TTTT-POS that=O might=O otherwise=O be=O expected=O .=O####What=O really=O makes=O it=O shine=S is=O the=O food=O ,=O which=O is=O aggressively=O seasoned=O with=O Cyrpriot=O spices=O ,=O and=O all=O made=O in-house=SS (=O even=O the=O gyro=O meat=O and=O sausages=O )=O ,=O and=O made=O of=O much=O higher=SSSS quality=SSSS ingredients=O that=O might=O otherwise=O be=O expected=O .=O
All the various Greek and Cypriot dishes are excellent , but the gyro is the reason to come -- if you do n't eat one your trip was wasted .####All=O the=O various=O Greek=T-POS and=T-POS Cypriot=T-POS dishes=T-POS are=O excellent=O ,=O but=O the=O gyro=O is=O the=O reason=O to=O come=O --=O if=O you=O do=O n't=O eat=O one=O your=O trip=O was=O wasted=O .=O####All=O the=O various=O Greek=O and=O Cypriot=O dishes=O are=O excellent=S ,=O but=O the=O gyro=O is=O the=O reason=O to=O come=O --=O if=O you=O do=O n't=O eat=O one=O your=O trip=O was=O wasted=O .=O
Best restaurant in Brooklyn####Best=O restaurant=T-POS in=O Brooklyn=O####Best=S restaurant=O in=O Brooklyn=O
Great food , amazing service , this place is a class act .####Great=O food=T-POS ,=O amazing=O service=TT-POS ,=O this=O place=TTT-POS is=O a=O class=O act=O .=O####Great=S food=O ,=O amazing=SS service=O ,=O this=O place=O is=O a=O class=SSS act=SSS .=O
The veal was incredible last night .####The=O veal=T-POS was=O incredible=O last=O night=O .=O####The=O veal=O was=O incredible=S last=O night=O .=O
This place is a must visit !####This=O place=T-POS is=O a=O must=O visit=O !=O####This=O place=O is=O a=O must=S visit=S !=O
The food is all shared so we get to order together and eat together .####The=O food=T-POS is=O all=O shared=O so=O we=O get=O to=O order=O together=O and=O eat=O together=O .=O####The=O food=O is=O all=O shared=S so=O we=O get=O to=O order=O together=O and=O eat=O together=O .=O
I 've enjoyed 99 % of the dishes we 've ordered with the only exceptions being the occasional too-authentic-for-me dish ( I 'm a daring eater but not THAT daring ) .####I=O 've=O enjoyed=O 99=O %=O of=O the=O dishes=T-POS we=O 've=O ordered=O with=O the=O only=O exceptions=O being=O the=O occasional=O too-authentic-for-me=O dish=TT-NEG (=O I=O 'm=O a=O daring=O eater=O but=O not=O THAT=O daring=O )=O .=O####I=O 've=O enjoyed=S 99=O %=O of=O the=O dishes=O we=O 've=O ordered=O with=O the=O only=O exceptions=O being=O the=O occasional=O too-authentic-for-me=SS dish=O (=O I=O 'm=O a=O daring=O eater=O but=O not=O THAT=O daring=O )=O .=O
Everyone raved about the atmosphere ( elegant rooms and absolutely incomparable views ) and the fabulous food !####Everyone=O raved=O about=O the=O atmosphere=T-POS (=O elegant=O rooms=TT-POS and=O absolutely=O incomparable=O views=TTT-POS )=O and=O the=O fabulous=O food=TTTT-POS !=O####Everyone=O raved=S about=O the=O atmosphere=O (=O elegant=SS rooms=O and=O absolutely=O incomparable=SSS views=O )=O and=O the=O fabulous=SSSS food=O !=O
Service was wonderful ;####Service=T-POS was=O wonderful=O ;=O####Service=O was=O wonderful=S ;=O
Paul , the maitre d ' , was totally professional and always on top of things .####Paul=T-POS ,=O the=O maitre=O d=O '=O ,=O was=O totally=O professional=O and=O always=O on=O top=O of=O things=O .=O####Paul=O ,=O the=O maitre=O d=O '=O ,=O was=O totally=O professional=S and=O always=O on=O top=O of=O things=O .=O
Service ok but unfriendly , filthy bathroom .####Service=T-NEG ok=O but=O unfriendly=O ,=O filthy=O bathroom=TT-NEG .=O####Service=O ok=S but=O unfriendly=S ,=O filthy=SS bathroom=O .=O
The bar drinks were Eh , ok to say the least .####The=O bar=T-NEG drinks=T-NEG were=O Eh=O ,=O ok=O to=O say=O the=O least=O .=O####The=O bar=O drinks=O were=O Eh=O ,=O ok=S to=O say=O the=O least=O .=O
The stuff tilapia was horrid ... tasted like cardboard .####The=O stuff=T-NEG tilapia=T-NEG was=O horrid=O ...=O tasted=O like=O cardboard=O .=O####The=O stuff=O tilapia=O was=O horrid=S ...=O tasted=O like=O cardboard=O .=O
oh speaking of bathroom , the mens bathroom was disgusting .####oh=O speaking=O of=O bathroom=O ,=O the=O mens=T-NEG bathroom=T-NEG was=O disgusting=O .=O####oh=O speaking=O of=O bathroom=O ,=O the=O mens=O bathroom=O was=O disgusting=S .=O
The wine list was extensive - though the staff did not seem knowledgeable about wine pairings .####The=O wine=T-POS list=T-POS was=O extensive=O -=O though=O the=O staff=TT-NEG did=O not=O seem=O knowledgeable=O about=O wine=O pairings=O .=O####The=O wine=O list=O was=O extensive=S -=O though=O the=O staff=O did=O not=SS seem=SS knowledgeable=SS about=O wine=O pairings=O .=O
The bread we received was horrible - rock hard and cold - and the `` free '' appetizer of olives was disappointing .####The=O bread=T-NEG we=O received=O was=O horrible=O -=O rock=O hard=O and=O cold=O -=O and=O the=O ``=O free=O ''=O appetizer=TT-NEU of=TT-NEU olives=TT-NEU was=O disappointing=O .=O####The=O bread=O we=O received=O was=O horrible=S -=O rock=S hard=S and=O cold=S -=O and=O the=O ``=O free=O ''=O appetizer=O of=O olives=O was=O disappointing=SS .=O
However , our main course was wonderful .####However=O ,=O our=O main=T-POS course=T-POS was=O wonderful=O .=O####However=O ,=O our=O main=O course=O was=O wonderful=S .=O
I had fish and my husband had the filet - both of which exceeded our expectations .####I=O had=O fish=T-POS and=O my=O husband=O had=O the=O filet=TT-POS -=O both=O of=O which=O exceeded=O our=O expectations=O .=O####I=O had=O fish=O and=O my=O husband=O had=O the=O filet=O -=O both=O of=O which=O exceeded=S our=S expectations=S .=O
The dessert ( we had a pear torte ) was good - but , once again , the staff was unable to provide appropriate drink suggestions .####The=O dessert=O (=O we=O had=O a=O pear=T-POS torte=T-POS )=O was=O good=O -=O but=O ,=O once=O again=O ,=O the=O staff=TT-NEG was=O unable=O to=O provide=O appropriate=O drink=O suggestions=O .=O####The=O dessert=O (=O we=O had=O a=O pear=O torte=O )=O was=O good=S -=O but=O ,=O once=O again=O ,=O the=O staff=O was=O unable=SS to=SS provide=SS appropriate=O drink=O suggestions=O .=O
Not what I would expect for the price and prestige of this location .####Not=O what=O I=O would=O expect=O for=O the=O price=O and=O prestige=O of=O this=O location=T-NEU .=O####Not=O what=O I=O would=O expect=S for=O the=O price=O and=O prestige=O of=O this=O location=O .=O
All in all , I would return - as it was a beautiful restaurant - but I hope the staff pays more attention to the little details in the future .####All=O in=O all=O ,=O I=O would=O return=O -=O as=O it=O was=O a=O beautiful=O restaurant=T-POS -=O but=O I=O hope=O the=O staff=O pays=O more=O attention=O to=O the=O little=O details=O in=O the=O future=O .=O####All=O in=O all=O ,=O I=O would=O return=O -=O as=O it=O was=O a=O beautiful=S restaurant=O -=O but=O I=O hope=O the=O staff=O pays=O more=O attention=O to=O the=O little=O details=O in=O the=O future=O .=O
short and sweet – seating is great : it 's romantic , cozy and private .####short=O and=O sweet=O –=O seating=T-POS is=O great=O :=O it=O 's=O romantic=O ,=O cozy=O and=O private=O .=O####short=O and=O sweet=O –=O seating=O is=O great=S :=O it=O 's=O romantic=O ,=O cozy=O and=O private=O .=O
The boths are not as small as some of the reviews make them out to look they 're perfect for 2 people .####The=O boths=T-POS are=O not=O as=O small=O as=O some=O of=O the=O reviews=O make=O them=O out=O to=O look=O they=O 're=O perfect=O for=O 2=O people=O .=O####The=O boths=O are=O not=S as=S small=S as=O some=O of=O the=O reviews=O make=O them=O out=O to=O look=O they=O 're=O perfect=S for=O 2=O people=O .=O
The service was extremely fast and attentive ( thanks to the service button on your table ) but I barely understood 1 word when the waiter took our order .####The=O service=T-POS was=O extremely=O fast=O and=O attentive=O (=O thanks=O to=O the=O service=TT-POS button=TT-POS on=O your=O table=O )=O but=O I=O barely=O understood=O 1=O word=O when=O the=O waiter=TTT-NEG took=O our=O order=O .=O####The=O service=O was=O extremely=O fast=S and=O attentive=S (=O thanks=SS to=SS the=O service=O button=O on=O your=O table=O )=O but=O I=O barely=SSS understood=SSS 1=O word=O when=O the=O waiter=O took=O our=O order=O .=O
The food was ok and fair nothing to go crazy .####The=O food=T-NEU was=O ok=O and=O fair=O nothing=O to=O go=O crazy=O .=O####The=O food=O was=O ok=S and=O fair=S nothing=O to=O go=O crazy=O .=O
Over all the looks of the place exceeds the actual meals .####Over=O all=O the=O looks=T-POS of=O the=O place=O exceeds=O the=O actual=O meals=O .=O####Over=O all=O the=O looks=O of=O the=O place=O exceeds=S the=O actual=O meals=O .=O
Subtle food and service####Subtle=O food=T-POS and=O service=TT-POS####Subtle=S food=O and=O service=O
Noodle pudding is exactly the type of service and food I enjoy .####Noodle=O pudding=O is=O exactly=O the=O type=O of=O service=T-POS and=O food=TT-POS I=O enjoy=O .=O####Noodle=O pudding=O is=O exactly=O the=O type=O of=O service=O and=O food=O I=O enjoy=S .=O
Servers are all different , Greg is my favorite .####Servers=O are=O all=O different=O ,=O Greg=T-POS is=O my=O favorite=O .=O####Servers=O are=O all=O different=O ,=O Greg=O is=O my=O favorite=S .=O
I go out to eat and like my courses , servers are patient and never rush courses or force another drink .####I=O go=O out=O to=O eat=O and=O like=O my=O courses=O ,=O servers=T-POS are=O patient=O and=O never=O rush=O courses=O or=O force=O another=O drink=O .=O####I=O go=O out=O to=O eat=O and=O like=O my=O courses=O ,=O servers=O are=O patient=S and=O never=O rush=O courses=O or=O force=O another=O drink=O .=O
amazing fresh dogs but best of all endless toppings ! ! !####amazing=O fresh=O dogs=T-POS but=O best=O of=O all=O endless=O toppings=TT-POS !=O !=O !=O####amazing=S fresh=S dogs=O but=O best=SS of=O all=O endless=SS toppings=O !=O !=O !=O
amazing fun for hot dog lovers of all ages PLEASE do yourself a favor and check this place out ! ! ! !####amazing=O fun=O for=O hot=T-POS dog=T-POS lovers=O of=O all=O ages=O PLEASE=O do=O yourself=O a=O favor=O and=O check=O this=O place=O out=O !=O !=O !=O !=O####amazing=S fun=S for=O hot=O dog=O lovers=O of=O all=O ages=O PLEASE=O do=O yourself=O a=O favor=O and=O check=O this=O place=O out=O !=O !=O !=O !=O
Stepping into Casa La Femme last night was a true experience unlike any other in New York !####Stepping=O into=O Casa=T-POS La=T-POS Femme=T-POS last=O night=O was=O a=O true=O experience=O unlike=O any=O other=O in=O New=O York=O !=O####Stepping=O into=O Casa=O La=O Femme=O last=O night=O was=O a=O true=S experience=O unlike=O any=O other=O in=O New=O York=O !=O
Highly impressed from the decor to the food to the hospitality to the great night I had !####Highly=O impressed=O from=O the=O decor=T-POS to=O the=O food=TT-POS to=O the=O hospitality=O to=O the=O great=O night=O I=O had=O !=O####Highly=O impressed=S from=O the=O decor=O to=O the=O food=O to=O the=O hospitality=O to=O the=O great=O night=O I=O had=O !=O
The have a great cocktail with Citrus Vodka and lemon and lime juice and mint leaves that is to die for !####The=O have=O a=O great=O cocktail=T-POS with=T-POS Citrus=T-POS Vodka=T-POS and=T-POS lemon=T-POS and=T-POS lime=T-POS juice=T-POS and=T-POS mint=T-POS leaves=T-POS that=O is=O to=O die=O for=O !=O####The=O have=O a=O great=S cocktail=O with=O Citrus=O Vodka=O and=O lemon=O and=O lime=O juice=O and=O mint=O leaves=O that=O is=O to=O die=O for=O !=O
Food took some time to prepare , all worth waiting for .####Food=T-POS took=O some=O time=O to=O prepare=O ,=O all=O worth=O waiting=O for=O .=O####Food=O took=O some=O time=O to=O prepare=O ,=O all=O worth=S waiting=O for=O .=O
We were drawn into the belly dancing show that captivated the crowd .####We=O were=O drawn=O into=O the=O belly=T-POS dancing=T-POS show=T-POS that=O captivated=O the=O crowd=O .=O####We=O were=O drawn=O into=O the=O belly=O dancing=O show=O that=O captivated=S the=O crowd=O .=O
I never write on these sites but this restaurant is def worth commending !####I=O never=O write=O on=O these=O sites=O but=O this=O restaurant=T-POS is=O def=O worth=O commending=O !=O####I=O never=O write=O on=O these=O sites=O but=O this=O restaurant=O is=O def=O worth=S commending=O !=O
The menu looked great , and the waiter was very nice , but when the food came , it was average .####The=O menu=O looked=O great=O ,=O and=O the=O waiter=T-POS was=O very=O nice=O ,=O but=O when=O the=O food=TT-NEU came=O ,=O it=O was=O average=O .=O####The=O menu=O looked=O great=O ,=O and=O the=O waiter=O was=O very=O nice=S ,=O but=O when=O the=O food=O came=O ,=O it=O was=O average=SS .=O
I have worked in restaurants and cook a lot , and there is no way a maggot should be able to get into well prepared food .####I=O have=O worked=O in=O restaurants=O and=O cook=O a=O lot=O ,=O and=O there=O is=O no=O way=O a=O maggot=O should=O be=O able=O to=O get=O into=O well=O prepared=O food=T-NEG .=O####I=O have=O worked=O in=O restaurants=O and=O cook=O a=O lot=O ,=O and=O there=O is=O no=O way=O a=O maggot=O should=O be=O able=O to=O get=O into=O well=S prepared=S food=O .=O
For a restaurant with such a good reputation and that is usually so packed , there was no reason for such a lack of intelligent customer service .####For=O a=O restaurant=T-POS with=O such=O a=O good=O reputation=O and=O that=O is=O usually=O so=O packed=O ,=O there=O was=O no=O reason=O for=O such=O a=O lack=O of=O intelligent=O customer=TT-NEG service=TT-NEG .=O####For=O a=O restaurant=O with=O such=O a=O good=S reputation=S and=O that=O is=O usually=O so=O packed=O ,=O there=O was=O no=O reason=O for=O such=O a=O lack=O of=O intelligent=SS customer=O service=O .=O
Great place , great value .####Great=O place=T-POS ,=O great=O value=O .=O####Great=S place=O ,=O great=O value=O .=O
The food is flavorful , plentiful and reasonably priced .####The=O food=T-POS is=O flavorful=O ,=O plentiful=O and=O reasonably=O priced=O .=O####The=O food=O is=O flavorful=S ,=O plentiful=S and=O reasonably=S priced=S .=O
The atmosphere is relaxed and casual .####The=O atmosphere=T-POS is=O relaxed=O and=O casual=O .=O####The=O atmosphere=O is=O relaxed=S and=O casual=S .=O
It 's a great place to order from or sit-in .####It=O 's=O a=O great=O place=T-POS to=O order=O from=O or=O sit-in=O .=O####It=O 's=O a=O great=S place=O to=O order=O from=O or=O sit-in=O .=O
Sushi experience was unbelievable with my fiance .####Sushi=T-POS experience=O was=O unbelievable=O with=O my=O fiance=O .=O####Sushi=O experience=O was=O unbelievable=S with=O my=O fiance=O .=O
Good creative rolls !####Good=O creative=O rolls=T-POS !=O####Good=S creative=S rolls=O !=O
Yamato is an excellent place to go if youre not into sashimi , or if you have friends who doesnt like sushi much .####Yamato=T-POS is=O an=O excellent=O place=O to=O go=O if=O youre=O not=O into=O sashimi=O ,=O or=O if=O you=O have=O friends=O who=O doesnt=O like=O sushi=O much=O .=O####Yamato=O is=O an=O excellent=S place=O to=O go=O if=O youre=O not=O into=O sashimi=O ,=O or=O if=O you=O have=O friends=O who=O doesnt=O like=O sushi=O much=O .=O
They have great rolls , the triple color and norwegetan rolls , are awesome and filling .####They=O have=O great=O rolls=T-POS ,=O the=O triple=TT-POS color=TT-POS and=TT-POS norwegetan=TT-POS rolls=TT-POS ,=O are=O awesome=O and=O filling=O .=O####They=O have=O great=S rolls=O ,=O the=O triple=O color=O and=O norwegetan=O rolls=O ,=O are=O awesome=SS and=O filling=SS .=O
One special roll and one regular roll is enough to fill you up , but save room for dessert !####One=O special=TT-POS roll=TT-POS and=O one=O regular=TTT-POS roll=TTT-POS is=O enough=O to=O fill=O you=O up=O ,=O but=O save=O room=O for=O dessert=T-POS !=O####One=O special=O roll=O and=O one=O regular=O roll=O is=O enough=SS to=O fill=O you=O up=O ,=O but=O save=S room=S for=O dessert=O !=O
They have a delicious banana chocolate dessert , as well as a great green tea tempura .####They=O have=O a=O delicious=O banana=T-POS chocolate=T-POS dessert=T-POS ,=O as=O well=O as=O a=O great=O green=TT-POS tea=TT-POS tempura=TT-POS .=O####They=O have=O a=O delicious=S banana=O chocolate=O dessert=O ,=O as=O well=O as=O a=O great=SS green=O tea=O tempura=O .=O
The appetizers are also delicious !####The=O appetizers=T-POS are=O also=O delicious=O !=O####The=O appetizers=O are=O also=O delicious=S !=O
Amazing food .####Amazing=O food=T-POS .=O####Amazing=S food=O .=O
Mazing interior .####Mazing=O interior=T-NEG .=O####Mazing=S interior=O .=O
Great food !####Great=O food=T-POS !=O####Great=S food=O !=O
I 've had my fair share of modern Japanese and this spot delivers .####I=O 've=O had=O my=O fair=O share=O of=O modern=T-POS Japanese=T-POS and=O this=O spot=O delivers=O .=O####I=O 've=O had=O my=O fair=O share=O of=O modern=O Japanese=O and=O this=O spot=O delivers=S .=O
The atmosphere was pretty nice but had a bit lacking , which it tries to make up for with a crazy scheme of mirrors .####The=O atmosphere=T-NEG was=O pretty=O nice=O but=O had=O a=O bit=O lacking=O ,=O which=O it=O tries=O to=O make=O up=O for=O with=O a=O crazy=O scheme=TT-NEG of=TT-NEG mirrors=TT-NEG .=O####The=O atmosphere=O was=O pretty=O nice=S but=O had=O a=O bit=O lacking=O ,=O which=O it=O tries=O to=O make=O up=O for=O with=O a=O crazy=SS scheme=O of=O mirrors=O .=O
Despite the confusing mirrors this will likely be my go-to for modern Japanese food for the foreseeable future .####Despite=O the=O confusing=O mirrors=TT-NEG this=O will=O likely=O be=O my=O go-to=O for=O modern=T-POS Japanese=T-POS food=T-POS for=O the=O foreseeable=O future=O .=O####Despite=O the=O confusing=SS mirrors=O this=O will=O likely=O be=O my=O go-to=S for=S modern=O Japanese=O food=O for=O the=O foreseeable=O future=O .=O
Indo Chinese food , pretty good ...####Indo=T-POS Chinese=T-POS food=T-POS ,=O pretty=O good=O ...=O####Indo=O Chinese=O food=O ,=O pretty=O good=S ...=O
Not a very fancy place but very good Chinese style Indian food .####Not=O a=O very=O fancy=O place=T-NEU but=O very=O good=O Chinese=TT-POS style=TT-POS Indian=TT-POS food=TT-POS .=O####Not=O a=O very=O fancy=S place=O but=O very=O good=SS Chinese=O style=O Indian=O food=O .=O
The chicken lollipop is my favorite , most of the dishes ( I have to agree with a previous reviewer ) are quite oily and very spicy , espeically the Chilli Chicken .####The=O chicken=T-POS lollipop=T-POS is=O my=O favorite=O ,=O most=O of=O the=O dishes=TT-NEG (=O I=O have=O to=O agree=O with=O a=O previous=O reviewer=O )=O are=O quite=O oily=O and=O very=O spicy=O ,=O espeically=O the=O Chilli=TTT-NEG Chicken=TTT-NEG .=O####The=O chicken=O lollipop=O is=O my=O favorite=S ,=O most=O of=O the=O dishes=O (=O I=O have=O to=O agree=O with=O a=O previous=O reviewer=O )=O are=O quite=O oily=SS and=O very=O spicy=SS ,=O espeically=O the=O Chilli=O Chicken=O .=O
My mom originally introduced me to this place , but even she ( being Indian ) feels the food can be somewhat over the top spicy and far too oily .####My=O mom=O originally=O introduced=O me=O to=O this=O place=O ,=O but=O even=O she=O (=O being=O Indian=O )=O feels=O the=O food=T-NEG can=O be=O somewhat=O over=O the=O top=O spicy=O and=O far=O too=O oily=O .=O####My=O mom=O originally=O introduced=O me=O to=O this=O place=O ,=O but=O even=O she=O (=O being=O Indian=O )=O feels=O the=O food=O can=O be=O somewhat=O over=O the=O top=O spicy=S and=O far=O too=O oily=S .=O
I was speechless by the horrible food .####I=O was=O speechless=O by=O the=O horrible=O food=T-NEG .=O####I=O was=O speechless=S by=O the=O horrible=S food=O .=O
I attended a holiday dinner at the restaurant , and the food was majorly disappointing .####I=O attended=O a=O holiday=O dinner=O at=O the=O restaurant=O ,=O and=O the=O food=T-NEG was=O majorly=O disappointing=O .=O####I=O attended=O a=O holiday=O dinner=O at=O the=O restaurant=O ,=O and=O the=O food=O was=O majorly=O disappointing=S .=O
This is the MOST wonderful restaurant in all of New York City , not just Brooklyn ...####This=O is=O the=O MOST=O wonderful=O restaurant=T-POS in=O all=O of=O New=O York=O City=O ,=O not=O just=O Brooklyn=O ...=O####This=O is=O the=O MOST=O wonderful=S restaurant=O in=O all=O of=O New=O York=O City=O ,=O not=O just=O Brooklyn=O ...=O
for 7 years they have put out the most tasty , most delicious food and kept it that way ...####for=O 7=O years=O they=O have=O put=O out=O the=O most=O tasty=O ,=O most=O delicious=O food=T-POS and=O kept=O it=O that=O way=O ...=O####for=O 7=O years=O they=O have=O put=O out=O the=O most=O tasty=S ,=O most=O delicious=S food=O and=O kept=O it=O that=O way=O ...=O
never swaying , never a bad meal , never bad service ...####never=O swaying=O ,=O never=O a=O bad=O meal=T-POS ,=O never=O bad=O service=TT-POS ...=O####never=O swaying=O ,=O never=S a=S bad=S meal=O ,=O never=SS bad=SS service=O ...=O
great food , great wine list , great service in a great neighborhood ...####great=O food=T-POS ,=O great=O wine=TT-POS list=TT-POS ,=O great=O service=TTT-POS in=O a=O great=O neighborhood=TTTT-POS ...=O####great=S food=O ,=O great=SS wine=O list=O ,=O great=SSS service=O in=O a=O great=SSSS neighborhood=O ...=O
Hands down the best pizza on the planet .####Hands=O down=O the=O best=O pizza=T-POS on=O the=O planet=O .=O####Hands=O down=O the=O best=S pizza=O on=O the=O planet=O .=O
great hot dogs .####great=O hot=T-POS dogs=T-POS .=O####great=S hot=O dogs=O .=O
the hot dogs were juicy and tender inside and had plenty of crunch and snap on the outside .####the=O hot=T-POS dogs=T-POS were=O juicy=O and=O tender=O inside=O and=O had=O plenty=O of=O crunch=O and=O snap=O on=O the=O outside=O .=O####the=O hot=O dogs=O were=O juicy=S and=O tender=O inside=O and=O had=O plenty=O of=O crunch=O and=O snap=O on=O the=O outside=O .=O
great toppings definitely a place you need to check out for late night munchies or a mid day boost !####great=O toppings=T-POS definitely=O a=O place=O you=O need=O to=O check=O out=O for=O late=O night=O munchies=O or=O a=O mid=O day=O boost=O !=O####great=S toppings=O definitely=O a=O place=O you=O need=O to=O check=O out=O for=O late=O night=O munchies=O or=O a=O mid=O day=O boost=O !=O
For me dishes a little oily , but overall dining experience good .####For=O me=O dishes=T-NEG a=O little=O oily=O ,=O but=O overall=O dining=O experience=O good=O .=O####For=O me=O dishes=O a=O little=O oily=S ,=O but=O overall=O dining=O experience=O good=O .=O
Helpful service and average price per dish $ 10 .####Helpful=O service=T-POS and=O average=O price=O per=O dish=O $=O 10=O .=O####Helpful=S service=O and=O average=O price=O per=O dish=O $=O 10=O .=O
The only thing that strikes you is the decor ? ( not very pleasant ) .####The=O only=O thing=O that=O strikes=O you=O is=O the=O decor=T-NEG ?=O (=O not=O very=O pleasant=O )=O .=O####The=O only=O thing=O that=O strikes=O you=O is=O the=O decor=O ?=O (=O not=S very=S pleasant=S )=O .=O
great food####great=O food=T-POS####great=S food=O
This place has great indian chinese food .####This=O place=O has=O great=O indian=T-POS chinese=T-POS food=T-POS .=O####This=O place=O has=O great=S indian=O chinese=O food=O .=O
Be prepared to wait , because the place is pretty tiny .####Be=O prepared=O to=O wait=O ,=O because=O the=O place=T-NEG is=O pretty=O tiny=O .=O####Be=O prepared=O to=O wait=O ,=O because=O the=O place=O is=O pretty=O tiny=S .=O
Even though the place is not beautiful , the food speaks for itself .####Even=O though=O the=O place=T-NEG is=O not=O beautiful=O ,=O the=O food=TT-POS speaks=O for=O itself=O .=O####Even=O though=O the=O place=O is=O not=S beautiful=S ,=O the=O food=O speaks=SS for=SS itself=SS .=O
Best Indian Chinese in the city , by far !####Best=O Indian=T-POS Chinese=T-POS in=O the=O city=O ,=O by=O far=O !=O####Best=S Indian=O Chinese=O in=O the=O city=O ,=O by=O far=O !=O
The martinis are amazing and very fairly priced .####The=O martinis=T-POS are=O amazing=O and=O very=O fairly=O priced=O .=O####The=O martinis=O are=O amazing=S and=O very=O fairly=S priced=S .=O
THE SERVICE IS AMAZING , i 've had different waiters and they were all nice , which is a rare thing in NYC .####THE=O SERVICE=T-POS IS=O AMAZING=O ,=O i=O 've=O had=O different=O waiters=TT-POS and=O they=O were=O all=O nice=O ,=O which=O is=O a=O rare=O thing=O in=O NYC=O .=O####THE=O SERVICE=O IS=O AMAZING=S ,=O i=O 've=O had=O different=O waiters=O and=O they=O were=O all=O nice=SS ,=O which=O is=O a=O rare=O thing=O in=O NYC=O .=O
The DJ is awesome , I have been there for my birthday and a bunch of other times with friends and I keep going back .####The=O DJ=T-POS is=O awesome=O ,=O I=O have=O been=O there=O for=O my=O birthday=O and=O a=O bunch=O of=O other=O times=O with=O friends=O and=O I=O keep=O going=O back=O .=O####The=O DJ=O is=O awesome=S ,=O I=O have=O been=O there=O for=O my=O birthday=O and=O a=O bunch=O of=O other=O times=O with=O friends=O and=O I=O keep=O going=O back=O .=O
Everything on the menu is great .####Everything=O on=O the=O menu=T-POS is=O great=O .=O####Everything=O on=O the=O menu=O is=O great=S .=O
This establishment is the real deal .####This=O establishment=T-POS is=O the=O real=O deal=O .=O####This=O establishment=O is=O the=O real=S deal=S .=O
Wish NY had more of these kind of places : intimate , superb food , homey , top notch all the way around , certainly worth the wait .####Wish=O NY=O had=O more=O of=O these=O kind=O of=O places=O :=O intimate=O ,=O superb=O food=T-POS ,=O homey=O ,=O top=O notch=O all=O the=O way=O around=O ,=O certainly=O worth=O the=O wait=O .=O####Wish=O NY=O had=O more=O of=O these=O kind=O of=O places=O :=O intimate=O ,=O superb=S food=O ,=O homey=O ,=O top=O notch=O all=O the=O way=O around=O ,=O certainly=O worth=O the=O wait=O .=O
Look , the appetizers were really good .####Look=O ,=O the=O appetizers=T-POS were=O really=O good=O .=O####Look=O ,=O the=O appetizers=O were=O really=O good=S .=O
The entree was also very good .####The=O entree=T-POS was=O also=O very=O good=O .=O####The=O entree=O was=O also=O very=O good=S .=O
Yes , the place is classy and beautiful , but they most certainly target the uber whealthy Not the common joe that wants to go all out every once in a while .####Yes=O ,=O the=O place=T-NEG is=O classy=O and=O beautiful=O ,=O but=O they=O most=O certainly=O target=O the=O uber=O whealthy=O Not=O the=O common=O joe=O that=O wants=O to=O go=O all=O out=O every=O once=O in=O a=O while=O .=O####Yes=O ,=O the=O place=O is=O classy=S and=O beautiful=S ,=O but=O they=O most=O certainly=O target=O the=O uber=O whealthy=O Not=O the=O common=O joe=O that=O wants=O to=O go=O all=O out=O every=O once=O in=O a=O while=O .=O
Vanison was good but not amazing .####Vanison=T-NEU was=O good=O but=O not=O amazing=O .=O####Vanison=O was=O good=S but=O not=S amazing=S .=O
Bison was quite excellent however .####Bison=T-POS was=O quite=O excellent=O however=O .=O####Bison=O was=O quite=O excellent=S however=O .=O
Dessert : pure disaster .####Dessert=T-NEG :=O pure=O disaster=O .=O####Dessert=O :=O pure=O disaster=S .=O
I read reviews that called the restaurant too expensive and I thought to myself , but may be it is worth it .####I=O read=O reviews=O that=O called=O the=O restaurant=T-NEG too=O expensive=O and=O I=O thought=O to=O myself=O ,=O but=O may=O be=O it=O is=O worth=O it=O .=O####I=O read=O reviews=O that=O called=O the=O restaurant=O too=O expensive=S and=O I=O thought=O to=O myself=O ,=O but=O may=O be=O it=O is=O worth=O it=O .=O
All in all , the food was great ( except for the dessserts ) .####All=O in=O all=O ,=O the=O food=T-POS was=O great=O (=O except=O for=O the=O dessserts=O )=O .=O####All=O in=O all=O ,=O the=O food=O was=O great=S (=O except=O for=O the=O dessserts=O )=O .=O
The environment is very upscale and you will see a lot of rich guys with trophy wives or just highly paid escorts .####The=O environment=T-NEU is=O very=O upscale=O and=O you=O will=O see=O a=O lot=O of=O rich=O guys=O with=O trophy=O wives=O or=O just=O highly=O paid=O escorts=O .=O####The=O environment=O is=O very=O upscale=S and=O you=O will=O see=O a=O lot=O of=O rich=O guys=O with=O trophy=O wives=O or=O just=O highly=O paid=O escorts=O .=O
If you are going for the food , it will not be worth it .####If=O you=O are=O going=O for=O the=O food=T-NEG ,=O it=O will=O not=O be=O worth=O it=O .=O####If=O you=O are=O going=O for=O the=O food=O ,=O it=O will=O not=O be=O worth=S it=O .=O
You would think they would make up for it with service , sadly , no .####You=O would=O think=O they=O would=O make=O up=O for=O it=O with=O service=T-NEG ,=O sadly=O ,=O no=O .=O####You=O would=O think=O they=O would=O make=O up=O for=O it=O with=O service=O ,=O sadly=S ,=O no=O .=O
Service was just ok , it is not what you 'd expect for $ 500 .####Service=T-NEG was=O just=O ok=O ,=O it=O is=O not=O what=O you=O 'd=O expect=O for=O $=O 500=O .=O####Service=O was=O just=O ok=S ,=O it=O is=O not=O what=O you=O 'd=O expect=O for=O $=O 500=O .=O
I literally just got back home after visiting Casa La Femme and was so offended by my visit felt it necessary to try and warn other diners who value their money and time .####I=O literally=O just=O got=O back=O home=O after=O visiting=O Casa=T-NEG La=T-NEG Femme=T-NEG and=O was=O so=O offended=O by=O my=O visit=O felt=O it=O necessary=O to=O try=O and=O warn=O other=O diners=O who=O value=O their=O money=O and=O time=O .=O####I=O literally=O just=O got=O back=O home=O after=O visiting=O Casa=O La=O Femme=O and=O was=O so=O offended=S by=O my=O visit=O felt=O it=O necessary=O to=O try=O and=O warn=O other=O diners=O who=O value=O their=O money=O and=O time=O .=O
The place is beautiful !####The=O place=T-POS is=O beautiful=O !=O####The=O place=O is=O beautiful=S !=O
The hostess was very pleasant .####The=O hostess=T-POS was=O very=O pleasant=O .=O####The=O hostess=O was=O very=O pleasant=S .=O
However , our $ 14 drinks were were horrible !####However=O ,=O our=O $=O 14=O drinks=T-NEG were=O were=O horrible=O !=O####However=O ,=O our=O $=O 14=O drinks=O were=O were=O horrible=S !=O
We asked for sides which the waiter than admitted that he forgot to put in that part of our order .####We=O asked=O for=O sides=O which=O the=O waiter=T-NEG than=O admitted=O that=O he=O forgot=O to=O put=O in=O that=O part=O of=O our=O order=O .=O####We=O asked=O for=O sides=O which=O the=O waiter=O than=O admitted=O that=O he=O forgot=S to=O put=O in=O that=O part=O of=O our=O order=O .=O
My chicken was inedible as there were so many fatty lumps which i had to keep spitting out into my napkin .####My=O chicken=T-NEG was=O inedible=O as=O there=O were=O so=O many=O fatty=O lumps=O which=O i=O had=O to=O keep=O spitting=O out=O into=O my=O napkin=O .=O####My=O chicken=O was=O inedible=S as=O there=O were=O so=O many=O fatty=O lumps=O which=O i=O had=O to=O keep=O spitting=O out=O into=O my=O napkin=O .=O
By the time we left our wallets were empy and so were our stomachs AND we missed the show we were supposed to see following our dinner , which would have been acceptable if we got to enjoy the experience of good food and belly dancers !####By=O the=O time=O we=O left=O our=O wallets=O were=O empy=O and=O so=O were=O our=O stomachs=O AND=O we=O missed=O the=O show=O we=O were=O supposed=O to=O see=O following=O our=O dinner=O ,=O which=O would=O have=O been=O acceptable=O if=O we=O got=O to=O enjoy=O the=O experience=O of=O good=O food=T-NEG and=O belly=O dancers=O !=O####By=O the=O time=O we=O left=O our=O wallets=O were=O empy=O and=O so=O were=O our=O stomachs=O AND=O we=O missed=O the=O show=O we=O were=O supposed=O to=O see=O following=O our=O dinner=O ,=O which=O would=O have=O been=O acceptable=O if=O we=O got=O to=O enjoy=O the=O experience=O of=O good=S food=O and=O belly=O dancers=O !=O
If it seemed possible to do so while there I would have fought my bill since my dinner portion of my meal was inedible !####If=O it=O seemed=O possible=O to=O do=O so=O while=O there=O I=O would=O have=O fought=O my=O bill=O since=O my=O dinner=O portion=O of=O my=O meal=T-NEG was=O inedible=O !=O####If=O it=O seemed=O possible=O to=O do=O so=O while=O there=O I=O would=O have=O fought=O my=O bill=O since=O my=O dinner=O portion=O of=O my=O meal=O was=O inedible=S !=O
I have never left a restaurant feeling as if i was abused , and wasted my hard earned money .####I=O have=O never=O left=O a=O restaurant=T-NEG feeling=O as=O if=O i=O was=O abused=O ,=O and=O wasted=O my=O hard=O earned=O money=O .=O####I=O have=O never=O left=O a=O restaurant=O feeling=O as=O if=O i=O was=O abused=S ,=O and=O wasted=O my=O hard=O earned=O money=O .=O
The menu is fairly simple without much descriptions .####The=O menu=T-NEU is=O fairly=O simple=O without=O much=O descriptions=O .=O####The=O menu=O is=O fairly=O simple=S without=O much=O descriptions=O .=O
There was no tap beer that evening , which was a disappointment .####There=O was=O no=O tap=O beer=T-NEG that=O evening=O ,=O which=O was=O a=O disappointment=O .=O####There=O was=O no=O tap=O beer=O that=O evening=O ,=O which=O was=O a=O disappointment=S .=O
Not much of a selection of bottled beer either , we went with Brahma .####Not=O much=O of=O a=O selection=T-NEG of=T-NEG bottled=T-NEG beer=T-NEG either=O ,=O we=O went=O with=O Brahma=O .=O####Not=S much=S of=O a=O selection=O of=O bottled=O beer=O either=O ,=O we=O went=O with=O Brahma=O .=O
The appetizers we ordered were served quickly - an order of fried oysters and clams were delicious but a tiny portion ( maybe 3 of each ) .####The=O appetizers=O we=O ordered=O were=O served=O quickly=O -=O an=O order=O of=O fried=T-NEG oysters=T-NEG and=T-NEG clams=T-NEG were=O delicious=O but=O a=O tiny=O portion=O (=O maybe=O 3=O of=O each=O )=O .=O####The=O appetizers=O we=O ordered=O were=O served=O quickly=O -=O an=O order=O of=O fried=O oysters=O and=O clams=O were=O delicious=S but=O a=O tiny=O portion=O (=O maybe=O 3=O of=O each=O )=O .=O
The lobster knuckles ( special of the day ) were ok , but pretty tasteless .####The=O lobster=T-NEG knuckles=T-NEG (=O special=O of=O the=O day=O )=O were=O ok=O ,=O but=O pretty=O tasteless=O .=O####The=O lobster=O knuckles=O (=O special=O of=O the=O day=O )=O were=O ok=S ,=O but=O pretty=O tasteless=S .=O
I had the Thai style Fried Sea Bass ... which was very good .####I=O had=O the=O Thai=T-POS style=T-POS Fried=T-POS Sea=T-POS Bass=T-POS ...=O which=O was=O very=O good=O .=O####I=O had=O the=O Thai=O style=O Fried=O Sea=O Bass=O ...=O which=O was=O very=O good=S .=O
Everyone seemed generally happy with their food , except my brother who had the grilled Mahi Mahi , seemingly drenched in Grapfruit Juice !####Everyone=O seemed=O generally=O happy=O with=O their=O food=T-POS ,=O except=O my=O brother=O who=O had=O the=O grilled=TT-NEG Mahi=TT-NEG Mahi=O ,=O seemingly=O drenched=O in=O Grapfruit=O Juice=O !=O####Everyone=O seemed=O generally=O happy=S with=O their=O food=O ,=O except=O my=O brother=O who=O had=O the=O grilled=O Mahi=O Mahi=O ,=O seemingly=O drenched=SS in=O Grapfruit=O Juice=O !=O
I heard the lobster roll was excellent .####I=O heard=O the=O lobster=T-POS roll=T-POS was=O excellent=O .=O####I=O heard=O the=O lobster=O roll=O was=O excellent=S .=O
All in all the food was good - a little on the expensive side , but fresh .####All=O in=O all=O the=O food=T-NEG was=O good=O -=O a=O little=O on=O the=O expensive=O side=O ,=O but=O fresh=O .=O####All=O in=O all=O the=O food=O was=O good=S -=O a=O little=O on=O the=O expensive=S side=O ,=O but=O fresh=S .=O
Service not the friendliest to our `` large party '' !####Service=T-NEG not=O the=O friendliest=O to=O our=O ``=O large=O party=O ''=O !=O####Service=O not=S the=S friendliest=S to=O our=O ``=O large=O party=O ''=O !=O
Great Indian food####Great=O Indian=T-POS food=T-POS####Great=S Indian=O food=O
Food was amazing - I love Indian food and eat it quite regularly , but I can say this is one of the best I 've had .####Food=T-POS was=O amazing=O -=O I=O love=O Indian=O food=O and=O eat=O it=O quite=O regularly=O ,=O but=O I=O can=O say=O this=O is=O one=O of=O the=O best=O I=O 've=O had=O .=O####Food=O was=O amazing=S -=O I=O love=O Indian=O food=O and=O eat=O it=O quite=O regularly=O ,=O but=O I=O can=O say=O this=O is=O one=O of=O the=O best=O I=O 've=O had=O .=O
Very `` normal Indian food '' , but done really well .####Very=O ``=O normal=O Indian=T-POS food=T-POS ''=O ,=O but=O done=O really=O well=O .=O####Very=O ``=O normal=S Indian=O food=O ''=O ,=O but=O done=O really=O well=S .=O
The lunch buffet is expensive but is deff worth it .####The=O lunch=T-POS buffet=T-POS is=O expensive=O but=O is=O deff=O worth=O it=O .=O####The=O lunch=O buffet=O is=O expensive=S but=O is=O deff=O worth=S it=O .=O
Bukhara is on my top 5 Indian places in NYC####Bukhara=T-POS is=O on=O my=O top=O 5=O Indian=O places=O in=O NYC=O####Bukhara=O is=O on=O my=O top=S 5=O Indian=O places=O in=O NYC=O
I have never been so disgusted by both food an service .####I=O have=O never=O been=O so=O disgusted=O by=O both=O food=T-NEG an=O service=TT-NEG .=O####I=O have=O never=O been=O so=O disgusted=S by=O both=O food=O an=O service=O .=O
However , once I received my predictably mediocre order of what Dokebi thinks passes as Korean fair , ( sometimes you have to settle when it 's your only option ) , I got through about half my kimchee before I found a piece of random lettuce accompanied by a far more disgusting , slimy , clearly bad piece of fish skin .####However=O ,=O once=O I=O received=O my=O predictably=O mediocre=O order=O of=O what=O Dokebi=O thinks=O passes=O as=O Korean=TT-NEG fair=TT-NEG ,=O (=O sometimes=O you=O have=O to=O settle=O when=O it=O 's=O your=O only=O option=O )=O ,=O I=O got=O through=O about=O half=O my=O kimchee=T-NEG before=O I=O found=O a=O piece=O of=O random=O lettuce=O accompanied=O by=O a=O far=O more=O disgusting=O ,=O slimy=O ,=O clearly=O bad=O piece=O of=O fish=O skin=O .=O####However=O ,=O once=O I=O received=O my=O predictably=O mediocre=SS order=O of=O what=O Dokebi=O thinks=O passes=O as=O Korean=O fair=O ,=O (=O sometimes=O you=O have=O to=O settle=O when=O it=O 's=O your=O only=O option=O )=O ,=O I=O got=O through=O about=O half=O my=O kimchee=O before=O I=O found=O a=O piece=O of=O random=O lettuce=O accompanied=O by=O a=O far=O more=O disgusting=S ,=O slimy=O ,=O clearly=O bad=O piece=O of=O fish=O skin=O .=O
My girlfriend , being slightly more aggressive , and having been equally disgusted causing her to throw out the remainder of her barely eaten meal , called back only to be informed that I was probably wrong and that it was most likely an oyster , and that we were also blacklisted from their restaurant .####My=O girlfriend=O ,=O being=O slightly=O more=O aggressive=O ,=O and=O having=O been=O equally=O disgusted=O causing=O her=O to=O throw=O out=O the=O remainder=O of=O her=O barely=O eaten=O meal=T-NEG ,=O called=O back=O only=O to=O be=O informed=O that=O I=O was=O probably=O wrong=O and=O that=O it=O was=O most=O likely=O an=O oyster=O ,=O and=O that=O we=O were=O also=O blacklisted=O from=O their=O restaurant=O .=O####My=O girlfriend=O ,=O being=O slightly=O more=O aggressive=O ,=O and=O having=O been=O equally=O disgusted=S causing=O her=O to=O throw=O out=O the=O remainder=O of=O her=O barely=O eaten=O meal=O ,=O called=O back=O only=O to=O be=O informed=O that=O I=O was=O probably=O wrong=O and=O that=O it=O was=O most=O likely=O an=O oyster=O ,=O and=O that=O we=O were=O also=O blacklisted=O from=O their=O restaurant=O .=O
It was n't as if this restaurant had any major bragging points before hand , but now it 's simply repulsive .####It=O was=O n't=O as=O if=O this=O restaurant=T-NEG had=O any=O major=O bragging=O points=O before=O hand=O ,=O but=O now=O it=O 's=O simply=O repulsive=O .=O####It=O was=O n't=O as=O if=O this=O restaurant=O had=O any=O major=O bragging=O points=O before=O hand=O ,=O but=O now=O it=O 's=O simply=O repulsive=S .=O
Gorgeous place ideal for a romantic dinner####Gorgeous=O place=T-POS ideal=O for=O a=O romantic=O dinner=O####Gorgeous=S place=O ideal=S for=O a=O romantic=O dinner=O
I book a gorgeous white organza tent which included a four course prix fix menu which we enjoyed a lot .####I=O book=O a=O gorgeous=O white=TT-POS organza=TT-POS tent=TT-POS which=O included=O a=O four=T-POS course=T-POS prix=T-POS fix=T-POS menu=T-POS which=O we=O enjoyed=O a=O lot=O .=O####I=O book=O a=O gorgeous=SS white=O organza=O tent=O which=O included=O a=O four=O course=O prix=O fix=O menu=O which=O we=O enjoyed=S a=O lot=O .=O
The service was spectacular as the waiter knew everything about the menu and his recommendations were amazing !####The=O service=T-POS was=O spectacular=O as=O the=O waiter=TT-POS knew=O everything=O about=O the=O menu=O and=O his=O recommendations=O were=O amazing=O !=O####The=O service=O was=O spectacular=S as=O the=O waiter=O knew=O everything=O about=O the=O menu=O and=O his=O recommendations=O were=O amazing=SS !=O
I completely recommend Casa La Femme for any special occasion and to REALLY impress your date .####I=O completely=O recommend=O Casa=T-POS La=T-POS Femme=T-POS for=O any=O special=O occasion=O and=O to=O REALLY=O impress=O your=O date=O .=O####I=O completely=O recommend=S Casa=O La=O Femme=O for=O any=O special=O occasion=O and=O to=O REALLY=O impress=O your=O date=O .=O
The bibimbap was average , but the stone bowl was n't even close to sizzling .####The=O bibimbap=T-NEU was=O average=O ,=O but=O the=O stone=TT-NEG bowl=TT-NEG was=O n't=O even=O close=O to=O sizzling=O .=O####The=O bibimbap=O was=O average=S ,=O but=O the=O stone=O bowl=O was=SS n't=SS even=SS close=SS to=SS sizzling=SS .=O
Too bad I had paid an extra $ 2 for the stone bowl .####Too=O bad=O I=O had=O paid=O an=O extra=O $=O 2=O for=O the=O stone=T-NEG bowl=T-NEG .=O####Too=O bad=S I=O had=O paid=O an=O extra=O $=O 2=O for=O the=O stone=O bowl=O .=O
The nakgi-bokum was horrible .####The=O nakgi-bokum=T-NEG was=O horrible=O .=O####The=O nakgi-bokum=O was=O horrible=S .=O
Easily the worst stir-fried squid I 've ever tasted .####Easily=O the=O worst=O stir-fried=T-NEG squid=T-NEG I=O 've=O ever=O tasted=O .=O####Easily=O the=O worst=S stir-fried=O squid=O I=O 've=O ever=O tasted=O .=O
The side dishes were passable , and I did get a refill upon request .####The=O side=T-POS dishes=T-POS were=O passable=O ,=O and=O I=O did=O get=O a=O refill=O upon=O request=O .=O####The=O side=O dishes=O were=O passable=S ,=O and=O I=O did=O get=O a=O refill=O upon=O request=O .=O
The real problem I had with this place was the complete lack of service .####The=O real=O problem=O I=O had=O with=O this=O place=O was=O the=O complete=O lack=O of=O service=T-NEG .=O####The=O real=O problem=O I=O had=O with=O this=O place=O was=O the=O complete=O lack=S of=S service=O .=O
My wife had barely touched that mess of a dish .####My=O wife=O had=O barely=O touched=O that=O mess=O of=O a=O dish=T-NEG .=O####My=O wife=O had=O barely=O touched=O that=O mess=S of=O a=O dish=O .=O
The wife had the risotto which was amazing .####The=O wife=O had=O the=O risotto=T-POS which=O was=O amazing=O .=O####The=O wife=O had=O the=O risotto=O which=O was=O amazing=S .=O
The farro salad and the mashed yukon potatoes were also extremely tasty .####The=O farro=T-POS salad=T-POS and=O the=O mashed=TT-POS yukon=TT-POS potatoes=TT-POS were=O also=O extremely=O tasty=O .=O####The=O farro=O salad=O and=O the=O mashed=O yukon=O potatoes=O were=O also=O extremely=O tasty=S .=O
i love margherita pizza – i looove east village pizza####i=O love=O margherita=TT-POS pizza=TT-POS –=O i=O looove=O east=T-POS village=T-POS pizza=T-POS####i=O love=S margherita=O pizza=O –=O i=O looove=SS east=O village=O pizza=O
Love this place , every time we are in the city this is one of the places we always go .####Love=O this=O place=T-POS ,=O every=O time=O we=O are=O in=O the=O city=O this=O is=O one=O of=O the=O places=O we=O always=O go=O .=O####Love=S this=O place=O ,=O every=O time=O we=O are=O in=O the=O city=O this=O is=O one=O of=O the=O places=O we=O always=O go=O .=O
A quintessential slice of NYC pizza .####A=O quintessential=O slice=T-NEU of=T-NEU NYC=T-NEU pizza=T-NEU .=O####A=O quintessential=S slice=O of=O NYC=O pizza=O .=O
The crust has a great bite and a good chew , the sauce is light with a nice acidity to it , the salt from the cheese is great , really heightens the flavor of all the other components .####The=O crust=T-POS has=O a=O great=O bite=O and=O a=O good=O chew=O ,=O the=O sauce=TT-POS is=O light=O with=O a=O nice=O acidity=O to=O it=O ,=O the=O salt=O from=O the=O cheese=TTT-POS is=O great=O ,=O really=O heightens=O the=O flavor=O of=O all=O the=O other=O components=O .=O####The=O crust=O has=O a=O great=S bite=O and=O a=O good=S chew=O ,=O the=O sauce=O is=O light=SS with=O a=O nice=O acidity=O to=O it=O ,=O the=O salt=O from=O the=O cheese=O is=O great=SSS ,=O really=O heightens=O the=O flavor=O of=O all=O the=O other=O components=O .=O
Personally I like the margherita pizza better , but they are all good .####Personally=O I=O like=O the=O margherita=T-POS pizza=T-POS better=O ,=O but=O they=O are=O all=O good=O .=O####Personally=O I=O like=S the=O margherita=O pizza=O better=O ,=O but=O they=O are=O all=O good=O .=O
Possibly the Most Romantic Restaurant in the City####Possibly=O the=O Most=O Romantic=O Restaurant=T-POS in=O the=O City=O####Possibly=O the=O Most=O Romantic=S Restaurant=O in=O the=O City=O
This is undoubtedly my favorite modern Japanese brasserie ( that don ’ t serve sushi ) , and in my opinion , one of the most romantic restaurants in the city !####This=O is=O undoubtedly=O my=O favorite=O modern=T-POS Japanese=T-POS brasserie=T-POS (=O that=O don=O ’=O t=O serve=O sushi=O )=O ,=O and=O in=O my=O opinion=O ,=O one=O of=O the=O most=O romantic=O restaurants=O in=O the=O city=O !=O####This=O is=O undoubtedly=O my=O favorite=S modern=O Japanese=O brasserie=O (=O that=O don=O ’=O t=O serve=O sushi=O )=O ,=O and=O in=O my=O opinion=O ,=O one=O of=O the=O most=O romantic=S restaurants=O in=O the=O city=O !=O
Not only is it an adventure getting to this somewhat hidden spot , once you enter the unmarked wooden doors , the zen and intimate décor will make you feel like you ’ re no longer in the city .####Not=O only=O is=O it=O an=O adventure=O getting=O to=O this=O somewhat=O hidden=O spot=T-NEU ,=O once=O you=O enter=O the=O unmarked=O wooden=O doors=O ,=O the=O zen=O and=O intimate=O décor=TT-POS will=O make=O you=O feel=O like=O you=O ’=O re=O no=O longer=O in=O the=O city=O .=O####Not=O only=O is=O it=O an=O adventure=O getting=O to=O this=O somewhat=O hidden=S spot=O ,=O once=O you=O enter=O the=O unmarked=O wooden=O doors=O ,=O the=O zen=O and=O intimate=SS décor=O will=O make=O you=O feel=O like=O you=O ’=O re=O no=O longer=O in=O the=O city=O .=O
If you ’ re planning to come here , make sure that your date is someone whom you really like since you ’ ll be ushered to private booths where there will be no people or food watching ( choose the ones on the ground level that have glass ceilings so you may see the stars in the sky ! ) .####If=O you=O ’=O re=O planning=O to=O come=O here=O ,=O make=O sure=O that=O your=O date=O is=O someone=O whom=O you=O really=O like=O since=O you=O ’=O ll=O be=O ushered=O to=O private=T-POS booths=T-POS where=O there=O will=O be=O no=O people=O or=O food=O watching=O (=O choose=O the=O ones=O on=O the=O ground=O level=O that=O have=O glass=O ceilings=O so=O you=O may=O see=O the=O stars=O in=O the=O sky=O !=O )=O .=O####If=O you=O ’=O re=O planning=O to=O come=O here=O ,=O make=O sure=O that=O your=O date=O is=O someone=O whom=O you=O really=O like=O since=O you=O ’=O ll=O be=O ushered=S to=O private=O booths=O where=O there=O will=O be=O no=O people=O or=O food=O watching=O (=O choose=O the=O ones=O on=O the=O ground=O level=O that=O have=O glass=O ceilings=O so=O you=O may=O see=O the=O stars=O in=O the=O sky=O !=O )=O .=O
We started off with a delightful sashimi amuse bouche .####We=O started=O off=O with=O a=O delightful=O sashimi=T-POS amuse=T-POS bouche=T-POS .=O####We=O started=O off=O with=O a=O delightful=S sashimi=O amuse=O bouche=O .=O
I picked the Grilled Black Cod as my entree , which I absolutely devoured while someone commented that the Grilled Salmon dish was better .####I=O picked=O the=O Grilled=T-POS Black=T-POS Cod=T-POS as=O my=O entree=O ,=O which=O I=O absolutely=O devoured=O while=O someone=O commented=O that=O the=O Grilled=TT-POS Salmon=TT-POS dish=TT-POS was=O better=O .=O####I=O picked=O the=O Grilled=O Black=O Cod=O as=O my=O entree=O ,=O which=O I=O absolutely=O devoured=S while=O someone=O commented=O that=O the=O Grilled=O Salmon=O dish=O was=O better=SS .=O
For desserts , we tried the frozen black sesame mousse ( interesting but not extraordinary ) and matcha ( powdered green tea ) and blueberry cheesecake , which was phenomenal .####For=O desserts=O ,=O we=O tried=O the=O frozen=T-NEU black=T-NEU sesame=T-NEU mousse=T-NEU (=O interesting=O but=O not=O extraordinary=O )=O and=O matcha=O (=O powdered=O green=O tea=O )=O and=O blueberry=O cheesecake=O ,=O which=O was=O phenomenal=O .=O####For=O desserts=O ,=O we=O tried=O the=O frozen=O black=O sesame=O mousse=O (=O interesting=S but=O not=O extraordinary=S )=O and=O matcha=O (=O powdered=O green=O tea=O )=O and=O blueberry=O cheesecake=O ,=O which=O was=O phenomenal=O .=O
Maybe it was the great company ( I had friends visiting from Philly – yes , it was not a date this time ) or the super reasonable price point , but I just can ’ t say enough good things about this brasserie .####Maybe=O it=O was=O the=O great=O company=O (=O I=O had=O friends=O visiting=O from=O Philly=O –=O yes=O ,=O it=O was=O not=O a=O date=O this=O time=O )=O or=O the=O super=O reasonable=O price=O point=O ,=O but=O I=O just=O can=O ’=O t=O say=O enough=O good=O things=O about=O this=O brasserie=T-POS .=O####Maybe=O it=O was=O the=O great=O company=O (=O I=O had=O friends=O visiting=O from=O Philly=O –=O yes=O ,=O it=O was=O not=O a=O date=O this=O time=O )=O or=O the=O super=O reasonable=O price=O point=O ,=O but=O I=O just=O can=O ’=O t=O say=O enough=O good=S things=O about=O this=O brasserie=O .=O
The service leaves much to be desired , from feeling like you are rushed the place your order , to being ignored the rest of the night .####The=O service=T-NEG leaves=O much=O to=O be=O desired=O ,=O from=O feeling=O like=O you=O are=O rushed=O the=O place=O your=O order=O ,=O to=O being=O ignored=O the=O rest=O of=O the=O night=O .=O####The=O service=O leaves=S much=S to=S be=S desired=S ,=O from=O feeling=O like=O you=O are=O rushed=O the=O place=O your=O order=O ,=O to=O being=O ignored=O the=O rest=O of=O the=O night=O .=O
They are extremely rude , not even apologizing for the horrible service we got and handing us a bill well over $ 500 for some drinks adn their pita bread !####They=O are=O extremely=O rude=O ,=O not=O even=O apologizing=O for=O the=O horrible=O service=T-NEG we=O got=O and=O handing=O us=O a=O bill=O well=O over=O $=O 500=O for=O some=O drinks=O adn=O their=O pita=O bread=O !=O####They=O are=O extremely=O rude=O ,=O not=O even=O apologizing=O for=O the=O horrible=S service=O we=O got=O and=O handing=O us=O a=O bill=O well=O over=O $=O 500=O for=O some=O drinks=O adn=O their=O pita=O bread=O !=O
Great Shabu Shabu####Great=O Shabu=T-POS Shabu=T-POS####Great=S Shabu=O Shabu=O
I tried a couple other dishes but was n't too impressed .####I=O tried=O a=O couple=O other=O dishes=T-NEU but=O was=O n't=O too=O impressed=O .=O####I=O tried=O a=O couple=O other=O dishes=O but=O was=S n't=S too=S impressed=S .=O
The meat is fresh , the sauces are great , you get kimchi and a salad free with your meal and service is good too .####The=O meat=T-POS is=O fresh=O ,=O the=O sauces=TT-POS are=O great=O ,=O you=O get=O kimchi=TTTT-POS and=O a=O salad=TTTTT-POS free=O with=O your=O meal=O and=O service=TTT-POS is=O good=O too=O .=O####The=O meat=O is=O fresh=S ,=O the=O sauces=O are=O great=SS ,=O you=O get=O kimchi=O and=O a=O salad=O free=SSSS with=O your=O meal=O and=O service=O is=O good=SSS too=O .=O
Dokebi gives Williamsburg the right one-two punch of classic Korean food and fusion twists like pork belly tacos .####Dokebi=O gives=O Williamsburg=O the=O right=O one-two=O punch=O of=O classic=O Korean=T-POS food=T-POS and=O fusion=TT-POS twists=TT-POS like=O pork=TTT-POS belly=TTT-POS tacos=TTT-POS .=O####Dokebi=O gives=O Williamsburg=O the=O right=O one-two=O punch=O of=O classic=S Korean=O food=O and=O fusion=O twists=O like=O pork=O belly=O tacos=O .=O
The hot dogs are good , yes , but the reason to get over here is the fantastic pork croquette sandwich , perfect on its supermarket squishy bun .####The=O hot=T-POS dogs=T-POS are=O good=O ,=O yes=O ,=O but=O the=O reason=O to=O get=O over=O here=O is=O the=O fantastic=O pork=TT-POS croquette=TT-POS sandwich=TT-POS ,=O perfect=O on=O its=O supermarket=O squishy=O bun=TTT-POS .=O####The=O hot=O dogs=O are=O good=S ,=O yes=O ,=O but=O the=O reason=O to=O get=O over=O here=O is=O the=O fantastic=SS pork=O croquette=O sandwich=O ,=O perfect=SSS on=O its=O supermarket=O squishy=O bun=O .=O
The food tasted very good .####The=O food=T-POS tasted=O very=O good=O .=O####The=O food=O tasted=O very=O good=S .=O
The family seafood entree was very good .####The=O family=T-POS seafood=T-POS entree=T-POS was=O very=O good=O .=O####The=O family=O seafood=O entree=O was=O very=O good=S .=O
The main entree was also very good .####The=O main=T-POS entree=T-POS was=O also=O very=O good=O .=O####The=O main=O entree=O was=O also=O very=O good=S .=O
Price is high but the food is good , so I would come back again .####Price=O is=O high=O but=O the=O food=T-NEG is=O good=O ,=O so=O I=O would=O come=O back=O again=O .=O####Price=O is=O high=O but=O the=O food=O is=O good=S ,=O so=O I=O would=O come=O back=O again=O .=O
This place has totally weird decor , stairs going up with mirrored walls - I am surprised how no one yet broke their head or fall off the stairs - mirrored walls make you dizzy and delusional ...####This=O place=O has=O totally=O weird=O decor=T-NEG ,=O stairs=O going=O up=O with=O mirrored=O walls=O -=O I=O am=O surprised=O how=O no=O one=O yet=O broke=O their=O head=O or=O fall=O off=O the=O stairs=O -=O mirrored=TT-NEG walls=TT-NEG make=O you=O dizzy=O and=O delusional=O ...=O####This=O place=O has=O totally=O weird=S decor=O ,=O stairs=O going=O up=O with=O mirrored=O walls=O -=O I=O am=O surprised=O how=O no=O one=O yet=O broke=O their=O head=O or=O fall=O off=O the=O stairs=O -=O mirrored=O walls=O make=O you=O dizzy=SS and=O delusional=SS ...=O
This place is not inviting and the food is totally weird .####This=O place=T-NEG is=O not=O inviting=O and=O the=O food=TT-NEG is=O totally=O weird=O .=O####This=O place=O is=O not=S inviting=S and=O the=O food=O is=O totally=O weird=SS .=O
The concept of japanese tapas is newly created and clearly does n't work .####The=O concept=O of=O japanese=T-NEG tapas=T-NEG is=O newly=O created=O and=O clearly=O does=O n't=O work=O .=O####The=O concept=O of=O japanese=O tapas=O is=O newly=O created=O and=O clearly=O does=S n't=S work=S .=O
The food they serve is not comforting , not appetizing and uncooked .####The=O food=T-NEG they=O serve=O is=O not=O comforting=O ,=O not=O appetizing=O and=O uncooked=O .=O####The=O food=O they=O serve=O is=O not=S comforting=S ,=O not=S appetizing=S and=O uncooked=S .=O
Good Food####Good=O Food=T-POS####Good=S Food=O
The food was great and tasty , but the sitting space was too small , I do n't like being cramp in a corner .####The=O food=T-POS was=O great=O and=O tasty=O ,=O but=O the=O sitting=TT-NEG space=TT-NEG was=O too=O small=O ,=O I=O do=O n't=O like=O being=O cramp=O in=O a=O corner=O .=O####The=O food=O was=O great=S and=O tasty=S ,=O but=O the=O sitting=O space=O was=O too=SS small=SS ,=O I=O do=O n't=O like=O being=O cramp=O in=O a=O corner=O .=O
Over all it was a very nice romantic place .####Over=O all=O it=O was=O a=O very=O nice=O romantic=O place=T-POS .=O####Over=O all=O it=O was=O a=O very=O nice=S romantic=S place=O .=O
A coworker and I tried Pacifico after work a few Fridays and loved it .####A=O coworker=O and=O I=O tried=O Pacifico=T-POS after=O work=O a=O few=O Fridays=O and=O loved=O it=O .=O####A=O coworker=O and=O I=O tried=O Pacifico=O after=O work=O a=O few=O Fridays=O and=O loved=S it=O .=O
The atmosphere was great .####The=O atmosphere=T-POS was=O great=O .=O####The=O atmosphere=O was=O great=S .=O
The food we ordered was excellent , although I would n't say the margaritas were anything to write home about .####The=O food=T-POS we=O ordered=O was=O excellent=O ,=O although=O I=O would=O n't=O say=O the=O margaritas=O were=O anything=O to=O write=O home=O about=O .=O####The=O food=O we=O ordered=O was=O excellent=S ,=O although=O I=O would=O n't=O say=O the=O margaritas=O were=O anything=O to=O write=O home=O about=O .=O
Our waitress was n't mean , but not especially warm or attentive either .####Our=O waitress=T-NEU was=O n't=O mean=O ,=O but=O not=O especially=O warm=O or=O attentive=O either=O .=O####Our=O waitress=O was=S n't=S mean=S ,=O but=O not=S especially=S warm=S or=S attentive=S either=O .=O
I must say I am surprised by the bad reviews of the restaurant earlier in the year , though .####I=O must=O say=O I=O am=O surprised=O by=O the=O bad=O reviews=O of=O the=O restaurant=T-POS earlier=O in=O the=O year=O ,=O though=O .=O####I=O must=O say=O I=O am=O surprised=O by=O the=O bad=S reviews=O of=O the=O restaurant=O earlier=O in=O the=O year=O ,=O though=O .=O
The servers at Flatbush Farm appear to have perfected that ghastly technique of making you feel guilty and ashamed for deigning to attract their attention .####The=O servers=T-NEG at=O Flatbush=O Farm=O appear=O to=O have=O perfected=O that=O ghastly=O technique=O of=O making=O you=O feel=O guilty=O and=O ashamed=O for=O deigning=O to=O attract=O their=O attention=O .=O####The=O servers=O at=O Flatbush=O Farm=O appear=O to=O have=O perfected=S that=O ghastly=O technique=O of=O making=O you=O feel=O guilty=O and=O ashamed=O for=O deigning=O to=O attract=O their=O attention=O .=O
A different server enhanced the fun , dumping our entrees in front of us halfway through our appetizer ( which was delicious ) .####A=O different=O server=T-NEG enhanced=O the=O fun=O ,=O dumping=O our=O entrees=O in=O front=O of=O us=O halfway=O through=O our=O appetizer=TT-POS (=O which=O was=O delicious=O )=O .=O####A=O different=O server=O enhanced=S the=O fun=O ,=O dumping=O our=O entrees=O in=O front=O of=O us=O halfway=O through=O our=O appetizer=O (=O which=O was=O delicious=SS )=O .=O
Overall the food quality was pretty good , though I hear the salmon is much better when it has n't sat cooling in front of the guest .####Overall=O the=O food=T-POS quality=O was=O pretty=O good=O ,=O though=O I=O hear=O the=O salmon=O is=O much=O better=O when=O it=O has=O n't=O sat=O cooling=O in=O front=O of=O the=O guest=O .=O####Overall=O the=O food=O quality=O was=O pretty=O good=S ,=O though=O I=O hear=O the=O salmon=O is=O much=O better=O when=O it=O has=O n't=O sat=O cooling=O in=O front=O of=O the=O guest=O .=O
The place has a nice fit-out , some attractive furnishings and , from what I could tell , a reasonable wine list ( I was given the food menu when I asked for the carte des vins )####The=O place=O has=O a=O nice=O fit-out=T-POS ,=O some=O attractive=O furnishings=TT-POS and=O ,=O from=O what=O I=O could=O tell=O ,=O a=O reasonable=O wine=TTT-POS list=TTT-POS (=O I=O was=O given=O the=O food=O menu=O when=O I=O asked=O for=O the=O carte=O des=O vins=O )=O####The=O place=O has=O a=O nice=S fit-out=O ,=O some=O attractive=SS furnishings=O and=O ,=O from=O what=O I=O could=O tell=O ,=O a=O reasonable=SSS wine=O list=O (=O I=O was=O given=O the=O food=O menu=O when=O I=O asked=O for=O the=O carte=O des=O vins=O )=O
Everything was going good until we got our meals .####Everything=O was=O going=O good=O until=O we=O got=O our=O meals=T-NEG .=O####Everything=O was=O going=O good=S until=O we=O got=O our=O meals=O .=O
I took one look at the chicken and I was appalled .####I=O took=O one=O look=O at=O the=O chicken=T-NEG and=O I=O was=O appalled=O .=O####I=O took=O one=O look=O at=O the=O chicken=O and=O I=O was=O appalled=S .=O
It was served with skin , over a bed of extremely undercooked spinach and mashed potatoes .####It=O was=O served=O with=O skin=O ,=O over=O a=O bed=O of=O extremely=O undercooked=O spinach=T-NEG and=O mashed=O potatoes=O .=O####It=O was=O served=O with=O skin=O ,=O over=O a=O bed=O of=O extremely=O undercooked=S spinach=O and=O mashed=O potatoes=O .=O
I took one bite from the $ 24 salmon , and I have never , in the 17 years I have been going to restaurants tasted salmon as fishy , as dry , and as bland as the one in Flatbush Farms .####I=O took=O one=O bite=O from=O the=O $=O 24=O salmon=O ,=O and=O I=O have=O never=O ,=O in=O the=O 17=O years=O I=O have=O been=O going=O to=O restaurants=O tasted=O salmon=T-NEG as=O fishy=O ,=O as=O dry=O ,=O and=O as=O bland=O as=O the=O one=O in=O Flatbush=O Farms=O .=O####I=O took=O one=O bite=O from=O the=O $=O 24=O salmon=O ,=O and=O I=O have=O never=O ,=O in=O the=O 17=O years=O I=O have=O been=O going=O to=O restaurants=O tasted=O salmon=O as=O fishy=S ,=O as=O dry=S ,=O and=O as=O bland=S as=O the=O one=O in=O Flatbush=O Farms=O .=O
This is where it really really gets bad : the manager said , there is absolutely nothing we can do , it 's a matter of taste that she did n't like it , and I can not comp it .####This=O is=O where=O it=O really=O really=O gets=O bad=O :=O the=O manager=T-NEG said=O ,=O there=O is=O absolutely=O nothing=O we=O can=O do=O ,=O it=O 's=O a=O matter=O of=O taste=O that=O she=O did=O n't=O like=O it=O ,=O and=O I=O can=O not=O comp=O it=O .=O####This=O is=O where=O it=O really=O really=O gets=O bad=S :=O the=O manager=O said=O ,=O there=O is=O absolutely=O nothing=O we=O can=O do=O ,=O it=O 's=O a=O matter=O of=O taste=O that=O she=O did=O n't=O like=O it=O ,=O and=O I=O can=O not=O comp=O it=O .=O
The manager came to the table and said we can do what we want , so we paid for what we did enjoy , the drinks and appetizers , and walked out .####The=O manager=O came=O to=O the=O table=O and=O said=O we=O can=O do=O what=O we=O want=O ,=O so=O we=O paid=O for=O what=O we=O did=O enjoy=O ,=O the=O drinks=T-POS and=O appetizers=TT-POS ,=O and=O walked=O out=O .=O####The=O manager=O came=O to=O the=O table=O and=O said=O we=O can=O do=O what=O we=O want=O ,=O so=O we=O paid=O for=O what=O we=O did=O enjoy=S ,=O the=O drinks=O and=O appetizers=O ,=O and=O walked=O out=O .=O
THIS STAFF SHOULD BE FIRED .####THIS=O STAFF=T-NEG SHOULD=O BE=O FIRED=O .=O####THIS=O STAFF=O SHOULD=O BE=O FIRED=S .=O
cirspy crust margherita pizza####cirspy=O crust=O margherita=T-POS pizza=T-POS####cirspy=S crust=S margherita=O pizza=O
it was really good pizza .####it=O was=O really=O good=O pizza=T-POS .=O####it=O was=O really=O good=S pizza=O .=O
the crust was imazingly cooked well and pizza was fully loaded : ) : ) : )####the=O crust=T-POS was=O imazingly=O cooked=O well=O and=O pizza=TT-POS was=O fully=O loaded=O :=O )=O :=O )=O :=O )=O####the=O crust=O was=O imazingly=O cooked=S well=S and=O pizza=O was=O fully=SS loaded=SS :=O )=O :=O )=O :=O )=O
Single Worst Restaurant in Manhattan####Single=O Worst=O Restaurant=T-NEG in=O Manhattan=O####Single=O Worst=S Restaurant=O in=O Manhattan=O
I 'll being with a couple of positives : cool decor , good pita and hummus , and grilled octopus that was actually pretty tasty .####I=O 'll=O being=O with=O a=O couple=O of=O positives=O :=O cool=O decor=T-POS ,=O good=O pita=TT-POS and=O hummus=TTT-POS ,=O and=O grilled=TTTT-POS octopus=TTTT-POS that=O was=O actually=O pretty=O tasty=O .=O####I=O 'll=O being=O with=O a=O couple=O of=O positives=O :=O cool=S decor=O ,=O good=SS pita=O and=O hummus=O ,=O and=O grilled=O octopus=O that=O was=O actually=O pretty=O tasty=SSSS .=O
It is quite a spectacular scene i 'll give them that .####It=O is=O quite=O a=O spectacular=O scene=T-POS i=O 'll=O give=O them=O that=O .=O####It=O is=O quite=O a=O spectacular=S scene=O i=O 'll=O give=O them=O that=O .=O
The decor however seems to be the distraction so you wo n't notice that you just payed 300 bucks for some cold eggplant that took 2 FRICKIN HOURS TO COME ! ! ! !####The=O decor=T-NEU however=O seems=O to=O be=O the=O distraction=O so=O you=O wo=O n't=O notice=O that=O you=O just=O payed=O 300=O bucks=O for=O some=O cold=O eggplant=TT-NEG that=O took=O 2=O FRICKIN=O HOURS=O TO=O COME=O !=O !=O !=O !=O####The=O decor=O however=O seems=O to=O be=O the=O distraction=S so=O you=O wo=O n't=O notice=O that=O you=O just=O payed=O 300=O bucks=O for=O some=O cold=SS eggplant=O that=O took=O 2=O FRICKIN=O HOURS=O TO=O COME=O !=O !=O !=O !=O
Great Hot Dogs !####Great=O Hot=T-POS Dogs=T-POS !=O####Great=S Hot=O Dogs=O !=O
The hot dogs are top notch , and they 're Slamwich is amazing !####The=O hot=T-POS dogs=T-POS are=O top=O notch=O ,=O and=O they=O 're=O Slamwich=TT-POS is=O amazing=O !=O####The=O hot=O dogs=O are=O top=S notch=S ,=O and=O they=O 're=O Slamwich=O is=O amazing=SS !=O
Going to Bark is always worth the train ride , and will make your tongue and belly very happy !####Going=O to=O Bark=T-POS is=O always=O worth=O the=O train=O ride=O ,=O and=O will=O make=O your=O tongue=O and=O belly=O very=O happy=O !=O####Going=O to=O Bark=O is=O always=O worth=S the=O train=O ride=O ,=O and=O will=O make=O your=O tongue=O and=O belly=O very=O happy=O !=O
But nonetheless -- great spot , great food .####But=O nonetheless=O --=O great=O spot=T-POS ,=O great=O food=TT-POS .=O####But=O nonetheless=O --=O great=S spot=O ,=O great=SS food=O .=O
Fabulous food - if the front of house staff do n't put you off –####Fabulous=O food=T-POS -=O if=O the=O front=O of=O house=O staff=O do=O n't=O put=O you=O off=O –=O####Fabulous=S food=O -=O if=O the=O front=O of=O house=O staff=O do=O n't=O put=O you=O off=O –=O
Each time we 've been , the front of house staff ( not the waiters - they 're fantastic - but the people who greet and seat you ) has been so hideous to us that were it not for the exceptional fish dishes I would never return .####Each=O time=O we=O 've=O been=O ,=O the=O front=TT-NEG of=TT-NEG house=TT-NEG staff=TT-NEG (=O not=O the=O waiters=T-POS -=O they=O 're=O fantastic=O -=O but=O the=O people=O who=O greet=O and=O seat=O you=O )=O has=O been=O so=O hideous=O to=O us=O that=O were=O it=O not=O for=O the=O exceptional=O fish=TTT-POS dishes=TTT-POS I=O would=O never=O return=O .=O####Each=O time=O we=O 've=O been=O ,=O the=O front=O of=O house=O staff=O (=O not=O the=O waiters=O -=O they=O 're=O fantastic=S -=O but=O the=O people=O who=O greet=O and=O seat=O you=O )=O has=O been=O so=O hideous=SS to=O us=O that=O were=O it=O not=O for=O the=O exceptional=SSS fish=O dishes=O I=O would=O never=O return=O .=O
As BFC does n't take reservations you almost always have to wait by the bar - and be abused by the front of house staff until you are seated , which can be over an hour later !####As=O BFC=O does=O n't=O take=O reservations=O you=O almost=O always=O have=O to=O wait=O by=O the=O bar=O -=O and=O be=O abused=O by=O the=O front=T-NEG of=T-NEG house=T-NEG staff=T-NEG until=O you=O are=O seated=O ,=O which=O can=O be=O over=O an=O hour=O later=O !=O####As=O BFC=O does=O n't=O take=O reservations=O you=O almost=O always=O have=O to=O wait=O by=O the=O bar=O -=O and=O be=O abused=S by=O the=O front=O of=O house=O staff=O until=O you=O are=O seated=O ,=O which=O can=O be=O over=O an=O hour=O later=O !=O
The frizzy retro girl ( with winged/ Dame Edna glasses ) will yell at you if you try to order a drink .####The=O frizzy=O retro=O girl=T-NEG (=O with=O winged/=O Dame=O Edna=O glasses=O )=O will=O yell=O at=O you=O if=O you=O try=O to=O order=O a=O drink=O .=O####The=O frizzy=S retro=O girl=O (=O with=O winged/=O Dame=O Edna=O glasses=O )=O will=O yell=O at=O you=O if=O you=O try=O to=O order=O a=O drink=O .=O
I 'd be horrified if my staff were turning away customers so early and so rudely !####I=O 'd=O be=O horrified=O if=O my=O staff=T-NEG were=O turning=O away=O customers=O so=O early=O and=O so=O rudely=O !=O####I=O 'd=O be=O horrified=S if=O my=O staff=O were=O turning=O away=O customers=O so=O early=O and=O so=O rudely=O !=O
There 's another girl who I ca n't describe , she is about 5'6 '' with brown hair , who eavesdrops on your conversation and chimes in - except she only hears the last part of what you said , so her uninvited opinions are often out of context and nothing to do with what you 're *really* talking about .####There=O 's=O another=O girl=T-NEG who=O I=O ca=O n't=O describe=O ,=O she=O is=O about=O 5'6=O ''=O with=O brown=O hair=O ,=O who=O eavesdrops=O on=O your=O conversation=O and=O chimes=O in=O -=O except=O she=O only=O hears=O the=O last=O part=O of=O what=O you=O said=O ,=O so=O her=O uninvited=O opinions=O are=O often=O out=O of=O context=O and=O nothing=O to=O do=O with=O what=O you=O 're=O *really*=O talking=O about=O .=O####There=O 's=O another=O girl=O who=O I=O ca=O n't=O describe=O ,=O she=O is=O about=O 5'6=O ''=O with=O brown=O hair=O ,=O who=O eavesdrops=O on=O your=O conversation=O and=O chimes=O in=O -=O except=O she=O only=O hears=O the=O last=O part=O of=O what=O you=O said=O ,=O so=O her=O uninvited=S opinions=O are=O often=O out=O of=O context=O and=O nothing=O to=O do=O with=O what=O you=O 're=O *really*=O talking=O about=O .=O
Considering you will spend at least $ 60 a head , I expect better service .####Considering=O you=O will=O spend=O at=O least=O $=O 60=O a=O head=O ,=O I=O expect=O better=O service=T-NEG .=O####Considering=O you=O will=O spend=O at=O least=O $=O 60=O a=O head=O ,=O I=O expect=S better=S service=O .=O
The food and service were fine , however the maitre-D was incredibly unwelcoming and arrogant .####The=O food=T-POS and=O service=TT-POS were=O fine=O ,=O however=O the=O maitre-D=TTT-NEG was=O incredibly=O unwelcoming=O and=O arrogant=O .=O####The=O food=O and=O service=O were=O fine=S ,=O however=O the=O maitre-D=O was=O incredibly=O unwelcoming=SSS and=O arrogant=SSS .=O
While finishing our meals which included a high-end bottle of wine , our son 's fiance joined us for a glass of wine and dessert .####While=O finishing=O our=O meals=O which=O included=O a=O high-end=O bottle=T-POS of=T-POS wine=T-POS ,=O our=O son=O 's=O fiance=O joined=O us=O for=O a=O glass=O of=O wine=O and=O dessert=O .=O####While=O finishing=O our=O meals=O which=O included=O a=O high-end=S bottle=O of=O wine=O ,=O our=O son=O 's=O fiance=O joined=O us=O for=O a=O glass=O of=O wine=O and=O dessert=O .=O
This guy refused to seat her and she left , followed shortly by the four of us , but not before I told him that in my 40 years of world travel , including Paris , that I had never seen such a display of bad behavior by a frontman in a restaurant .####This=O guy=O refused=O to=O seat=O her=O and=O she=O left=O ,=O followed=O shortly=O by=O the=O four=O of=O us=O ,=O but=O not=O before=O I=O told=O him=O that=O in=O my=O 40=O years=O of=O world=O travel=O ,=O including=O Paris=O ,=O that=O I=O had=O never=O seen=O such=O a=O display=O of=O bad=O behavior=O by=O a=O frontman=T-NEG in=O a=O restaurant=O .=O####This=O guy=O refused=O to=O seat=O her=O and=O she=O left=O ,=O followed=O shortly=O by=O the=O four=O of=O us=O ,=O but=O not=O before=O I=O told=O him=O that=O in=O my=O 40=O years=O of=O world=O travel=O ,=O including=O Paris=O ,=O that=O I=O had=O never=O seen=O such=O a=O display=O of=O bad=S behavior=O by=O a=O frontman=O in=O a=O restaurant=O .=O
Best meal in a long time !####Best=O meal=T-POS in=O a=O long=O time=O !=O####Best=S meal=O in=O a=O long=O time=O !=O
Mussles and calamari were superb Saturday evening .####Mussles=T-POS and=O calamari=TT-POS were=O superb=O Saturday=O evening=O .=O####Mussles=O and=O calamari=O were=O superb=S Saturday=O evening=O .=O
I had the Lamb special which was perfect .####I=O had=O the=O Lamb=T-POS special=T-POS which=O was=O perfect=O .=O####I=O had=O the=O Lamb=O special=O which=O was=O perfect=S .=O
My father had the flank steak which was very good , and my mother had the swordfish .####My=O father=O had=O the=O flank=T-POS steak=T-POS which=O was=O very=O good=O ,=O and=O my=O mother=O had=O the=O swordfish=O .=O####My=O father=O had=O the=O flank=O steak=O which=O was=O very=O good=S ,=O and=O my=O mother=O had=O the=O swordfish=O .=O
The Four Seasons restaurant is a great experience .####The=T-POS Four=T-POS Seasons=T-POS restaurant=T-POS is=O a=O great=O experience=O .=O####The=O Four=O Seasons=O restaurant=O is=O a=O great=S experience=O .=O
The food is great and the environment is even better .####The=O food=T-POS is=O great=O and=O the=O environment=TT-POS is=O even=O better=O .=O####The=O food=O is=O great=S and=O the=O environment=O is=O even=O better=SS .=O
Here the hot dog is elevated to the level of a real entree with numerous variations available .####Here=O the=O hot=T-POS dog=T-POS is=O elevated=O to=O the=O level=O of=O a=O real=O entree=O with=O numerous=O variations=O available=O .=O####Here=O the=O hot=O dog=O is=O elevated=S to=O the=O level=O of=O a=O real=O entree=O with=O numerous=O variations=O available=O .=O
Great Atmosphere####Great=O Atmosphere=T-POS####Great=S Atmosphere=O
I highly recommend the fish tacos , everything else was ok .####I=O highly=O recommend=O the=O fish=T-POS tacos=T-POS ,=O everything=O else=O was=O ok=O .=O####I=O highly=O recommend=S the=O fish=O tacos=O ,=O everything=O else=O was=O ok=O .=O
Cool atmosphere , the fire place in the back really ads to it but needs a bit more heat throughout on a cold night .####Cool=O atmosphere=T-POS ,=O the=O fire=O place=O in=O the=O back=O really=O ads=O to=O it=O but=O needs=O a=O bit=O more=O heat=O throughout=O on=O a=O cold=O night=O .=O####Cool=S atmosphere=O ,=O the=O fire=O place=O in=O the=O back=O really=O ads=O to=O it=O but=O needs=O a=O bit=O more=O heat=O throughout=O on=O a=O cold=O night=O .=O
Poor service and management####Poor=O service=T-NEG and=O management=TT-NEG####Poor=S service=O and=O management=O
Had an awful experience at Casa la Femme on a Saturday dinner .####Had=O an=O awful=O experience=O at=O Casa=T-NEG la=T-NEG Femme=T-NEG on=O a=O Saturday=O dinner=O .=O####Had=O an=O awful=S experience=O at=O Casa=O la=O Femme=O on=O a=O Saturday=O dinner=O .=O
The manager was rude and handled the situation extremely poorly .####The=O manager=T-NEG was=O rude=O and=O handled=O the=O situation=O extremely=O poorly=O .=O####The=O manager=O was=O rude=S and=O handled=O the=O situation=O extremely=O poorly=O .=O
Can ’ t believe how an expensive NYC restaurant can be so disrespectful to its clients .####Can=O ’=O t=O believe=O how=O an=O expensive=O NYC=O restaurant=T-NEG can=O be=O so=O disrespectful=O to=O its=O clients=O .=O####Can=O ’=O t=O believe=O how=O an=O expensive=S NYC=O restaurant=O can=O be=O so=O disrespectful=O to=O its=O clients=O .=O
The food is very good , but not outstanding .####The=O food=T-NEU is=O very=O good=O ,=O but=O not=O outstanding=O .=O####The=O food=O is=O very=O good=S ,=O but=O not=S outstanding=S .=O
The bread was stale , the salad was overpriced and empty .####The=O bread=T-NEG was=O stale=O ,=O the=O salad=TT-NEG was=O overpriced=O and=O empty=O .=O####The=O bread=O was=O stale=S ,=O the=O salad=O was=O overpriced=SS and=O empty=SS .=O
The pasta was well cooked , did n't have enough sauce though or flavor .####The=O pasta=T-NEG was=O well=O cooked=O ,=O did=O n't=O have=O enough=O sauce=O though=O or=O flavor=O .=O####The=O pasta=O was=O well=S cooked=S ,=O did=O n't=O have=O enough=O sauce=O though=O or=O flavor=O .=O
The hostess was rude and I got a distinct feeling that they did not want to serve us .####The=O hostess=T-NEG was=O rude=O and=O I=O got=O a=O distinct=O feeling=O that=O they=O did=O not=O want=O to=O serve=O us=O .=O####The=O hostess=O was=O rude=S and=O I=O got=O a=O distinct=O feeling=O that=O they=O did=O not=O want=O to=O serve=O us=O .=O
The only thing that my friend left out is that when we sat down at the bar the bartender disappeared .####The=O only=O thing=O that=O my=O friend=O left=O out=O is=O that=O when=O we=O sat=O down=O at=O the=O bar=O the=O bartender=T-NEG disappeared=O .=O####The=O only=O thing=O that=O my=O friend=O left=O out=O is=O that=O when=O we=O sat=O down=O at=O the=O bar=O the=O bartender=O disappeared=S .=O
Shame on this place for the horrible rude staff and non-existent customer service .####Shame=O on=O this=O place=O for=O the=O horrible=O rude=O staff=T-NEG and=O non-existent=O customer=TT-NEG service=TT-NEG .=O####Shame=O on=O this=O place=O for=O the=O horrible=O rude=S staff=O and=O non-existent=SS customer=O service=O .=O
bad staff####bad=O staff=T-NEG####bad=S staff=O
I generally like this place .####I=O generally=O like=O this=O place=T-POS .=O####I=O generally=O like=S this=O place=O .=O
The food is good .####The=O food=T-POS is=O good=O .=O####The=O food=O is=O good=S .=O
The design of the space is good .####The=O design=O of=O the=O space=T-POS is=O good=O .=O####The=O design=O of=O the=O space=O is=O good=S .=O
But the service is HORRID !####But=O the=O service=T-NEG is=O HORRID=O !=O####But=O the=O service=O is=O HORRID=S !=O
