# Supplementary material for: External-knowledge enhanced dual encoder and contrastive learning for aspect sentiment triplet extraction
Source: PLoS One. 2026 Mar 12;21(3):e0340792. doi: 10.1371/journal.pone.0340792 (PMC12981519; doi:10.1371/journal.pone.0340792)
Supplement: S1 File — (ZIP) [file pone.0340792.s001.zip › ASTE-Data-V1-AAAI2020/15res/15rest_train.txt]

Judging from previous posts this used to be a good place , but not any longer .####Judging=O from=O previous=O posts=O this=O used=O to=O be=O a=O good=O place=T-NEG ,=O but=O not=O any=O longer=O .=O####Judging=O from=O previous=O posts=O this=O used=O to=O be=O a=O good=S place=O ,=O but=O not=O any=O longer=O .=O
We , there were four of us , arrived at noon - the place was empty - and the staff acted like we were imposing on them and they were very rude .####We=O ,=O there=O were=O four=O of=O us=O ,=O arrived=O at=O noon=O -=O the=O place=O was=O empty=O -=O and=O the=O staff=T-NEG acted=O like=O we=O were=O imposing=O on=O them=O and=O they=O were=O very=O rude=O .=O####We=O ,=O there=O were=O four=O of=O us=O ,=O arrived=O at=O noon=O -=O the=O place=O was=O empty=O -=O and=O the=O staff=O acted=O like=O we=O were=O imposing=O on=O them=O and=O they=O were=O very=O rude=S .=O
The food was lousy - too sweet or too salty and the portions tiny .####The=O food=T-NEG was=O lousy=O -=O too=O sweet=O or=O too=O salty=O and=O the=O portions=TT-NEG tiny=O .=O####The=O food=O was=O lousy=S -=O too=S sweet=S or=O too=S salty=S and=O the=O portions=O tiny=SS .=O
Avoid this place !####Avoid=O this=O place=T-NEG !=O####Avoid=S this=O place=O !=O
I have eaten at Saul , many times , the food is always consistently , outrageously good .####I=O have=O eaten=O at=O Saul=O ,=O many=O times=O ,=O the=O food=T-POS is=O always=O consistently=O ,=O outrageously=O good=O .=O####I=O have=O eaten=O at=O Saul=O ,=O many=O times=O ,=O the=O food=O is=O always=O consistently=O ,=O outrageously=O good=S .=O
Saul is the best restaurant on Smith Street and in Brooklyn .####Saul=T-POS is=O the=O best=O restaurant=O on=O Smith=O Street=O and=O in=O Brooklyn=O .=O####Saul=O is=O the=O best=S restaurant=O on=O Smith=O Street=O and=O in=O Brooklyn=O .=O
The duck confit is always amazing and the foie gras terrine with figs was out of this world .####The=O duck=TT-POS confit=TT-POS is=O always=O amazing=O and=O the=O foie=T-POS gras=T-POS terrine=T-POS with=T-POS figs=T-POS was=O out=O of=O this=O world=O .=O####The=O duck=O confit=O is=O always=O amazing=SS and=O the=O foie=O gras=O terrine=O with=O figs=O was=O out=S of=S this=S world=S .=O
The wine list is interesting and has many good values .####The=O wine=T-POS list=T-POS is=O interesting=O and=O has=O many=O good=O values=O .=O####The=O wine=O list=O is=O interesting=S and=O has=O many=O good=S values=S .=O
I was very disappointed with this restaurant .####I=O was=O very=O disappointed=O with=O this=O restaurant=T-NEG .=O####I=O was=O very=O disappointed=S with=O this=O restaurant=O .=O
Food was okay , nothing great .####Food=T-NEU was=O okay=O ,=O nothing=O great=O .=O####Food=O was=O okay=S ,=O nothing=S great=S .=O
Chow fun was dry ; pork shu mai was more than usually greasy and had to share a table with loud and rude family .####Chow=T-NEG fun=T-NEG was=O dry=O ;=O pork=TT-NEG shu=TT-NEG mai=TT-NEG was=O more=O than=O usually=O greasy=O and=O had=O to=O share=O a=O table=O with=O loud=O and=O rude=O family=O .=O####Chow=O fun=O was=O dry=S ;=O pork=O shu=O mai=O was=O more=O than=O usually=O greasy=SS and=O had=O to=O share=O a=O table=O with=O loud=O and=O rude=O family=O .=O
I/we will never go back to this place again .####I/we=O will=O never=O go=O back=O to=O this=O place=T-NEG again=O .=O####I/we=O will=O never=S go=S back=S to=O this=O place=O again=O .=O
Service was devine , oysters where a sensual as they come , and the price ca n't be beat ! ! !####Service=T-POS was=O devine=O ,=O oysters=TT-POS where=O a=O sensual=O as=O they=O come=O ,=O and=O the=O price=O ca=O n't=O be=O beat=O !=O !=O !=O####Service=O was=O devine=S ,=O oysters=O where=O a=O sensual=SS as=O they=O come=O ,=O and=O the=O price=O ca=O n't=O be=O beat=O !=O !=O !=O
Everything is always cooked to perfection , the service is excellent , the decor cool and understated .####Everything=O is=O always=O cooked=O to=O perfection=O ,=O the=O service=T-POS is=O excellent=O ,=O the=O decor=TT-POS cool=O and=O understated=O .=O####Everything=O is=O always=O cooked=O to=O perfection=O ,=O the=O service=O is=O excellent=S ,=O the=O decor=O cool=SS and=O understated=SS .=O
I had the duck breast special on my last visit and it was incredible .####I=O had=O the=O duck=T-POS breast=T-POS special=T-POS on=O my=O last=O visit=O and=O it=O was=O incredible=O .=O####I=O had=O the=O duck=O breast=O special=O on=O my=O last=O visit=O and=O it=O was=O incredible=S .=O
The only thing I moderately enjoyed was their Grilled Chicken special with Edamame Puree .####The=O only=O thing=O I=O moderately=O enjoyed=O was=O their=O Grilled=T-POS Chicken=T-POS special=T-POS with=T-POS Edamame=T-POS Puree=T-POS .=O####The=O only=O thing=O I=O moderately=O enjoyed=S was=O their=O Grilled=O Chicken=O special=O with=O Edamame=O Puree=O .=O
I had never had Edamame pureed before but I thought it was innovative and tasty ( could 've used a bit more salt ) .####I=O had=O never=O had=O Edamame=T-POS pureed=T-POS before=O but=O I=O thought=O it=O was=O innovative=O and=O tasty=O (=O could=O 've=O used=O a=O bit=O more=O salt=O )=O .=O####I=O had=O never=O had=O Edamame=O pureed=O before=O but=O I=O thought=O it=O was=O innovative=S and=O tasty=S (=O could=O 've=O used=O a=O bit=O more=O salt=O )=O .=O
Their sake list was extensive , but we were looking for Purple Haze , which was n't listed but made for us upon request !####Their=O sake=T-POS list=T-POS was=O extensive=O ,=O but=O we=O were=O looking=O for=O Purple=O Haze=O ,=O which=O was=O n't=O listed=O but=O made=O for=O us=O upon=O request=O !=O####Their=O sake=O list=O was=O extensive=S ,=O but=O we=O were=O looking=O for=O Purple=O Haze=O ,=O which=O was=O n't=O listed=O but=O made=O for=O us=O upon=O request=O !=O
We went around 9:30 on a Friday and it had died down a bit by then so the service was great !####We=O went=O around=O 9:30=O on=O a=O Friday=O and=O it=O had=O died=O down=O a=O bit=O by=O then=O so=O the=O service=T-POS was=O great=O !=O####We=O went=O around=O 9:30=O on=O a=O Friday=O and=O it=O had=O died=O down=O a=O bit=O by=O then=O so=O the=O service=O was=O great=S !=O
Food awesome .####Food=T-POS awesome=O .=O####Food=O awesome=S .=O
Service friendly and attentive .####Service=T-POS friendly=O and=O attentive=O .=O####Service=O friendly=S and=O attentive=S .=O
the food is decent .####the=O food=T-NEU is=O decent=O .=O####the=O food=O is=O decent=S .=O
This place has got to be the best japanese restaurant in the new york area .####This=O place=T-POS has=O got=O to=O be=O the=O best=O japanese=O restaurant=O in=O the=O new=O york=O area=O .=O####This=O place=O has=O got=O to=O be=O the=O best=S japanese=O restaurant=O in=O the=O new=O york=O area=O .=O
Food is great .####Food=T-POS is=O great=O .=O####Food=O is=O great=S .=O
Service is top notch .####Service=T-POS is=O top=O notch=O .=O####Service=O is=O top=S notch=S .=O
We took advanatage of the half price sushi deal on saturday so it was well worth it .####We=O took=O advanatage=O of=O the=O half=T-POS price=T-POS sushi=T-POS deal=T-POS on=O saturday=O so=O it=O was=O well=O worth=O it=O .=O####We=O took=O advanatage=O of=O the=O half=O price=O sushi=O deal=O on=O saturday=O so=O it=O was=O well=O worth=S it=O .=O
In the evening , this place attracted a well dressed , with it , NY crowd .####In=O the=O evening=O ,=O this=O place=O attracted=O a=O well=O dressed=O ,=O with=O it=O ,=O NY=O crowd=T-POS .=O####In=O the=O evening=O ,=O this=O place=O attracted=S a=O well=O dressed=O ,=O with=O it=O ,=O NY=O crowd=O .=O
$ 6 and there is much tasty food , all of it fresh and continually refilled .####$=O 6=O and=O there=O is=O much=O tasty=O food=T-POS ,=O all=O of=O it=O fresh=O and=O continually=O refilled=O .=O####$=O 6=O and=O there=O is=O much=O tasty=S food=O ,=O all=O of=O it=O fresh=S and=O continually=O refilled=S .=O
I am not a vegetarian but , almost all the dishes were great .####I=O am=O not=O a=O vegetarian=O but=O ,=O almost=O all=O the=O dishes=T-POS were=O great=O .=O####I=O am=O not=O a=O vegetarian=O but=O ,=O almost=O all=O the=O dishes=O were=O great=S .=O
The food here is rather good , but only if you like to wait for it .####The=O food=T-POS here=O is=O rather=O good=O ,=O but=O only=O if=O you=O like=O to=O wait=O for=O it=O .=O####The=O food=O here=O is=O rather=O good=S ,=O but=O only=O if=O you=O like=O to=O wait=O for=O it=O .=O
I like the somosas , chai , and the chole , but the dhosas and dhal were kinda disappointing .####I=O like=O the=O somosas=T-POS ,=O chai=TT-POS ,=O and=O the=O chole=TTT-POS ,=O but=O the=O dhosas=TTTT-NEG and=O dhal=TTTTT-NEG were=O kinda=O disappointing=O .=O####I=O like=S the=O somosas=O ,=O chai=O ,=O and=O the=O chole=O ,=O but=O the=O dhosas=O and=O dhal=O were=O kinda=O disappointing=SSSS .=O
The service varys from day to day- sometimes they 're very nice , and sometimes not .####The=O service=T-NEG varys=O from=O day=O to=O day-=O sometimes=O they=O 're=O very=O nice=O ,=O and=O sometimes=O not=O .=O####The=O service=O varys=S from=O day=O to=O day-=O sometimes=O they=O 're=O very=O nice=O ,=O and=O sometimes=O not=O .=O
Also , specify if you like your food spicy- its rather bland if you do n't .####Also=O ,=O specify=O if=O you=O like=O your=O food=T-NEG spicy-=O its=O rather=O bland=O if=O you=O do=O n't=O .=O####Also=O ,=O specify=O if=O you=O like=O your=O food=O spicy-=O its=O rather=O bland=S if=O you=O do=O n't=O .=O
The ambience is pretty and nice for conversation , so a casual lunch here would probably be best .####The=O ambience=T-POS is=O pretty=O and=O nice=O for=O conversation=O ,=O so=O a=O casual=O lunch=O here=O would=O probably=O be=O best=O .=O####The=O ambience=O is=O pretty=S and=O nice=S for=O conversation=O ,=O so=O a=O casual=O lunch=O here=O would=O probably=O be=O best=O .=O
The lava cake dessert was incredible and I recommend it .####The=O lava=T-POS cake=T-POS dessert=T-POS was=O incredible=O and=O I=O recommend=O it=O .=O####The=O lava=O cake=O dessert=O was=O incredible=S and=O I=O recommend=S it=O .=O
Once you step into Cosette , you 're miraculously in a small , off-the-beaten path Parisian bistro .####Once=O you=O step=O into=O Cosette=T-POS ,=O you=O 're=O miraculously=O in=O a=O small=O ,=O off-the-beaten=O path=O Parisian=O bistro=O .=O####Once=O you=O step=O into=O Cosette=O ,=O you=O 're=O miraculously=O in=O a=O small=O ,=O off-the-beaten=S path=O Parisian=O bistro=O .=O
This tiny restaurant is as cozy as it gets , with that certain Parisian flair .####This=O tiny=O restaurant=T-POS is=O as=O cozy=O as=O it=O gets=O ,=O with=O that=O certain=O Parisian=O flair=O .=O####This=O tiny=S restaurant=O is=O as=O cozy=S as=O it=O gets=O ,=O with=O that=O certain=O Parisian=O flair=O .=O
The pizza was delivered cold and the cheese was n't even fully melted !####The=O pizza=T-NEG was=O delivered=O cold=O and=O the=O cheese=TT-NEG was=O n't=O even=O fully=O melted=O !=O####The=O pizza=O was=O delivered=O cold=S and=O the=O cheese=O was=SS n't=SS even=SS fully=SS melted=SS !=O
The pizza is overpriced and soggy .####The=O pizza=T-NEG is=O overpriced=O and=O soggy=O .=O####The=O pizza=O is=O overpriced=S and=O soggy=S .=O
Yes , they use fancy ingredients , but even fancy ingredients do n't make for good pizza unless someone knows how to get the crust right .####Yes=O ,=O they=O use=O fancy=O ingredients=T-POS ,=O but=O even=O fancy=O ingredients=O do=O n't=O make=O for=O good=O pizza=TT-NEG unless=O someone=O knows=O how=O to=O get=O the=O crust=O right=O .=O####Yes=O ,=O they=O use=O fancy=S ingredients=O ,=O but=O even=O fancy=O ingredients=O do=O n't=O make=O for=O good=SS pizza=O unless=O someone=O knows=O how=O to=O get=O the=O crust=O right=O .=O
I think I 've had some the best meals of my life at minnow .####I=O think=O I=O 've=O had=O some=O the=O best=O meals=T-POS of=O my=O life=O at=O minnow=O .=O####I=O think=O I=O 've=O had=O some=O the=O best=S meals=O of=O my=O life=O at=O minnow=O .=O
The seafood is amazing , there 's a good wine list , and the ever-changing menu always offers some great surprises .####The=O seafood=T-POS is=O amazing=O ,=O there=O 's=O a=O good=O wine=TT-POS list=TT-POS ,=O and=O the=O ever-changing=O menu=TTT-POS always=O offers=O some=O great=O surprises=O .=O####The=O seafood=O is=O amazing=S ,=O there=O 's=O a=O good=SS wine=O list=O ,=O and=O the=O ever-changing=SSS menu=O always=O offers=O some=O great=SSS surprises=SSS .=O
The combination of super-fresh ingredients in the dishes are unusual but really delicious .####The=O combination=O of=O super-fresh=O ingredients=T-POS in=O the=O dishes=O are=O unusual=O but=O really=O delicious=O .=O####The=O combination=O of=O super-fresh=S ingredients=O in=O the=O dishes=O are=O unusual=O but=O really=O delicious=S .=O
Best Pastrami I ever had and great portion without being ridiculous .####Best=O Pastrami=T-POS I=O ever=O had=O and=O great=O portion=TT-POS without=O being=O ridiculous=O .=O####Best=S Pastrami=O I=O ever=O had=O and=O great=SS portion=O without=O being=O ridiculous=O .=O
My wife had the fried shrimp which are huge and loved it .####My=O wife=O had=O the=O fried=T-POS shrimp=T-POS which=O are=O huge=O and=O loved=O it=O .=O####My=O wife=O had=O the=O fried=O shrimp=O which=O are=O huge=S and=O loved=S it=O .=O
As a Japanese native , I 've lived in the Tristate area for over 8 years , but I was just so amazed at this place .####As=O a=O Japanese=O native=O ,=O I=O 've=O lived=O in=O the=O Tristate=O area=O for=O over=O 8=O years=O ,=O but=O I=O was=O just=O so=O amazed=O at=O this=O place=T-POS .=O####As=O a=O Japanese=O native=O ,=O I=O 've=O lived=O in=O the=O Tristate=O area=O for=O over=O 8=O years=O ,=O but=O I=O was=O just=O so=O amazed=S at=O this=O place=O .=O
The signs , the specials menus , food , and even all the waitstaff are ALL TOTALLY Japanese .####The=O signs=T-POS ,=O the=O specials=TT-POS menus=TT-POS ,=O food=TTT-POS ,=O and=O even=O all=O the=O waitstaff=TTTT-POS are=O ALL=O TOTALLY=O Japanese=O .=O####The=O signs=O ,=O the=O specials=O menus=O ,=O food=O ,=O and=O even=O all=O the=O waitstaff=O are=O ALL=O TOTALLY=O Japanese=S .=O
This place is worth an one-hour drive .####This=O place=T-POS is=O worth=O an=O one-hour=O drive=O .=O####This=O place=O is=O worth=S an=O one-hour=O drive=O .=O
My wife and I always enjoy the young , not always well trained but nevertheless friendly , staff , all of whom have a story .####My=O wife=O and=O I=O always=O enjoy=O the=O young=O ,=O not=O always=O well=O trained=O but=O nevertheless=O friendly=O ,=O staff=T-POS ,=O all=O of=O whom=O have=O a=O story=O .=O####My=O wife=O and=O I=O always=O enjoy=S the=O young=S ,=O not=S always=S well=S trained=S but=O nevertheless=O friendly=S ,=O staff=O ,=O all=O of=O whom=O have=O a=O story=O .=O
Decent wine at reasonable prices .####Decent=O wine=T-POS at=O reasonable=O prices=O .=O####Decent=S wine=O at=O reasonable=O prices=O .=O
This is by far my favorite place in the neighborhood .####This=O is=O by=O far=O my=O favorite=O place=T-POS in=O the=O neighborhood=O .=O####This=O is=O by=O far=O my=O favorite=S place=O in=O the=O neighborhood=O .=O
The service is excellent , the decor is great , and the food is delicious and comes in large portions .####The=O service=T-POS is=O excellent=O ,=O the=O decor=TT-POS is=O great=O ,=O and=O the=O food=TTT-POS is=O delicious=O and=O comes=O in=O large=O portions=TTTT-POS .=O####The=O service=O is=O excellent=S ,=O the=O decor=O is=O great=SS ,=O and=O the=O food=O is=O delicious=SSS and=O comes=O in=O large=SSSS portions=O .=O
I 'm partial to the Gnocchi .####I=O 'm=O partial=O to=O the=O Gnocchi=T-POS .=O####I=O 'm=O partial=S to=O the=O Gnocchi=O .=O
This place is incredibly tiny .####This=O place=T-NEG is=O incredibly=O tiny=O .=O####This=O place=O is=O incredibly=O tiny=S .=O
The hostess is rude to the point of being offensive .####The=O hostess=T-NEG is=O rude=O to=O the=O point=O of=O being=O offensive=O .=O####The=O hostess=O is=O rude=S to=O the=O point=O of=O being=O offensive=S .=O
We have been to this place many times , and always have great food , wine , and service .####We=O have=O been=O to=O this=O place=O many=O times=O ,=O and=O always=O have=O great=O food=T-POS ,=O wine=TT-POS ,=O and=O service=TTT-POS .=O####We=O have=O been=O to=O this=O place=O many=O times=O ,=O and=O always=O have=O great=S food=O ,=O wine=O ,=O and=O service=O .=O
We were worried we would have trouble getting in , but somehow managed to have a short wait .####We=O were=O worried=O we=O would=O have=O trouble=O getting=O in=O ,=O but=O somehow=O managed=O to=O have=O a=O short=O wait=T-POS .=O####We=O were=O worried=O we=O would=O have=O trouble=O getting=O in=O ,=O but=O somehow=O managed=O to=O have=O a=O short=S wait=O .=O
As always we had a great glass of wine while we waited .####As=O always=O we=O had=O a=O great=O glass=T-POS of=T-POS wine=T-POS while=O we=O waited=O .=O####As=O always=O we=O had=O a=O great=S glass=O of=O wine=O while=O we=O waited=O .=O
When we sat , we got great and fast service .####When=O we=O sat=O ,=O we=O got=O great=O and=O fast=O service=T-POS .=O####When=O we=O sat=O ,=O we=O got=O great=S and=O fast=S service=O .=O
The people that work there are always so friendly you forget you are in New York sometimes .####The=O people=T-POS that=O work=O there=O are=O always=O so=O friendly=O you=O forget=O you=O are=O in=O New=O York=O sometimes=O .=O####The=O people=O that=O work=O there=O are=O always=O so=O friendly=S you=O forget=O you=O are=O in=O New=O York=O sometimes=O .=O
Make sure you try this place as often as you can .####Make=O sure=O you=O try=O this=O place=T-POS as=O often=O as=O you=O can=O .=O####Make=O sure=O you=O try=S this=O place=O as=O often=O as=O you=O can=O .=O
This is a fun restaurant to go to .####This=O is=O a=O fun=O restaurant=T-POS to=O go=O to=O .=O####This=O is=O a=O fun=S restaurant=O to=O go=O to=O .=O
The pizza is yummy and I like the atmoshpere .####The=O pizza=T-POS is=O yummy=O and=O I=O like=O the=O atmoshpere=TT-POS .=O####The=O pizza=O is=O yummy=S and=O I=O like=SS the=O atmoshpere=O .=O
But the pizza is way to expensive .####But=O the=O pizza=T-NEG is=O way=O to=O expensive=O .=O####But=O the=O pizza=O is=O way=O to=O expensive=S .=O
Sauce was watery and the food did n't have much flavor .####Sauce=T-NEG was=O watery=O and=O the=O food=O did=O n't=O have=O much=O flavor=O .=O####Sauce=O was=O watery=S and=O the=O food=O did=O n't=O have=O much=O flavor=O .=O
This place is great .####This=O place=T-POS is=O great=O .=O####This=O place=O is=O great=S .=O
The waitress was very patient with us and the food is phenomenal !####The=O waitress=T-POS was=O very=O patient=O with=O us=O and=O the=O food=TT-POS is=O phenomenal=O !=O####The=O waitress=O was=O very=O patient=S with=O us=O and=O the=O food=O is=O phenomenal=SS !=O
Service was prompt , friendly and great .####Service=T-POS was=O prompt=O ,=O friendly=O and=O great=O .=O####Service=O was=O prompt=S ,=O friendly=S and=O great=S .=O
Great pizza and fantastic service .####Great=O pizza=T-POS and=O fantastic=O service=TT-POS .=O####Great=S pizza=O and=O fantastic=SS service=O .=O
There was a small wait , but shorter than I expected .####There=O was=O a=O small=O wait=T-POS ,=O but=O shorter=O than=O I=O expected=O .=O####There=O was=O a=O small=S wait=O ,=O but=O shorter=S than=O I=O expected=O .=O
This is the best sushi in new york city - hands down .####This=O is=O the=O best=O sushi=T-POS in=O new=O york=O city=O -=O hands=O down=O .=O####This=O is=O the=O best=S sushi=O in=O new=O york=O city=O -=O hands=O down=O .=O
Planet Thailand has always been a hit with me , I go there usually for the sushi , which is great , the thai food is excellent too .####Planet=TTT-POS Thailand=TTT-POS has=O always=O been=O a=O hit=O with=O me=O ,=O I=O go=O there=O usually=O for=O the=O sushi=T-POS ,=O which=O is=O great=O ,=O the=O thai=TT-POS food=TT-POS is=O excellent=O too=O .=O####Planet=O Thailand=O has=O always=O been=O a=O hit=SSS with=O me=O ,=O I=O go=O there=O usually=O for=O the=O sushi=O ,=O which=O is=O great=S ,=O the=O thai=O food=O is=O excellent=SS too=O .=O
With the great variety on the menu , I eat here often and never get bored .####With=O the=O great=O variety=O on=O the=O menu=T-POS ,=O I=O eat=O here=O often=O and=O never=O get=O bored=O .=O####With=O the=O great=S variety=S on=O the=O menu=O ,=O I=O eat=O here=O often=O and=O never=O get=O bored=O .=O
The atmosphere is n't the greatest , but I suppose that 's how they keep the prices down .####The=O atmosphere=T-NEG is=O n't=O the=O greatest=O ,=O but=O I=O suppose=O that=O 's=O how=O they=O keep=O the=O prices=O down=O .=O####The=O atmosphere=O is=S n't=S the=S greatest=S ,=O but=O I=O suppose=O that=O 's=O how=O they=O keep=O the=O prices=O down=O .=O
Try the crunchy tuna , it is to die for .####Try=O the=O crunchy=T-POS tuna=T-POS ,=O it=O is=O to=O die=O for=O .=O####Try=S the=O crunchy=O tuna=O ,=O it=O is=O to=O die=S for=S .=O
First went here to enjoy their garden terrace .####First=O went=O here=O to=O enjoy=O their=O garden=T-POS terrace=T-POS .=O####First=O went=O here=O to=O enjoy=S their=O garden=O terrace=O .=O
The food was amazing , and the service was prompt and helpful , but not over-bearing or rushed .####The=O food=T-POS was=O amazing=O ,=O and=O the=O service=TT-POS was=O prompt=O and=O helpful=O ,=O but=O not=O over-bearing=O or=O rushed=O .=O####The=O food=O was=O amazing=S ,=O and=O the=O service=O was=O prompt=SS and=O helpful=SS ,=O but=O not=SS over-bearing=SS or=SS rushed=SS .=O
The Steak Tartare is a great bet , they fix it for you at the table .####The=O Steak=T-POS Tartare=T-POS is=O a=O great=O bet=O ,=O they=O fix=O it=O for=O you=O at=O the=O table=O .=O####The=O Steak=O Tartare=O is=O a=O great=S bet=O ,=O they=O fix=O it=O for=O you=O at=O the=O table=O .=O
It may be a bit packed on weekends , but the vibe is good and it is the best French food you will find in the area .####It=O may=O be=O a=O bit=O packed=O on=O weekends=O ,=O but=O the=O vibe=T-POS is=O good=O and=O it=O is=O the=O best=O French=TT-POS food=TT-POS you=O will=O find=O in=O the=O area=O .=O####It=O may=O be=O a=O bit=O packed=O on=O weekends=O ,=O but=O the=O vibe=O is=O good=S and=O it=O is=O the=O best=SS French=O food=O you=O will=O find=O in=O the=O area=O .=O
Pizza - the only pizza in NYC that should not have additional toppings - the crust tastes like the best , freshly baked bread !####Pizza=O -=O the=O only=O pizza=O in=O NYC=O that=O should=O not=O have=O additional=O toppings=O -=O the=O crust=T-POS tastes=O like=O the=O best=O ,=O freshly=O baked=O bread=O !=O####Pizza=O -=O the=O only=O pizza=O in=O NYC=O that=O should=O not=O have=O additional=O toppings=O -=O the=O crust=O tastes=O like=O the=O best=S ,=O freshly=O baked=O bread=O !=O
Not sure where the previous reviewer , lonk , dined , but Saul is in a great neighborhood and has great food !####Not=O sure=O where=O the=O previous=O reviewer=O ,=O lonk=O ,=O dined=O ,=O but=O Saul=O is=O in=O a=O great=O neighborhood=T-POS and=O has=O great=O food=TT-POS !=O####Not=O sure=O where=O the=O previous=O reviewer=O ,=O lonk=O ,=O dined=O ,=O but=O Saul=O is=O in=O a=O great=S neighborhood=O and=O has=O great=SS food=O !=O
I 'd highly recommend it for a special occasion -- it provides and intimate setting and nice service .####I=O 'd=O highly=O recommend=O it=O for=O a=O special=O occasion=O --=O it=O provides=O and=O intimate=O setting=T-POS and=O nice=O service=TT-POS .=O####I=O 'd=O highly=O recommend=O it=O for=O a=O special=O occasion=O --=O it=O provides=O and=O intimate=S setting=O and=O nice=SS service=O .=O
I 'm not sure where the other reviewers ate but it seems as if we visited two different restaurants because my friends and I all enjoy Mizu very much ... and we 're repeat customers .####I=O 'm=O not=O sure=O where=O the=O other=O reviewers=O ate=O but=O it=O seems=O as=O if=O we=O visited=O two=O different=O restaurants=O because=O my=O friends=O and=O I=O all=O enjoy=O Mizu=T-POS very=O much=O ...=O and=O we=O 're=O repeat=O customers=O .=O####I=O 'm=O not=O sure=O where=O the=O other=O reviewers=O ate=O but=O it=O seems=O as=O if=O we=O visited=O two=O different=O restaurants=O because=O my=O friends=O and=O I=O all=O enjoy=S Mizu=O very=O much=O ...=O and=O we=O 're=O repeat=O customers=O .=O
Moules were excellent , lobster ravioli was VERY salty !####Moules=T-POS were=O excellent=O ,=O lobster=TT-NEG ravioli=TT-NEG was=O VERY=O salty=O !=O####Moules=O were=O excellent=S ,=O lobster=O ravioli=O was=O VERY=O salty=SS !=O
Tiny dessert was $ 8.00 ... just plain overpriced for what it is .####Tiny=O dessert=T-NEG was=O $=O 8.00=O ...=O just=O plain=O overpriced=O for=O what=O it=O is=O .=O####Tiny=S dessert=O was=O $=O 8.00=O ...=O just=O plain=O overpriced=S for=O what=O it=O is=O .=O
The drinks are always well made and wine selection is fairly priced .####The=O drinks=T-POS are=O always=O well=O made=O and=O wine=TT-POS selection=TT-POS is=O fairly=O priced=O .=O####The=O drinks=O are=O always=O well=S made=S and=O wine=O selection=O is=O fairly=SS priced=SS .=O
Service is not exactly five star , but thats not really a big deal .####Service=T-NEU is=O not=O exactly=O five=O star=O ,=O but=O thats=O not=O really=O a=O big=O deal=O .=O####Service=O is=O not=S exactly=S five=S star=S ,=O but=O thats=O not=O really=O a=O big=O deal=O .=O
Downstairs lounge is always a good attraction####Downstairs=T-POS lounge=T-POS is=O always=O a=O good=O attraction=O####Downstairs=O lounge=O is=O always=O a=O good=S attraction=S
The staff is incredibly helpful and attentive .####The=O staff=T-POS is=O incredibly=O helpful=O and=O attentive=O .=O####The=O staff=O is=O incredibly=O helpful=S and=O attentive=S .=O
The bar is very well stocked with interesting beers and well priced wines .####The=O bar=T-POS is=O very=O well=O stocked=O with=O interesting=O beers=TT-POS and=O well=O priced=O wines=TTT-POS .=O####The=O bar=O is=O very=O well=S stocked=S with=O interesting=SS beers=O and=O well=SSS priced=SSS wines=O .=O
Rude service , medicore food ... there are tons of restaurants in NY ... stay away from this one####Rude=O service=T-NEG ,=O medicore=O food=TT-NEU ...=O there=O are=O tons=O of=O restaurants=O in=O NY=O ...=O stay=O away=O from=O this=O one=O####Rude=S service=O ,=O medicore=SS food=O ...=O there=O are=O tons=O of=O restaurants=O in=O NY=O ...=O stay=O away=O from=O this=O one=O
I had a great time at Jekyll and Hyde !####I=O had=O a=O great=O time=O at=O Jekyll=T-POS and=T-POS Hyde=T-POS !=O####I=O had=O a=O great=S time=S at=O Jekyll=O and=O Hyde=O !=O
I loved everythig about it-especially the shows and actors .####I=O loved=O everythig=O about=O it-especially=O the=O shows=T-POS and=O actors=TT-POS .=O####I=O loved=S everythig=O about=O it-especially=O the=O shows=O and=O actors=O .=O
Our server was very helpful and friendly .####Our=O server=T-POS was=O very=O helpful=O and=O friendly=O .=O####Our=O server=O was=O very=O helpful=S and=O friendly=S .=O
The food was good too .####The=O food=T-POS was=O good=O too=O .=O####The=O food=O was=O good=S too=O .=O
The tuna and wasabe potatoes are excellent .####The=O tuna=T-POS and=O wasabe=TT-POS potatoes=TT-POS are=O excellent=O .=O####The=O tuna=O and=O wasabe=O potatoes=O are=O excellent=S .=O
The outdoor atmosphere of sitting on the sidewalk watching the world go by 50 feet away on 6th avenue on a cool evening was wonderful .####The=O outdoor=T-POS atmosphere=T-POS of=O sitting=O on=O the=O sidewalk=O watching=O the=O world=O go=O by=O 50=O feet=O away=O on=O 6th=O avenue=O on=O a=O cool=O evening=O was=O wonderful=O .=O####The=O outdoor=O atmosphere=O of=O sitting=O on=O the=O sidewalk=O watching=O the=O world=O go=O by=O 50=O feet=O away=O on=O 6th=O avenue=O on=O a=O cool=O evening=O was=O wonderful=S .=O
Service was prompt and courteous .####Service=T-POS was=O prompt=O and=O courteous=O .=O####Service=O was=O prompt=S and=O courteous=S .=O
The pizza is delicious - they use fresh mozzarella instead of the cheap , frozen , shredded cheese common to most pizzaria 's .####The=O pizza=T-POS is=O delicious=O -=O they=O use=O fresh=O mozzarella=O instead=O of=O the=O cheap=O ,=O frozen=O ,=O shredded=O cheese=O common=O to=O most=O pizzaria=O 's=O .=O####The=O pizza=O is=O delicious=S -=O they=O use=O fresh=O mozzarella=O instead=O of=O the=O cheap=O ,=O frozen=O ,=O shredded=O cheese=O common=O to=O most=O pizzaria=O 's=O .=O
Wait staff is blantently unappreciative of your business but its the best pie on the UWS !####Wait=T-NEG staff=T-NEG is=O blantently=O unappreciative=O of=O your=O business=O but=O its=O the=O best=O pie=TT-POS on=O the=O UWS=O !=O####Wait=O staff=O is=O blantently=O unappreciative=S of=O your=O business=O but=O its=O the=O best=SS pie=O on=O the=O UWS=O !=O
fine dining restaurant quality .####fine=O dining=T-POS restaurant=O quality=O .=O####fine=S dining=O restaurant=O quality=O .=O
On a recent Sunday afternoon , a friend and I accidently found this great restaurant on our way to see the pulitzer prize winning play DOUBT .####On=O a=O recent=O Sunday=O afternoon=O ,=O a=O friend=O and=O I=O accidently=O found=O this=O great=O restaurant=T-POS on=O our=O way=O to=O see=O the=O pulitzer=O prize=O winning=O play=O DOUBT=O .=O####On=O a=O recent=O Sunday=O afternoon=O ,=O a=O friend=O and=O I=O accidently=O found=O this=O great=S restaurant=O on=O our=O way=O to=O see=O the=O pulitzer=O prize=O winning=O play=O DOUBT=O .=O
The chicken pot pie is exceptional , the cheeseburger huge and delictable , and the service professional wan warm .####The=O chicken=T-POS pot=T-POS pie=T-POS is=O exceptional=O ,=O the=O cheeseburger=TT-POS huge=O and=O delictable=O ,=O and=O the=O service=TTT-POS professional=O wan=O warm=O .=O####The=O chicken=O pot=O pie=O is=O exceptional=S ,=O the=O cheeseburger=O huge=SS and=O delictable=SS ,=O and=O the=O service=O professional=SSS wan=O warm=SSS .=O
The staff is no nonsense .####The=O staff=T-POS is=O no=O nonsense=O .=O####The=O staff=O is=O no=S nonsense=S .=O
When I lived upstate for a while I would buy freeze the bagels and they would still be better than any else .####When=O I=O lived=O upstate=O for=O a=O while=O I=O would=O buy=O freeze=O the=O bagels=T-POS and=O they=O would=O still=O be=O better=O than=O any=O else=O .=O####When=O I=O lived=O upstate=O for=O a=O while=O I=O would=O buy=O freeze=O the=O bagels=O and=O they=O would=O still=O be=O better=S than=O any=O else=O .=O
Worth visiting the 1st Ave spot because it is the original store .####Worth=O visiting=O the=O 1st=T-POS Ave=T-POS spot=T-POS because=O it=O is=O the=O original=O store=O .=O####Worth=S visiting=S the=O 1st=O Ave=O spot=O because=O it=O is=O the=O original=O store=O .=O
He served me an Uni Hand roll , which I never had before , and let me tell you ... IT WAS HEAVEN !####He=O served=O me=O an=O Uni=T-POS Hand=T-POS roll=T-POS ,=O which=O I=O never=O had=O before=O ,=O and=O let=O me=O tell=O you=O ...=O IT=O WAS=O HEAVEN=O !=O####He=O served=O me=O an=O Uni=O Hand=O roll=O ,=O which=O I=O never=O had=O before=O ,=O and=O let=O me=O tell=O you=O ...=O IT=O WAS=O HEAVEN=S !=O
The sake menu should not be overlooked !####The=O sake=T-POS menu=T-POS should=O not=O be=O overlooked=O !=O####The=O sake=O menu=O should=O not=O be=O overlooked=S !=O
Service was very good - prompt , attentive and non-intrusive .####Service=T-POS was=O very=O good=O -=O prompt=O ,=O attentive=O and=O non-intrusive=O .=O####Service=O was=O very=O good=S -=O prompt=S ,=O attentive=S and=O non-intrusive=S .=O
Food was very good as well , considering that we tried the budget selection ( though I wish the pork belly that I ordered was roasted a bit longer , so that fat was more of a melt-in-your-mouth experience ) .####Food=T-POS was=O very=O good=O as=O well=O ,=O considering=O that=O we=O tried=O the=O budget=O selection=O (=O though=O I=O wish=O the=O pork=O belly=O that=O I=O ordered=O was=O roasted=O a=O bit=O longer=O ,=O so=O that=O fat=O was=O more=O of=O a=O melt-in-your-mouth=O experience=O )=O .=O####Food=O was=O very=O good=S as=O well=O ,=O considering=O that=O we=O tried=O the=O budget=O selection=O (=O though=O I=O wish=O the=O pork=O belly=O that=O I=O ordered=O was=O roasted=O a=O bit=O longer=O ,=O so=O that=O fat=O was=O more=O of=O a=O melt-in-your-mouth=O experience=O )=O .=O
Wine list selection is good and wine-by-the-glass was generously filled to the top .####Wine=T-POS list=T-POS selection=T-POS is=O good=O and=O wine-by-the-glass=TT-POS was=O generously=O filled=O to=O the=O top=O .=O####Wine=O list=O selection=O is=O good=S and=O wine-by-the-glass=O was=O generously=SS filled=SS to=O the=O top=O .=O
Traditional French decour was pleasant though the hall was rather noisy - the restaurant was full and we had to raise our voices to be able to maintain a conversation .####Traditional=T-POS French=T-POS decour=T-POS was=O pleasant=O though=O the=O hall=TT-NEG was=O rather=O noisy=O -=O the=O restaurant=O was=O full=O and=O we=O had=O to=O raise=O our=O voices=O to=O be=O able=O to=O maintain=O a=O conversation=O .=O####Traditional=O French=O decour=O was=O pleasant=S though=O the=O hall=O was=O rather=O noisy=SS -=O the=O restaurant=O was=O full=O and=O we=O had=O to=O raise=O our=O voices=O to=O be=O able=O to=O maintain=O a=O conversation=O .=O
I 've been to at Cafe Spice probably 5-8 times , it is probably still the best Indian restaurant around Union Square .####I=O 've=O been=O to=O at=O Cafe=T-POS Spice=T-POS probably=O 5-8=O times=O ,=O it=O is=O probably=O still=O the=O best=O Indian=O restaurant=O around=O Union=O Square=O .=O####I=O 've=O been=O to=O at=O Cafe=O Spice=O probably=O 5-8=O times=O ,=O it=O is=O probably=O still=O the=O best=S Indian=O restaurant=O around=O Union=O Square=O .=O
Seating is always prompt , though the restaurant does fill up in the evening .####Seating=T-POS is=O always=O prompt=O ,=O though=O the=O restaurant=O does=O fill=O up=O in=O the=O evening=O .=O####Seating=O is=O always=O prompt=S ,=O though=O the=O restaurant=O does=O fill=O up=O in=O the=O evening=O .=O
Food is usually very good , though ocasionally I wondered about freshmess of raw vegatables in side orders .####Food=T-POS is=O usually=O very=O good=O ,=O though=O ocasionally=O I=O wondered=O about=O freshmess=O of=O raw=TT-NEG vegatables=TT-NEG in=TT-NEG side=TT-NEG orders=TT-NEG .=O####Food=O is=O usually=O very=O good=S ,=O though=O ocasionally=O I=O wondered=SS about=SS freshmess=SS of=O raw=O vegatables=O in=O side=O orders=O .=O
The decor is vibrant and eye-pleasing with several semi-private boths on the right side of the dining hall , which are great for a date .####The=O decor=T-POS is=O vibrant=O and=O eye-pleasing=O with=O several=O semi-private=TT-POS boths=TT-POS on=O the=O right=O side=O of=O the=O dining=O hall=O ,=O which=O are=O great=O for=O a=O date=O .=O####The=O decor=O is=O vibrant=S and=O eye-pleasing=S with=O several=O semi-private=O boths=O on=O the=O right=O side=O of=O the=O dining=O hall=O ,=O which=O are=O great=SS for=O a=O date=O .=O
I have NEVER been disappointed in the Red Eye .####I=O have=O NEVER=O been=O disappointed=O in=O the=O Red=T-POS Eye=T-POS .=O####I=O have=O NEVER=S been=S disappointed=S in=O the=O Red=O Eye=O .=O
The first time I went , and was completely taken by the live jazz band and atmosphere , I ordered the Lobster Cobb Salad .####The=O first=O time=O I=O went=O ,=O and=O was=O completely=O taken=O by=O the=O live=T-POS jazz=T-POS band=T-POS and=O atmosphere=TT-POS ,=O I=O ordered=O the=O Lobster=O Cobb=O Salad=O .=O####The=O first=O time=O I=O went=O ,=O and=O was=O completely=O taken=S by=O the=O live=O jazz=O band=O and=O atmosphere=O ,=O I=O ordered=O the=O Lobster=O Cobb=O Salad=O .=O
It 's simply the best meal in NYC .####It=O 's=O simply=O the=O best=O meal=T-POS in=O NYC=O .=O####It=O 's=O simply=O the=O best=S meal=O in=O NYC=O .=O
The food is a diamond in rough -- the food is delicious and homemade with the perfect balance of herbs and tomatoes .####The=O food=T-POS is=O a=O diamond=O in=O rough=O --=O the=O food=O is=O delicious=O and=O homemade=O with=O the=O perfect=O balance=TT-POS of=TT-POS herbs=TT-POS and=TT-POS tomatoes=TT-POS .=O####The=O food=O is=O a=O diamond=S in=O rough=O --=O the=O food=O is=O delicious=O and=O homemade=O with=O the=O perfect=SS balance=O of=O herbs=O and=O tomatoes=O .=O
We had a great time at the Jekyll and hyde Pub last night .####We=O had=O a=O great=O time=O at=O the=O Jekyll=T-POS and=T-POS hyde=T-POS Pub=T-POS last=O night=O .=O####We=O had=O a=O great=S time=S at=O the=O Jekyll=O and=O hyde=O Pub=O last=O night=O .=O
After really enjoying ourselves at the bar we sat down at a table and had dinner .####After=O really=O enjoying=O ourselves=O at=O the=O bar=T-POS we=O sat=O down=O at=O a=O table=O and=O had=O dinner=O .=O####After=O really=O enjoying=S ourselves=O at=O the=O bar=O we=O sat=O down=O at=O a=O table=O and=O had=O dinner=O .=O
The server was really cool and served us our food and drinks with a smile .####The=O server=T-POS was=O really=O cool=O and=O served=O us=O our=O food=O and=O drinks=O with=O a=O smile=O .=O####The=O server=O was=O really=O cool=S and=O served=O us=O our=O food=O and=O drinks=O with=O a=O smile=O .=O
The place 's decor and hidden bathrooms made for a good laugh .####The=O place=O 's=O decor=T-POS and=O hidden=TT-POS bathrooms=TT-POS made=O for=O a=O good=O laugh=O .=O####The=O place=O 's=O decor=O and=O hidden=O bathrooms=O made=O for=O a=O good=S laugh=S .=O
I highly recommend visiting this restaurant and having dinner and drinks !####I=O highly=O recommend=O visiting=O this=O restaurant=T-POS and=O having=O dinner=O and=O drinks=O !=O####I=O highly=O recommend=S visiting=O this=O restaurant=O and=O having=O dinner=O and=O drinks=O !=O
If you are the type of person who likes being scared and entertained , this is a great place to go and eat .####If=O you=O are=O the=O type=O of=O person=O who=O likes=O being=O scared=O and=O entertained=O ,=O this=O is=O a=O great=O place=T-POS to=O go=O and=O eat=O .=O####If=O you=O are=O the=O type=O of=O person=O who=O likes=O being=O scared=O and=O entertained=O ,=O this=O is=O a=O great=S place=O to=O go=O and=O eat=O .=O
My husband and I thougt it would be great to go to the Jekyll and Hyde Pub for our anniversary , and to our surprise it was fantastic .####My=O husband=O and=O I=O thougt=O it=O would=O be=O great=O to=O go=O to=O the=O Jekyll=T-POS and=T-POS Hyde=T-POS Pub=T-POS for=O our=O anniversary=O ,=O and=O to=O our=O surprise=O it=O was=O fantastic=O .=O####My=O husband=O and=O I=O thougt=O it=O would=O be=O great=S to=O go=O to=O the=O Jekyll=O and=O Hyde=O Pub=O for=O our=O anniversary=O ,=O and=O to=O our=O surprise=O it=O was=O fantastic=S .=O
The have over 100 different beers to offer thier guest so that made my husband very happy and the food was delicious , if I must recommend a dish it must be the pumkin tortelini .####The=O have=O over=O 100=O different=O beers=T-POS to=O offer=O thier=O guest=O so=O that=O made=O my=O husband=O very=O happy=O and=O the=O food=TT-POS was=O delicious=O ,=O if=O I=O must=O recommend=O a=O dish=O it=O must=O be=O the=O pumkin=TTT-POS tortelini=TTT-POS .=O####The=O have=O over=O 100=O different=O beers=O to=O offer=O thier=O guest=O so=O that=O made=O my=O husband=O very=O happy=S and=O the=O food=O was=O delicious=SS ,=O if=O I=O must=O recommend=SSS a=O dish=O it=O must=O be=O the=O pumkin=O tortelini=O .=O
The entertainment was great they have shows that go on through out the dinner .####The=O entertainment=T-POS was=O great=O they=O have=O shows=O that=O go=O on=O through=O out=O the=O dinner=O .=O####The=O entertainment=O was=O great=S they=O have=O shows=O that=O go=O on=O through=O out=O the=O dinner=O .=O
The workers there also absolutely load the bagel with cream cheese ( gets a little messy ) .####The=O workers=O there=O also=O absolutely=O load=O the=O bagel=T-NEG with=O cream=O cheese=O (=O gets=O a=O little=O messy=O )=O .=O####The=O workers=O there=O also=O absolutely=O load=O the=O bagel=O with=O cream=O cheese=O (=O gets=O a=O little=O messy=S )=O .=O
This was my frist time at Cafe St. Bart 's and I must say how delicious the food and the service was .####This=O was=O my=O frist=O time=O at=O Cafe=O St.=O Bart=O 's=O and=O I=O must=O say=O how=O delicious=O the=O food=T-POS and=O the=O service=O was=O .=O####This=O was=O my=O frist=O time=O at=O Cafe=O St.=O Bart=O 's=O and=O I=O must=O say=O how=O delicious=S the=O food=O and=O the=O service=O was=O .=O
I have to highly recommend the lobster roll - not to much mayo ; you can tell it was a fresh lobster .####I=O have=O to=O highly=O recommend=O the=O lobster=T-POS roll=T-POS -=O not=O to=O much=O mayo=O ;=O you=O can=O tell=O it=O was=O a=O fresh=O lobster=TT-POS .=O####I=O have=O to=O highly=O recommend=S the=O lobster=O roll=O -=O not=O to=O much=O mayo=O ;=O you=O can=O tell=O it=O was=O a=O fresh=SS lobster=O .=O
I highly recommend Cafe St. Bart 's for their food , the ambience and wonderful service .####I=O highly=O recommend=O Cafe=O St.=O Bart=O 's=O for=O their=O food=T-POS ,=O the=O ambience=TT-POS and=O wonderful=O service=TTT-POS .=O####I=O highly=O recommend=S Cafe=O St.=O Bart=O 's=O for=O their=O food=O ,=O the=O ambience=O and=O wonderful=SSS service=O .=O
This restaurant was way overhyped .####This=O restaurant=T-NEG was=O way=O overhyped=O .=O####This=O restaurant=O was=O way=O overhyped=S .=O
My chow fun and chow see was really bland and oily .####My=O chow=T-NEG fun=T-NEG and=T-NEG chow=T-NEG see=T-NEG was=O really=O bland=O and=O oily=O .=O####My=O chow=O fun=O and=O chow=O see=O was=O really=O bland=S and=O oily=S .=O
The scallion pancakes and fried dumplings were nothing out of the ordinary .####The=O scallion=T-NEU pancakes=T-NEU and=O fried=TT-NEU dumplings=TT-NEU were=O nothing=O out=O of=O the=O ordinary=O .=O####The=O scallion=O pancakes=O and=O fried=O dumplings=O were=O nothing=O out=O of=O the=O ordinary=S .=O
The service was the only thing good about this restaurant .####The=O service=T-POS was=O the=O only=O thing=O good=O about=O this=O restaurant=O .=O####The=O service=O was=O the=O only=O thing=O good=S about=O this=O restaurant=O .=O
It 's boring on the inside , and our sushi was pretty below average ... the tuna was soggy and the other rolls had no flavor .####It=O 's=O boring=O on=O the=O inside=O ,=O and=O our=O sushi=T-NEG was=O pretty=O below=O average=O ...=O the=O tuna=TT-NEG was=O soggy=O and=O the=O other=O rolls=TTT-NEG had=O no=O flavor=O .=O####It=O 's=O boring=O on=O the=O inside=O ,=O and=O our=O sushi=O was=O pretty=O below=S average=S ...=O the=O tuna=O was=O soggy=SS and=O the=O other=O rolls=O had=O no=SSS flavor=SSS .=O
The price is reasonable although the service is poor .####The=O price=O is=O reasonable=O although=O the=O service=T-NEG is=O poor=O .=O####The=O price=O is=O reasonable=O although=O the=O service=O is=O poor=S .=O
fresh restaurant was amazing ... ... .. food was delicious and of course fresh .####fresh=T-POS restaurant=T-POS was=O amazing=O ...=O ...=O ..=O food=TT-POS was=O delicious=O and=O of=O course=O fresh=O .=O####fresh=S restaurant=O was=O amazing=S ...=O ...=O ..=O food=O was=O delicious=SS and=O of=O course=O fresh=SS .=O
Hats off to the chef .####Hats=O off=O to=O the=O chef=T-POS .=O####Hats=S off=S to=O the=O chef=O .=O
the salads are delicious , both refreshing and very spicy .####the=O salads=T-POS are=O delicious=O ,=O both=O refreshing=O and=O very=O spicy=O .=O####the=O salads=O are=O delicious=S ,=O both=O refreshing=S and=O very=O spicy=S .=O
Great vibe , lots of people .####Great=O vibe=T-POS ,=O lots=O of=O people=O .=O####Great=S vibe=O ,=O lots=O of=O people=O .=O
I did n't complain , I liked the atmosphere so much .####I=O did=O n't=O complain=O ,=O I=O liked=O the=O atmosphere=T-POS so=O much=O .=O####I=O did=O n't=O complain=O ,=O I=O liked=S the=O atmosphere=O so=O much=O .=O
Ambience is so cute and quaint , good for business although we were there on vacation .####Ambience=T-POS is=O so=O cute=O and=O quaint=O ,=O good=O for=O business=O although=O we=O were=O there=O on=O vacation=O .=O####Ambience=O is=O so=O cute=S and=O quaint=S ,=O good=S for=O business=O although=O we=O were=O there=O on=O vacation=O .=O
Salads were fantastic .####Salads=T-POS were=O fantastic=O .=O####Salads=O were=O fantastic=S .=O
Although we were looking for regular lettuce and some walnuts the salads we got were great .####Although=O we=O were=O looking=O for=O regular=O lettuce=O and=O some=O walnuts=O the=O salads=T-POS we=O got=O were=O great=O .=O####Although=O we=O were=O looking=O for=O regular=O lettuce=O and=O some=O walnuts=O the=O salads=O we=O got=O were=O great=S .=O
Ingredients are organic which is a real plus for me .####Ingredients=T-POS are=O organic=O which=O is=O a=O real=O plus=O for=O me=O .=O####Ingredients=O are=O organic=S which=O is=O a=O real=O plus=S for=O me=O .=O
This is some really good , inexpensive sushi .####This=O is=O some=O really=O good=O ,=O inexpensive=O sushi=T-POS .=O####This=O is=O some=O really=O good=S ,=O inexpensive=S sushi=O .=O
The Yellowtail was particularly good as well .####The=O Yellowtail=T-POS was=O particularly=O good=O as=O well=O .=O####The=O Yellowtail=O was=O particularly=O good=S as=O well=O .=O
I have reservations about the all you can eat deal , however -- the choices are fairly limited and you can probably order more food than you can eat for less than $ 18 by just going off the menu .####I=O have=O reservations=O about=O the=O all=T-NEG you=T-NEG can=T-NEG eat=T-NEG deal=T-NEG ,=O however=O --=O the=O choices=O are=O fairly=O limited=O and=O you=O can=O probably=O order=O more=O food=O than=O you=O can=O eat=O for=O less=O than=O $=O 18=O by=O just=O going=O off=O the=O menu=O .=O####I=O have=O reservations=O about=O the=O all=O you=O can=O eat=O deal=O ,=O however=O --=O the=O choices=O are=O fairly=O limited=S and=O you=O can=O probably=O order=O more=O food=O than=O you=O can=O eat=O for=O less=O than=O $=O 18=O by=O just=O going=O off=O the=O menu=O .=O
Big Wong gets big Ups for a fine establishment .####Big=T-POS Wong=T-POS gets=O big=O Ups=O for=O a=O fine=O establishment=O .=O####Big=O Wong=O gets=O big=S Ups=S for=O a=O fine=S establishment=O .=O
They have it all -- great price , food , and service .####They=O have=O it=O all=O --=O great=O price=O ,=O food=T-POS ,=O and=O service=TT-POS .=O####They=O have=O it=O all=O --=O great=S price=O ,=O food=O ,=O and=O service=O .=O
The atmosphere is noisy and the waiters are literally walking around doing things as fast as they can .####The=O atmosphere=T-NEG is=O noisy=O and=O the=O waiters=TT-POS are=O literally=O walking=O around=O doing=O things=O as=O fast=O as=O they=O can=O .=O####The=O atmosphere=O is=O noisy=S and=O the=O waiters=O are=O literally=O walking=O around=O doing=O things=O as=O fast=SS as=O they=O can=O .=O
The takeout is great too since they give high quality tupperware as well .####The=O takeout=T-POS is=O great=O too=O since=O they=O give=O high=O quality=O tupperware=O as=O well=O .=O####The=O takeout=O is=O great=S too=O since=O they=O give=O high=O quality=O tupperware=O as=O well=O .=O
This place is always very crowded and popular .####This=O place=T-POS is=O always=O very=O crowded=O and=O popular=O .=O####This=O place=O is=O always=O very=O crowded=S and=O popular=S .=O
Enjoyed a very nice Caesar Salad while my wife had arugula and goat cheese ... .both very tasty .####Enjoyed=O a=O very=O nice=O Caesar=T-POS Salad=T-POS while=O my=O wife=O had=O arugula=TT-POS and=TT-POS goat=TT-POS cheese=TT-POS ...=O .both=O very=O tasty=O .=O####Enjoyed=S a=O very=O nice=S Caesar=O Salad=O while=O my=O wife=O had=O arugula=O and=O goat=O cheese=O ...=O .both=O very=O tasty=SS .=O
We both opted for a pasta dish and they were served timely and fresh .####We=O both=O opted=O for=O a=O pasta=T-POS dish=T-POS and=O they=O were=O served=O timely=O and=O fresh=O .=O####We=O both=O opted=O for=O a=O pasta=O dish=O and=O they=O were=O served=S timely=S and=O fresh=S .=O
I recently went to this restaurant with some co-workers for lunch and had an amazing time .####I=O recently=O went=O to=O this=O restaurant=T-POS with=O some=O co-workers=O for=O lunch=O and=O had=O an=O amazing=O time=O .=O####I=O recently=O went=O to=O this=O restaurant=O with=O some=O co-workers=O for=O lunch=O and=O had=O an=O amazing=S time=S .=O
The staff was accomodating , the food was absolutely delicious and the place is lovely .####The=O staff=T-POS was=O accomodating=O ,=O the=O food=TT-POS was=O absolutely=O delicious=O and=O the=O place=TTT-POS is=O lovely=O .=O####The=O staff=O was=O accomodating=S ,=O the=O food=O was=O absolutely=O delicious=SS and=O the=O place=O is=O lovely=SSS .=O
sometimes i get good food and ok service .####sometimes=O i=O get=O good=O food=T-POS and=O ok=O service=TT-NEU .=O####sometimes=O i=O get=O good=S food=O and=O ok=SS service=O .=O
sometimes i get bad food and bad service , sometimes i get good good and bad service .####sometimes=O i=O get=O bad=O food=T-NEG and=O bad=O service=TT-NEG ,=O sometimes=O i=O get=O good=O good=TTT-POS and=O bad=O service=O .=O####sometimes=O i=O get=O bad=S food=O and=O bad=SS service=O ,=O sometimes=O i=O get=O good=SSS good=O and=O bad=O service=O .=O
The place is a BISTRO which means : simple dishes and wine served efficiently in a bustling atmosphere .####The=O place=O is=O a=O BISTRO=O which=O means=O :=O simple=O dishes=T-POS and=O wine=TT-POS served=O efficiently=O in=O a=O bustling=O atmosphere=TTT-POS .=O####The=O place=O is=O a=O BISTRO=O which=O means=O :=O simple=S dishes=O and=O wine=O served=SS efficiently=SS in=O a=O bustling=SSS atmosphere=O .=O
Right off the L in Brooklyn this is a nice cozy place with good pizza .####Right=O off=O the=O L=O in=O Brooklyn=O this=O is=O a=O nice=O cozy=O place=TT-POS with=O good=O pizza=T-POS .=O####Right=O off=O the=O L=O in=O Brooklyn=O this=O is=O a=O nice=SS cozy=SS place=O with=O good=S pizza=O .=O
Mine was a little burnt but still delicious with goat cheese and panchetta ( raddichio was kind of bitter though ) .####Mine=O was=O a=O little=O burnt=O but=O still=O delicious=O with=O goat=O cheese=O and=O panchetta=O (=O raddichio=T-NEG was=O kind=O of=O bitter=O though=O )=O .=O####Mine=O was=O a=O little=O burnt=O but=O still=O delicious=O with=O goat=O cheese=O and=O panchetta=O (=O raddichio=O was=O kind=O of=O bitter=S though=O )=O .=O
The sangria was pretty tasty and good on a hot muggy day .####The=O sangria=T-POS was=O pretty=O tasty=O and=O good=O on=O a=O hot=O muggy=O day=O .=O####The=O sangria=O was=O pretty=O tasty=S and=O good=S on=O a=O hot=O muggy=O day=O .=O
I started out with a Bombay beer which was big enough for two .####I=O started=O out=O with=O a=O Bombay=T-POS beer=T-POS which=O was=O big=O enough=O for=O two=O .=O####I=O started=O out=O with=O a=O Bombay=O beer=O which=O was=O big=S enough=O for=O two=O .=O
Service was slow , but the people were friendly .####Service=T-NEG was=O slow=O ,=O but=O the=O people=TT-POS were=O friendly=O .=O####Service=O was=O slow=S ,=O but=O the=O people=O were=O friendly=SS .=O
It 's a nice place to relax and have conversation .####It=O 's=O a=O nice=O place=T-POS to=O relax=O and=O have=O conversation=O .=O####It=O 's=O a=O nice=S place=O to=O relax=O and=O have=O conversation=O .=O
The food is authentic Italian - delicious !####The=O food=T-POS is=O authentic=O Italian=O -=O delicious=O !=O####The=O food=O is=O authentic=S Italian=S -=O delicious=S !=O
Pizza is terrific , as is homemade pasta .####Pizza=T-POS is=O terrific=O ,=O as=O is=O homemade=TT-POS pasta=TT-POS .=O####Pizza=O is=O terrific=S ,=O as=O is=O homemade=O pasta=O .=O
Ambience is delightful , service impeccable .####Ambience=T-POS is=O delightful=O ,=O service=TT-POS impeccable=O .=O####Ambience=O is=O delightful=S ,=O service=O impeccable=SS .=O
The hanger steak was like rubber and the tuna was flavorless not to mention it tasted like it had just been thawed .####The=O hanger=T-NEG steak=T-NEG was=O like=O rubber=O and=O the=O tuna=TT-NEG was=O flavorless=O not=O to=O mention=O it=O tasted=O like=O it=O had=O just=O been=O thawed=O .=O####The=O hanger=O steak=O was=O like=O rubber=S and=O the=O tuna=O was=O flavorless=SS not=O to=O mention=O it=O tasted=O like=O it=O had=O just=O been=O thawed=O .=O
Service was also horrible and the ambience is not that great .####Service=T-NEG was=O also=O horrible=O and=O the=O ambience=TT-NEG is=O not=O that=O great=O .=O####Service=O was=O also=O horrible=S and=O the=O ambience=O is=O not=SS that=SS great=SS .=O
This is my first time writing a review for a restaurant because the food and service was excellent .####This=O is=O my=O first=O time=O writing=O a=O review=O for=O a=O restaurant=O because=O the=O food=T-POS and=O service=TT-POS was=O excellent=O .=O####This=O is=O my=O first=O time=O writing=O a=O review=O for=O a=O restaurant=O because=O the=O food=O and=O service=O was=O excellent=S .=O
The filet mignon dish was superb !####The=O filet=T-POS mignon=T-POS dish=T-POS was=O superb=O !=O####The=O filet=O mignon=O dish=O was=O superb=S !=O
It 's a small cute restaurant .####It=O 's=O a=O small=O cute=O restaurant=T-POS .=O####It=O 's=O a=O small=S cute=S restaurant=O .=O
I absolutely love this place ! ! !####I=O absolutely=O love=O this=O place=T-POS !=O !=O !=O####I=O absolutely=O love=S this=O place=O !=O !=O !=O
Very affordable and excellent ambient !####Very=O affordable=O and=O excellent=O ambient=T-POS !=O####Very=O affordable=S and=O excellent=S ambient=O !=O
We wo n't go to this place again for a good meal .####We=O wo=O n't=O go=O to=O this=O place=O again=O for=O a=O good=O meal=T-NEG .=O####We=O wo=O n't=O go=O to=O this=O place=O again=O for=O a=O good=S meal=O .=O
It is one the nicest outdoor restaurants I have ever seen in NY -- I am from Italy and this place rivals the ones in my country .####It=O is=O one=O the=O nicest=O outdoor=T-POS restaurants=T-POS I=O have=O ever=O seen=O in=O NY=O --=O I=O am=O from=O Italy=O and=O this=O place=O rivals=O the=O ones=O in=O my=O country=O .=O####It=O is=O one=O the=O nicest=S outdoor=O restaurants=O I=O have=O ever=O seen=O in=O NY=O --=O I=O am=O from=O Italy=O and=O this=O place=O rivals=O the=O ones=O in=O my=O country=O .=O
First of all , this place is *not* romantic , as claimed by Citysearch 's editorial review .####First=O of=O all=O ,=O this=O place=T-NEG is=O *not*=O romantic=O ,=O as=O claimed=O by=O Citysearch=O 's=O editorial=O review=O .=O####First=O of=O all=O ,=O this=O place=O is=O *not*=S romantic=S ,=O as=O claimed=O by=O Citysearch=O 's=O editorial=O review=O .=O
Slightly above average wines start at $ 70+ with only one selection listed at $ 30+ .####Slightly=O above=O average=O wines=T-NEG start=O at=O $=O 70+=O with=O only=O one=O selection=O listed=O at=O $=O 30+=O .=O####Slightly=O above=S average=S wines=O start=O at=O $=O 70+=O with=O only=O one=O selection=O listed=O at=O $=O 30+=O .=O
Service is not what one would expect from a joint in this price category .####Service=T-NEG is=O not=O what=O one=O would=O expect=O from=O a=O joint=O in=O this=O price=O category=O .=O####Service=O is=O not=S what=S one=S would=S expect=S from=O a=O joint=O in=O this=O price=O category=O .=O
Somehow working the italian charm with constant mille grazie does not constitute proper service .####Somehow=O working=O the=O italian=O charm=O with=O constant=O mille=O grazie=O does=O not=O constitute=O proper=O service=T-NEG .=O####Somehow=O working=O the=O italian=O charm=O with=O constant=O mille=O grazie=O does=O not=S constitute=S proper=S service=O .=O
To be completely fair , the only redeeming factor was the food , which was above average , but could n't make up for all the other deficiencies of Teodora .####To=O be=O completely=O fair=O ,=O the=O only=O redeeming=O factor=O was=O the=O food=T-POS ,=O which=O was=O above=O average=O ,=O but=O could=O n't=O make=O up=O for=O all=O the=O other=O deficiencies=O of=O Teodora=TT-NEG .=O####To=O be=O completely=O fair=O ,=O the=O only=O redeeming=O factor=O was=O the=O food=O ,=O which=O was=O above=S average=S ,=O but=O could=O n't=O make=O up=O for=O all=O the=O other=O deficiencies=SS of=O Teodora=O .=O
Not one of our meals was edible - bland and/or made with weird rosemary or orange flavoring .####Not=O one=O of=O our=O meals=T-NEG was=O edible=O -=O bland=O and/or=O made=O with=O weird=O rosemary=TT-NEG or=TT-NEG orange=TT-NEG flavoring=TT-NEG .=O####Not=O one=O of=O our=O meals=O was=O edible=S -=O bland=O and/or=O made=O with=O weird=SS rosemary=O or=O orange=O flavoring=O .=O
Fish was overdone .####Fish=T-NEG was=O overdone=O .=O####Fish=O was=O overdone=S .=O
Cute place , nice wait staff but would never go there again .####Cute=O place=TT-NEG ,=O nice=O wait=T-POS staff=T-POS but=O would=O never=O go=O there=O again=O .=O####Cute=SS place=O ,=O nice=S wait=O staff=O but=O would=O never=O go=O there=O again=O .=O
One of us actually liked the expresso - that 's it .####One=O of=O us=O actually=O liked=O the=O expresso=T-POS -=O that=O 's=O it=O .=O####One=O of=O us=O actually=O liked=S the=O expresso=O -=O that=O 's=O it=O .=O
Skip this restaurant , it 's a big disappointment .####Skip=O this=O restaurant=T-NEG ,=O it=O 's=O a=O big=O disappointment=O .=O####Skip=S this=O restaurant=O ,=O it=O 's=O a=O big=O disappointment=S .=O
Myagi is one of my favorite restaurants in the City ; the place the negative reviews describe sound like they were somewhere else .####Myagi=T-POS is=O one=O of=O my=O favorite=O restaurants=O in=O the=O City=O ;=O the=O place=O the=O negative=O reviews=O describe=O sound=O like=O they=O were=O somewhere=O else=O .=O####Myagi=O is=O one=O of=O my=O favorite=S restaurants=O in=O the=O City=O ;=O the=O place=O the=O negative=O reviews=O describe=O sound=O like=O they=O were=O somewhere=O else=O .=O
I 've never had bad service and the fish is fresh and delicious .####I=O 've=O never=O had=O bad=O service=T-POS and=O the=O fish=TT-POS is=O fresh=O and=O delicious=O .=O####I=O 've=O never=S had=S bad=S service=O and=O the=O fish=O is=O fresh=SS and=O delicious=SS .=O
I come from a family of pizzeria owners , and I 'm almost ashamed to say that the pizza in Fornino 's blows my families receipies away .####I=O come=O from=O a=O family=O of=O pizzeria=O owners=O ,=O and=O I=O 'm=O almost=O ashamed=O to=O say=O that=O the=O pizza=T-POS in=O Fornino=O 's=O blows=O my=O families=O receipies=O away=O .=O####I=O come=O from=O a=O family=O of=O pizzeria=O owners=O ,=O and=O I=O 'm=O almost=O ashamed=S to=O say=O that=O the=O pizza=O in=O Fornino=O 's=O blows=O my=O families=O receipies=O away=O .=O
The place is so cool and the service is prompt and curtious .####The=O place=TT-POS is=O so=O cool=O and=O the=O service=T-POS is=O prompt=O and=O curtious=O .=O####The=O place=O is=O so=O cool=SS and=O the=O service=O is=O prompt=S and=O curtious=S .=O
I highly recommend to anyone to give this place a try .####I=O highly=O recommend=O to=O anyone=O to=O give=O this=O place=T-POS a=O try=O .=O####I=O highly=O recommend=S to=O anyone=O to=O give=O this=O place=O a=O try=O .=O
A restaurant that does n't try to do anything except serve great food with great service in a pleasant atmosphere .####A=O restaurant=O that=O does=O n't=O try=O to=O do=O anything=O except=O serve=O great=O food=T-POS with=O great=O service=TT-POS in=O a=O pleasant=O atmosphere=TTT-POS .=O####A=O restaurant=O that=O does=O n't=O try=O to=O do=O anything=O except=O serve=O great=S food=O with=O great=SS service=O in=O a=O pleasant=SSS atmosphere=O .=O
The dining room is quietly elegant with no music to shout over -- how refreshing !####The=O dining=T-POS room=T-POS is=O quietly=O elegant=O with=O no=O music=O to=O shout=O over=O --=O how=O refreshing=O !=O####The=O dining=O room=O is=O quietly=O elegant=S with=O no=O music=O to=O shout=O over=O --=O how=O refreshing=S !=O
The service was impeccable and unobtrusive -- the staff knows what they are there to do -- to know their menu , present your meal , and attend to your needs .####The=O service=T-POS was=O impeccable=O and=O unobtrusive=O --=O the=O staff=O knows=O what=O they=O are=O there=O to=O do=O --=O to=O know=O their=O menu=O ,=O present=O your=O meal=O ,=O and=O attend=O to=O your=O needs=O .=O####The=O service=O was=O impeccable=S and=O unobtrusive=S --=O the=O staff=O knows=O what=O they=O are=O there=O to=O do=O --=O to=O know=O their=O menu=O ,=O present=O your=O meal=O ,=O and=O attend=O to=O your=O needs=O .=O
Looking around , I saw a room full of New Yorkers enjoying a real meal in a real restaurant , not a clubhouse of the fabulous trying to be seen .####Looking=O around=O ,=O I=O saw=O a=O room=O full=O of=O New=O Yorkers=O enjoying=O a=O real=O meal=T-POS in=O a=O real=O restaurant=TT-POS ,=O not=O a=O clubhouse=O of=O the=O fabulous=O trying=O to=O be=O seen=O .=O####Looking=O around=O ,=O I=O saw=O a=O room=O full=O of=O New=O Yorkers=O enjoying=O a=O real=S meal=O in=O a=O real=SS restaurant=O ,=O not=O a=O clubhouse=O of=O the=O fabulous=O trying=O to=O be=O seen=O .=O
The view is breathtaking the service is top notch ... the ambiance is wonderful .####The=O view=T-POS is=O breathtaking=O the=O service=TT-POS is=O top=O notch=O ...=O the=O ambiance=TTT-POS is=O wonderful=O .=O####The=O view=O is=O breathtaking=S the=O service=O is=O top=SS notch=SS ...=O the=O ambiance=O is=O wonderful=SSS .=O
The staff offers impeccable service .####The=O staff=T-POS offers=O impeccable=O service=O .=O####The=O staff=O offers=O impeccable=S service=O .=O
My boyfriend had the New England Chowder it was good but I think the award should go to the Lobster Bisque .####My=O boyfriend=O had=O the=O New=T-POS England=T-POS Chowder=T-POS it=O was=O good=O but=O I=O think=O the=O award=O should=O go=O to=O the=O Lobster=TT-POS Bisque=TT-POS .=O####My=O boyfriend=O had=O the=O New=O England=O Chowder=O it=O was=O good=S but=O I=O think=O the=O award=SS should=O go=O to=O the=O Lobster=O Bisque=O .=O
My boyfriend had Prime Rib it was good .####My=O boyfriend=O had=O Prime=T-POS Rib=T-POS it=O was=O good=O .=O####My=O boyfriend=O had=O Prime=O Rib=O it=O was=O good=S .=O
We did n't want a bottle of bubbly on a weekday so we each got little bottles of Korbett it was just enough .####We=O did=O n't=O want=O a=O bottle=O of=O bubbly=O on=O a=O weekday=O so=O we=O each=O got=O little=O bottles=T-POS of=T-POS Korbett=T-POS it=O was=O just=O enough=O .=O####We=O did=O n't=O want=O a=O bottle=O of=O bubbly=O on=O a=O weekday=O so=O we=O each=O got=O little=O bottles=O of=O Korbett=O it=O was=O just=O enough=S .=O
If you like spicy food get the chicken vindaloo .####If=O you=O like=O spicy=O food=O get=O the=O chicken=T-POS vindaloo=T-POS .=O####If=O you=O like=O spicy=O food=O get=S the=O chicken=O vindaloo=O .=O
Go to Volare for 1st class service and terrific food .####Go=O to=O Volare=O for=O 1st=O class=O service=T-POS and=O terrific=O food=TT-POS .=O####Go=O to=O Volare=O for=O 1st=S class=S service=O and=O terrific=SS food=O .=O
The portions are large and the servers always surprise us with a different starter .####The=O portions=T-POS are=O large=O and=O the=O servers=O always=O surprise=O us=O with=O a=O different=O starter=O .=O####The=O portions=O are=O large=S and=O the=O servers=O always=O surprise=O us=O with=O a=O different=O starter=O .=O
The food is amazing ... especially if you get the Chef 's tasting menu and your favourite bottle ( or two ! ) of wine from an extensive selection of wines .####The=O food=T-POS is=O amazing=O ...=O especially=O if=O you=O get=O the=O Chef=O 's=O tasting=O menu=O and=O your=O favourite=O bottle=O (=O or=O two=O !=O )=O of=O wine=O from=O an=O extensive=O selection=TT-POS of=TT-POS wines=TT-POS .=O####The=O food=O is=O amazing=S ...=O especially=O if=O you=O get=O the=O Chef=O 's=O tasting=O menu=O and=O your=O favourite=O bottle=O (=O or=O two=O !=O )=O of=O wine=O from=O an=O extensive=SS selection=O of=O wines=O .=O
The place is small and intimate and you may feel a little crowded , but the service is excellent and it 's great for friends out , a romantic date , or a special occassion .####The=O place=TT-POS is=O small=O and=O intimate=O and=O you=O may=O feel=O a=O little=O crowded=O ,=O but=O the=O service=T-POS is=O excellent=O and=O it=O 's=O great=O for=O friends=O out=O ,=O a=O romantic=O date=O ,=O or=O a=O special=O occassion=O .=O####The=O place=O is=O small=SS and=O intimate=SS and=O you=O may=O feel=O a=O little=O crowded=SS ,=O but=O the=O service=O is=O excellent=S and=O it=O 's=O great=O for=O friends=O out=O ,=O a=O romantic=O date=O ,=O or=O a=O special=O occassion=O .=O
The food can get pricey but the prixe fixe tasting menu is the greatest food for a good price and they cater the food to any food allergies or food you do n't like .####The=O food=T-NEG can=O get=O pricey=O but=O the=O prixe=TT-POS fixe=TT-POS tasting=TT-POS menu=TT-POS is=O the=O greatest=O food=O for=O a=O good=O price=O and=O they=O cater=O the=O food=O to=O any=O food=O allergies=O or=O food=O you=O do=O n't=O like=O .=O####The=O food=O can=O get=O pricey=S but=O the=O prixe=O fixe=O tasting=O menu=O is=O the=O greatest=SS food=O for=O a=O good=O price=O and=O they=O cater=O the=O food=O to=O any=O food=O allergies=O or=O food=O you=O do=O n't=O like=O .=O
With the exception of our lemon salad that had so much pepper on it that our eyes started watering , the food here was decent , not great .####With=O the=O exception=O of=O our=O lemon=TT-NEG salad=TT-NEG that=O had=O so=O much=O pepper=O on=O it=O that=O our=O eyes=O started=O watering=O ,=O the=O food=T-NEU here=O was=O decent=O ,=O not=O great=O .=O####With=O the=O exception=SS of=O our=O lemon=O salad=O that=O had=O so=O much=O pepper=O on=O it=O that=O our=O eyes=O started=O watering=O ,=O the=O food=O here=O was=O decent=S ,=O not=S great=S .=O
The menu is very limited - i think we counted 4 or 5 entrees .####The=O menu=T-NEG is=O very=O limited=O -=O i=O think=O we=O counted=O 4=O or=O 5=O entrees=O .=O####The=O menu=O is=O very=O limited=S -=O i=O think=O we=O counted=O 4=O or=O 5=O entrees=O .=O
We ordered the special , grilled branzino , that was so infused with bone , it was difficult to eat .####We=O ordered=O the=O special=O ,=O grilled=T-NEG branzino=T-NEG ,=O that=O was=O so=O infused=O with=O bone=O ,=O it=O was=O difficult=O to=O eat=O .=O####We=O ordered=O the=O special=O ,=O grilled=O branzino=O ,=O that=O was=O so=O infused=O with=O bone=O ,=O it=O was=O difficult=S to=S eat=S .=O
The decor in this place is very diner-ish and the kind of place you expect in the East Village - not romantic , just simple , small and sparse .####The=O decor=T-NEU in=O this=O place=O is=O very=O diner-ish=O and=O the=O kind=O of=O place=O you=O expect=O in=O the=O East=O Village=O -=O not=O romantic=O ,=O just=O simple=O ,=O small=O and=O sparse=O .=O####The=O decor=O in=O this=O place=O is=O very=O diner-ish=S and=O the=O kind=O of=O place=O you=O expect=O in=O the=O East=O Village=O -=O not=O romantic=O ,=O just=O simple=O ,=O small=O and=O sparse=O .=O
Problem is nothing at Prune is particularly memorable .####Problem=O is=O nothing=O at=O Prune=T-NEG is=O particularly=O memorable=O .=O####Problem=O is=O nothing=O at=O Prune=O is=O particularly=O memorable=S .=O
This place is so much fun .####This=O place=T-POS is=O so=O much=O fun=O .=O####This=O place=O is=O so=O much=O fun=S .=O
Our family never expected such incredible entertainment in a restaurant .####Our=O family=O never=O expected=O such=O incredible=O entertainment=T-POS in=O a=O restaurant=O .=O####Our=O family=O never=O expected=O such=O incredible=S entertainment=O in=O a=O restaurant=O .=O
Our food was great too !####Our=O food=T-POS was=O great=O too=O !=O####Our=O food=O was=O great=S too=O !=O
The staff was the friendliest that have seen in New York .####The=O staff=T-POS was=O the=O friendliest=O that=O have=O seen=O in=O New=O York=O .=O####The=O staff=O was=O the=O friendliest=S that=O have=O seen=O in=O New=O York=O .=O
If you want something really different than try Jekyll and Hyde .####If=O you=O want=O something=O really=O different=O than=O try=O Jekyll=T-POS and=T-POS Hyde=T-POS .=O####If=O you=O want=O something=O really=O different=S than=O try=O Jekyll=O and=O Hyde=O .=O
The characters really make for an enjoyable experience .####The=O characters=T-POS really=O make=O for=O an=O enjoyable=O experience=O .=O####The=O characters=O really=O make=O for=O an=O enjoyable=S experience=O .=O
The food however , is what one might expect .####The=O food=T-NEG however=O ,=O is=O what=O one=O might=O expect=O .=O####The=O food=O however=O ,=O is=O what=O one=O might=O expect=S .=O
However , I think Jeckll and Hydes t is one of those places that is fun to do once .####However=O ,=O I=O think=O Jeckll=T-POS and=T-POS Hydes=T-POS t=O is=O one=O of=O those=O places=O that=O is=O fun=O to=O do=O once=O .=O####However=O ,=O I=O think=O Jeckll=O and=O Hydes=O t=O is=O one=O of=O those=O places=O that=O is=O fun=S to=O do=O once=O .=O
Service was slow had to wait to order and get food although not crowded .####Service=T-NEG was=O slow=O had=O to=O wait=O to=O order=O and=O get=O food=O although=O not=O crowded=O .=O####Service=O was=O slow=S had=O to=O wait=O to=O order=O and=O get=O food=O although=O not=O crowded=O .=O
Drinks way over priced .####Drinks=T-NEG way=O over=O priced=O .=O####Drinks=O way=O over=S priced=S .=O
Great pizza for lunch place .####Great=O pizza=T-POS for=O lunch=O place=O .=O####Great=S pizza=O for=O lunch=O place=O .=O
Service was quick .####Service=T-POS was=O quick=O .=O####Service=O was=O quick=S .=O
The pizza was great .####The=O pizza=T-POS was=O great=O .=O####The=O pizza=O was=O great=S .=O
Whenever you need a Sushi fix , Mizu will be there with quality fish and great service .####Whenever=O you=O need=O a=O Sushi=O fix=O ,=O Mizu=O will=O be=O there=O with=O quality=O fish=T-POS and=O great=O service=TT-POS .=O####Whenever=O you=O need=O a=O Sushi=O fix=O ,=O Mizu=O will=O be=O there=O with=O quality=S fish=O and=O great=SS service=O .=O
Delivery is fast too .####Delivery=T-POS is=O fast=O too=O .=O####Delivery=O is=O fast=S too=O .=O
Great friendly service , Fast seating , Fast Delivery , Excellent sushi .####Great=O friendly=O service=T-POS ,=O Fast=O seating=TT-POS ,=O Fast=O Delivery=TTT-POS ,=O Excellent=O sushi=TTTT-POS .=O####Great=S friendly=S service=O ,=O Fast=SS seating=O ,=O Fast=SSS Delivery=O ,=O Excellent=SSSS sushi=O .=O
Ess-A-Bagel ( either by Sty-town or midtown ) is by far the best bagel in NY .####Ess-A-Bagel=O (=O either=O by=O Sty-town=O or=O midtown=O )=O is=O by=O far=O the=O best=O bagel=T-POS in=O NY=O .=O####Ess-A-Bagel=O (=O either=O by=O Sty-town=O or=O midtown=O )=O is=O by=O far=O the=O best=S bagel=O in=O NY=O .=O
The bagels always warm , soft on the inside , crispy on the outside and enormous in size .####The=O bagels=T-POS always=O warm=O ,=O soft=O on=O the=O inside=O ,=O crispy=O on=O the=O outside=O and=O enormous=O in=O size=O .=O####The=O bagels=O always=O warm=S ,=O soft=S on=O the=O inside=O ,=O crispy=S on=O the=O outside=O and=O enormous=S in=O size=O .=O
They have a huge selection of different cream cheeses and all of their salads are great .####They=O have=O a=O huge=O selection=O of=O different=O cream=TT-POS cheeses=TT-POS and=O all=O of=O their=O salads=T-POS are=O great=O .=O####They=O have=O a=O huge=SS selection=O of=O different=SS cream=O cheeses=O and=O all=O of=O their=O salads=O are=O great=S .=O
The lox is always fresh too .####The=O lox=T-POS is=O always=O fresh=O too=O .=O####The=O lox=O is=O always=O fresh=S too=O .=O
Not impressed with the food .####Not=O impressed=O with=O the=O food=T-NEG .=O####Not=S impressed=S with=O the=O food=O .=O
Prices too high for this cramped and unappealing resturant .####Prices=O too=O high=O for=O this=O cramped=O and=O unappealing=O resturant=T-NEG .=O####Prices=O too=O high=O for=O this=O cramped=S and=O unappealing=S resturant=O .=O
Zero ambiance to boot .####Zero=O ambiance=T-NEG to=O boot=O .=O####Zero=S ambiance=O to=O boot=O .=O
I thought this place was totally overrated .####I=O thought=O this=O place=T-NEG was=O totally=O overrated=O .=O####I=O thought=O this=O place=O was=O totally=O overrated=S .=O
The ambience was nice , but service was n't so great .####The=O ambience=T-POS was=O nice=O ,=O but=O service=TT-NEG was=O n't=O so=O great=O .=O####The=O ambience=O was=O nice=S ,=O but=O service=O was=SS n't=SS so=SS great=SS .=O
Thius is a must for anyone who loves Shabu-Shabu .####Thius=O is=O a=O must=O for=O anyone=O who=O loves=O Shabu-Shabu=T-POS .=O####Thius=O is=O a=O must=O for=O anyone=O who=O loves=S Shabu-Shabu=O .=O
The atmosphere is nothing special , but it feels like a Sushi establishment in Tokyo .####The=O atmosphere=T-POS is=O nothing=O special=O ,=O but=O it=O feels=O like=O a=O Sushi=O establishment=O in=O Tokyo=O .=O####The=O atmosphere=O is=O nothing=S special=S ,=O but=O it=O feels=O like=O a=O Sushi=O establishment=O in=O Tokyo=O .=O
The owner and staff are all Japanese as well and that adds to the entire ambiance .####The=O owner=O and=O staff=O are=O all=O Japanese=O as=O well=O and=O that=O adds=O to=O the=O entire=O ambiance=T-POS .=O####The=O owner=O and=O staff=O are=O all=O Japanese=O as=O well=O and=O that=O adds=S to=O the=O entire=O ambiance=O .=O
Despite a slightly limited menu , everything prepared is done to perfection , ultra fresh and a work of food art .####Despite=O a=O slightly=O limited=O menu=T-NEG ,=O everything=O prepared=O is=O done=O to=O perfection=O ,=O ultra=O fresh=O and=O a=O work=O of=O food=O art=O .=O####Despite=O a=O slightly=O limited=S menu=O ,=O everything=O prepared=O is=O done=O to=O perfection=O ,=O ultra=O fresh=O and=O a=O work=O of=O food=O art=O .=O
The location and ambience is Ok but the food is what makes up for it .####The=O location=T-NEU and=O ambience=TT-NEU is=O Ok=O but=O the=O food=O is=O what=O makes=O up=O for=O it=O .=O####The=O location=O and=O ambience=O is=O Ok=S but=O the=O food=O is=O what=O makes=O up=O for=O it=O .=O
Try green curry with vegetables .####Try=O green=T-POS curry=T-POS with=T-POS vegetables=T-POS .=O####Try=S green=O curry=O with=O vegetables=O .=O
The service is ok , some of the people did n't get what they asked for .####The=O service=T-NEU is=O ok=O ,=O some=O of=O the=O people=O did=O n't=O get=O what=O they=O asked=O for=O .=O####The=O service=O is=O ok=S ,=O some=O of=O the=O people=O did=O n't=O get=O what=O they=O asked=O for=O .=O
The wine the service was very good too .####The=O wine=T-POS the=O service=TT-POS was=O very=O good=O too=O .=O####The=O wine=O the=O service=O was=O very=O good=S too=O .=O
This quaint and romantic trattoria is at the top of my Manhattan restaurant list .####This=O quaint=O and=O romantic=O trattoria=T-POS is=O at=O the=O top=O of=O my=O Manhattan=O restaurant=O list=O .=O####This=O quaint=S and=O romantic=S trattoria=O is=O at=O the=O top=O of=O my=O Manhattan=O restaurant=O list=O .=O
The food is delicious - from the specials to the regular menu-fare , the dishes are never a disappointment .####The=O food=T-POS is=O delicious=O -=O from=O the=O specials=TTT-POS to=O the=O regular=TTTT-POS menu-fare=TTTT-POS ,=O the=O dishes=TT-POS are=O never=O a=O disappointment=O .=O####The=O food=O is=O delicious=S -=O from=O the=O specials=O to=O the=O regular=O menu-fare=O ,=O the=O dishes=O are=O never=SS a=SS disappointment=SS .=O
Although the tables may be closely situated , the candle-light , food quality and service overcompensate .####Although=O the=O tables=TTTT-NEG may=O be=O closely=O situated=O ,=O the=O candle-light=T-POS ,=O food=TT-POS quality=O and=O service=TTT-POS overcompensate=O .=O####Although=O the=O tables=O may=O be=O closely=SSSS situated=SSSS ,=O the=O candle-light=O ,=O food=O quality=O and=O service=O overcompensate=S .=O
If you go , try the marinara/arrabiatta sauce , the mozzarella en Carozza is mmmmmmmm ... .. everything is just delicious .####If=O you=O go=O ,=O try=O the=O marinara/arrabiatta=T-POS sauce=T-POS ,=O the=O mozzarella=TT-POS en=TT-POS Carozza=TT-POS is=O mmmmmmmm=O ...=O ..=O everything=O is=O just=O delicious=O .=O####If=O you=O go=O ,=O try=S the=O marinara/arrabiatta=O sauce=O ,=O the=O mozzarella=O en=O Carozza=O is=O mmmmmmmm=O ...=O ..=O everything=O is=O just=O delicious=S .=O
Check out the secret back room .####Check=O out=O the=O secret=O back=T-POS room=T-POS .=O####Check=O out=O the=O secret=S back=O room=O .=O
I found the food , service and value exceptional everytime I have been there .####I=O found=O the=O food=T-POS ,=O service=TT-POS and=O value=O exceptional=O everytime=O I=O have=O been=O there=O .=O####I=O found=O the=O food=O ,=O service=O and=O value=O exceptional=S everytime=O I=O have=O been=O there=O .=O
The food was authentic .####The=O food=T-POS was=O authentic=O .=O####The=O food=O was=O authentic=S .=O
The service was excellent - friendly and attentive .####The=O service=T-POS was=O excellent=O -=O friendly=O and=O attentive=O .=O####The=O service=O was=O excellent=S -=O friendly=S and=O attentive=S .=O
Very good wine choices .####Very=O good=O wine=T-POS choices=T-POS .=O####Very=O good=S wine=O choices=O .=O
Great staff .####Great=O staff=T-POS .=O####Great=S staff=O .=O
But the staff was so horrible to us .####But=O the=O staff=T-NEG was=O so=O horrible=O to=O us=O .=O####But=O the=O staff=O was=O so=O horrible=S to=O us=O .=O
This place is pricey , and yes , the food is worth it ; but the service makes you feel like you should be paying a quater of the price .####This=O place=T-NEG is=O pricey=O ,=O and=O yes=O ,=O the=O food=TT-POS is=O worth=O it=O ;=O but=O the=O service=O makes=O you=O feel=O like=O you=O should=O be=O paying=O a=O quater=O of=O the=O price=O .=O####This=O place=O is=O pricey=S ,=O and=O yes=O ,=O the=O food=O is=O worth=SS it=O ;=O but=O the=O service=O makes=O you=O feel=O like=O you=O should=O be=O paying=O a=O quater=O of=O the=O price=O .=O
Amma is nothing special .####Amma=T-NEU is=O nothing=O special=O .=O####Amma=O is=O nothing=S special=S .=O
Do n't dine at Tamarind for the vegetarian dishes , they are simply not up to par with the non-veg selections .####Do=O n't=O dine=O at=O Tamarind=O for=O the=O vegetarian=T-NEG dishes=T-NEG ,=O they=O are=O simply=O not=O up=O to=O par=O with=O the=O non-veg=O selections=O .=O####Do=O n't=O dine=O at=O Tamarind=O for=O the=O vegetarian=O dishes=O ,=O they=O are=O simply=O not=S up=S to=S par=S with=O the=O non-veg=O selections=O .=O
This place is always packed .####This=O place=T-NEU is=O always=O packed=O .=O####This=O place=O is=O always=O packed=S .=O
Most importantly , food is excellent .####Most=O importantly=O ,=O food=T-POS is=O excellent=O .=O####Most=O importantly=O ,=O food=O is=O excellent=S .=O
Haru on Park S is simply disgusting .####Haru=T-NEG on=T-NEG Park=T-NEG S=T-NEG is=O simply=O disgusting=O .=O####Haru=O on=O Park=O S=O is=O simply=O disgusting=S .=O
The fish was not fresh and the rice tasted old and stale .####The=O fish=T-NEG was=O not=O fresh=O and=O the=O rice=TT-NEG tasted=O old=O and=O stale=O .=O####The=O fish=O was=O not=S fresh=S and=O the=O rice=O tasted=O old=SS and=O stale=SS .=O
honestly the worst sushi my husband and i had in our entire lives .####honestly=O the=O worst=O sushi=T-NEG my=O husband=O and=O i=O had=O in=O our=O entire=O lives=O .=O####honestly=O the=O worst=S sushi=O my=O husband=O and=O i=O had=O in=O our=O entire=O lives=O .=O
not sure why this restaurant would be rated that highly .####not=O sure=O why=O this=O restaurant=T-NEG would=O be=O rated=O that=O highly=O .=O####not=O sure=O why=O this=O restaurant=O would=O be=O rated=O that=O highly=S .=O
the all-u-can-eat sushi is definitely in very poor quality .####the=O all-u-can-eat=T-NEG sushi=T-NEG is=O definitely=O in=O very=O poor=O quality=O .=O####the=O all-u-can-eat=O sushi=O is=O definitely=O in=O very=O poor=S quality=S .=O
limited menu , no-so-fresh ingredients , thinly-sliced fish , fall-apart rice .####limited=O menu=T-NEG ,=O no-so-fresh=O ingredients=TT-NEG ,=O thinly-sliced=O fish=TTT-NEG ,=O fall-apart=O rice=TTTT-NEG .=O####limited=S menu=O ,=O no-so-fresh=SS ingredients=O ,=O thinly-sliced=SSS fish=O ,=O fall-apart=SSSS rice=O .=O
the only things u could really taste are the very salty soy sauce ( even its low sodium ) , the vinegar-soaked rice , and the scallion on top of the fish .####the=O only=O things=O u=O could=O really=O taste=O are=O the=O very=O salty=O soy=T-NEG sauce=T-NEG (=O even=O its=O low=O sodium=O )=O ,=O the=O vinegar-soaked=O rice=TT-NEG ,=O and=O the=O scallion=O on=O top=O of=O the=O fish=O .=O####the=O only=O things=O u=O could=O really=O taste=O are=O the=O very=O salty=S soy=O sauce=O (=O even=O its=O low=O sodium=O )=O ,=O the=O vinegar-soaked=SS rice=O ,=O and=O the=O scallion=O on=O top=O of=O the=O fish=O .=O
the waitstaffs are nice though .####the=O waitstaffs=T-POS are=O nice=O though=O .=O####the=O waitstaffs=O are=O nice=S though=O .=O
Both times I was extremely dissappointed by the service , which was boarderline rude .####Both=O times=O I=O was=O extremely=O dissappointed=O by=O the=O service=T-NEG ,=O which=O was=O boarderline=O rude=O .=O####Both=O times=O I=O was=O extremely=O dissappointed=S by=O the=O service=O ,=O which=O was=O boarderline=O rude=S .=O
I had their eggs benedict for brunch , which were the worst in my entire life , I tried removing the hollondaise sauce completely that was how failed it was .####I=O had=O their=O eggs=T-NEG benedict=T-NEG for=O brunch=O ,=O which=O were=O the=O worst=O in=O my=O entire=O life=O ,=O I=O tried=O removing=O the=O hollondaise=O sauce=O completely=O that=O was=O how=O failed=O it=O was=O .=O####I=O had=O their=O eggs=O benedict=O for=O brunch=O ,=O which=O were=O the=O worst=S in=O my=O entire=O life=O ,=O I=O tried=O removing=O the=O hollondaise=O sauce=O completely=O that=O was=O how=O failed=O it=O was=O .=O
With the theater 2 blocks away we had a delicious meal in a beautiful room .####With=O the=O theater=O 2=O blocks=O away=O we=O had=O a=O delicious=O meal=T-POS in=O a=O beautiful=O room=TT-POS .=O####With=O the=O theater=O 2=O blocks=O away=O we=O had=O a=O delicious=S meal=O in=O a=O beautiful=SS room=O .=O
The service was attentive .####The=O service=T-POS was=O attentive=O .=O####The=O service=O was=O attentive=S .=O
Planet Thai is great !####Planet=T-POS Thai=T-POS is=O great=O !=O####Planet=O Thai=O is=O great=S !=O
We love the food , drinks , and atmosphere !####We=O love=O the=O food=T-POS ,=O drinks=TT-POS ,=O and=O atmosphere=TTT-POS !=O####We=O love=S the=O food=O ,=O drinks=O ,=O and=O atmosphere=O !=O
The svc can be a bit rude at times , esp if you have big group , but overall the restaurant is a must !####The=O svc=T-NEG can=O be=O a=O bit=O rude=O at=O times=O ,=O esp=O if=O you=O have=O big=O group=O ,=O but=O overall=O the=O restaurant=TT-POS is=O a=O must=O !=O####The=O svc=O can=O be=O a=O bit=O rude=S at=O times=O ,=O esp=O if=O you=O have=O big=O group=O ,=O but=O overall=O the=O restaurant=O is=O a=O must=SS !=O
Just because it 's cheap does NOT mean the portions are small or the food is nasty , IT IS GREAT !####Just=O because=O it=O 's=O cheap=O does=O NOT=O mean=O the=O portions=T-POS are=O small=O or=O the=O food=TT-POS is=O nasty=O ,=O IT=O IS=O GREAT=O !=O####Just=O because=O it=O 's=O cheap=O does=O NOT=O mean=O the=O portions=O are=O small=S or=O the=O food=O is=O nasty=SS ,=O IT=O IS=O GREAT=O !=O
Eating in , the atmosphere saves it , but at your desk , it 's a very disappointing experience .####Eating=O in=O ,=O the=O atmosphere=T-POS saves=O it=O ,=O but=O at=O your=O desk=O ,=O it=O 's=O a=O very=O disappointing=O experience=O .=O####Eating=O in=O ,=O the=O atmosphere=O saves=S it=O ,=O but=O at=O your=O desk=O ,=O it=O 's=O a=O very=O disappointing=O experience=O .=O
Chennai Garden is my favorite Indian restaurant in the city .####Chennai=T-POS Garden=T-POS is=O my=O favorite=O Indian=O restaurant=O in=O the=O city=O .=O####Chennai=O Garden=O is=O my=O favorite=S Indian=O restaurant=O in=O the=O city=O .=O
They have authentic Indian at amazin prices .####They=O have=O authentic=O Indian=T-POS at=O amazin=O prices=O .=O####They=O have=O authentic=S Indian=O at=O amazin=O prices=O .=O
The seats are uncomfortable if you are sitting against the wall on wooden benches .####The=O seats=T-NEG are=O uncomfortable=O if=O you=O are=O sitting=O against=O the=O wall=O on=O wooden=O benches=O .=O####The=O seats=O are=O uncomfortable=S if=O you=O are=O sitting=O against=O the=O wall=O on=O wooden=O benches=O .=O
It 's a rather cramped and busy restaurant and it closes early .####It=O 's=O a=O rather=O cramped=O and=O busy=O restaurant=T-NEG and=O it=O closes=O early=O .=O####It=O 's=O a=O rather=O cramped=S and=O busy=S restaurant=O and=O it=O closes=O early=O .=O
Patroon features a nice cigar bar and has great staff .####Patroon=O features=O a=O nice=O cigar=T-POS bar=T-POS and=O has=O great=O staff=TT-POS .=O####Patroon=O features=O a=O nice=S cigar=O bar=O and=O has=O great=SS staff=O .=O
The food is tasty and portion sizes are appropriate .####The=O food=T-POS is=O tasty=O and=O portion=TT-POS sizes=TT-POS are=O appropriate=O .=O####The=O food=O is=O tasty=S and=O portion=O sizes=O are=O appropriate=SS .=O
This is a nice restaurant if you are looking for a good place to host an intimate dinner meeting with business associates .####This=O is=O a=O nice=O restaurant=T-POS if=O you=O are=O looking=O for=O a=O good=O place=O to=O host=O an=O intimate=O dinner=O meeting=O with=O business=O associates=O .=O####This=O is=O a=O nice=S restaurant=O if=O you=O are=O looking=O for=O a=O good=O place=O to=O host=O an=O intimate=O dinner=O meeting=O with=O business=O associates=O .=O
LOVE THIS PLACE .####LOVE=O THIS=O PLACE=T-POS .=O####LOVE=S THIS=O PLACE=O .=O
Food is excellent .####Food=T-POS is=O excellent=O .=O####Food=O is=O excellent=S .=O
Fish is so very fresh .####Fish=T-POS is=O so=O very=O fresh=O .=O####Fish=O is=O so=O very=O fresh=S .=O
Waitstaff are very friendly .####Waitstaff=T-POS are=O very=O friendly=O .=O####Waitstaff=O are=O very=O friendly=S .=O
Love YUKA .####Love=O YUKA=T-POS .=O####Love=S YUKA=O .=O
Mermaid Inn is an overall good restaurant with really good seafood .####Mermaid=TT-POS Inn=TT-POS is=O an=O overall=O good=O restaurant=O with=O really=O good=O seafood=T-POS .=O####Mermaid=O Inn=O is=O an=O overall=O good=SS restaurant=O with=O really=O good=S seafood=O .=O
The menu is limited but almost all of the dishes are excellent .####The=O menu=T-NEG is=O limited=O but=O almost=O all=O of=O the=O dishes=TT-POS are=O excellent=O .=O####The=O menu=O is=O limited=S but=O almost=O all=O of=O the=O dishes=O are=O excellent=SS .=O
The lobster sandwich is good and the spaghetti with Scallops and Shrimp is great .####The=O lobster=T-POS sandwich=T-POS is=O good=O and=O the=O spaghetti=TT-POS with=TT-POS Scallops=TT-POS and=TT-POS Shrimp=TT-POS is=O great=O .=O####The=O lobster=O sandwich=O is=O good=S and=O the=O spaghetti=O with=O Scallops=O and=O Shrimp=O is=O great=SS .=O
The only fallback on this restaurant is the prices .####The=O only=O fallback=O on=O this=O restaurant=T-NEG is=O the=O prices=O .=O####The=O only=O fallback=S on=O this=O restaurant=O is=O the=O prices=O .=O
Even though its good seafood , the prices are too high .####Even=O though=O its=O good=O seafood=T-POS ,=O the=O prices=O are=O too=O high=O .=O####Even=O though=O its=O good=S seafood=O ,=O the=O prices=O are=O too=O high=O .=O
The lobster sandwich is $ 24 and although it was good it was not nearly enough to warrant that price .####The=O lobster=T-NEG sandwich=T-NEG is=O $=O 24=O and=O although=O it=O was=O good=O it=O was=O not=O nearly=O enough=O to=O warrant=O that=O price=O .=O####The=O lobster=O sandwich=O is=O $=O 24=O and=O although=O it=O was=O good=S it=O was=O not=S nearly=S enough=S to=S warrant=S that=S price=S .=O
The food was delicious ( I had a halibut special , my husband had steak ) , and the service was top-notch .####The=O food=T-POS was=O delicious=O (=O I=O had=O a=O halibut=O special=O ,=O my=O husband=O had=O steak=O )=O ,=O and=O the=O service=TT-POS was=O top-notch=O .=O####The=O food=O was=O delicious=S (=O I=O had=O a=O halibut=O special=O ,=O my=O husband=O had=O steak=O )=O ,=O and=O the=O service=O was=O top-notch=SS .=O
Truly the mark of an attentive waiter .####Truly=O the=O mark=O of=O an=O attentive=O waiter=T-POS .=O####Truly=O the=O mark=O of=O an=O attentive=S waiter=O .=O
I highly recommend the restaurant based on our experience last night .####I=O highly=O recommend=O the=O restaurant=T-POS based=O on=O our=O experience=O last=O night=O .=O####I=O highly=O recommend=S the=O restaurant=O based=O on=O our=O experience=O last=O night=O .=O
We ate at this Thai place following the reviews but very unhappy with the foods .####We=O ate=O at=O this=O Thai=O place=O following=O the=O reviews=O but=O very=O unhappy=O with=O the=O foods=T-NEG .=O####We=O ate=O at=O this=O Thai=O place=O following=O the=O reviews=O but=O very=O unhappy=S with=O the=O foods=O .=O
Have frequented 'ino for several years and the food remains excellent .####Have=O frequented=O 'ino=O for=O several=O years=O and=O the=O food=T-POS remains=O excellent=O .=O####Have=O frequented=O 'ino=O for=O several=O years=O and=O the=O food=O remains=O excellent=S .=O
Cheese plate is a varied delight and great bargain at $ 10 .####Cheese=T-POS plate=T-POS is=O a=O varied=O delight=O and=O great=O bargain=O at=O $=O 10=O .=O####Cheese=O plate=O is=O a=O varied=S delight=S and=O great=S bargain=S at=O $=O 10=O .=O
Wine list is extensive without being over-priced .####Wine=T-POS list=T-POS is=O extensive=O without=O being=O over-priced=O .=O####Wine=O list=O is=O extensive=S without=S being=S over-priced=S .=O
Be sure to try the seasonal , and always delicious , specials .####Be=O sure=O to=O try=O the=O seasonal=O ,=O and=O always=O delicious=O ,=O specials=T-POS .=O####Be=O sure=O to=O try=S the=O seasonal=S ,=O and=O always=O delicious=S ,=O specials=O .=O
I loved this place ! !####I=O loved=O this=O place=T-POS !=O !=O####I=O loved=S this=O place=O !=O !=O
I almost hesititate to write a review because the atmosphere was so great and I would hate for it too become to crowded .####I=O almost=O hesititate=O to=O write=O a=O review=O because=O the=O atmosphere=T-POS was=O so=O great=O and=O I=O would=O hate=O for=O it=O too=O become=O to=O crowded=O .=O####I=O almost=O hesititate=O to=O write=O a=O review=O because=O the=O atmosphere=O was=O so=O great=S and=O I=O would=O hate=O for=O it=O too=O become=O to=O crowded=O .=O
The food was very good , a great deal , and the place its self was great .####The=O food=T-POS was=O very=O good=O ,=O a=O great=O deal=O ,=O and=O the=O place=TT-POS its=O self=O was=O great=O .=O####The=O food=O was=O very=O good=S ,=O a=O great=O deal=O ,=O and=O the=O place=O its=O self=O was=O great=SS .=O
The wait staff is very freindly , they make it feel like you 're eating in a freindly little european town .####The=O wait=T-POS staff=T-POS is=O very=O freindly=O ,=O they=O make=O it=O feel=O like=O you=O 're=O eating=O in=O a=O freindly=O little=O european=O town=O .=O####The=O wait=O staff=O is=O very=O freindly=S ,=O they=O make=O it=O feel=O like=O you=O 're=O eating=O in=O a=O freindly=O little=O european=O town=O .=O
I like Cafe Noir dont get me wrong , it is jsut that the people who work there are evil and incompetent ! !####I=O like=O Cafe=TT-POS Noir=TT-POS dont=O get=O me=O wrong=O ,=O it=O is=O jsut=O that=O the=O people=T-NEG who=O work=O there=O are=O evil=O and=O incompetent=O !=O !=O####I=O like=SS Cafe=O Noir=O dont=O get=O me=O wrong=O ,=O it=O is=O jsut=O that=O the=O people=O who=O work=O there=O are=O evil=S and=O incompetent=S !=O !=O
The service was terrible , we had to wait for everything and ask several of different people for the same thing before we were allowed to be served .####The=O service=T-NEG was=O terrible=O ,=O we=O had=O to=O wait=O for=O everything=O and=O ask=O several=O of=O different=O people=O for=O the=O same=O thing=O before=O we=O were=O allowed=O to=O be=O served=O .=O####The=O service=O was=O terrible=S ,=O we=O had=O to=O wait=O for=O everything=O and=O ask=O several=O of=O different=O people=O for=O the=O same=O thing=O before=O we=O were=O allowed=O to=O be=O served=O .=O
The whole set up is truly unprofessional and I wish Cafe Noir would get some good staff , because despite the current one this is a great place .####The=O whole=O set=O up=O is=O truly=O unprofessional=O and=O I=O wish=O Cafe=TT-POS Noir=TT-POS would=O get=O some=O good=O staff=T-NEG ,=O because=O despite=O the=O current=O one=O this=O is=O a=O great=O place=O .=O####The=O whole=O set=O up=O is=O truly=O unprofessional=O and=O I=O wish=O Cafe=O Noir=O would=O get=O some=O good=S staff=O ,=O because=O despite=O the=O current=O one=O this=O is=O a=O great=SS place=O .=O
Salads are a delicious way to begin the meal .####Salads=T-POS are=O a=O delicious=O way=O to=O begin=O the=O meal=O .=O####Salads=O are=O a=O delicious=S way=O to=O begin=O the=O meal=O .=O
You should pass on the calamari .####You=O should=O pass=O on=O the=O calamari=T-NEG .=O####You=O should=O pass=S on=O the=O calamari=O .=O
Decor is charming .####Decor=T-POS is=O charming=O .=O####Decor=O is=O charming=S .=O
Service is average .####Service=T-NEU is=O average=O .=O####Service=O is=O average=S .=O
What a great place .####What=O a=O great=O place=T-POS .=O####What=O a=O great=S place=O .=O
The ambience was so fun , and the prices were great , on top of the fact that the food was really tasty .####The=O ambience=T-POS was=O so=O fun=O ,=O and=O the=O prices=O were=O great=O ,=O on=O top=O of=O the=O fact=O that=O the=O food=TT-POS was=O really=O tasty=O .=O####The=O ambience=O was=O so=O fun=S ,=O and=O the=O prices=O were=O great=O ,=O on=O top=O of=O the=O fact=O that=O the=O food=O was=O really=O tasty=SS .=O
I would definitely recommend SEA if you like thai cuisine !####I=O would=O definitely=O recommend=O SEA=O if=O you=O like=O thai=T-POS cuisine=T-POS !=O####I=O would=O definitely=O recommend=O SEA=O if=O you=O like=S thai=O cuisine=O !=O
I was here a few weeks back and we had the worst customer service experience at a restaurant ever .####I=O was=O here=O a=O few=O weeks=O back=O and=O we=O had=O the=O worst=O customer=T-NEG service=T-NEG experience=O at=O a=O restaurant=O ever=O .=O####I=O was=O here=O a=O few=O weeks=O back=O and=O we=O had=O the=O worst=S customer=O service=O experience=O at=O a=O restaurant=O ever=O .=O
I absolutely Loved this place .####I=O absolutely=O Loved=O this=O place=T-POS .=O####I=O absolutely=O Loved=S this=O place=O .=O
The wine list is also really nice .####The=O wine=T-POS list=T-POS is=O also=O really=O nice=O .=O####The=O wine=O list=O is=O also=O really=O nice=S .=O
I would highly recommend this place !####I=O would=O highly=O recommend=O this=O place=T-POS !=O####I=O would=O highly=O recommend=S this=O place=O !=O
I have been to Casimir over 5 times and I have always had a great time there .####I=O have=O been=O to=O Casimir=T-POS over=O 5=O times=O and=O I=O have=O always=O had=O a=O great=O time=O there=O .=O####I=O have=O been=O to=O Casimir=O over=O 5=O times=O and=O I=O have=O always=O had=O a=O great=S time=S there=O .=O
The food is great and reasonably priced .####The=O food=T-POS is=O great=O and=O reasonably=O priced=O .=O####The=O food=O is=O great=S and=O reasonably=S priced=S .=O
The staff has been nice , but they seemed really stressed and the unisex bathroom needs to be cleaned more often .####The=O staff=T-POS has=O been=O nice=O ,=O but=O they=O seemed=O really=O stressed=O and=O the=O unisex=TT-NEG bathroom=TT-NEG needs=O to=O be=O cleaned=O more=O often=O .=O####The=O staff=O has=O been=O nice=S ,=O but=O they=O seemed=O really=O stressed=S and=O the=O unisex=O bathroom=O needs=O to=O be=O cleaned=O more=O often=O .=O
From the spectacular caviar to the hospitable waitstaff , I felt like royalty and enjoyed every second of it .####From=O the=O spectacular=O caviar=T-POS to=O the=O hospitable=O waitstaff=TT-POS ,=O I=O felt=O like=O royalty=O and=O enjoyed=O every=O second=O of=O it=O .=O####From=O the=O spectacular=S caviar=O to=O the=O hospitable=SS waitstaff=O ,=O I=O felt=O like=O royalty=O and=O enjoyed=S every=O second=O of=O it=O .=O
Considering we were the last patrons there and it was after the closing time , the waitstaff did not rush us at all and made us feel comfortable and relaxed .####Considering=O we=O were=O the=O last=O patrons=O there=O and=O it=O was=O after=O the=O closing=O time=O ,=O the=O waitstaff=T-POS did=O not=O rush=O us=O at=O all=O and=O made=O us=O feel=O comfortable=O and=O relaxed=O .=O####Considering=O we=O were=O the=O last=O patrons=O there=O and=O it=O was=O after=O the=O closing=O time=O ,=O the=O waitstaff=O did=O not=O rush=O us=O at=O all=O and=O made=O us=O feel=O comfortable=S and=O relaxed=S .=O
Nice Family owned traditional restaurant .####Nice=O Family=O owned=O traditional=O restaurant=T-POS .=O####Nice=O Family=O owned=O traditional=S restaurant=O .=O
Fresh ingredients and everything is made to order .####Fresh=O ingredients=T-POS and=O everything=O is=O made=O to=O order=O .=O####Fresh=S ingredients=O and=O everything=O is=O made=O to=O order=O .=O
Friendly staff that actually lets you enjoy your meal and the company you 're with .####Friendly=O staff=T-POS that=O actually=O lets=O you=O enjoy=O your=O meal=O and=O the=O company=O you=O 're=O with=O .=O####Friendly=S staff=O that=O actually=O lets=O you=O enjoy=O your=O meal=O and=O the=O company=O you=O 're=O with=O .=O
I found the food to be outstanding , particulary the salmon dish I had .####I=O found=O the=O food=T-POS to=O be=O outstanding=O ,=O particulary=O the=O salmon=TT-POS dish=TT-POS I=O had=O .=O####I=O found=O the=O food=O to=O be=O outstanding=S ,=O particulary=O the=O salmon=O dish=O I=O had=O .=O
I also ordered the Change Mojito , which was out of this world .####I=O also=O ordered=O the=O Change=T-POS Mojito=T-POS ,=O which=O was=O out=O of=O this=O world=O .=O####I=O also=O ordered=O the=O Change=O Mojito=O ,=O which=O was=O out=S of=S this=S world=S .=O
My friends settled for rice dishes , but we came back the following day to try the dim sum , which was good ... not outstanding , but good .####My=O friends=O settled=O for=O rice=O dishes=O ,=O but=O we=O came=O back=O the=O following=O day=O to=O try=O the=O dim=T-NEU sum=T-NEU ,=O which=O was=O good=O ...=O not=O outstanding=O ,=O but=O good=O .=O####My=O friends=O settled=O for=O rice=O dishes=O ,=O but=O we=O came=O back=O the=O following=O day=O to=O try=O the=O dim=O sum=O ,=O which=O was=O good=S ...=O not=S outstanding=S ,=O but=O good=O .=O
The food was good .####The=O food=T-POS was=O good=O .=O####The=O food=O was=O good=S .=O
The place was nice and calm .####The=O place=T-POS was=O nice=O and=O calm=O .=O####The=O place=O was=O nice=S and=O calm=S .=O
but the service was a bit slow .####but=O the=O service=T-NEG was=O a=O bit=O slow=O .=O####but=O the=O service=O was=O a=O bit=O slow=S .=O
The food was average or above including some surprising tasty dishes .####The=O food=T-POS was=O average=O or=O above=O including=O some=O surprising=O tasty=O dishes=TT-POS .=O####The=O food=O was=O average=S or=S above=S including=O some=O surprising=O tasty=SS dishes=O .=O
Service was also very good .####Service=T-POS was=O also=O very=O good=O .=O####Service=O was=O also=O very=O good=S .=O
I got an excellent piece of cheesecake and we had several other nice pastries .####I=O got=O an=O excellent=O piece=O of=O cheesecake=T-POS and=O we=O had=O several=O other=O nice=O pastries=TT-POS .=O####I=O got=O an=O excellent=S piece=O of=O cheesecake=O and=O we=O had=O several=O other=O nice=SS pastries=O .=O
I would recommend Roxy 's for that , but not for their food .####I=O would=O recommend=O Roxy=O 's=O for=O that=O ,=O but=O not=O for=O their=O food=T-NEG .=O####I=O would=O recommend=S Roxy=O 's=O for=O that=O ,=O but=O not=O for=O their=O food=O .=O
My son and his girlfriend both wanted cheeseburgers and they were huge !####My=O son=O and=O his=O girlfriend=O both=O wanted=O cheeseburgers=T-NEU and=O they=O were=O huge=O !=O####My=O son=O and=O his=O girlfriend=O both=O wanted=O cheeseburgers=O and=O they=O were=O huge=S !=O
Consequently , their burgers fell apart in their hands and made such a mess that they did'nt feel like finishing them .####Consequently=O ,=O their=O burgers=T-NEG fell=O apart=O in=O their=O hands=O and=O made=O such=O a=O mess=O that=O they=O did'nt=O feel=O like=O finishing=O them=O .=O####Consequently=O ,=O their=O burgers=O fell=S apart=S in=O their=O hands=O and=O made=O such=O a=O mess=O that=O they=O did'nt=O feel=O like=O finishing=O them=O .=O
I had a huge pastrami sandwich on a roll .####I=O had=O a=O huge=O pastrami=T-NEU sandwich=T-NEU on=T-NEU a=T-NEU roll=T-NEU .=O####I=O had=O a=O huge=S pastrami=O sandwich=O on=O a=O roll=O .=O
This place is really trendi but they have forgotten about the most important part of a restaurant , the food .####This=O place=TT-POS is=O really=O trendi=O but=O they=O have=O forgotten=O about=O the=O most=O important=O part=O of=O a=O restaurant=O ,=O the=O food=T-NEG .=O####This=O place=O is=O really=O trendi=SS but=O they=O have=O forgotten=S about=O the=O most=O important=O part=O of=O a=O restaurant=O ,=O the=O food=O .=O
The last two times I ordered from here my food was soo spicy that I could barely eat it , and the spice took away from the flavor of the dish .####The=O last=O two=O times=O I=O ordered=O from=O here=O my=O food=T-NEG was=O soo=O spicy=O that=O I=O could=O barely=O eat=O it=O ,=O and=O the=O spice=O took=O away=O from=O the=O flavor=O of=O the=O dish=O .=O####The=O last=O two=O times=O I=O ordered=O from=O here=O my=O food=O was=O soo=O spicy=S that=O I=O could=O barely=O eat=O it=O ,=O and=O the=O spice=O took=O away=O from=O the=O flavor=O of=O the=O dish=O .=O
If you want good authentic Thai this place is not the place to go .####If=O you=O want=O good=O authentic=O Thai=T-NEG this=O place=O is=O not=O the=O place=O to=O go=O .=O####If=O you=O want=O good=S authentic=S Thai=O this=O place=O is=O not=O the=O place=O to=O go=O .=O
We went here for lunch a couple of weeks ago on a Saturday , and I was thoroughly impressed with the food .####We=O went=O here=O for=O lunch=O a=O couple=O of=O weeks=O ago=O on=O a=O Saturday=O ,=O and=O I=O was=O thoroughly=O impressed=O with=O the=O food=T-POS .=O####We=O went=O here=O for=O lunch=O a=O couple=O of=O weeks=O ago=O on=O a=O Saturday=O ,=O and=O I=O was=O thoroughly=O impressed=S with=O the=O food=O .=O
THe back garden sitting area is very pleasant , where you can see their personal herb garden .####THe=O back=T-POS garden=T-POS sitting=T-POS area=T-POS is=O very=O pleasant=O ,=O where=O you=O can=O see=O their=O personal=O herb=O garden=O .=O####THe=O back=O garden=O sitting=O area=O is=O very=O pleasant=S ,=O where=O you=O can=O see=O their=O personal=O herb=O garden=O .=O
We had the lobster sandwich and it was FANTASTIC .####We=O had=O the=O lobster=T-POS sandwich=T-POS and=O it=O was=O FANTASTIC=O .=O####We=O had=O the=O lobster=O sandwich=O and=O it=O was=O FANTASTIC=S .=O
My husband said he could 've eaten several more , the portion was fine for me he even exclaimed that the french fries were the best he has had .####My=O husband=O said=O he=O could=O 've=O eaten=O several=O more=O ,=O the=O portion=T-POS was=O fine=O for=O me=O he=O even=O exclaimed=O that=O the=O french=TT-POS fries=TT-POS were=O the=O best=O he=O has=O had=O .=O####My=O husband=O said=O he=O could=O 've=O eaten=O several=O more=O ,=O the=O portion=O was=O fine=S for=O me=O he=O even=O exclaimed=O that=O the=O french=O fries=O were=O the=O best=SS he=O has=O had=O .=O
We had the scallops as an appetizer and they were delicious and the sauce was wonderful .####We=O had=O the=O scallops=T-POS as=O an=O appetizer=O and=O they=O were=O delicious=O and=O the=O sauce=TT-POS was=O wonderful=O .=O####We=O had=O the=O scallops=O as=O an=O appetizer=O and=O they=O were=O delicious=S and=O the=O sauce=O was=O wonderful=SS .=O
love the food .####love=O the=O food=T-POS .=O####love=S the=O food=O .=O
it 's the only place you can get yummy authentic japanese comfort food .####it=O 's=O the=O only=O place=O you=O can=O get=O yummy=O authentic=O japanese=T-POS comfort=T-POS food=T-POS .=O####it=O 's=O the=O only=O place=O you=O can=O get=O yummy=S authentic=S japanese=O comfort=O food=O .=O
Great food , good size menu , great service and an unpretensious setting .####Great=O food=T-POS ,=O good=O size=O menu=TT-POS ,=O great=O service=TTT-POS and=O an=O unpretensious=O setting=TTTT-POS .=O####Great=S food=O ,=O good=SS size=SS menu=O ,=O great=SSS service=O and=O an=O unpretensious=SSSS setting=O .=O
The dishes offered were unique , very tasty and fresh from the lamb sausages , sardines with biscuits , large whole shrimp to the amazing pistachio ice cream ( the best and freshest I 've ever had ) .####The=O dishes=T-POS offered=O were=O unique=O ,=O very=O tasty=O and=O fresh=O from=O the=O lamb=O sausages=O ,=O sardines=O with=O biscuits=O ,=O large=O whole=O shrimp=O to=O the=O amazing=O pistachio=TT-POS ice=TT-POS cream=TT-POS (=O the=O best=O and=O freshest=O I=O 've=O ever=O had=O )=O .=O####The=O dishes=O offered=O were=O unique=S ,=O very=O tasty=S and=O fresh=S from=O the=O lamb=O sausages=O ,=O sardines=O with=O biscuits=O ,=O large=O whole=O shrimp=O to=O the=O amazing=SS pistachio=O ice=O cream=O (=O the=O best=O and=O freshest=O I=O 've=O ever=O had=O )=O .=O
The freshest , best variety , and the fastest delivery .####The=O freshest=O ,=O best=O variety=O ,=O and=O the=O fastest=O delivery=T-POS .=O####The=O freshest=O ,=O best=O variety=O ,=O and=O the=O fastest=S delivery=O .=O
The service was excellent and the food was delicious .####The=O service=T-POS was=O excellent=O and=O the=O food=TT-POS was=O delicious=O .=O####The=O service=O was=O excellent=S and=O the=O food=O was=O delicious=SS .=O
We are very particular about sushi and were both please with every choice which included : ceviche mix ( special ) , crab dumplings , assorted sashimi , sushi and rolls , two types of sake , and the banana tempura .####We=O are=O very=O particular=O about=O sushi=T-POS and=O were=O both=O please=O with=O every=O choice=O which=O included=O :=O ceviche=O mix=O (=O special=O )=O ,=O crab=TT-POS dumplings=TT-POS ,=O assorted=TTT-POS sashimi=TTT-POS ,=O sushi=O and=O rolls=TTTT-POS ,=O two=TTTTT-POS types=TTTTT-POS of=TTTTT-POS sake=TTTTT-POS ,=O and=O the=O banana=TTTTTT-POS tempura=TTTTTT-POS .=O####We=O are=O very=O particular=S about=O sushi=O and=O were=O both=O please=SS with=O every=O choice=O which=O included=O :=O ceviche=O mix=O (=O special=O )=O ,=O crab=O dumplings=O ,=O assorted=O sashimi=O ,=O sushi=O and=O rolls=O ,=O two=O types=O of=O sake=O ,=O and=O the=O banana=O tempura=O .=O
Definitely a great spot for a nice occasion or date .####Definitely=O a=O great=O spot=T-POS for=O a=O nice=O occasion=O or=O date=O .=O####Definitely=O a=O great=S spot=O for=O a=O nice=O occasion=O or=O date=O .=O
This is a wonderful place on all stand points especially value ofr money .####This=O is=O a=O wonderful=O place=T-POS on=O all=O stand=O points=O especially=O value=O ofr=O money=O .=O####This=O is=O a=O wonderful=S place=O on=O all=O stand=O points=O especially=O value=O ofr=O money=O .=O
We were greeted promptly by the waiter who was very nice and cordial .####We=O were=O greeted=O promptly=O by=O the=O waiter=T-POS who=O was=O very=O nice=O and=O cordial=O .=O####We=O were=O greeted=O promptly=O by=O the=O waiter=O who=O was=O very=O nice=S and=O cordial=S .=O
She was very helpful in suggesting us drinks and helped us in ordering a lot of good dishes since we knew nothing about Indian food .####She=O was=O very=O helpful=O in=O suggesting=O us=O drinks=O and=O helped=O us=O in=O ordering=O a=O lot=O of=O good=O dishes=T-POS since=O we=O knew=O nothing=O about=O Indian=O food=O .=O####She=O was=O very=O helpful=O in=O suggesting=O us=O drinks=O and=O helped=O us=O in=O ordering=O a=O lot=O of=O good=S dishes=O since=O we=O knew=O nothing=O about=O Indian=O food=O .=O
The food looked very appetizing and delicious since it came on a variety of fancy plates .####The=O food=T-POS looked=O very=O appetizing=O and=O delicious=O since=O it=O came=O on=O a=O variety=O of=O fancy=O plates=O .=O####The=O food=O looked=O very=O appetizing=S and=O delicious=S since=O it=O came=O on=O a=O variety=O of=O fancy=O plates=O .=O
Service here was great , food was fantastic .####Service=T-POS here=O was=O great=O ,=O food=TT-POS was=O fantastic=O .=O####Service=O here=O was=O great=S ,=O food=O was=O fantastic=SS .=O
Guacamole+shrimp appetizer was really great , we both had the filet , very good , did n't much like the frites that came with , but the filet was so good , neither of us cared .####Guacamole+shrimp=T-POS appetizer=T-POS was=O really=O great=O ,=O we=O both=O had=O the=O filet=TT-POS ,=O very=O good=O ,=O did=O n't=O much=O like=O the=O frites=O that=O came=O with=O ,=O but=O the=O filet=O was=O so=O good=O ,=O neither=O of=O us=O cared=O .=O####Guacamole+shrimp=O appetizer=O was=O really=O great=S ,=O we=O both=O had=O the=O filet=O ,=O very=O good=SS ,=O did=O n't=O much=O like=O the=O frites=O that=O came=O with=O ,=O but=O the=O filet=O was=O so=O good=O ,=O neither=O of=O us=O cared=O .=O
You can not go wrong with this place .####You=O can=O not=O go=O wrong=O with=O this=O place=T-POS .=O####You=O can=O not=O go=O wrong=S with=O this=O place=O .=O
The food is outstanding and the service is quick , friendly and very professional .####The=O food=T-POS is=O outstanding=O and=O the=O service=TT-POS is=O quick=O ,=O friendly=O and=O very=O professional=O .=O####The=O food=O is=O outstanding=S and=O the=O service=O is=O quick=SS ,=O friendly=SS and=O very=O professional=SS .=O
I am reluctant to write because I would not want my jem of a pizza place to become overcrowded .####I=O am=O reluctant=O to=O write=O because=O I=O would=O not=O want=O my=O jem=O of=O a=O pizza=T-POS place=T-POS to=O become=O overcrowded=O .=O####I=O am=O reluctant=O to=O write=O because=O I=O would=O not=O want=O my=O jem=O of=O a=O pizza=O place=O to=O become=O overcrowded=S .=O
By far , the best pizza in Manhattan .####By=O far=O ,=O the=O best=O pizza=T-POS in=O Manhattan=O .=O####By=O far=O ,=O the=O best=S pizza=O in=O Manhattan=O .=O
The crust is thin , the ingredients are fresh and the staff is friendly .####The=O crust=T-POS is=O thin=O ,=O the=O ingredients=TTT-POS are=O fresh=O and=O the=O staff=TT-POS is=O friendly=O .=O####The=O crust=O is=O thin=S ,=O the=O ingredients=O are=O fresh=SSS and=O the=O staff=O is=O friendly=SS .=O
The fish was really , really fresh .####The=O fish=T-POS was=O really=O ,=O really=O fresh=O .=O####The=O fish=O was=O really=O ,=O really=O fresh=S .=O
We all agreed that mare is one of the best seafood restaurants in New York .####We=O all=O agreed=O that=O mare=T-POS is=O one=O of=O the=O best=O seafood=O restaurants=O in=O New=O York=O .=O####We=O all=O agreed=O that=O mare=O is=O one=O of=O the=O best=S seafood=O restaurants=O in=O New=O York=O .=O
I stumbled upon this great pizzeria as I explored my new neighborhood .####I=O stumbled=O upon=O this=O great=O pizzeria=T-POS as=O I=O explored=O my=O new=O neighborhood=O .=O####I=O stumbled=O upon=O this=O great=S pizzeria=O as=O I=O explored=O my=O new=O neighborhood=O .=O
All of the pizzas are terrific and the price is even better !####All=O of=O the=O pizzas=T-POS are=O terrific=O and=O the=O price=O is=O even=O better=O !=O####All=O of=O the=O pizzas=O are=O terrific=S and=O the=O price=O is=O even=O better=O !=O
I highly recommend the Sophia pizza .####I=O highly=O recommend=O the=O Sophia=T-POS pizza=T-POS .=O####I=O highly=O recommend=S the=O Sophia=O pizza=O .=O
For the people who want great food plus great service , Roxy is a place to AVOID !####For=O the=O people=O who=O want=O great=O food=T-NEG plus=O great=O service=TT-NEG ,=O Roxy=O is=O a=O place=O to=O AVOID=O !=O####For=O the=O people=O who=O want=O great=S food=O plus=O great=SS service=O ,=O Roxy=O is=O a=O place=O to=O AVOID=O !=O
The first time the sushi was outstanding , the second time it was a little bland .####The=O first=O time=O the=O sushi=T-NEG was=O outstanding=O ,=O the=O second=O time=O it=O was=O a=O little=O bland=O .=O####The=O first=O time=O the=O sushi=O was=O outstanding=S ,=O the=O second=O time=O it=O was=O a=O little=O bland=S .=O
The blond wood decor is very soothing , the premium sake is excellent and the service is great .####The=O blond=T-POS wood=T-POS decor=T-POS is=O very=O soothing=O ,=O the=O premium=TT-POS sake=TT-POS is=O excellent=O and=O the=O service=TTT-POS is=O great=O .=O####The=O blond=O wood=O decor=O is=O very=O soothing=S ,=O the=O premium=O sake=O is=O excellent=O and=O the=O service=O is=O great=SSS .=O
While their kitchen food is delicious , their Sushi is out of this world .####While=O their=O kitchen=T-POS food=T-POS is=O delicious=O ,=O their=O Sushi=TT-POS is=O out=O of=O this=O world=O .=O####While=O their=O kitchen=O food=O is=O delicious=S ,=O their=O Sushi=O is=O out=SS of=SS this=SS world=SS .=O
Mizu is home to creative and unique rolls not to found anywhere else .####Mizu=O is=O home=O to=O creative=O and=O unique=O rolls=T-POS not=O to=O found=O anywhere=O else=O .=O####Mizu=O is=O home=O to=O creative=O and=O unique=S rolls=O not=O to=O found=O anywhere=O else=O .=O
Not only is the cuisine the best around , the service has always been attentive and charming .####Not=O only=O is=O the=O cuisine=T-POS the=O best=O around=O ,=O the=O service=TT-POS has=O always=O been=O attentive=O and=O charming=O .=O####Not=O only=O is=O the=O cuisine=O the=O best=S around=O ,=O the=O service=O has=O always=O been=O attentive=SS and=O charming=SS .=O
Thalia is a beautiful restaurant with beautiful people serving you , but the food does n't quite match up .####Thalia=TTT-POS is=O a=O beautiful=O restaurant=O with=O beautiful=O people=T-POS serving=O you=O ,=O but=O the=O food=TT-NEG does=O n't=O quite=O match=O up=O .=O####Thalia=O is=O a=O beautiful=SSS restaurant=O with=O beautiful=S people=O serving=O you=O ,=O but=O the=O food=O does=SS n't=SS quite=SS match=SS up=SS .=O
I ordered the smoked salmon and roe appetizer and it was off flavor .####I=O ordered=O the=O smoked=T-NEG salmon=T-NEG and=T-NEG roe=T-NEG appetizer=T-NEG and=O it=O was=O off=O flavor=O .=O####I=O ordered=O the=O smoked=O salmon=O and=O roe=O appetizer=O and=O it=O was=O off=S flavor=S .=O
The entree was bland and small , dessert was not inspired .####The=O entree=T-NEG was=O bland=O and=O small=O ,=O dessert=TT-NEG was=O not=O inspired=O .=O####The=O entree=O was=O bland=S and=O small=S ,=O dessert=O was=O not=SS inspired=SS .=O
Authentic Taiwanese food that 's cheap ... what more could you ask for ?####Authentic=O Taiwanese=T-POS food=T-POS that=O 's=O cheap=O ...=O what=O more=O could=O you=O ask=O for=O ?=O####Authentic=S Taiwanese=O food=O that=O 's=O cheap=S ...=O what=O more=O could=O you=O ask=O for=O ?=O
delicious simple food in nice outdoor atmosphere .####delicious=O simple=O food=T-POS in=O nice=O outdoor=TT-POS atmosphere=TT-POS .=O####delicious=S simple=S food=O in=O nice=SS outdoor=O atmosphere=O .=O
Kind , attentive wait staff .####Kind=O ,=O attentive=O wait=T-POS staff=T-POS .=O####Kind=S ,=O attentive=S wait=O staff=O .=O
My friend devoured her chicken and mashed potatos .####My=O friend=O devoured=O her=O chicken=T-POS and=T-POS mashed=T-POS potatos=T-POS .=O####My=O friend=O devoured=S her=O chicken=O and=O mashed=O potatos=O .=O
Delicious crab cakes too .####Delicious=O crab=T-POS cakes=T-POS too=O .=O####Delicious=S crab=O cakes=O too=O .=O
This is a nice pizza place with good selection of thin crust pizza including the Basil slice .####This=O is=O a=O nice=O pizza=TT-POS place=TT-POS with=O good=O selection=T-POS of=T-POS thin=T-POS crust=T-POS pizza=T-POS including=O the=O Basil=TTT-POS slice=TTT-POS .=O####This=O is=O a=O nice=SS pizza=O place=O with=O good=S selection=O of=O thin=O crust=O pizza=O including=O the=O Basil=O slice=O .=O
Their calzones are horrific , bad , vomit-inducing , YUCK .####Their=O calzones=T-NEG are=O horrific=O ,=O bad=O ,=O vomit-inducing=O ,=O YUCK=O .=O####Their=O calzones=O are=O horrific=S ,=O bad=S ,=O vomit-inducing=S ,=O YUCK=S .=O
The counter service is bad .####The=O counter=T-NEG service=T-NEG is=O bad=O .=O####The=O counter=O service=O is=O bad=S .=O
The sandwiches are dry , tasteless and way overpriced .####The=O sandwiches=T-NEG are=O dry=O ,=O tasteless=O and=O way=O overpriced=O .=O####The=O sandwiches=O are=O dry=S ,=O tasteless=S and=O way=O overpriced=S .=O
Calling the place Hampton Chutney Co. does warn you that these folks offer more style than substance , but in this unattractive room with unhelpful clerks there was a dearth of the former too .####Calling=O the=O place=T-NEG Hampton=O Chutney=O Co.=O does=O warn=O you=O that=O these=O folks=O offer=O more=O style=O than=O substance=O ,=O but=O in=O this=O unattractive=O room=TT-NEG with=O unhelpful=O clerks=TTT-NEG there=O was=O a=O dearth=O of=O the=O former=O too=O .=O####Calling=O the=O place=O Hampton=O Chutney=O Co.=O does=O warn=O you=O that=O these=O folks=O offer=O more=O style=O than=O substance=O ,=O but=O in=O this=O unattractive=S room=O with=O unhelpful=SSS clerks=O there=O was=O a=O dearth=O of=O the=O former=O too=O .=O
Best Italian food I ever had ( and being Italian , that means alot ) .####Best=O Italian=T-POS food=T-POS I=O ever=O had=O (=O and=O being=O Italian=O ,=O that=O means=O alot=O )=O .=O####Best=S Italian=O food=O I=O ever=O had=O (=O and=O being=O Italian=O ,=O that=O means=O alot=O )=O .=O
This is such a lovely , peaceful place to eat outside .####This=O is=O such=O a=O lovely=O ,=O peaceful=O place=T-POS to=O eat=O outside=O .=O####This=O is=O such=O a=O lovely=S ,=O peaceful=S place=O to=O eat=O outside=O .=O
The food is good , especially their more basic dishes , and the drinks are delicious .####The=O food=T-POS is=O good=O ,=O especially=O their=O more=O basic=TT-POS dishes=TT-POS ,=O and=O the=O drinks=TTT-POS are=O delicious=O .=O####The=O food=O is=O good=S ,=O especially=O their=O more=O basic=O dishes=O ,=O and=O the=O drinks=O are=O delicious=SSS .=O
This is a great place to take out-of-towners , and perfect for watching the sunset .####This=O is=O a=O great=O place=T-POS to=O take=O out-of-towners=O ,=O and=O perfect=O for=O watching=O the=O sunset=O .=O####This=O is=O a=O great=S place=O to=O take=O out-of-towners=O ,=O and=O perfect=O for=O watching=O the=O sunset=O .=O
Great sushi experience .####Great=O sushi=T-POS experience=O .=O####Great=S sushi=O experience=O .=O
Unique apppetizers .####Unique=O apppetizers=T-POS .=O####Unique=S apppetizers=O .=O
Good spreads , great beverage selections and bagels really tasty .####Good=O spreads=T-POS ,=O great=O beverage=TT-POS selections=TT-POS and=O bagels=TTT-POS really=O tasty=O .=O####Good=S spreads=O ,=O great=SS beverage=O selections=O and=O bagels=O really=O tasty=SSS .=O
Love Pizza 33 ...####Love=O Pizza=T-POS 33=T-POS ...=O####Love=S Pizza=O 33=O ...=O
I will be out with friends and all of a sudden I am hungry and I only crave one thing ... their Pizza .####I=O will=O be=O out=O with=O friends=O and=O all=O of=O a=O sudden=O I=O am=O hungry=O and=O I=O only=O crave=O one=O thing=O ...=O their=O Pizza=T-POS .=O####I=O will=O be=O out=O with=O friends=O and=O all=O of=O a=O sudden=O I=O am=O hungry=O and=O I=O only=O crave=S one=O thing=O ...=O their=O Pizza=O .=O
This tiny Williamsburg spot is always pleasantly surprising .####This=O tiny=O Williamsburg=T-POS spot=T-POS is=O always=O pleasantly=O surprising=O .=O####This=O tiny=O Williamsburg=O spot=O is=O always=O pleasantly=O surprising=S .=O
The pizza is delicious and the proprietor is one of the nicest in NYC .####The=O pizza=T-POS is=O delicious=O and=O the=O proprietor=TT-POS is=O one=O of=O the=O nicest=O in=O NYC=O .=O####The=O pizza=O is=O delicious=S and=O the=O proprietor=O is=O one=O of=O the=O nicest=SS in=O NYC=O .=O
Bagels are ok , but be sure not to make any special requests !####Bagels=T-NEU are=O ok=O ,=O but=O be=O sure=O not=O to=O make=O any=O special=O requests=O !=O####Bagels=O are=O ok=S ,=O but=O be=O sure=O not=O to=O make=O any=O special=O requests=O !=O
the turkey burgers are scary !####the=O turkey=T-NEG burgers=T-NEG are=O scary=O !=O####the=O turkey=O burgers=O are=O scary=S !=O
The sushi was awful !####The=O sushi=T-NEG was=O awful=O !=O####The=O sushi=O was=O awful=S !=O
The rice was poor quality and was cooked so badly it was hard .####The=O rice=T-NEG was=O poor=O quality=O and=O was=O cooked=O so=O badly=O it=O was=O hard=O .=O####The=O rice=O was=O poor=S quality=S and=O was=O cooked=S so=S badly=S it=O was=O hard=S .=O
Furthermore , the rice had no seasoning , so the sushi was bland and disgusting .####Furthermore=O ,=O the=O rice=O had=O no=O seasoning=O ,=O so=O the=O sushi=T-NEG was=O bland=O and=O disgusting=O .=O####Furthermore=O ,=O the=O rice=O had=O no=O seasoning=O ,=O so=O the=O sushi=O was=O bland=S and=O disgusting=S .=O
The fish was adequate , but inexpertly sliced .####The=O fish=T-NEG was=O adequate=O ,=O but=O inexpertly=O sliced=O .=O####The=O fish=O was=O adequate=S ,=O but=O inexpertly=S sliced=S .=O
Food is great and inexpensive .####Food=T-POS is=O great=O and=O inexpensive=O .=O####Food=O is=O great=S and=O inexpensive=S .=O
The location is perfect .####The=O location=T-POS is=O perfect=O .=O####The=O location=O is=O perfect=S .=O
Well , this place is so Ghetto its not even funny .####Well=O ,=O this=O place=T-NEG is=O so=O Ghetto=O its=O not=O even=O funny=O .=O####Well=O ,=O this=O place=O is=O so=O Ghetto=S its=O not=S even=S funny=S .=O
If you like your music blasted and the system isnt that great and if you want to pay at least 100 dollar bottle minimun then you 'll love it here .####If=O you=O like=O your=O music=TT-NEG blasted=O and=O the=O system=O isnt=O that=O great=O and=O if=O you=O want=O to=O pay=O at=O least=O 100=O dollar=O bottle=T-NEG minimun=O then=O you=O 'll=O love=O it=O here=O .=O####If=O you=O like=SS your=O music=O blasted=O and=O the=O system=O isnt=O that=O great=O and=O if=O you=O want=O to=O pay=O at=O least=O 100=O dollar=O bottle=O minimun=O then=O you=O 'll=O love=S it=O here=O .=O
Awsome Pizza especially the Margheritta slice .####Awsome=O Pizza=T-POS especially=O the=O Margheritta=TT-POS slice=TT-POS .=O####Awsome=S Pizza=O especially=O the=O Margheritta=O slice=O .=O
Winnie and her staff are the best crew you can find serving you .####Winnie=TT-POS and=O her=O staff=T-POS are=O the=O best=O crew=O you=O can=O find=O serving=O you=O .=O####Winnie=O and=O her=O staff=O are=O the=O best=S crew=O you=O can=O find=O serving=O you=O .=O
The food is reliable and the price is moderate .####The=O food=T-POS is=O reliable=O and=O the=O price=O is=O moderate=O .=O####The=O food=O is=O reliable=S and=O the=O price=O is=O moderate=O .=O
For authentic Thai food , look no further than Toons .####For=O authentic=O Thai=T-POS food=T-POS ,=O look=O no=O further=O than=O Toons=O .=O####For=O authentic=S Thai=O food=O ,=O look=O no=O further=O than=O Toons=O .=O
Everything about this restaurant was special .####Everything=O about=O this=O restaurant=T-POS was=O special=O .=O####Everything=O about=O this=O restaurant=O was=O special=S .=O
The brioche and lollies as party favors is a cute and sweet touch to a most memorable meal .####The=O brioche=T-POS and=T-POS lollies=T-POS as=O party=O favors=O is=O a=O cute=O and=O sweet=O touch=O to=O a=O most=O memorable=O meal=O .=O####The=O brioche=O and=O lollies=O as=O party=O favors=O is=O a=O cute=S and=O sweet=S touch=O to=O a=O most=O memorable=O meal=O .=O
The place was quiet and delightful .####The=O place=T-POS was=O quiet=O and=O delightful=O .=O####The=O place=O was=O quiet=S and=O delightful=S .=O
Service was good and food is wonderful .####Service=T-POS was=O good=O and=O food=TT-POS is=O wonderful=O .=O####Service=O was=O good=S and=O food=O is=O wonderful=SS .=O
I did not try the caviar but I tried their salmon and crab salad ( they are all good )####I=O did=O not=O try=O the=O caviar=O but=O I=O tried=O their=O salmon=T-POS and=O crab=TT-POS salad=TT-POS (=O they=O are=O all=O good=O )=O####I=O did=O not=O try=O the=O caviar=O but=O I=O tried=O their=O salmon=O and=O crab=O salad=O (=O they=O are=O all=O good=S )=O
It is definitely a good spot for snacks and chat .####It=O is=O definitely=O a=O good=O spot=T-POS for=O snacks=O and=O chat=O .=O####It=O is=O definitely=O a=O good=S spot=O for=O snacks=O and=O chat=O .=O
The wait staff is pleasant , fun , and for the most part gorgeous ( in the wonderful aesthetic beautification way , not in that she's-way-cuter-than-me-that-b @ # $ * way ) .####The=O wait=T-POS staff=T-POS is=O pleasant=O ,=O fun=O ,=O and=O for=O the=O most=O part=O gorgeous=O (=O in=O the=O wonderful=O aesthetic=O beautification=O way=O ,=O not=O in=O that=O she's-way-cuter-than-me-that-b=O @=O #=O $=O *=O way=O )=O .=O####The=O wait=O staff=O is=O pleasant=S ,=O fun=S ,=O and=O for=O the=O most=O part=O gorgeous=S (=O in=O the=O wonderful=O aesthetic=O beautification=O way=O ,=O not=O in=O that=O she's-way-cuter-than-me-that-b=O @=O #=O $=O *=O way=O )=O .=O
The food is yummy , especially their cooked-to-perfection mussels in spicy tomato sauce and their shoestring crispy fries .####The=O food=T-POS is=O yummy=O ,=O especially=O their=O cooked-to-perfection=O mussels=TT-POS in=TT-POS spicy=TT-POS tomato=TT-POS sauce=TT-POS and=O their=O shoestring=O crispy=O fries=TTT-POS .=O####The=O food=O is=O yummy=S ,=O especially=O their=O cooked-to-perfection=SS mussels=O in=O spicy=O tomato=O sauce=O and=O their=O shoestring=O crispy=SSS fries=O .=O
But the best part about LS is the late night atmosphere , delightfully free of the BTs .####But=O the=O best=O part=O about=O LS=O is=O the=O late=T-POS night=T-POS atmosphere=T-POS ,=O delightfully=O free=O of=O the=O BTs=O .=O####But=O the=O best=S part=O about=O LS=O is=O the=O late=O night=O atmosphere=O ,=O delightfully=O free=O of=O the=O BTs=O .=O
You can get a completely delish martini in a glass ( that 's about 2 1/2 drinks ) for $ 8.50 ( I recommend the Vanilla Shanty , mmmm ! ) in a great homey setting with great music .####You=O can=O get=O a=O completely=O delish=O martini=T-POS in=O a=O glass=O (=O that=O 's=O about=O 2=O 1/2=O drinks=O )=O for=O $=O 8.50=O (=O I=O recommend=O the=O Vanilla=TT-POS Shanty=TT-POS ,=O mmmm=O !=O )=O in=O a=O great=O homey=O setting=TTT-POS with=O great=O music=TTTT-POS .=O####You=O can=O get=O a=O completely=O delish=S martini=O in=O a=O glass=O (=O that=O 's=O about=O 2=O 1/2=O drinks=O )=O for=O $=O 8.50=O (=O I=O recommend=SS the=O Vanilla=O Shanty=O ,=O mmmm=O !=O )=O in=O a=O great=O homey=SSS setting=O with=O great=SSSS music=O .=O
The in-house lady DJ on Saturday nights has outrageously good taste in music , and moreover , takes requests .####The=O in-house=T-POS lady=T-POS DJ=T-POS on=O Saturday=O nights=O has=O outrageously=O good=O taste=O in=O music=O ,=O and=O moreover=O ,=O takes=O requests=O .=O####The=O in-house=O lady=O DJ=O on=O Saturday=O nights=O has=O outrageously=O good=S taste=S in=O music=O ,=O and=O moreover=O ,=O takes=O requests=O .=O
You ca n't go wrong with this place .####You=O ca=O n't=O go=O wrong=O with=O this=O place=T-POS .=O####You=O ca=S n't=S go=S wrong=S with=O this=O place=O .=O
Suan is a great place that I often take my friends ( classmates ) too .####Suan=T-POS is=O a=O great=O place=O that=O I=O often=O take=O my=O friends=O (=O classmates=O )=O too=O .=O####Suan=O is=O a=O great=S place=O that=O I=O often=O take=O my=O friends=O (=O classmates=O )=O too=O .=O
Its location is good and the fact that Hutner College is near and their prices are very reasonable , makes students go back to Suan again and again .####Its=O location=T-POS is=O good=O and=O the=O fact=O that=O Hutner=O College=O is=O near=O and=O their=O prices=O are=O very=O reasonable=O ,=O makes=O students=O go=O back=O to=O Suan=TT-POS again=O and=O again=O .=O####Its=O location=O is=O good=S and=O the=O fact=O that=O Hutner=O College=O is=O near=O and=O their=O prices=O are=O very=O reasonable=SS ,=O makes=O students=O go=O back=O to=O Suan=O again=O and=O again=O .=O
I LOVE their Thai####I=O LOVE=O their=O Thai=T-POS####I=O LOVE=S their=O Thai=O
noodles with shrimp and chicken and coconut juice is the MUST !####noodles=T-POS with=T-POS shrimp=T-POS and=T-POS chicken=T-POS and=T-POS coconut=T-POS juice=T-POS is=O the=O MUST=O !=O####noodles=O with=O shrimp=O and=O chicken=O and=O coconut=O juice=O is=O the=O MUST=S !=O
In summer-eat outside on a terrace ( another great feature of Suan ) ! ! !####In=O summer-eat=O outside=O on=O a=O terrace=T-POS (=O another=O great=O feature=O of=O Suan=O )=O !=O !=O !=O####In=O summer-eat=O outside=O on=O a=O terrace=O (=O another=O great=S feature=O of=O Suan=O )=O !=O !=O !=O
I can not imagine a friendlier staff working in a restaurant .####I=O can=O not=O imagine=O a=O friendlier=O staff=T-POS working=O in=O a=O restaurant=O .=O####I=O can=O not=O imagine=O a=O friendlier=S staff=O working=O in=O a=O restaurant=O .=O
During the course of the past 3 months , the chef and staff changed and it was not for the better .####During=O the=O course=O of=O the=O past=O 3=O months=O ,=O the=O chef=T-NEG and=O staff=TT-NEG changed=O and=O it=O was=O not=O for=O the=O better=O .=O####During=O the=O course=O of=O the=O past=O 3=O months=O ,=O the=O chef=O and=O staff=O changed=S and=O it=O was=O not=O for=O the=O better=O .=O
The food now is inconsistent .####The=O food=T-NEG now=O is=O inconsistent=O .=O####The=O food=O now=O is=O inconsistent=S .=O
This is the kind of place you 'd like to take all your friends to and still keep a secret .####This=O is=O the=O kind=O of=O place=T-POS you=O 'd=O like=O to=O take=O all=O your=O friends=O to=O and=O still=O keep=O a=O secret=O .=O####This=O is=O the=O kind=O of=O place=O you=O 'd=O like=S to=O take=O all=O your=O friends=O to=O and=O still=O keep=O a=O secret=O .=O
The setting is casual and romantic .####The=O setting=T-POS is=O casual=O and=O romantic=O .=O####The=O setting=O is=O casual=S and=O romantic=S .=O
The food is excellent !####The=O food=T-POS is=O excellent=O !=O####The=O food=O is=O excellent=S !=O
if you 're daring , try the balsamic vinegar over icecream , it 's wonderful !####if=O you=O 're=O daring=O ,=O try=O the=O balsamic=T-POS vinegar=T-POS over=T-POS icecream=T-POS ,=O it=O 's=O wonderful=O !=O####if=O you=O 're=O daring=O ,=O try=S the=O balsamic=O vinegar=O over=O icecream=O ,=O it=O 's=O wonderful=S !=O
The rest of the dim sum , though pricey by Chinatown standards , is worth it .####The=O rest=O of=O the=O dim=T-POS sum=T-POS ,=O though=O pricey=O by=O Chinatown=O standards=O ,=O is=O worth=O it=O .=O####The=O rest=O of=O the=O dim=O sum=O ,=O though=O pricey=S by=O Chinatown=O standards=O ,=O is=O worth=S it=O .=O
The wait here is long for dim sum , but if you do n't like sharing tables or if the typical raucous dim sum atmosphere is not your gig , this is a sleek ( for Chinatown ) alternative .####The=O wait=T-NEG here=O is=O long=O for=O dim=O sum=O ,=O but=O if=O you=O do=O n't=O like=O sharing=O tables=O or=O if=O the=O typical=O raucous=O dim=O sum=O atmosphere=TT-NEG is=O not=O your=O gig=O ,=O this=O is=O a=O sleek=O (=O for=O Chinatown=O )=O alternative=O .=O####The=O wait=O here=O is=O long=S for=O dim=O sum=O ,=O but=O if=O you=O do=O n't=O like=O sharing=O tables=O or=O if=O the=O typical=O raucous=O dim=O sum=O atmosphere=O is=O not=O your=O gig=O ,=O this=O is=O a=O sleek=SS (=O for=O Chinatown=O )=O alternative=O .=O
A few tips : skip the turnip cake , roast pork buns and egg custards .####A=O few=O tips=O :=O skip=O the=O turnip=T-NEG cake=T-NEG ,=O roast=TT-NEG pork=TT-NEG buns=TT-NEG and=O egg=TTT-NEG custards=TTT-NEG .=O####A=O few=O tips=O :=O skip=S the=O turnip=O cake=O ,=O roast=O pork=O buns=O and=O egg=O custards=O .=O
The food was exceptional .####The=O food=T-POS was=O exceptional=O .=O####The=O food=O was=O exceptional=S .=O
I choose to go with one of the special , the braised lamb shank in red wine , which was excellent .####I=O choose=O to=O go=O with=O one=O of=O the=O special=O ,=O the=O braised=T-POS lamb=T-POS shank=T-POS in=T-POS red=T-POS wine=T-POS ,=O which=O was=O excellent=O .=O####I=O choose=O to=O go=O with=O one=O of=O the=O special=O ,=O the=O braised=O lamb=O shank=O in=O red=O wine=O ,=O which=O was=O excellent=S .=O
The restaurant is a bit noisy but that is something that can be overlooked once you sit down and enjoy a great meal####The=O restaurant=TT-NEG is=O a=O bit=O noisy=O but=O that=O is=O something=O that=O can=O be=O overlooked=O once=O you=O sit=O down=O and=O enjoy=O a=O great=O meal=T-POS####The=O restaurant=O is=O a=O bit=O noisy=SS but=O that=O is=O something=O that=O can=O be=O overlooked=O once=O you=O sit=O down=O and=O enjoy=S a=O great=S meal=O
this little place has a cute interior decor and affordable city prices .####this=O little=O place=TT-POS has=O a=O cute=O interior=T-POS decor=T-POS and=O affordable=O city=O prices=O .=O####this=O little=SS place=O has=O a=O cute=S interior=O decor=O and=O affordable=O city=O prices=O .=O
the pad se ew chicken was delicious , however the pad thai was far too oily .####the=O pad=T-POS se=T-POS ew=T-POS chicken=T-POS was=O delicious=O ,=O however=O the=O pad=TT-NEG thai=TT-NEG was=O far=O too=O oily=O .=O####the=O pad=O se=O ew=O chicken=O was=O delicious=S ,=O however=O the=O pad=O thai=O was=O far=O too=O oily=SS .=O
Have eaten at Ginger House several times , and it 's always good .####Have=O eaten=O at=O Ginger=T-POS House=T-POS several=O times=O ,=O and=O it=O 's=O always=O good=O .=O####Have=O eaten=O at=O Ginger=O House=O several=O times=O ,=O and=O it=O 's=O always=O good=S .=O
The fried dumplings are GREAT !####The=O fried=T-POS dumplings=T-POS are=O GREAT=O !=O####The=O fried=O dumplings=O are=O GREAT=S !=O
Finally a reliable Chinese restaurant !####Finally=O a=O reliable=O Chinese=T-POS restaurant=T-POS !=O####Finally=O a=O reliable=S Chinese=O restaurant=O !=O
Terrible , terrible management - deserves to be shut-down .####Terrible=O ,=O terrible=O management=T-NEG -=O deserves=O to=O be=O shut-down=O .=O####Terrible=S ,=O terrible=S management=O -=O deserves=O to=O be=O shut-down=O .=O
Service is fast and friendly .####Service=T-POS is=O fast=O and=O friendly=O .=O####Service=O is=O fast=S and=O friendly=S .=O
The food is decent at best , and the ambience , well , it 's a matter of opinion , some may consider it to be a sweet thing , I thought it was just annoying .####The=O food=T-NEG is=O decent=O at=O best=O ,=O and=O the=O ambience=TT-NEG ,=O well=O ,=O it=O 's=O a=O matter=O of=O opinion=O ,=O some=O may=O consider=O it=O to=O be=O a=O sweet=O thing=O ,=O I=O thought=O it=O was=O just=O annoying=O .=O####The=O food=O is=O decent=S at=O best=O ,=O and=O the=O ambience=O ,=O well=O ,=O it=O 's=O a=O matter=O of=O opinion=O ,=O some=O may=O consider=O it=O to=O be=O a=O sweet=O thing=O ,=O I=O thought=O it=O was=O just=O annoying=SS .=O
Rao is a good restaurant , but it 's nothing special .####Rao=T-NEU is=O a=O good=O restaurant=O ,=O but=O it=O 's=O nothing=O special=O .=O####Rao=O is=O a=O good=S restaurant=O ,=O but=O it=O 's=O nothing=O special=O .=O
You must try the shrimp appetizers .####You=O must=O try=O the=O shrimp=T-POS appetizers=T-POS .=O####You=O must=O try=S the=O shrimp=O appetizers=O .=O
This place has the the correct ambience and an excellent staff to make you feel like a guest and a friend at the same time .####This=O place=O has=O the=O the=O correct=O ambience=T-POS and=O an=O excellent=O staff=TT-POS to=O make=O you=O feel=O like=O a=O guest=O and=O a=O friend=O at=O the=O same=O time=O .=O####This=O place=O has=O the=O the=O correct=S ambience=O and=O an=O excellent=SS staff=O to=O make=O you=O feel=O like=O a=O guest=O and=O a=O friend=O at=O the=O same=O time=O .=O
If you are looking for a good quality , cheap eats - this is the place .####If=O you=O are=O looking=O for=O a=O good=O quality=O ,=O cheap=O eats=T-POS -=O this=O is=O the=O place=O .=O####If=O you=O are=O looking=O for=O a=O good=S quality=S ,=O cheap=S eats=O -=O this=O is=O the=O place=O .=O
I really loved the different and inovated touch that 's the cheff gives to the food .####I=O really=O loved=O the=O different=O and=O inovated=O touch=O that=O 's=O the=O cheff=T-POS gives=O to=O the=O food=O .=O####I=O really=O loved=S the=O different=O and=O inovated=S touch=O that=O 's=O the=O cheff=O gives=O to=O the=O food=O .=O
Their bagels are fine , but they are a little overcooked , and not really a 'special ' bagel experience .####Their=O bagels=T-NEG are=O fine=O ,=O but=O they=O are=O a=O little=O overcooked=O ,=O and=O not=O really=O a=O 'special=O '=O bagel=O experience=O .=O####Their=O bagels=O are=O fine=S ,=O but=O they=O are=O a=O little=O overcooked=S ,=O and=O not=O really=O a=O 'special=O '=O bagel=O experience=O .=O
Great bagels made the old-fashioned way .####Great=O bagels=T-POS made=O the=O old-fashioned=O way=O .=O####Great=S bagels=O made=O the=O old-fashioned=O way=O .=O
Drawbacks : service is slow and they do n't toast !####Drawbacks=O :=O service=T-NEG is=O slow=O and=O they=O do=O n't=O toast=O !=O####Drawbacks=O :=O service=O is=O slow=S and=O they=O do=O n't=O toast=O !=O
The food was absolutely amazing ! !####The=O food=T-POS was=O absolutely=O amazing=O !=O !=O####The=O food=O was=O absolutely=O amazing=S !=O !=O
The baked clams octopus we shared as appetizers were the best we 've ever had ! !####The=O baked=T-POS clams=T-POS octopus=T-POS we=O shared=O as=O appetizers=O were=O the=O best=O we=O 've=O ever=O had=O !=O !=O####The=O baked=O clams=O octopus=O we=O shared=O as=O appetizers=O were=O the=O best=S we=O 've=O ever=O had=O !=O !=O
The waiter was attentive .####The=O waiter=T-POS was=O attentive=O .=O####The=O waiter=O was=O attentive=S .=O
The place itself is beautiful the bar scene seems to be happening .####The=O place=T-POS itself=O is=O beautiful=O the=O bar=O scene=O seems=O to=O be=O happening=O .=O####The=O place=O itself=O is=O beautiful=S the=O bar=O scene=O seems=O to=O be=O happening=O .=O
Downtown Dinner 2002 - Prixe fix : Appetizers were ok , waiter gave me poor suggestion ... try the potato stuff kanish best one .####Downtown=O Dinner=O 2002=O -=O Prixe=O fix=O :=O Appetizers=T-NEU were=O ok=O ,=O waiter=TT-NEG gave=O me=O poor=O suggestion=O ...=O try=O the=O potato=TTT-POS stuff=TTT-POS kanish=TTT-POS best=O one=O .=O####Downtown=O Dinner=O 2002=O -=O Prixe=O fix=O :=O Appetizers=O were=O ok=S ,=O waiter=O gave=O me=O poor=SS suggestion=O ...=O try=SSS the=O potato=O stuff=O kanish=O best=SSS one=O .=O
Dessert is a joke ... dont bother####Dessert=T-NEG is=O a=O joke=O ...=O dont=O bother=O####Dessert=O is=O a=O joke=S ...=O dont=O bother=O
Volare virgins or weekly regulars , everyone gets treated the same and you ca n't ask for more than that when the service is this friendly .####Volare=O virgins=O or=O weekly=O regulars=O ,=O everyone=O gets=O treated=O the=O same=O and=O you=O ca=O n't=O ask=O for=O more=O than=O that=O when=O the=O service=T-POS is=O this=O friendly=O .=O####Volare=O virgins=O or=O weekly=O regulars=O ,=O everyone=O gets=O treated=O the=O same=O and=O you=O ca=O n't=O ask=O for=O more=O than=O that=O when=O the=O service=O is=O this=O friendly=S .=O
The restaurant has a Family feel , not least with regard to the portions which are enormous ; the veal alone could have single-handedly solved third world famine .####The=O restaurant=T-POS has=O a=O Family=O feel=O ,=O not=O least=O with=O regard=O to=O the=O portions=TT-POS which=O are=O enormous=O ;=O the=O veal=O alone=O could=O have=O single-handedly=O solved=O third=O world=O famine=O .=O####The=O restaurant=O has=O a=O Family=S feel=S ,=O not=O least=O with=O regard=O to=O the=O portions=O which=O are=O enormous=SS ;=O the=O veal=O alone=O could=O have=O single-handedly=O solved=O third=O world=O famine=O .=O
The anti-pasta was excellent , especially the calamari , as were the filling pasta mains .####The=O anti-pasta=T-POS was=O excellent=O ,=O especially=O the=O calamari=TT-POS ,=O as=O were=O the=O filling=O pasta=TTT-POS mains=TTT-POS .=O####The=O anti-pasta=O was=O excellent=S ,=O especially=O the=O calamari=O ,=O as=O were=O the=O filling=O pasta=O mains=O .=O
The wine list is extensive and can easily hike up an otherwise reasonably priced meal .####The=O wine=T-POS list=T-POS is=O extensive=O and=O can=O easily=O hike=O up=O an=O otherwise=O reasonably=O priced=O meal=TT-POS .=O####The=O wine=O list=O is=O extensive=S and=O can=O easily=O hike=O up=O an=O otherwise=O reasonably=SS priced=SS meal=O .=O
Still , any quibbles about the bill were off-set by the pour-your-own measures of liquers which were courtesey of the house ...####Still=O ,=O any=O quibbles=O about=O the=O bill=O were=O off-set=O by=O the=O pour-your-own=O measures=T-POS of=T-POS liquers=T-POS which=O were=O courtesey=O of=O the=O house=O ...=O####Still=O ,=O any=O quibbles=O about=O the=O bill=O were=O off-set=O by=O the=O pour-your-own=S measures=O of=O liquers=O which=O were=O courtesey=S of=O the=O house=O ...=O
Fantastic place .####Fantastic=O place=T-POS .=O####Fantastic=S place=O .=O
Lucky Strike is a great casual place to just grab a bite to eat .####Lucky=T-POS Strike=T-POS is=O a=O great=O casual=O place=O to=O just=O grab=O a=O bite=O to=O eat=O .=O####Lucky=O Strike=O is=O a=O great=S casual=S place=O to=O just=O grab=O a=O bite=O to=O eat=O .=O
This is the perfect spot for meeting friends , having lunch , dinner , pre-theatre or after-theatre drinks !####This=O is=O the=O perfect=O spot=T-POS for=O meeting=O friends=O ,=O having=O lunch=O ,=O dinner=O ,=O pre-theatre=O or=O after-theatre=O drinks=O !=O####This=O is=O the=O perfect=S spot=O for=O meeting=O friends=O ,=O having=O lunch=O ,=O dinner=O ,=O pre-theatre=O or=O after-theatre=O drinks=O !=O
Excellent spot for holiday get togethers with co-workers or friends that you have n't seen in a while .####Excellent=O spot=T-POS for=O holiday=O get=O togethers=O with=O co-workers=O or=O friends=O that=O you=O have=O n't=O seen=O in=O a=O while=O .=O####Excellent=S spot=O for=O holiday=O get=O togethers=O with=O co-workers=O or=O friends=O that=O you=O have=O n't=O seen=O in=O a=O while=O .=O
I have been doing all of the above at the Heartland Brewery for over 5 years now and I HAVE NEVER BEEN DISAPPOINTED !####I=O have=O been=O doing=O all=O of=O the=O above=O at=O the=O Heartland=T-POS Brewery=T-POS for=O over=O 5=O years=O now=O and=O I=O HAVE=O NEVER=O BEEN=O DISAPPOINTED=O !=O####I=O have=O been=O doing=O all=O of=O the=O above=O at=O the=O Heartland=O Brewery=O for=O over=O 5=O years=O now=O and=O I=O HAVE=O NEVER=S BEEN=S DISAPPOINTED=S !=O
What a great place !####What=O a=O great=O place=T-POS !=O####What=O a=O great=S place=O !=O
Not the typical NYC gimmick theme restaurant .####Not=O the=O typical=O NYC=O gimmick=O theme=O restaurant=T-POS .=O####Not=S the=S typical=S NYC=O gimmick=O theme=O restaurant=O .=O
The shrimp scampi was excellent and the antipasti were plentiful .####The=O shrimp=T-POS scampi=T-POS was=O excellent=O and=O the=O antipasti=TT-POS were=O plentiful=O .=O####The=O shrimp=O scampi=O was=O excellent=S and=O the=O antipasti=O were=O plentiful=SS .=O
The only thing more wonderful than the food ( which is exceptional ) is the service .####The=O only=O thing=O more=O wonderful=O than=O the=O food=T-POS (=O which=O is=O exceptional=O )=O is=O the=O service=TT-POS .=O####The=O only=O thing=O more=O wonderful=SS than=O the=O food=O (=O which=O is=O exceptional=S )=O is=O the=O service=O .=O
Cozy romantic atomosphere with only around 15 tables at most .####Cozy=O romantic=O atomosphere=T-POS with=O only=O around=O 15=O tables=O at=O most=O .=O####Cozy=S romantic=S atomosphere=O with=O only=O around=O 15=O tables=O at=O most=O .=O
Service was very prompt but slightly rushed .####Service=T-POS was=O very=O prompt=O but=O slightly=O rushed=O .=O####Service=O was=O very=O prompt=S but=O slightly=O rushed=S .=O
Too bad the food was n't of the same heritage .####Too=O bad=O the=O food=T-NEG was=O n't=O of=O the=O same=O heritage=O .=O####Too=O bad=S the=O food=O was=O n't=O of=O the=O same=O heritage=O .=O
The porcini mushroom pasta special was tasteless , so was the seafood tagliatelle .####The=O porcini=T-NEG mushroom=T-NEG pasta=T-NEG special=T-NEG was=O tasteless=O ,=O so=O was=O the=O seafood=TT-NEG tagliatelle=TT-NEG .=O####The=O porcini=O mushroom=O pasta=O special=O was=O tasteless=S ,=O so=O was=O the=O seafood=O tagliatelle=O .=O
But that was n't the icing on the cake : a tiramisu that resembled nothing I have ever had .####But=O that=O was=O n't=O the=O icing=O on=O the=O cake=O :=O a=O tiramisu=T-NEG that=O resembled=O nothing=O I=O have=O ever=O had=O .=O####But=O that=O was=O n't=O the=O icing=O on=O the=O cake=O :=O a=O tiramisu=O that=O resembled=O nothing=S I=O have=O ever=O had=O .=O
I really liked this place .####I=O really=O liked=O this=O place=T-POS .=O####I=O really=O liked=S this=O place=O .=O
This place has the best Chinese style BBQ ribs in the city .####This=O place=O has=O the=O best=O Chinese=O style=O BBQ=T-POS ribs=T-POS in=O the=O city=O .=O####This=O place=O has=O the=O best=S Chinese=O style=O BBQ=O ribs=O in=O the=O city=O .=O
I also recommend the rice dishes or the different varieties of congee ( rice porridge ) .####I=O also=O recommend=O the=O rice=T-POS dishes=T-POS or=O the=O different=O varieties=O of=O congee=O (=O rice=O porridge=O )=O .=O####I=O also=O recommend=S the=O rice=O dishes=O or=O the=O different=O varieties=O of=O congee=O (=O rice=O porridge=O )=O .=O
It 's definately not a place to go if you want to impress someone .####It=O 's=O definately=O not=O a=O place=T-NEG to=O go=O if=O you=O want=O to=O impress=O someone=O .=O####It=O 's=O definately=O not=O a=O place=O to=O go=O if=O you=O want=O to=O impress=S someone=O .=O
However , if you want great food at a great price and do n't mind the decor , you ca n't beat this place .####However=O ,=O if=O you=O want=O great=O food=T-POS at=O a=O great=O price=O and=O do=O n't=O mind=O the=O decor=O ,=O you=O ca=O n't=O beat=O this=O place=O .=O####However=O ,=O if=O you=O want=O great=S food=O at=O a=O great=O price=O and=O do=O n't=O mind=O the=O decor=O ,=O you=O ca=O n't=O beat=O this=O place=O .=O
Quick and friendly service .####Quick=O and=O friendly=O service=T-POS .=O####Quick=S and=O friendly=S service=O .=O
When you 're sitting in their main dining room ( which has a spectacular , hand-painted high ceiling ) you 'd never know there was a world outside .####When=O you=O 're=O sitting=O in=O their=O main=T-POS dining=T-POS room=T-POS (=O which=O has=O a=O spectacular=O ,=O hand-painted=O high=O ceiling=TT-POS )=O you=O 'd=O never=O know=O there=O was=O a=O world=O outside=O .=O####When=O you=O 're=O sitting=O in=O their=O main=O dining=O room=O (=O which=O has=O a=O spectacular=S ,=O hand-painted=SS high=SS ceiling=O )=O you=O 'd=O never=O know=O there=O was=O a=O world=O outside=O .=O
The food is wonderful , tasty and filling , and the service is professional and friendly .####The=O food=T-POS is=O wonderful=O ,=O tasty=O and=O filling=O ,=O and=O the=O service=TT-POS is=O professional=O and=O friendly=O .=O####The=O food=O is=O wonderful=S ,=O tasty=S and=O filling=S ,=O and=O the=O service=O is=O professional=SS and=O friendly=SS .=O
I recently tried Suan and I thought that it was great .####I=O recently=O tried=O Suan=T-POS and=O I=O thought=O that=O it=O was=O great=O .=O####I=O recently=O tried=O Suan=O and=O I=O thought=O that=O it=O was=O great=S .=O
This little place definitely exceeded my expectations and you sure get a lot of food for your money .####This=O little=O place=TT-POS definitely=O exceeded=O my=O expectations=O and=O you=O sure=O get=O a=O lot=O of=O food=T-POS for=O your=O money=O .=O####This=O little=O place=O definitely=O exceeded=SS my=SS expectations=SS and=O you=O sure=O get=O a=O lot=S of=O food=O for=O your=O money=O .=O
The service was fast and friendly and the food was very tasty and they had the best hot sauce to add to your meals .####The=O service=T-POS was=O fast=O and=O friendly=O and=O the=O food=TT-POS was=O very=O tasty=O and=O they=O had=O the=O best=O hot=TTT-POS sauce=TTT-POS to=O add=O to=O your=O meals=O .=O####The=O service=O was=O fast=S and=O friendly=S and=O the=O food=O was=O very=O tasty=SS and=O they=O had=O the=O best=SSS hot=O sauce=O to=O add=O to=O your=O meals=O .=O
Good drink .####Good=O drink=T-POS .=O####Good=S drink=O .=O
Great spot , whether looking for a couple of drinks or quiet dinner .####Great=O spot=T-POS ,=O whether=O looking=O for=O a=O couple=O of=O drinks=O or=O quiet=O dinner=O .=O####Great=S spot=O ,=O whether=O looking=O for=O a=O couple=O of=O drinks=O or=O quiet=O dinner=O .=O
Warm and friendly in the winter and terrific outdoor seating in the warmer months .####Warm=O and=O friendly=O in=O the=O winter=O and=O terrific=O outdoor=T-POS seating=T-POS in=O the=O warmer=O months=O .=O####Warm=O and=O friendly=O in=O the=O winter=O and=O terrific=S outdoor=O seating=O in=O the=O warmer=O months=O .=O
The food is great and they have a good selection of wines at reasonable prices .####The=O food=T-POS is=O great=O and=O they=O have=O a=O good=O selection=O of=O wines=TT-POS at=O reasonable=O prices=O .=O####The=O food=O is=O great=S and=O they=O have=O a=O good=SS selection=SS of=O wines=O at=O reasonable=O prices=O .=O
i 've been to sapphire twice and both times the food was fine , if not good .####i=O 've=O been=O to=O sapphire=O twice=O and=O both=O times=O the=O food=T-POS was=O fine=O ,=O if=O not=O good=O .=O####i=O 've=O been=O to=O sapphire=O twice=O and=O both=O times=O the=O food=O was=O fine=S ,=O if=O not=O good=O .=O
stick with the chicken , beef , and lamb dishes .####stick=O with=O the=O chicken=T-POS ,=O beef=TT-POS ,=O and=O lamb=TTT-POS dishes=TTT-POS .=O####stick=S with=O the=O chicken=O ,=O beef=O ,=O and=O lamb=O dishes=O .=O
service is friendly , and never had a problem walking in and getting a table .####service=T-POS is=O friendly=O ,=O and=O never=O had=O a=O problem=O walking=O in=O and=O getting=O a=O table=O .=O####service=O is=O friendly=S ,=O and=O never=O had=O a=O problem=O walking=O in=O and=O getting=O a=O table=O .=O
skip dessert .####skip=O dessert=T-NEG .=O####skip=S dessert=O .=O
Best Reuben sandwich ever !####Best=O Reuben=T-POS sandwich=T-POS ever=O !=O####Best=S Reuben=O sandwich=O ever=O !=O
The food was not fresh , the sauces were bland and very oily .####The=O food=T-NEG was=O not=O fresh=O ,=O the=O sauces=TT-NEG were=O bland=O and=O very=O oily=O .=O####The=O food=O was=O not=S fresh=S ,=O the=O sauces=O were=O bland=SS and=O very=O oily=SS .=O
Pizza was a little soggy .####Pizza=T-NEG was=O a=O little=O soggy=O .=O####Pizza=O was=O a=O little=O soggy=S .=O
Ravioli was good ... but I have to say that I found everything a bit overpriced .####Ravioli=T-POS was=O good=O ...=O but=O I=O have=O to=O say=O that=O I=O found=O everything=O a=O bit=O overpriced=O .=O####Ravioli=O was=O good=S ...=O but=O I=O have=O to=O say=O that=O I=O found=O everything=O a=O bit=O overpriced=S .=O
Not enough wines by the glass either .####Not=O enough=O wines=T-NEG by=T-NEG the=T-NEG glass=T-NEG either=O .=O####Not=S enough=S wines=O by=O the=O glass=O either=O .=O
Service , however , was excellent ... and I liked the setting/atmosphere a lot .####Service=T-POS ,=O however=O ,=O was=O excellent=O ...=O and=O I=O liked=O the=O setting/atmosphere=TT-POS a=O lot=O .=O####Service=O ,=O however=O ,=O was=O excellent=S ...=O and=O I=O liked=SS the=O setting/atmosphere=O a=O lot=O .=O
Food was just average ... if they lowered the prices just a bit , it would be a bigger draw .####Food=T-NEU was=O just=O average=O ...=O if=O they=O lowered=O the=O prices=O just=O a=O bit=O ,=O it=O would=O be=O a=O bigger=O draw=O .=O####Food=O was=O just=O average=S ...=O if=O they=O lowered=O the=O prices=O just=O a=O bit=O ,=O it=O would=O be=O a=O bigger=O draw=O .=O
This place is a great bargain .####This=O place=T-POS is=O a=O great=O bargain=O .=O####This=O place=O is=O a=O great=S bargain=S .=O
Authentic Pakistani food .####Authentic=O Pakistani=T-POS food=T-POS .=O####Authentic=S Pakistani=O food=O .=O
People are always friendly .####People=T-POS are=O always=O friendly=O .=O####People=O are=O always=O friendly=S .=O
Just straight up cheap , good food .####Just=O straight=O up=O cheap=O ,=O good=O food=T-POS .=O####Just=O straight=O up=O cheap=S ,=O good=S food=O .=O
Faan is sooo good .####Faan=T-POS is=O sooo=O good=O .=O####Faan=O is=O sooo=O good=S .=O
The best pad thai i 've ever had .####The=O best=O pad=T-POS thai=T-POS i=O 've=O ever=O had=O .=O####The=O best=S pad=O thai=O i=O 've=O ever=O had=O .=O
The design and atmosphere is just as good .####The=O design=T-POS and=O atmosphere=TT-POS is=O just=O as=O good=O .=O####The=O design=O and=O atmosphere=O is=O just=O as=O good=S .=O
The food was actually aweful .####The=O food=T-NEG was=O actually=O aweful=O .=O####The=O food=O was=O actually=O aweful=S .=O
The mussles were the fishiest things I 've ever tasted , the seabass was bland , the goat cheese salad was missing the goat cheese , the penne w/ chicken had bones in it ... It was disgusting .####The=O mussles=T-NEG were=O the=O fishiest=O things=O I=O 've=O ever=O tasted=O ,=O the=O seabass=TT-NEG was=O bland=O ,=O the=O goat=TTT-NEG cheese=TTT-NEG salad=TTT-NEG was=O missing=O the=O goat=O cheese=O ,=O the=O penne=TTTT-NEG w/=TTTT-NEG chicken=TTTT-NEG had=O bones=O in=O it=O ...=O It=O was=O disgusting=O .=O####The=O mussles=O were=O the=O fishiest=S things=O I=O 've=O ever=O tasted=O ,=O the=O seabass=O was=O bland=SS ,=O the=O goat=O cheese=O salad=O was=O missing=SSS the=O goat=O cheese=O ,=O the=O penne=O w/=O chicken=O had=O bones=O in=O it=O ...=O It=O was=O disgusting=SSSS .=O
Nice atmosphere , the service was very pleasant and the desert was good .####Nice=O atmosphere=T-POS ,=O the=O service=TT-POS was=O very=O pleasant=O and=O the=O desert=TTT-POS was=O good=O .=O####Nice=S atmosphere=O ,=O the=O service=O was=O very=O pleasant=SS and=O the=O desert=O was=O good=SSS .=O
Best of all is the warm vibe , the owner is super friendly and service is fast .####Best=O of=O all=O is=O the=O warm=O vibe=T-POS ,=O the=O owner=TT-POS is=O super=O friendly=O and=O service=TTT-POS is=O fast=O .=O####Best=O of=O all=O is=O the=O warm=S vibe=O ,=O the=O owner=O is=O super=O friendly=SS and=O service=O is=O fast=SSS .=O
the drinks are amazing and half off till 8pm .####the=O drinks=T-POS are=O amazing=O and=O half=O off=O till=O 8pm=O .=O####the=O drinks=O are=O amazing=S and=O half=O off=O till=O 8pm=O .=O
Ask for Usha , the nicest bartender in manhattan .####Ask=O for=O Usha=T-POS ,=O the=O nicest=O bartender=O in=O manhattan=O .=O####Ask=O for=O Usha=O ,=O the=O nicest=S bartender=O in=O manhattan=O .=O
My fav was the sassy lassi ...####My=O fav=O was=O the=O sassy=T-POS lassi=T-POS ...=O####My=O fav=S was=O the=O sassy=O lassi=O ...=O
Toons has recently been redone , so it 's now a very attractive space .####Toons=T-POS has=O recently=O been=O redone=O ,=O so=O it=O 's=O now=O a=O very=O attractive=O space=O .=O####Toons=O has=O recently=O been=O redone=O ,=O so=O it=O 's=O now=O a=O very=O attractive=S space=O .=O
The food 's as good as ever .####The=O food=T-POS 's=O as=O good=O as=O ever=O .=O####The=O food=O 's=O as=O good=S as=O ever=O .=O
In an area sadly lacking in decent Thai food , this is one of the best spots .####In=O an=O area=O sadly=O lacking=O in=O decent=O Thai=T-POS food=T-POS ,=O this=O is=O one=O of=O the=O best=O spots=O .=O####In=O an=O area=O sadly=O lacking=O in=O decent=S Thai=O food=O ,=O this=O is=O one=O of=O the=O best=O spots=O .=O
Went here last night - nice decor , good service , but the food was surprisingly excellent .####Went=O here=O last=O night=O -=O nice=O decor=T-POS ,=O good=O service=TT-POS ,=O but=O the=O food=TTT-POS was=O surprisingly=O excellent=O .=O####Went=O here=O last=O night=O -=O nice=S decor=O ,=O good=SS service=O ,=O but=O the=O food=O was=O surprisingly=O excellent=SSS .=O
Best drumsticks over rice and sour spicy soup in town !####Best=O drumsticks=T-POS over=T-POS rice=T-POS and=O sour=TT-POS spicy=TT-POS soup=TT-POS in=O town=O !=O####Best=S drumsticks=O over=O rice=O and=O sour=O spicy=O soup=O in=O town=O !=O
Beef noodle soup is good as well .####Beef=T-POS noodle=T-POS soup=T-POS is=O good=O as=O well=O .=O####Beef=O noodle=O soup=O is=O good=S as=O well=O .=O
My roommate and I LOVE this place .####My=O roommate=O and=O I=O LOVE=O this=O place=T-POS .=O####My=O roommate=O and=O I=O LOVE=S this=O place=O .=O
We recently decided to try this location , and to our delight , they have outdoor seating , perfect since I had my yorkie with me .####We=O recently=O decided=O to=O try=O this=O location=O ,=O and=O to=O our=O delight=O ,=O they=O have=O outdoor=T-POS seating=T-POS ,=O perfect=O since=O I=O had=O my=O yorkie=O with=O me=O .=O####We=O recently=O decided=O to=O try=O this=O location=O ,=O and=O to=O our=O delight=O ,=O they=O have=O outdoor=O seating=O ,=O perfect=S since=O I=O had=O my=O yorkie=O with=O me=O .=O
Indoor was very cozy and cute .####Indoor=T-POS was=O very=O cozy=O and=O cute=O .=O####Indoor=O was=O very=O cozy=S and=O cute=S .=O
The portion sizes here are huge , and the sushi is good .####The=O portion=T-POS sizes=T-POS here=O are=O huge=O ,=O and=O the=O sushi=TT-POS is=O good=O .=O####The=O portion=O sizes=O here=O are=O huge=S ,=O and=O the=O sushi=O is=O good=SS .=O
Staff is very accomodating .####Staff=T-POS is=O very=O accomodating=O .=O####Staff=O is=O very=O accomodating=S .=O
The food was delicious but do not come here on a empty stomach .####The=O food=T-NEG was=O delicious=O but=O do=O not=O come=O here=O on=O a=O empty=O stomach=O .=O####The=O food=O was=O delicious=S but=O do=O not=O come=O here=O on=O a=O empty=O stomach=O .=O
The staff there is very attentive and down to earth .####The=O staff=T-POS there=O is=O very=O attentive=O and=O down=O to=O earth=O .=O####The=O staff=O there=O is=O very=O attentive=S and=O down=S to=S earth=S .=O
Great Indian food and the service is incredible .####Great=O Indian=T-POS food=T-POS and=O the=O service=TT-POS is=O incredible=O .=O####Great=S Indian=O food=O and=O the=O service=O is=O incredible=SS .=O
Great food and the prices are very reasonable .####Great=O food=T-POS and=O the=O prices=O are=O very=O reasonable=O .=O####Great=S food=O and=O the=O prices=O are=O very=O reasonable=O .=O
The food here does a great service to the name ( Cantonese that is ... ) .####The=O food=T-POS here=O does=O a=O great=O service=O to=O the=O name=O (=O Cantonese=O that=O is=O ...=O )=O .=O####The=O food=O here=O does=O a=O great=S service=O to=O the=O name=O (=O Cantonese=O that=O is=O ...=O )=O .=O
I fell in love with the egg noodles in the beef broth with shrimp dumplings and slices of BBQ roast pork .####I=O fell=O in=O love=O with=O the=O egg=T-POS noodles=T-POS in=T-POS the=T-POS beef=T-POS broth=T-POS with=T-POS shrimp=T-POS dumplings=T-POS and=T-POS slices=T-POS of=T-POS BBQ=T-POS roast=T-POS pork=T-POS .=O####I=O fell=O in=O love=S with=O the=O egg=O noodles=O in=O the=O beef=O broth=O with=O shrimp=O dumplings=O and=O slices=O of=O BBQ=O roast=O pork=O .=O
Try the congee and the donut like deep fried dough they call Ow Ley Soh , a delicious and sweet tasting bread .####Try=O the=O congee=O and=O the=O donut=O like=O deep=O fried=O dough=O they=O call=O Ow=T-POS Ley=T-POS Soh=T-POS ,=O a=O delicious=O and=O sweet=O tasting=O bread=O .=O####Try=O the=O congee=O and=O the=O donut=O like=O deep=O fried=O dough=O they=O call=O Ow=O Ley=O Soh=O ,=O a=O delicious=S and=O sweet=S tasting=O bread=O .=O
Big Wong is a great place to eat and fill your stomach .####Big=T-POS Wong=T-POS is=O a=O great=O place=O to=O eat=O and=O fill=O your=O stomach=O .=O####Big=O Wong=O is=O a=O great=S place=O to=O eat=O and=O fill=O your=O stomach=O .=O
whoever the jazz duo was , they were on POINT .####whoever=O the=O jazz=T-POS duo=T-POS was=O ,=O they=O were=O on=O POINT=O .=O####whoever=O the=O jazz=O duo=O was=O ,=O they=O were=O on=S POINT=S .=O
even the wine by the glass was good .####even=O the=O wine=T-POS by=T-POS the=T-POS glass=T-POS was=O good=O .=O####even=O the=O wine=O by=O the=O glass=O was=O good=S .=O
Consistently good Japanese Tapas .####Consistently=O good=O Japanese=T-POS Tapas=T-POS .=O####Consistently=O good=S Japanese=O Tapas=O .=O
Always good drinks and service is pretty good ;####Always=O good=O drinks=T-POS and=O service=TT-POS is=O pretty=O good=O ;=O####Always=O good=S drinks=O and=O service=O is=O pretty=O good=SS ;=O
Atmosphere is nice and relaxed too ...####Atmosphere=T-POS is=O nice=O and=O relaxed=O too=O ...=O####Atmosphere=O is=O nice=S and=O relaxed=S too=O ...=O
A great place to meet up for some food and drinks ...####A=O great=O place=T-POS to=O meet=O up=O for=O some=O food=O and=O drinks=O ...=O####A=O great=S place=O to=O meet=O up=O for=O some=O food=O and=O drinks=O ...=O
If you do n't mind pre-sliced low quality fish , unfriendly staff and a sushi chef that looks like he is miserable then this is your place .####If=O you=O do=O n't=O mind=O pre-sliced=O low=O quality=O fish=T-NEG ,=O unfriendly=O staff=TT-NEG and=O a=O sushi=TTT-NEG chef=TTT-NEG that=O looks=O like=O he=O is=O miserable=O then=O this=O is=O your=O place=O .=O####If=O you=O do=O n't=O mind=O pre-sliced=O low=S quality=S fish=O ,=O unfriendly=SS staff=O and=O a=O sushi=O chef=O that=O looks=O like=O he=O is=O miserable=SSS then=O this=O is=O your=O place=O .=O
Fabulous decor - makes you feel like you 're in a trendy Manhattan restaurant , very very good food , cheaply-priced , generally friendly staff , and if you 're a Manhattanite , or spend most of your time in Manhattan , Rice Avenue will make you feel at home ... ..very Soho/Village/Upper West Side minus the expensive prices and pretentious clientele ... ..all on Roosevelt Avenue !####Fabulous=O decor=T-POS -=O makes=O you=O feel=O like=O you=O 're=O in=O a=O trendy=O Manhattan=O restaurant=O ,=O very=O very=O good=O food=TT-POS ,=O cheaply-priced=O ,=O generally=O friendly=O staff=TTT-POS ,=O and=O if=O you=O 're=O a=O Manhattanite=O ,=O or=O spend=O most=O of=O your=O time=O in=O Manhattan=O ,=O Rice=O Avenue=O will=O make=O you=O feel=O at=O home=O ...=O ..very=O Soho/Village/Upper=O West=O Side=O minus=O the=O expensive=O prices=O and=O pretentious=O clientele=O ...=O ..all=O on=O Roosevelt=O Avenue=O !=O####Fabulous=S decor=O -=O makes=O you=O feel=O like=O you=O 're=O in=O a=O trendy=O Manhattan=O restaurant=O ,=O very=O very=O good=SS food=O ,=O cheaply-priced=SS ,=O generally=O friendly=SSS staff=O ,=O and=O if=O you=O 're=O a=O Manhattanite=O ,=O or=O spend=O most=O of=O your=O time=O in=O Manhattan=O ,=O Rice=O Avenue=O will=O make=O you=O feel=O at=O home=O ...=O ..very=O Soho/Village/Upper=O West=O Side=O minus=O the=O expensive=O prices=O and=O pretentious=O clientele=O ...=O ..all=O on=O Roosevelt=O Avenue=O !=O
One would think we 'd get an apology or complimentary drinks - instead , we got a snobby waiter would n't even take our order for 15 minutes and gave us lip when we asked him to do so .####One=O would=O think=O we=O 'd=O get=O an=O apology=O or=O complimentary=O drinks=O -=O instead=O ,=O we=O got=O a=O snobby=O waiter=T-NEG would=O n't=O even=O take=O our=O order=O for=O 15=O minutes=O and=O gave=O us=O lip=O when=O we=O asked=O him=O to=O do=O so=O .=O####One=O would=O think=O we=O 'd=O get=O an=O apology=O or=O complimentary=O drinks=O -=O instead=O ,=O we=O got=O a=O snobby=S waiter=O would=O n't=O even=O take=O our=O order=O for=O 15=O minutes=O and=O gave=O us=O lip=O when=O we=O asked=O him=O to=O do=O so=O .=O
With so many good restaurants on the UWS , I do n't need overpriced food , absurdly arrogant wait-staff who do n't recognize they work at a glorified diner , clumsy service , and management that does n't care .####With=O so=O many=O good=O restaurants=O on=O the=O UWS=O ,=O I=O do=O n't=O need=O overpriced=O food=T-NEG ,=O absurdly=O arrogant=O wait-staff=TT-NEG who=O do=O n't=O recognize=O they=O work=O at=O a=O glorified=O diner=O ,=O clumsy=O service=TTT-NEG ,=O and=O management=O that=O does=O n't=O care=O .=O####With=O so=O many=O good=O restaurants=O on=O the=O UWS=O ,=O I=O do=O n't=O need=O overpriced=S food=O ,=O absurdly=O arrogant=SS wait-staff=O who=O do=O n't=O recognize=O they=O work=O at=O a=O glorified=O diner=O ,=O clumsy=SSS service=O ,=O and=O management=O that=O does=O n't=O care=O .=O
The food is okay and the prices here are mediocre .####The=O food=T-NEU is=O okay=O and=O the=O prices=O here=O are=O mediocre=O .=O####The=O food=O is=O okay=S and=O the=O prices=O here=O are=O mediocre=O .=O
The only problem is that the manager is a complete incompetent .####The=O only=O problem=O is=O that=O the=O manager=T-NEG is=O a=O complete=O incompetent=O .=O####The=O only=O problem=O is=O that=O the=O manager=O is=O a=O complete=O incompetent=S .=O
He offers subpar service and has no personality .####He=O offers=O subpar=O service=T-NEG and=O has=O no=O personality=O .=O####He=O offers=O subpar=S service=O and=O has=O no=O personality=O .=O
There is no excuse for such lousy service !####There=O is=O no=O excuse=O for=O such=O lousy=O service=T-NEG !=O####There=O is=O no=O excuse=O for=O such=O lousy=S service=O !=O
I have never before eaten 40 pieces of relatively good nigiri .####I=O have=O never=O before=O eaten=O 40=O pieces=O of=O relatively=O good=O nigiri=T-NEU .=O####I=O have=O never=O before=O eaten=O 40=O pieces=O of=O relatively=O good=S nigiri=O .=O
$ 20 for all you can eat sushi can not be beaten .####$=O 20=O for=O all=T-POS you=T-POS can=T-POS eat=T-POS sushi=T-POS can=O not=O be=O beaten=O .=O####$=O 20=O for=O all=O you=O can=O eat=O sushi=O can=O not=O be=O beaten=S .=O
I went to Areo on a Sunday afternoon with four of my girlfriends , and spent three enjoyable hours there .####I=O went=O to=O Areo=T-POS on=O a=O Sunday=O afternoon=O with=O four=O of=O my=O girlfriends=O ,=O and=O spent=O three=O enjoyable=O hours=O there=O .=O####I=O went=O to=O Areo=O on=O a=O Sunday=O afternoon=O with=O four=O of=O my=O girlfriends=O ,=O and=O spent=O three=O enjoyable=S hours=O there=O .=O
Most of the servers are very attentive , friendly and quite attractive .####Most=O of=O the=O servers=T-POS are=O very=O attentive=O ,=O friendly=O and=O quite=O attractive=O .=O####Most=O of=O the=O servers=O are=O very=O attentive=S ,=O friendly=S and=O quite=O attractive=S .=O
The vibe is very relaxed and cozy , service was great and the food was excellent !####The=O vibe=T-POS is=O very=O relaxed=O and=O cozy=O ,=O service=TT-POS was=O great=O and=O the=O food=TTT-POS was=O excellent=O !=O####The=O vibe=O is=O very=O relaxed=S and=O cozy=S ,=O service=O was=O great=SS and=O the=O food=O was=O excellent=SSS !=O
Food was good and the view of the new york city skiline was terrific even on a foggy rainy day like that of when I went .####Food=T-POS was=O good=O and=O the=O view=TT-POS of=TT-POS the=TT-POS new=TT-POS york=TT-POS city=TT-POS skiline=TT-POS was=O terrific=O even=O on=O a=O foggy=O rainy=O day=O like=O that=O of=O when=O I=O went=O .=O####Food=O was=O good=S and=O the=O view=O of=O the=O new=O york=O city=O skiline=O was=O terrific=SS even=O on=O a=O foggy=O rainy=O day=O like=O that=O of=O when=O I=O went=O .=O
I would highly recommand requesting a table by the window .####I=O would=O highly=O recommand=O requesting=O a=O table=T-POS by=T-POS the=T-POS window=T-POS .=O####I=O would=O highly=O recommand=S requesting=O a=O table=O by=O the=O window=O .=O
Personal pans are the perfect size for those hungry nights .####Personal=T-POS pans=T-POS are=O the=O perfect=O size=O for=O those=O hungry=O nights=O .=O####Personal=O pans=O are=O the=O perfect=S size=O for=O those=O hungry=O nights=O .=O
There is a downside if you 're ordering in -- the delivery guys have MAJOR attitude .####There=O is=O a=O downside=O if=O you=O 're=O ordering=O in=O --=O the=O delivery=T-NEG guys=T-NEG have=O MAJOR=O attitude=O .=O####There=O is=O a=O downside=S if=O you=O 're=O ordering=O in=O --=O the=O delivery=O guys=O have=O MAJOR=O attitude=O .=O
Never have I had such dramatic delivery guys ( a lot of huffing and panting and muttering under breath b/c I live in a walkup ) who always seem disappointed with their tips .####Never=O have=O I=O had=O such=O dramatic=O delivery=T-NEG guys=T-NEG (=O a=O lot=O of=O huffing=O and=O panting=O and=O muttering=O under=O breath=O b/c=O I=O live=O in=O a=O walkup=O )=O who=O always=O seem=O disappointed=O with=O their=O tips=O .=O####Never=O have=O I=O had=O such=O dramatic=S delivery=O guys=O (=O a=O lot=O of=O huffing=O and=O panting=O and=O muttering=O under=O breath=O b/c=O I=O live=O in=O a=O walkup=O )=O who=O always=O seem=O disappointed=O with=O their=O tips=O .=O
Love the scene first off- the place has a character and nice light to it..very fortunate , location wise .####Love=O the=O scene=T-POS first=O off-=O the=O place=TT-POS has=O a=O character=O and=O nice=O light=O to=O it..very=O fortunate=O ,=O location=TTT-POS wise=O .=O####Love=S the=O scene=O first=O off-=O the=O place=O has=O a=O character=O and=O nice=SS light=O to=O it..very=O fortunate=SSS ,=O location=O wise=O .=O
We were 4 and got the family size penne a la vodka which was tremendously gigantic portion ... a bucket of food literally .####We=O were=O 4=O and=O got=O the=O family=O size=O penne=T-POS a=T-POS la=T-POS vodka=T-POS which=O was=O tremendously=O gigantic=O portion=O ...=O a=O bucket=O of=O food=O literally=O .=O####We=O were=O 4=O and=O got=O the=O family=O size=O penne=O a=O la=O vodka=O which=O was=O tremendously=O gigantic=S portion=O ...=O a=O bucket=O of=O food=O literally=O .=O
The pasta penne was pretty extra buttery , creamy which means a big task to diggest.. tasty at first but i would say that i was full with a slice of pizza and 7 to count , penne ... got a little moody afterwards cause was stuffed ... lol####The=O pasta=T-NEG penne=T-NEG was=O pretty=O extra=O buttery=O ,=O creamy=O which=O means=O a=O big=O task=O to=O diggest..=O tasty=O at=O first=O but=O i=O would=O say=O that=O i=O was=O full=O with=O a=O slice=O of=O pizza=O and=O 7=O to=O count=O ,=O penne=O ...=O got=O a=O little=O moody=O afterwards=O cause=O was=O stuffed=O ...=O lol=O####The=O pasta=O penne=O was=O pretty=O extra=O buttery=S ,=O creamy=O which=O means=O a=O big=O task=O to=O diggest..=O tasty=O at=O first=O but=O i=O would=O say=O that=O i=O was=O full=O with=O a=O slice=O of=O pizza=O and=O 7=O to=O count=O ,=O penne=O ...=O got=O a=O little=O moody=O afterwards=O cause=O was=O stuffed=O ...=O lol=O
Interesting selection , good wines , service fine , fun decor .####Interesting=O selection=TTTT-POS ,=O good=O wines=T-POS ,=O service=TT-POS fine=O ,=O fun=O decor=TTT-POS .=O####Interesting=SSSS selection=O ,=O good=S wines=O ,=O service=O fine=SS ,=O fun=SSS decor=O .=O
I found it on a cold night , the perfect spot to warm up .####I=O found=O it=O on=O a=O cold=O night=O ,=O the=O perfect=O spot=T-POS to=O warm=O up=O .=O####I=O found=O it=O on=O a=O cold=O night=O ,=O the=O perfect=S spot=O to=O warm=O up=O .=O
I recieved prompt service with a smile .####I=O recieved=O prompt=O service=T-POS with=O a=O smile=O .=O####I=O recieved=O prompt=S service=O with=O a=O smile=O .=O
This place blew me away ... by far my new favorite restaurant on the uppereast side .####This=O place=T-POS blew=O me=O away=O ...=O by=O far=O my=O new=O favorite=O restaurant=O on=O the=O uppereast=O side=O .=O####This=O place=O blew=O me=O away=O ...=O by=O far=O my=O new=O favorite=S restaurant=O on=O the=O uppereast=O side=O .=O
The wine list is extensive and impressive .####The=O wine=T-POS list=T-POS is=O extensive=O and=O impressive=O .=O####The=O wine=O list=O is=O extensive=S and=O impressive=S .=O
LOVE the atmosphere - felt like I was in Paris .####LOVE=O the=O atmosphere=T-POS -=O felt=O like=O I=O was=O in=O Paris=O .=O####LOVE=S the=O atmosphere=O -=O felt=O like=O I=O was=O in=O Paris=O .=O
I have been coming here for years and have nothing but good things to say about the service and the great staff at La Lanterna .####I=O have=O been=O coming=O here=O for=O years=O and=O have=O nothing=O but=O good=O things=O to=O say=O about=O the=O service=T-POS and=O the=O great=O staff=TT-POS at=O La=O Lanterna=O .=O####I=O have=O been=O coming=O here=O for=O years=O and=O have=O nothing=O but=O good=S things=O to=O say=O about=O the=O service=O and=O the=O great=SS staff=O at=O La=O Lanterna=O .=O
Over the years the host , Vittorio , and his crew , have always treated me as family -- although with all the business this not-so-little gem does , it amazing he 's even able to remember a consistent but not-so-frequent visitor .####Over=O the=O years=O the=O host=T-POS ,=O Vittorio=O ,=O and=O his=O crew=O ,=O have=O always=O treated=O me=O as=O family=O --=O although=O with=O all=O the=O business=O this=O not-so-little=O gem=O does=O ,=O it=O amazing=O he=O 's=O even=O able=O to=O remember=O a=O consistent=O but=O not-so-frequent=O visitor=O .=O####Over=O the=O years=O the=O host=O ,=O Vittorio=O ,=O and=O his=O crew=O ,=O have=O always=O treated=O me=O as=O family=O --=O although=O with=O all=O the=O business=O this=O not-so-little=O gem=O does=O ,=O it=O amazing=S he=O 's=O even=O able=O to=O remember=O a=O consistent=O but=O not-so-frequent=O visitor=O .=O
I 've also been amazed at all the new additions in the past few years : A new Jazz Bar , the most fantastic Dining Garden , the Best Thin Crust Pizzas , and now a Lasagna Menu which is to die for ( these are not your average lasagnas ) !####I=O 've=O also=O been=O amazed=O at=O all=O the=O new=O additions=O in=O the=O past=O few=O years=O :=O A=O new=O Jazz=TT-POS Bar=TT-POS ,=O the=O most=O fantastic=O Dining=T-POS Garden=T-POS ,=O the=O Best=O Thin=TTT-POS Crust=TTT-POS Pizzas=TTT-POS ,=O and=O now=O a=O Lasagna=TTTT-POS Menu=TTTT-POS which=O is=O to=O die=O for=O (=O these=O are=O not=O your=O average=O lasagnas=O )=O !=O####I=O 've=O also=O been=O amazed=O at=O all=O the=O new=O additions=O in=O the=O past=O few=O years=O :=O A=O new=SS Jazz=O Bar=O ,=O the=O most=O fantastic=S Dining=O Garden=O ,=O the=O Best=SSS Thin=O Crust=O Pizzas=O ,=O and=O now=O a=O Lasagna=O Menu=O which=O is=O to=O die=SSSS for=SSSS (=O these=O are=O not=O your=O average=O lasagnas=O )=O !=O
I lOVE THIS PLACE !####I=O lOVE=O THIS=O PLACE=T-POS !=O####I=O lOVE=S THIS=O PLACE=O !=O
I have to say I have never had a disapointing meal here .####I=O have=O to=O say=O I=O have=O never=O had=O a=O disapointing=O meal=T-POS here=O .=O####I=O have=O to=O say=O I=O have=O never=S had=S a=S disapointing=S meal=O here=O .=O
We could have made a meal of the yummy dumplings from the dumpling menu .####We=O could=O have=O made=O a=O meal=O of=O the=O yummy=O dumplings=T-POS from=O the=O dumpling=O menu=O .=O####We=O could=O have=O made=O a=O meal=O of=O the=O yummy=S dumplings=O from=O the=O dumpling=O menu=O .=O
Luckily we saved room for the BBQ Salmon , Sea Bass and Crispy Duck .####Luckily=O we=O saved=O room=O for=O the=O BBQ=T-POS Salmon=T-POS ,=O Sea=TT-POS Bass=TT-POS and=O Crispy=TTT-POS Duck=TTT-POS .=O####Luckily=S we=O saved=O room=O for=O the=O BBQ=O Salmon=O ,=O Sea=O Bass=O and=O Crispy=O Duck=O .=O
