# Supplementary material for: External-knowledge enhanced dual encoder and contrastive learning for aspect sentiment triplet extraction
Source: PLoS One. 2026 Mar 12;21(3):e0340792. doi: 10.1371/journal.pone.0340792 (PMC12981519; doi:10.1371/journal.pone.0340792)
Supplement: S1 File — (ZIP) [file pone.0340792.s001.zip › ASTE-Data-V1-AAAI2020/16res/16rest_dev.txt]

The food is very average ... the Thai fusion stuff is a bit too sweet , every thing they serve is too sweet here .####The=O food=T-NEG is=O very=O average=O ...=O the=O Thai=TT-NEG fusion=TT-NEG stuff=TT-NEG is=O a=O bit=O too=O sweet=O ,=O every=O thing=O they=O serve=O is=O too=O sweet=O here=O .=O####The=O food=O is=O very=O average=S ...=O the=O Thai=O fusion=O stuff=O is=O a=O bit=O too=SS sweet=SS ,=O every=O thing=O they=O serve=O is=O too=O sweet=O here=O .=O
We went around 9:30 on a Friday and it had died down a bit by then so the service was great !####We=O went=O around=O 9:30=O on=O a=O Friday=O and=O it=O had=O died=O down=O a=O bit=O by=O then=O so=O the=O service=T-POS was=O great=O !=O####We=O went=O around=O 9:30=O on=O a=O Friday=O and=O it=O had=O died=O down=O a=O bit=O by=O then=O so=O the=O service=O was=O great=S !=O
we love th pink pony .####we=O love=O th=O pink=T-POS pony=T-POS .=O####we=O love=S th=O pink=O pony=O .=O
the food is decent .####the=O food=T-NEU is=O decent=O .=O####the=O food=O is=O decent=S .=O
however , it 's the service that leaves a bad taste in my mouth .####however=O ,=O it=O 's=O the=O service=T-NEG that=O leaves=O a=O bad=O taste=O in=O my=O mouth=O .=O####however=O ,=O it=O 's=O the=O service=O that=O leaves=O a=O bad=S taste=S in=O my=O mouth=O .=O
i happen to have a policy that goes along with a little bit of self-respect , which includes not letting a waiter intimidate me , i.e . make me feel bad asking for trivialities like water , or the check .####i=O happen=O to=O have=O a=O policy=O that=O goes=O along=O with=O a=O little=O bit=O of=O self-respect=O ,=O which=O includes=O not=O letting=O a=O waiter=T-NEG intimidate=O me=O ,=O i.e=O .=O make=O me=O feel=O bad=O asking=O for=O trivialities=O like=O water=O ,=O or=O the=O check=O .=O####i=O happen=O to=O have=O a=O policy=O that=O goes=O along=O with=O a=O little=O bit=O of=O self-respect=O ,=O which=O includes=O not=O letting=O a=O waiter=O intimidate=O me=O ,=O i.e=O .=O make=O me=O feel=O bad=S asking=O for=O trivialities=O like=O water=O ,=O or=O the=O check=O .=O
I tend to judge a sushi restaurant by its sea urchin , which was heavenly at sushi rose .####I=O tend=O to=O judge=O a=O sushi=O restaurant=O by=O its=O sea=T-POS urchin=T-POS ,=O which=O was=O heavenly=O at=O sushi=O rose=O .=O####I=O tend=O to=O judge=O a=O sushi=O restaurant=O by=O its=O sea=O urchin=O ,=O which=O was=O heavenly=S at=O sushi=O rose=O .=O
The sushi seemed pretty fresh and was adequately proportioned .####The=O sushi=T-POS seemed=O pretty=O fresh=O and=O was=O adequately=O proportioned=O .=O####The=O sushi=O seemed=O pretty=O fresh=S and=O was=O adequately=O proportioned=S .=O
In the evening , this place attracted a well dressed , with it , NY crowd .####In=O the=O evening=O ,=O this=O place=O attracted=O a=O well=O dressed=O ,=O with=O it=O ,=O NY=O crowd=T-POS .=O####In=O the=O evening=O ,=O this=O place=O attracted=S a=O well=O dressed=O ,=O with=O it=O ,=O NY=O crowd=O .=O
The food was well prepared and the service impecable .####The=O food=T-POS was=O well=O prepared=O and=O the=O service=TT-POS impecable=O .=O####The=O food=O was=O well=S prepared=S and=O the=O service=O impecable=SS .=O
The Prix Fixe menu is worth every penny and you get more than enough ( both in quantity AND quality ) .####The=O Prix=T-POS Fixe=T-POS menu=T-POS is=O worth=O every=O penny=O and=O you=O get=O more=O than=O enough=O (=O both=O in=O quantity=O AND=O quality=O )=O .=O####The=O Prix=O Fixe=O menu=O is=O worth=S every=O penny=O and=O you=O get=O more=O than=O enough=O (=O both=O in=O quantity=O AND=O quality=O )=O .=O
The kitchen however , is almost always slow .####The=O kitchen=T-NEG however=O ,=O is=O almost=O always=O slow=O .=O####The=O kitchen=O however=O ,=O is=O almost=O always=O slow=S .=O
Add to that great service and great food at a reasonable price and you have yourself the beginning of a great evening .####Add=O to=O that=O great=O service=T-POS and=O great=O food=TT-POS at=O a=O reasonable=O price=O and=O you=O have=O yourself=O the=O beginning=O of=O a=O great=O evening=O .=O####Add=O to=O that=O great=S service=O and=O great=SS food=O at=O a=O reasonable=O price=O and=O you=O have=O yourself=O the=O beginning=O of=O a=O great=O evening=O .=O
The pizza was delivered cold and the cheese was n't even fully melted !####The=O pizza=T-NEG was=O delivered=O cold=O and=O the=O cheese=TT-NEG was=O n't=O even=O fully=O melted=O !=O####The=O pizza=O was=O delivered=O cold=S and=O the=O cheese=O was=SS n't=SS even=SS fully=SS melted=SS !=O
Yes , they use fancy ingredients , but even fancy ingredients do n't make for good pizza unless someone knows how to get the crust right .####Yes=O ,=O they=O use=O fancy=O ingredients=T-POS ,=O but=O even=O fancy=O ingredients=O do=O n't=O make=O for=O good=O pizza=TT-NEG unless=O someone=O knows=O how=O to=O get=O the=O crust=O right=O .=O####Yes=O ,=O they=O use=O fancy=S ingredients=O ,=O but=O even=O fancy=O ingredients=O do=O n't=O make=O for=O good=SS pizza=O unless=O someone=O knows=O how=O to=O get=O the=O crust=O right=O .=O
Best Pastrami I ever had and great portion without being ridiculous .####Best=O Pastrami=T-POS I=O ever=O had=O and=O great=O portion=TT-POS without=O being=O ridiculous=O .=O####Best=S Pastrami=O I=O ever=O had=O and=O great=SS portion=O without=O being=O ridiculous=O .=O
My wife had the fried shrimp which are huge and loved it .####My=O wife=O had=O the=O fried=T-POS shrimp=T-POS which=O are=O huge=O and=O loved=O it=O .=O####My=O wife=O had=O the=O fried=O shrimp=O which=O are=O huge=S and=O loved=S it=O .=O
This place is the most Japanese it can ever get .####This=O place=T-POS is=O the=O most=O Japanese=O it=O can=O ever=O get=O .=O####This=O place=O is=O the=O most=O Japanese=S it=O can=O ever=O get=O .=O
Leon is an East Village gem : casual but hip , with well prepared basic French bistro fare , good specials , a warm and lively atmosphere .####Leon=T-POS is=O an=O East=O Village=O gem=O :=O casual=O but=O hip=O ,=O with=O well=O prepared=O basic=O French=TTTT-POS bistro=TTTT-POS fare=TTTT-POS ,=O good=O specials=TT-POS ,=O a=O warm=O and=O lively=O atmosphere=TTT-POS .=O####Leon=O is=O an=O East=O Village=O gem=O :=O casual=S but=O hip=S ,=O with=O well=SSSS prepared=SSSS basic=O French=O bistro=O fare=O ,=O good=SS specials=O ,=O a=O warm=SSS and=O lively=SSS atmosphere=O .=O
The food was bland oily .####The=O food=T-NEG was=O bland=O oily=O .=O####The=O food=O was=O bland=S oily=S .=O
I went there for lunch and it was not as good as I expected from the reviews I read .####I=O went=O there=O for=O lunch=T-NEG and=O it=O was=O not=O as=O good=O as=O I=O expected=O from=O the=O reviews=O I=O read=O .=O####I=O went=O there=O for=O lunch=O and=O it=O was=O not=S as=S good=S as=S I=S expected=S from=O the=O reviews=O I=O read=O .=O
This place is great .####This=O place=T-POS is=O great=O .=O####This=O place=O is=O great=S .=O
Great pizza and fantastic service .####Great=O pizza=T-POS and=O fantastic=O service=TT-POS .=O####Great=S pizza=O and=O fantastic=SS service=O .=O
The place is small and cramped but the food is fantastic .####The=O place=T-NEG is=O small=O and=O cramped=O but=O the=O food=TT-POS is=O fantastic=O .=O####The=O place=O is=O small=S and=O cramped=S but=O the=O food=O is=O fantastic=SS .=O
Moules were excellent , lobster ravioli was VERY salty !####Moules=T-POS were=O excellent=O ,=O lobster=TT-NEG ravioli=TT-NEG was=O VERY=O salty=O !=O####Moules=O were=O excellent=S ,=O lobster=O ravioli=O was=O VERY=O salty=SS !=O
The exotic food is beautifully presented and is a delight in delicious combinations .####The=O exotic=T-POS food=T-POS is=O beautifully=O presented=O and=O is=O a=O delight=O in=O delicious=O combinations=O .=O####The=O exotic=O food=O is=O beautifully=S presented=S and=O is=O a=O delight=S in=O delicious=O combinations=O .=O
The staff is incredibly helpful and attentive .####The=O staff=T-POS is=O incredibly=O helpful=O and=O attentive=O .=O####The=O staff=O is=O incredibly=O helpful=S and=O attentive=S .=O
I had a great time at Jekyll and Hyde !####I=O had=O a=O great=O time=O at=O Jekyll=T-POS and=T-POS Hyde=T-POS !=O####I=O had=O a=O great=S time=S at=O Jekyll=O and=O Hyde=O !=O
Our server was very helpful and friendly .####Our=O server=T-POS was=O very=O helpful=O and=O friendly=O .=O####Our=O server=O was=O very=O helpful=S and=O friendly=S .=O
The food was good too .####The=O food=T-POS was=O good=O too=O .=O####The=O food=O was=O good=S too=O .=O
Service was prompt and courteous .####Service=T-POS was=O prompt=O and=O courteous=O .=O####Service=O was=O prompt=S and=O courteous=S .=O
Great service , great food .####Great=O service=T-POS ,=O great=O food=TT-POS .=O####Great=S service=O ,=O great=SS food=O .=O
Wait staff is blantently unappreciative of your business but its the best pie on the UWS !####Wait=T-NEG staff=T-NEG is=O blantently=O unappreciative=O of=O your=O business=O but=O its=O the=O best=O pie=TT-POS on=O the=O UWS=O !=O####Wait=O staff=O is=O blantently=O unappreciative=S of=O your=O business=O but=O its=O the=O best=SS pie=O on=O the=O UWS=O !=O
By far the best salad I have had in a fast food restaurant .####By=O far=O the=O best=O salad=T-POS I=O have=O had=O in=O a=O fast=O food=O restaurant=O .=O####By=O far=O the=O best=S salad=O I=O have=O had=O in=O a=O fast=O food=O restaurant=O .=O
Food was very good as well , considering that we tried the budget selection ( though I wish the pork belly that I ordered was roasted a bit longer , so that fat was more of a melt-in-your-mouth experience ) .####Food=T-POS was=O very=O good=O as=O well=O ,=O considering=O that=O we=O tried=O the=O budget=O selection=O (=O though=O I=O wish=O the=O pork=O belly=O that=O I=O ordered=O was=O roasted=O a=O bit=O longer=O ,=O so=O that=O fat=O was=O more=O of=O a=O melt-in-your-mouth=O experience=O )=O .=O####Food=O was=O very=O good=S as=O well=O ,=O considering=O that=O we=O tried=O the=O budget=O selection=O (=O though=O I=O wish=O the=O pork=O belly=O that=O I=O ordered=O was=O roasted=O a=O bit=O longer=O ,=O so=O that=O fat=O was=O more=O of=O a=O melt-in-your-mouth=O experience=O )=O .=O
The workers there also absolutely load the bagel with cream cheese ( gets a little messy ) .####The=O workers=O there=O also=O absolutely=O load=O the=O bagel=T-NEG with=O cream=O cheese=O (=O gets=O a=O little=O messy=O )=O .=O####The=O workers=O there=O also=O absolutely=O load=O the=O bagel=O with=O cream=O cheese=O (=O gets=O a=O little=O messy=S )=O .=O
I highly recommend Cafe St. Bart 's for their food , the ambience and wonderful service .####I=O highly=O recommend=O Cafe=O St.=O Bart=O 's=O for=O their=O food=T-POS ,=O the=O ambience=TT-POS and=O wonderful=O service=TTT-POS .=O####I=O highly=O recommend=S Cafe=O St.=O Bart=O 's=O for=O their=O food=O ,=O the=O ambience=O and=O wonderful=SSS service=O .=O
All the staff is absolutely professional ! !####All=O the=O staff=T-POS is=O absolutely=O professional=O !=O !=O####All=O the=O staff=O is=O absolutely=O professional=S !=O !=O
The scallion pancakes and fried dumplings were nothing out of the ordinary .####The=O scallion=T-NEU pancakes=T-NEU and=O fried=TT-NEU dumplings=TT-NEU were=O nothing=O out=O of=O the=O ordinary=O .=O####The=O scallion=O pancakes=O and=O fried=O dumplings=O were=O nothing=O out=O of=O the=O ordinary=S .=O
The service was the only thing good about this restaurant .####The=O service=T-POS was=O the=O only=O thing=O good=O about=O this=O restaurant=O .=O####The=O service=O was=O the=O only=O thing=O good=S about=O this=O restaurant=O .=O
fresh restaurant was amazing ... ... .. food was delicious and of course fresh .####fresh=T-POS restaurant=T-POS was=O amazing=O ...=O ...=O ..=O food=TT-POS was=O delicious=O and=O of=O course=O fresh=O .=O####fresh=S restaurant=O was=O amazing=S ...=O ...=O ..=O food=O was=O delicious=SS and=O of=O course=O fresh=SS .=O
Hats off to the chef .####Hats=O off=O to=O the=O chef=T-POS .=O####Hats=S off=S to=O the=O chef=O .=O
the salads are delicious , both refreshing and very spicy .####the=O salads=T-POS are=O delicious=O ,=O both=O refreshing=O and=O very=O spicy=O .=O####the=O salads=O are=O delicious=S ,=O both=O refreshing=S and=O very=O spicy=S .=O
They have it all -- great price , food , and service .####They=O have=O it=O all=O --=O great=O price=O ,=O food=T-POS ,=O and=O service=TT-POS .=O####They=O have=O it=O all=O --=O great=S price=O ,=O food=O ,=O and=O service=O .=O
And evaluated on those terms Pastis is simply wonderful .####And=O evaluated=O on=O those=O terms=O Pastis=T-POS is=O simply=O wonderful=O .=O####And=O evaluated=O on=O those=O terms=O Pastis=O is=O simply=O wonderful=S .=O
The hanger steak was like rubber and the tuna was flavorless not to mention it tasted like it had just been thawed .####The=O hanger=T-NEG steak=T-NEG was=O like=O rubber=O and=O the=O tuna=TT-NEG was=O flavorless=O not=O to=O mention=O it=O tasted=O like=O it=O had=O just=O been=O thawed=O .=O####The=O hanger=O steak=O was=O like=O rubber=S and=O the=O tuna=O was=O flavorless=SS not=O to=O mention=O it=O tasted=O like=O it=O had=O just=O been=O thawed=O .=O
The filet mignon dish was superb !####The=O filet=T-POS mignon=T-POS dish=T-POS was=O superb=O !=O####The=O filet=O mignon=O dish=O was=O superb=S !=O
THe Pizza and wine were excellent -- the service too -- but what really MADE this place was the backyard dining area .####THe=O Pizza=T-POS and=O wine=TT-POS were=O excellent=O --=O the=O service=TTT-POS too=O --=O but=O what=O really=O MADE=O this=O place=O was=O the=O backyard=O dining=O area=O .=O####THe=O Pizza=O and=O wine=O were=O excellent=S --=O the=O service=O too=O --=O but=O what=O really=O MADE=O this=O place=O was=O the=O backyard=O dining=O area=O .=O
First of all , this place is *not* romantic , as claimed by Citysearch 's editorial review .####First=O of=O all=O ,=O this=O place=T-NEG is=O *not*=O romantic=O ,=O as=O claimed=O by=O Citysearch=O 's=O editorial=O review=O .=O####First=O of=O all=O ,=O this=O place=O is=O *not*=S romantic=S ,=O as=O claimed=O by=O Citysearch=O 's=O editorial=O review=O .=O
The tables are crammed way too close , the menu is typical of any Italian restaurant , and the wine list is simply overpriced .####The=O tables=T-NEG are=O crammed=O way=O too=O close=O ,=O the=O menu=TT-NEU is=O typical=O of=O any=O Italian=O restaurant=O ,=O and=O the=O wine=TTT-NEG list=TTT-NEG is=O simply=O overpriced=O .=O####The=O tables=O are=O crammed=S way=O too=S close=S ,=O the=O menu=O is=O typical=SS of=O any=O Italian=O restaurant=O ,=O and=O the=O wine=O list=O is=O simply=O overpriced=SSS .=O
Myagi is one of my favorite restaurants in the City ; the place the negative reviews describe sound like they were somewhere else .####Myagi=T-POS is=O one=O of=O my=O favorite=O restaurants=O in=O the=O City=O ;=O the=O place=O the=O negative=O reviews=O describe=O sound=O like=O they=O were=O somewhere=O else=O .=O####Myagi=O is=O one=O of=O my=O favorite=S restaurants=O in=O the=O City=O ;=O the=O place=O the=O negative=O reviews=O describe=O sound=O like=O they=O were=O somewhere=O else=O .=O
I 've never had bad service and the fish is fresh and delicious .####I=O 've=O never=O had=O bad=O service=T-POS and=O the=O fish=TT-POS is=O fresh=O and=O delicious=O .=O####I=O 've=O never=S had=S bad=S service=O and=O the=O fish=O is=O fresh=SS and=O delicious=SS .=O
I highly recommend to anyone to give this place a try .####I=O highly=O recommend=O to=O anyone=O to=O give=O this=O place=T-POS a=O try=O .=O####I=O highly=O recommend=S to=O anyone=O to=O give=O this=O place=O a=O try=O .=O
The service was impeccable and unobtrusive -- the staff knows what they are there to do -- to know their menu , present your meal , and attend to your needs .####The=O service=T-POS was=O impeccable=O and=O unobtrusive=O --=O the=O staff=O knows=O what=O they=O are=O there=O to=O do=O --=O to=O know=O their=O menu=O ,=O present=O your=O meal=O ,=O and=O attend=O to=O your=O needs=O .=O####The=O service=O was=O impeccable=S and=O unobtrusive=S --=O the=O staff=O knows=O what=O they=O are=O there=O to=O do=O --=O to=O know=O their=O menu=O ,=O present=O your=O meal=O ,=O and=O attend=O to=O your=O needs=O .=O
Go to Volare for 1st class service and terrific food .####Go=O to=O Volare=O for=O 1st=O class=O service=T-POS and=O terrific=O food=TT-POS .=O####Go=O to=O Volare=O for=O 1st=S class=S service=O and=O terrific=SS food=O .=O
Drinks way over priced .####Drinks=T-NEG way=O over=O priced=O .=O####Drinks=O way=O over=S priced=S .=O
Whenever you need a Sushi fix , Mizu will be there with quality fish and great service .####Whenever=O you=O need=O a=O Sushi=O fix=O ,=O Mizu=O will=O be=O there=O with=O quality=O fish=T-POS and=O great=O service=TT-POS .=O####Whenever=O you=O need=O a=O Sushi=O fix=O ,=O Mizu=O will=O be=O there=O with=O quality=S fish=O and=O great=SS service=O .=O
I thought this place was totally overrated .####I=O thought=O this=O place=T-NEG was=O totally=O overrated=O .=O####I=O thought=O this=O place=O was=O totally=O overrated=S .=O
The food is delicious - from the specials to the regular menu-fare , the dishes are never a disappointment .####The=O food=T-POS is=O delicious=O -=O from=O the=O specials=TTT-POS to=O the=O regular=TTTT-POS menu-fare=TTTT-POS ,=O the=O dishes=TT-POS are=O never=O a=O disappointment=O .=O####The=O food=O is=O delicious=S -=O from=O the=O specials=O to=O the=O regular=O menu-fare=O ,=O the=O dishes=O are=O never=SS a=SS disappointment=SS .=O
If you go , try the marinara/arrabiatta sauce , the mozzarella en Carozza is mmmmmmmm ... .. everything is just delicious .####If=O you=O go=O ,=O try=O the=O marinara/arrabiatta=T-POS sauce=T-POS ,=O the=O mozzarella=TT-POS en=TT-POS Carozza=TT-POS is=O mmmmmmmm=O ...=O ..=O everything=O is=O just=O delicious=O .=O####If=O you=O go=O ,=O try=S the=O marinara/arrabiatta=O sauce=O ,=O the=O mozzarella=O en=O Carozza=O is=O mmmmmmmm=O ...=O ..=O everything=O is=O just=O delicious=S .=O
The hostess and the waitress were incredibly rude and did everything they could to rush us out .####The=O hostess=T-NEG and=O the=O waitress=TT-NEG were=O incredibly=O rude=O and=O did=O everything=O they=O could=O to=O rush=O us=O out=O .=O####The=O hostess=O and=O the=O waitress=O were=O incredibly=O rude=S and=O did=O everything=O they=O could=O to=O rush=O us=O out=O .=O
Do n't dine at Tamarind for the vegetarian dishes , they are simply not up to par with the non-veg selections .####Do=O n't=O dine=O at=O Tamarind=O for=O the=O vegetarian=T-NEG dishes=T-NEG ,=O they=O are=O simply=O not=O up=O to=O par=O with=O the=O non-veg=O selections=O .=O####Do=O n't=O dine=O at=O Tamarind=O for=O the=O vegetarian=O dishes=O ,=O they=O are=O simply=O not=S up=S to=S par=S with=O the=O non-veg=O selections=O .=O
Haru on Park S is simply disgusting .####Haru=T-NEG on=T-NEG Park=T-NEG S=T-NEG is=O simply=O disgusting=O .=O####Haru=O on=O Park=O S=O is=O simply=O disgusting=S .=O
honestly the worst sushi my husband and i had in our entire lives .####honestly=O the=O worst=O sushi=T-NEG my=O husband=O and=O i=O had=O in=O our=O entire=O lives=O .=O####honestly=O the=O worst=S sushi=O my=O husband=O and=O i=O had=O in=O our=O entire=O lives=O .=O
The service was attentive .####The=O service=T-POS was=O attentive=O .=O####The=O service=O was=O attentive=S .=O
The food is tasty and portion sizes are appropriate .####The=O food=T-POS is=O tasty=O and=O portion=TT-POS sizes=TT-POS are=O appropriate=O .=O####The=O food=O is=O tasty=S and=O portion=O sizes=O are=O appropriate=SS .=O
This is a nice restaurant if you are looking for a good place to host an intimate dinner meeting with business associates .####This=O is=O a=O nice=O restaurant=T-POS if=O you=O are=O looking=O for=O a=O good=O place=O to=O host=O an=O intimate=O dinner=O meeting=O with=O business=O associates=O .=O####This=O is=O a=O nice=S restaurant=O if=O you=O are=O looking=O for=O a=O good=O place=O to=O host=O an=O intimate=O dinner=O meeting=O with=O business=O associates=O .=O
LOVE THIS PLACE .####LOVE=O THIS=O PLACE=T-POS .=O####LOVE=S THIS=O PLACE=O .=O
The menu is limited but almost all of the dishes are excellent .####The=O menu=T-NEG is=O limited=O but=O almost=O all=O of=O the=O dishes=TT-POS are=O excellent=O .=O####The=O menu=O is=O limited=S but=O almost=O all=O of=O the=O dishes=O are=O excellent=SS .=O
The lobster sandwich is good and the spaghetti with Scallops and Shrimp is great .####The=O lobster=T-POS sandwich=T-POS is=O good=O and=O the=O spaghetti=TT-POS with=TT-POS Scallops=TT-POS and=TT-POS Shrimp=TT-POS is=O great=O .=O####The=O lobster=O sandwich=O is=O good=S and=O the=O spaghetti=O with=O Scallops=O and=O Shrimp=O is=O great=SS .=O
The only fallback on this restaurant is the prices .####The=O only=O fallback=O on=O this=O restaurant=T-NEG is=O the=O prices=O .=O####The=O only=O fallback=S on=O this=O restaurant=O is=O the=O prices=O .=O
I loved this place ! !####I=O loved=O this=O place=T-POS !=O !=O####I=O loved=S this=O place=O !=O !=O
The service was terrible , we had to wait for everything and ask several of different people for the same thing before we were allowed to be served .####The=O service=T-NEG was=O terrible=O ,=O we=O had=O to=O wait=O for=O everything=O and=O ask=O several=O of=O different=O people=O for=O the=O same=O thing=O before=O we=O were=O allowed=O to=O be=O served=O .=O####The=O service=O was=O terrible=S ,=O we=O had=O to=O wait=O for=O everything=O and=O ask=O several=O of=O different=O people=O for=O the=O same=O thing=O before=O we=O were=O allowed=O to=O be=O served=O .=O
I would definitely recommend SEA if you like thai cuisine !####I=O would=O definitely=O recommend=O SEA=O if=O you=O like=O thai=T-POS cuisine=T-POS !=O####I=O would=O definitely=O recommend=O SEA=O if=O you=O like=S thai=O cuisine=O !=O
I would highly recommend this place !####I=O would=O highly=O recommend=O this=O place=T-POS !=O####I=O would=O highly=O recommend=S this=O place=O !=O
The food is great and reasonably priced .####The=O food=T-POS is=O great=O and=O reasonably=O priced=O .=O####The=O food=O is=O great=S and=O reasonably=S priced=S .=O
Considering we were the last patrons there and it was after the closing time , the waitstaff did not rush us at all and made us feel comfortable and relaxed .####Considering=O we=O were=O the=O last=O patrons=O there=O and=O it=O was=O after=O the=O closing=O time=O ,=O the=O waitstaff=T-POS did=O not=O rush=O us=O at=O all=O and=O made=O us=O feel=O comfortable=O and=O relaxed=O .=O####Considering=O we=O were=O the=O last=O patrons=O there=O and=O it=O was=O after=O the=O closing=O time=O ,=O the=O waitstaff=O did=O not=O rush=O us=O at=O all=O and=O made=O us=O feel=O comfortable=S and=O relaxed=S .=O
We ate out in the back patio , which is worth it as it 's cool and the music is hear well there .####We=O ate=O out=O in=O the=O back=T-POS patio=T-POS ,=O which=O is=O worth=O it=O as=O it=O 's=O cool=O and=O the=O music=TT-POS is=O hear=O well=O there=O .=O####We=O ate=O out=O in=O the=O back=O patio=O ,=O which=O is=O worth=S it=O as=O it=O 's=O cool=S and=O the=O music=O is=O hear=O well=SS there=O .=O
but the service was a bit slow .####but=O the=O service=T-NEG was=O a=O bit=O slow=O .=O####but=O the=O service=O was=O a=O bit=O slow=S .=O
I would recommend Roxy 's for that , but not for their food .####I=O would=O recommend=O Roxy=O 's=O for=O that=O ,=O but=O not=O for=O their=O food=T-NEG .=O####I=O would=O recommend=S Roxy=O 's=O for=O that=O ,=O but=O not=O for=O their=O food=O .=O
We went here for lunch a couple of weeks ago on a Saturday , and I was thoroughly impressed with the food .####We=O went=O here=O for=O lunch=O a=O couple=O of=O weeks=O ago=O on=O a=O Saturday=O ,=O and=O I=O was=O thoroughly=O impressed=O with=O the=O food=T-POS .=O####We=O went=O here=O for=O lunch=O a=O couple=O of=O weeks=O ago=O on=O a=O Saturday=O ,=O and=O I=O was=O thoroughly=O impressed=S with=O the=O food=O .=O
The pesto pizza was excellent , thin-crust pizza with a nice amount of spicy Italian cheese that I 'd never heard of before .####The=O pesto=T-POS pizza=T-POS was=O excellent=O ,=O thin-crust=O pizza=O with=O a=O nice=O amount=O of=O spicy=TT-POS Italian=TT-POS cheese=TT-POS that=O I=O 'd=O never=O heard=O of=O before=O .=O####The=O pesto=O pizza=O was=O excellent=S ,=O thin-crust=O pizza=O with=O a=O nice=SS amount=O of=O spicy=O Italian=O cheese=O that=O I=O 'd=O never=O heard=O of=O before=O .=O
it 's the only place you can get yummy authentic japanese comfort food .####it=O 's=O the=O only=O place=O you=O can=O get=O yummy=O authentic=O japanese=T-POS comfort=T-POS food=T-POS .=O####it=O 's=O the=O only=O place=O you=O can=O get=O yummy=S authentic=S japanese=O comfort=O food=O .=O
I am reluctant to write because I would not want my jem of a pizza place to become overcrowded .####I=O am=O reluctant=O to=O write=O because=O I=O would=O not=O want=O my=O jem=O of=O a=O pizza=T-POS place=T-POS to=O become=O overcrowded=O .=O####I=O am=O reluctant=O to=O write=O because=O I=O would=O not=O want=O my=O jem=O of=O a=O pizza=O place=O to=O become=O overcrowded=S .=O
By far , the best pizza in Manhattan .####By=O far=O ,=O the=O best=O pizza=T-POS in=O Manhattan=O .=O####By=O far=O ,=O the=O best=S pizza=O in=O Manhattan=O .=O
I highly recommend the Sophia pizza .####I=O highly=O recommend=O the=O Sophia=T-POS pizza=T-POS .=O####I=O highly=O recommend=S the=O Sophia=O pizza=O .=O
I expected quite a bit more from such an expensive menu .####I=O expected=O quite=O a=O bit=O more=O from=O such=O an=O expensive=O menu=T-NEG .=O####I=O expected=O quite=O a=O bit=O more=O from=O such=O an=O expensive=S menu=O .=O
delicious simple food in nice outdoor atmosphere .####delicious=O simple=O food=T-POS in=O nice=O outdoor=TT-POS atmosphere=TT-POS .=O####delicious=S simple=S food=O in=O nice=SS outdoor=O atmosphere=O .=O
Delicious crab cakes too .####Delicious=O crab=T-POS cakes=T-POS too=O .=O####Delicious=S crab=O cakes=O too=O .=O
Even if the food was n't this good , the garden is a great place to sit outside and relax .####Even=O if=O the=O food=TT-POS was=O n't=O this=O good=O ,=O the=O garden=T-POS is=O a=O great=O place=O to=O sit=O outside=O and=O relax=O .=O####Even=O if=O the=O food=O was=SS n't=SS this=SS good=SS ,=O the=O garden=O is=O a=O great=S place=O to=O sit=O outside=O and=O relax=O .=O
This is a nice pizza place with good selection of thin crust pizza including the Basil slice .####This=O is=O a=O nice=O pizza=TT-POS place=TT-POS with=O good=O selection=T-POS of=T-POS thin=T-POS crust=T-POS pizza=T-POS including=O the=O Basil=TTT-POS slice=TTT-POS .=O####This=O is=O a=O nice=SS pizza=O place=O with=O good=S selection=O of=O thin=O crust=O pizza=O including=O the=O Basil=O slice=O .=O
The counter service is bad .####The=O counter=T-NEG service=T-NEG is=O bad=O .=O####The=O counter=O service=O is=O bad=S .=O
The dosas are skimpy , unattractive and drip with grease , and personally I 'd drink popcorn topping before I 'd eat another one of these .####The=O dosas=T-NEG are=O skimpy=O ,=O unattractive=O and=O drip=O with=O grease=O ,=O and=O personally=O I=O 'd=O drink=O popcorn=O topping=O before=O I=O 'd=O eat=O another=O one=O of=O these=O .=O####The=O dosas=O are=O skimpy=S ,=O unattractive=S and=O drip=O with=O grease=O ,=O and=O personally=O I=O 'd=O drink=O popcorn=O topping=O before=O I=O 'd=O eat=O another=O one=O of=O these=O .=O
Unique apppetizers .####Unique=O apppetizers=T-POS .=O####Unique=S apppetizers=O .=O
Good spreads , great beverage selections and bagels really tasty .####Good=O spreads=T-POS ,=O great=O beverage=TT-POS selections=TT-POS and=O bagels=TTT-POS really=O tasty=O .=O####Good=S spreads=O ,=O great=SS beverage=O selections=O and=O bagels=O really=O tasty=SSS .=O
I will be out with friends and all of a sudden I am hungry and I only crave one thing ... their Pizza .####I=O will=O be=O out=O with=O friends=O and=O all=O of=O a=O sudden=O I=O am=O hungry=O and=O I=O only=O crave=O one=O thing=O ...=O their=O Pizza=T-POS .=O####I=O will=O be=O out=O with=O friends=O and=O all=O of=O a=O sudden=O I=O am=O hungry=O and=O I=O only=O crave=S one=O thing=O ...=O their=O Pizza=O .=O
the turkey burgers are scary !####the=O turkey=T-NEG burgers=T-NEG are=O scary=O !=O####the=O turkey=O burgers=O are=O scary=S !=O
The sushi was awful !####The=O sushi=T-NEG was=O awful=O !=O####The=O sushi=O was=O awful=S !=O
If you like your music blasted and the system isnt that great and if you want to pay at least 100 dollar bottle minimun then you 'll love it here .####If=O you=O like=O your=O music=T-NEG blasted=O and=O the=O system=O isnt=O that=O great=O and=O if=O you=O want=O to=O pay=O at=O least=O 100=O dollar=O bottle=O minimun=O then=O you=O 'll=O love=O it=O here=O .=O####If=O you=O like=S your=O music=O blasted=O and=O the=O system=O isnt=O that=O great=O and=O if=O you=O want=O to=O pay=O at=O least=O 100=O dollar=O bottle=O minimun=O then=O you=O 'll=O love=O it=O here=O .=O
Great atmoshere and worth every bit .####Great=O atmoshere=T-POS and=O worth=O every=O bit=O .=O####Great=S atmoshere=O and=O worth=O every=O bit=O .=O
Its location is good and the fact that Hutner College is near and their prices are very reasonable , makes students go back to Suan again and again .####Its=O location=T-POS is=O good=O and=O the=O fact=O that=O Hutner=O College=O is=O near=O and=O their=O prices=O are=O very=O reasonable=O ,=O makes=O students=O go=O back=O to=O Suan=TT-POS again=O and=O again=O .=O####Its=O location=O is=O good=S and=O the=O fact=O that=O Hutner=O College=O is=O near=O and=O their=O prices=O are=O very=O reasonable=SS ,=O makes=O students=O go=O back=O to=O Suan=O again=O and=O again=O .=O
noodles with shrimp and chicken and coconut juice is the MUST !####noodles=T-POS with=T-POS shrimp=T-POS and=T-POS chicken=T-POS and=T-POS coconut=T-POS juice=T-POS is=O the=O MUST=O !=O####noodles=O with=O shrimp=O and=O chicken=O and=O coconut=O juice=O is=O the=O MUST=S !=O
During the course of the past 3 months , the chef and staff changed and it was not for the better .####During=O the=O course=O of=O the=O past=O 3=O months=O ,=O the=O chef=T-NEG and=O staff=TT-NEG changed=O and=O it=O was=O not=O for=O the=O better=O .=O####During=O the=O course=O of=O the=O past=O 3=O months=O ,=O the=O chef=O and=O staff=O changed=S and=O it=O was=O not=O for=O the=O better=O .=O
The setting is casual and romantic .####The=O setting=T-POS is=O casual=O and=O romantic=O .=O####The=O setting=O is=O casual=S and=O romantic=S .=O
if you 're daring , try the balsamic vinegar over icecream , it 's wonderful !####if=O you=O 're=O daring=O ,=O try=O the=O balsamic=T-POS vinegar=T-POS over=T-POS icecream=T-POS ,=O it=O 's=O wonderful=O !=O####if=O you=O 're=O daring=O ,=O try=S the=O balsamic=O vinegar=O over=O icecream=O ,=O it=O 's=O wonderful=S !=O
The rest of the dim sum , though pricey by Chinatown standards , is worth it .####The=O rest=O of=O the=O dim=T-POS sum=T-POS ,=O though=O pricey=O by=O Chinatown=O standards=O ,=O is=O worth=O it=O .=O####The=O rest=O of=O the=O dim=O sum=O ,=O though=O pricey=S by=O Chinatown=O standards=O ,=O is=O worth=S it=O .=O
The restaurant is a bit noisy but that is something that can be overlooked once you sit down and enjoy a great meal####The=O restaurant=TT-NEU is=O a=O bit=O noisy=O but=O that=O is=O something=O that=O can=O be=O overlooked=O once=O you=O sit=O down=O and=O enjoy=O a=O great=O meal=T-POS####The=O restaurant=O is=O a=O bit=O noisy=SS but=O that=O is=O something=O that=O can=O be=O overlooked=O once=O you=O sit=O down=O and=O enjoy=S a=O great=S meal=O
this little place has a cute interior decor and affordable city prices .####this=O little=O place=TT-POS has=O a=O cute=O interior=T-POS decor=T-POS and=O affordable=O city=O prices=O .=O####this=O little=SS place=O has=O a=O cute=S interior=O decor=O and=O affordable=O city=O prices=O .=O
Have eaten at Ginger House several times , and it 's always good .####Have=O eaten=O at=O Ginger=T-POS House=T-POS several=O times=O ,=O and=O it=O 's=O always=O good=O .=O####Have=O eaten=O at=O Ginger=O House=O several=O times=O ,=O and=O it=O 's=O always=O good=S .=O
The fried dumplings are GREAT !####The=O fried=T-POS dumplings=T-POS are=O GREAT=O !=O####The=O fried=O dumplings=O are=O GREAT=S !=O
The baked clams octopus we shared as appetizers were the best we 've ever had ! !####The=O baked=T-POS clams=T-POS octopus=T-POS we=O shared=O as=O appetizers=O were=O the=O best=O we=O 've=O ever=O had=O !=O !=O####The=O baked=O clams=O octopus=O we=O shared=O as=O appetizers=O were=O the=O best=S we=O 've=O ever=O had=O !=O !=O
Small servings for main entree , i had salmon ( wasnt impressed ) girlfriend had chicken , it was good .####Small=O servings=TTT-NEG for=TTT-NEG main=TTT-NEG entree=TTT-NEG ,=O i=O had=O salmon=T-NEG (=O wasnt=O impressed=O )=O girlfriend=O had=O chicken=TT-POS ,=O it=O was=O good=O .=O####Small=SSS servings=O for=O main=O entree=O ,=O i=O had=O salmon=O (=O wasnt=S impressed=S )=O girlfriend=O had=O chicken=O ,=O it=O was=O good=SS .=O
Still , any quibbles about the bill were off-set by the pour-your-own measures of liquers which were courtesey of the house ...####Still=O ,=O any=O quibbles=O about=O the=O bill=O were=O off-set=O by=O the=O pour-your-own=O measures=T-POS of=T-POS liquers=T-POS which=O were=O courtesey=O of=O the=O house=O ...=O####Still=O ,=O any=O quibbles=O about=O the=O bill=O were=O off-set=O by=O the=O pour-your-own=S measures=O of=O liquers=O which=O were=O courtesey=S of=O the=O house=O ...=O
Excellent spot for holiday get togethers with co-workers or friends that you have n't seen in a while .####Excellent=O spot=T-POS for=O holiday=O get=O togethers=O with=O co-workers=O or=O friends=O that=O you=O have=O n't=O seen=O in=O a=O while=O .=O####Excellent=S spot=O for=O holiday=O get=O togethers=O with=O co-workers=O or=O friends=O that=O you=O have=O n't=O seen=O in=O a=O while=O .=O
The shrimp scampi was excellent and the antipasti were plentiful .####The=O shrimp=T-POS scampi=T-POS was=O excellent=O and=O the=O antipasti=TT-POS were=O plentiful=O .=O####The=O shrimp=O scampi=O was=O excellent=S and=O the=O antipasti=O were=O plentiful=SS .=O
Too bad the food was n't of the same heritage .####Too=O bad=O the=O food=T-NEG was=O n't=O of=O the=O same=O heritage=O .=O####Too=O bad=S the=O food=O was=O n't=O of=O the=O same=O heritage=O .=O
I also recommend the rice dishes or the different varieties of congee ( rice porridge ) .####I=O also=O recommend=O the=O rice=T-POS dishes=T-POS or=O the=O different=O varieties=O of=O congee=O (=O rice=O porridge=O )=O .=O####I=O also=O recommend=S the=O rice=O dishes=O or=O the=O different=O varieties=O of=O congee=O (=O rice=O porridge=O )=O .=O
Warm and friendly in the winter and terrific outdoor seating in the warmer months .####Warm=O and=O friendly=O in=O the=O winter=O and=O terrific=O outdoor=T-POS seating=T-POS in=O the=O warmer=O months=O .=O####Warm=O and=O friendly=O in=O the=O winter=O and=O terrific=S outdoor=O seating=O in=O the=O warmer=O months=O .=O
service is friendly , and never had a problem walking in and getting a table .####service=T-POS is=O friendly=O ,=O and=O never=O had=O a=O problem=O walking=O in=O and=O getting=O a=O table=O .=O####service=O is=O friendly=S ,=O and=O never=O had=O a=O problem=O walking=O in=O and=O getting=O a=O table=O .=O
Ravioli was good ... but I have to say that I found everything a bit overpriced .####Ravioli=T-POS was=O good=O ...=O but=O I=O have=O to=O say=O that=O I=O found=O everything=O a=O bit=O overpriced=O .=O####Ravioli=O was=O good=S ...=O but=O I=O have=O to=O say=O that=O I=O found=O everything=O a=O bit=O overpriced=S .=O
Not enough wines by the glass either .####Not=O enough=O wines=T-NEG by=T-NEG the=T-NEG glass=T-NEG either=O .=O####Not=S enough=S wines=O by=O the=O glass=O either=O .=O
Service , however , was excellent ... and I liked the setting/atmosphere a lot .####Service=T-POS ,=O however=O ,=O was=O excellent=O ...=O and=O I=O liked=O the=O setting/atmosphere=TT-POS a=O lot=O .=O####Service=O ,=O however=O ,=O was=O excellent=S ...=O and=O I=O liked=SS the=O setting/atmosphere=O a=O lot=O .=O
Food was just average ... if they lowered the prices just a bit , it would be a bigger draw .####Food=T-NEG was=O just=O average=O ...=O if=O they=O lowered=O the=O prices=O just=O a=O bit=O ,=O it=O would=O be=O a=O bigger=O draw=O .=O####Food=O was=O just=O average=S ...=O if=O they=O lowered=O the=O prices=O just=O a=O bit=O ,=O it=O would=O be=O a=O bigger=O draw=O .=O
Faan is sooo good .####Faan=T-POS is=O sooo=O good=O .=O####Faan=O is=O sooo=O good=S .=O
The mussles were the fishiest things I 've ever tasted , the seabass was bland , the goat cheese salad was missing the goat cheese , the penne w/ chicken had bones in it ... It was disgusting .####The=O mussles=T-NEG were=O the=O fishiest=O things=O I=O 've=O ever=O tasted=O ,=O the=O seabass=TT-NEG was=O bland=O ,=O the=O goat=TTT-NEG cheese=TTT-NEG salad=TTT-NEG was=O missing=O the=O goat=O cheese=O ,=O the=O penne=TTTT-NEG w/=TTTT-NEG chicken=TTTT-NEG had=O bones=O in=O it=O ...=O It=O was=O disgusting=O .=O####The=O mussles=O were=O the=O fishiest=S things=O I=O 've=O ever=O tasted=O ,=O the=O seabass=O was=O bland=SS ,=O the=O goat=O cheese=O salad=O was=O missing=SSS the=O goat=O cheese=O ,=O the=O penne=O w/=O chicken=O had=O bones=O in=O it=O ...=O It=O was=O disgusting=SSSS .=O
My fav was the sassy lassi ...####My=O fav=O was=O the=O sassy=T-POS lassi=T-POS ...=O####My=O fav=S was=O the=O sassy=O lassi=O ...=O
The portions are HUGE , so it might be good to order three things to split ( rather than one appetizer and entree per person ) for two people .####The=O portions=T-POS are=O HUGE=O ,=O so=O it=O might=O be=O good=O to=O order=O three=O things=O to=O split=O (=O rather=O than=O one=O appetizer=O and=O entree=O per=O person=O )=O for=O two=O people=O .=O####The=O portions=O are=O HUGE=S ,=O so=O it=O might=O be=O good=O to=O order=O three=O things=O to=O split=O (=O rather=O than=O one=O appetizer=O and=O entree=O per=O person=O )=O for=O two=O people=O .=O
The service is good and the resturant is clean .####The=O service=T-POS is=O good=O and=O the=O resturant=TT-POS is=O clean=O .=O####The=O service=O is=O good=S and=O the=O resturant=O is=O clean=SS .=O
We recently decided to try this location , and to our delight , they have outdoor seating , perfect since I had my yorkie with me .####We=O recently=O decided=O to=O try=O this=O location=O ,=O and=O to=O our=O delight=O ,=O they=O have=O outdoor=T-POS seating=T-POS ,=O perfect=O since=O I=O had=O my=O yorkie=O with=O me=O .=O####We=O recently=O decided=O to=O try=O this=O location=O ,=O and=O to=O our=O delight=O ,=O they=O have=O outdoor=O seating=O ,=O perfect=S since=O I=O had=O my=O yorkie=O with=O me=O .=O
Excellent dumplings served amid clean , chic decor .####Excellent=O dumplings=T-POS served=O amid=O clean=O ,=O chic=O decor=TT-POS .=O####Excellent=S dumplings=O served=O amid=O clean=SS ,=O chic=SS decor=O .=O
The food was delicious but do not come here on a empty stomach .####The=O food=T-NEG was=O delicious=O but=O do=O not=O come=O here=O on=O a=O empty=O stomach=O .=O####The=O food=O was=O delicious=S but=O do=O not=O come=O here=O on=O a=O empty=O stomach=O .=O
Great food and the prices are very reasonable .####Great=O food=T-POS and=O the=O prices=O are=O very=O reasonable=O .=O####Great=S food=O and=O the=O prices=O are=O very=O reasonable=O .=O
Consistently good Japanese Tapas .####Consistently=O good=O Japanese=T-POS Tapas=T-POS .=O####Consistently=O good=S Japanese=O Tapas=O .=O
Atmosphere is nice and relaxed too ...####Atmosphere=T-POS is=O nice=O and=O relaxed=O too=O ...=O####Atmosphere=O is=O nice=S and=O relaxed=S too=O ...=O
The food is okay and the prices here are mediocre .####The=O food=T-NEU is=O okay=O and=O the=O prices=O here=O are=O mediocre=O .=O####The=O food=O is=O okay=S and=O the=O prices=O here=O are=O mediocre=O .=O
There is no excuse for such lousy service !####There=O is=O no=O excuse=O for=O such=O lousy=O service=T-NEG !=O####There=O is=O no=O excuse=O for=O such=O lousy=S service=O !=O
I went to Areo on a Sunday afternoon with four of my girlfriends , and spent three enjoyable hours there .####I=O went=O to=O Areo=T-POS on=O a=O Sunday=O afternoon=O with=O four=O of=O my=O girlfriends=O ,=O and=O spent=O three=O enjoyable=O hours=O there=O .=O####I=O went=O to=O Areo=O on=O a=O Sunday=O afternoon=O with=O four=O of=O my=O girlfriends=O ,=O and=O spent=O three=O enjoyable=S hours=O there=O .=O
The vibe is very relaxed and cozy , service was great and the food was excellent !####The=O vibe=T-POS is=O very=O relaxed=O and=O cozy=O ,=O service=TT-POS was=O great=O and=O the=O food=TTT-POS was=O excellent=O !=O####The=O vibe=O is=O very=O relaxed=S and=O cozy=S ,=O service=O was=O great=SS and=O the=O food=O was=O excellent=SSS !=O
Food was good and the view of the new york city skiline was terrific even on a foggy rainy day like that of when I went .####Food=T-POS was=O good=O and=O the=O view=TT-POS of=TT-POS the=TT-POS new=TT-POS york=TT-POS city=TT-POS skiline=TT-POS was=O terrific=O even=O on=O a=O foggy=O rainy=O day=O like=O that=O of=O when=O I=O went=O .=O####Food=O was=O good=S and=O the=O view=O of=O the=O new=O york=O city=O skiline=O was=O terrific=SS even=O on=O a=O foggy=O rainy=O day=O like=O that=O of=O when=O I=O went=O .=O
We were 4 and got the family size penne a la vodka which was tremendously gigantic portion ... a bucket of food literally .####We=O were=O 4=O and=O got=O the=O family=O size=O penne=T-POS a=T-POS la=T-POS vodka=T-POS which=O was=O tremendously=O gigantic=O portion=O ...=O a=O bucket=O of=O food=O literally=O .=O####We=O were=O 4=O and=O got=O the=O family=O size=O penne=O a=O la=O vodka=O which=O was=O tremendously=O gigantic=S portion=O ...=O a=O bucket=O of=O food=O literally=O .=O
I found it on a cold night , the perfect spot to warm up .####I=O found=O it=O on=O a=O cold=O night=O ,=O the=O perfect=O spot=T-POS to=O warm=O up=O .=O####I=O found=O it=O on=O a=O cold=O night=O ,=O the=O perfect=S spot=O to=O warm=O up=O .=O
I recieved prompt service with a smile .####I=O recieved=O prompt=O service=T-POS with=O a=O smile=O .=O####I=O recieved=O prompt=S service=O with=O a=O smile=O .=O
I 've also been amazed at all the new additions in the past few years : A new Jazz Bar , the most fantastic Dining Garden , the Best Thin Crust Pizzas , and now a Lasagna Menu which is to die for ( these are not your average lasagnas ) !####I=O 've=O also=O been=O amazed=O at=O all=O the=O new=O additions=O in=O the=O past=O few=O years=O :=O A=O new=O Jazz=TT-POS Bar=TT-POS ,=O the=O most=O fantastic=O Dining=T-POS Garden=T-POS ,=O the=O Best=O Thin=TTT-POS Crust=TTT-POS Pizzas=TTT-POS ,=O and=O now=O a=O Lasagna=TTTT-POS Menu=TTTT-POS which=O is=O to=O die=O for=O (=O these=O are=O not=O your=O average=O lasagnas=O )=O !=O####I=O 've=O also=O been=O amazed=O at=O all=O the=O new=O additions=O in=O the=O past=O few=O years=O :=O A=O new=SS Jazz=O Bar=O ,=O the=O most=O fantastic=S Dining=O Garden=O ,=O the=O Best=SSS Thin=O Crust=O Pizzas=O ,=O and=O now=O a=O Lasagna=O Menu=O which=O is=O to=O die=SSSS for=SSSS (=O these=O are=O not=O your=O average=O lasagnas=O )=O !=O
We could have made a meal of the yummy dumplings from the dumpling menu .####We=O could=O have=O made=O a=O meal=O of=O the=O yummy=O dumplings=T-POS from=O the=O dumpling=O menu=O .=O####We=O could=O have=O made=O a=O meal=O of=O the=O yummy=S dumplings=O from=O the=O dumpling=O menu=O .=O
It was totally overpriced - fish and chips was about $ 15 ... .####It=O was=O totally=O overpriced=O -=O fish=T-NEG and=T-NEG chips=T-NEG was=O about=O $=O 15=O ...=O .=O####It=O was=O totally=O overpriced=S -=O fish=O and=O chips=O was=O about=O $=O 15=O ...=O .=O
Tasty Dog !####Tasty=O Dog=T-POS !=O####Tasty=S Dog=O !=O
We had half/half pizza , mine was eggplant and my friend had the buffalo and it was sooo huge for a small size pizza !####We=O had=O half/half=T-POS pizza=T-POS ,=O mine=O was=O eggplant=O and=O my=O friend=O had=O the=O buffalo=O and=O it=O was=O sooo=O huge=O for=O a=O small=O size=O pizza=O !=O####We=O had=O half/half=O pizza=O ,=O mine=O was=O eggplant=O and=O my=O friend=O had=O the=O buffalo=O and=O it=O was=O sooo=O huge=S for=O a=O small=O size=O pizza=O !=O
Delivery can be spot on or lacking depending on the weather and the day of the week .####Delivery=T-NEG can=O be=O spot=O on=O or=O lacking=O depending=O on=O the=O weather=O and=O the=O day=O of=O the=O week=O .=O####Delivery=O can=O be=O spot=O on=O or=O lacking=S depending=O on=O the=O weather=O and=O the=O day=O of=O the=O week=O .=O
Delivery guy sometimes get upset if you do n't tip more than 10 % .####Delivery=T-NEG guy=T-NEG sometimes=O get=O upset=O if=O you=O do=O n't=O tip=O more=O than=O 10=O %=O .=O####Delivery=O guy=O sometimes=O get=O upset=S if=O you=O do=O n't=O tip=O more=O than=O 10=O %=O .=O
Excellent sashimi , and the millennium roll is beyond delicious .####Excellent=O sashimi=T-POS ,=O and=O the=O millennium=TT-POS roll=TT-POS is=O beyond=O delicious=O .=O####Excellent=S sashimi=O ,=O and=O the=O millennium=O roll=O is=O beyond=O delicious=SS .=O
The place is a bit hidden away , but once you get there , it 's all worth it .####The=O place=T-POS is=O a=O bit=O hidden=O away=O ,=O but=O once=O you=O get=O there=O ,=O it=O 's=O all=O worth=O it=O .=O####The=O place=O is=O a=O bit=O hidden=S away=S ,=O but=O once=O you=O get=O there=O ,=O it=O 's=O all=O worth=S it=O .=O
Excellent food for great prices####Excellent=O food=T-POS for=O great=O prices=O####Excellent=S food=O for=O great=O prices=O
The wait staff is very courteous and accomodating .####The=O wait=T-POS staff=T-POS is=O very=O courteous=O and=O accomodating=O .=O####The=O wait=O staff=O is=O very=O courteous=S and=O accomodating=S .=O
i love their chicken pasta cant remember the name but is sooo good####i=O love=O their=O chicken=T-POS pasta=T-POS cant=O remember=O the=O name=O but=O is=O sooo=O good=O####i=O love=S their=O chicken=O pasta=O cant=O remember=O the=O name=O but=O is=O sooo=O good=O
I think the pizza is so overrated and was under cooked .####I=O think=O the=O pizza=T-NEG is=O so=O overrated=O and=O was=O under=O cooked=O .=O####I=O think=O the=O pizza=O is=O so=O overrated=S and=O was=O under=S cooked=S .=O
The service was quick and friendly .####The=O service=T-POS was=O quick=O and=O friendly=O .=O####The=O service=O was=O quick=S and=O friendly=S .=O
I ordered the vitello alla marsala and I was pretty impressed .####I=O ordered=O the=O vitello=T-POS alla=T-POS marsala=T-POS and=O I=O was=O pretty=O impressed=O .=O####I=O ordered=O the=O vitello=O alla=O marsala=O and=O I=O was=O pretty=O impressed=S .=O
Red Dragon Roll - my favorite thing to eat , of any food group - hands down####Red=T-POS Dragon=T-POS Roll=T-POS -=O my=O favorite=O thing=O to=O eat=O ,=O of=O any=O food=O group=O -=O hands=O down=O####Red=O Dragon=O Roll=O -=O my=O favorite=S thing=O to=O eat=O ,=O of=O any=O food=O group=O -=O hands=O down=O
In the summer months , the back garden area is really nice .####In=O the=O summer=O months=O ,=O the=O back=T-POS garden=T-POS area=T-POS is=O really=O nice=O .=O####In=O the=O summer=O months=O ,=O the=O back=O garden=O area=O is=O really=O nice=S .=O
Great Indian Food !####Great=O Indian=T-POS Food=T-POS !=O####Great=S Indian=O Food=O !=O
This is one of my favorite spot , very relaxing the food is great all the times , celebrated my engagement and my wedding here , it was very well organized .####This=O is=O one=O of=O my=O favorite=O spot=O ,=O very=O relaxing=O the=O food=T-POS is=O great=O all=O the=O times=O ,=O celebrated=O my=O engagement=O and=O my=O wedding=O here=O ,=O it=O was=O very=O well=O organized=O .=O####This=O is=O one=O of=O my=O favorite=O spot=O ,=O very=O relaxing=O the=O food=O is=O great=S all=O the=O times=O ,=O celebrated=O my=O engagement=O and=O my=O wedding=O here=O ,=O it=O was=O very=O well=O organized=O .=O
I highly recommend this beautiful place .####I=O highly=O recommend=O this=O beautiful=O place=T-POS .=O####I=O highly=O recommend=S this=O beautiful=S place=O .=O
Nice view of river and NYC .####Nice=O view=T-POS of=T-POS river=T-POS and=T-POS NYC=T-POS .=O####Nice=S view=O of=O river=O and=O NYC=O .=O
A beautifully designed dreamy Egyptian restaurant that gets sceney at night .####A=O beautifully=O designed=O dreamy=O Egyptian=T-POS restaurant=T-POS that=O gets=O sceney=O at=O night=O .=O####A=O beautifully=O designed=O dreamy=S Egyptian=O restaurant=O that=O gets=O sceney=O at=O night=O .=O
The drinks are great , especially when made by Raymond .####The=O drinks=T-POS are=O great=O ,=O especially=O when=O made=O by=O Raymond=TT-POS .=O####The=O drinks=O are=O great=S ,=O especially=O when=O made=O by=O Raymond=O .=O
quacamole at pacifico is yummy , as are the wings with chimmichuri .####quacamole=T-POS at=O pacifico=O is=O yummy=O ,=O as=O are=O the=O wings=TT-POS with=TT-POS chimmichuri=TT-POS .=O####quacamole=O at=O pacifico=O is=O yummy=S ,=O as=O are=O the=O wings=O with=O chimmichuri=O .=O
Also , I personally was n't a fan of the portobello and asparagus mole .####Also=O ,=O I=O personally=O was=O n't=O a=O fan=O of=O the=O portobello=T-NEG and=T-NEG asparagus=T-NEG mole=T-NEG .=O####Also=O ,=O I=O personally=O was=O n't=O a=O fan=S of=O the=O portobello=O and=O asparagus=O mole=O .=O
This small Astoria souvlaki spot makes what many consider the best gyros in New York .####This=O small=O Astoria=O souvlaki=O spot=O makes=O what=O many=O consider=O the=O best=O gyros=T-POS in=O New=O York=O .=O####This=O small=O Astoria=O souvlaki=O spot=O makes=O what=O many=O consider=O the=O best=S gyros=O in=O New=O York=O .=O
What really makes it shine is the food , which is aggressively seasoned with Cyrpriot spices , and all made in-house ( even the gyro meat and sausages ) , and made of much higher quality ingredients that might otherwise be expected .####What=O really=O makes=O it=O shine=O is=O the=O food=T-POS ,=O which=O is=O aggressively=O seasoned=O with=O Cyrpriot=O spices=O ,=O and=O all=O made=O in-house=O (=O even=O the=O gyro=TT-POS meat=TT-POS and=O sausages=TTT-POS )=O ,=O and=O made=O of=O much=O higher=O quality=O ingredients=TTTT-POS that=O might=O otherwise=O be=O expected=O .=O####What=O really=O makes=O it=O shine=S is=O the=O food=O ,=O which=O is=O aggressively=O seasoned=O with=O Cyrpriot=O spices=O ,=O and=O all=O made=O in-house=SS (=O even=O the=O gyro=O meat=O and=O sausages=O )=O ,=O and=O made=O of=O much=O higher=SSSS quality=SSSS ingredients=O that=O might=O otherwise=O be=O expected=O .=O
Great food , amazing service , this place is a class act .####Great=O food=T-POS ,=O amazing=O service=TT-POS ,=O this=O place=TTT-POS is=O a=O class=O act=O .=O####Great=S food=O ,=O amazing=SS service=O ,=O this=O place=O is=O a=O class=SSS act=SSS .=O
Service ok but unfriendly , filthy bathroom .####Service=T-NEG ok=O but=O unfriendly=O ,=O filthy=O bathroom=TT-NEG .=O####Service=O ok=S but=O unfriendly=S ,=O filthy=SS bathroom=O .=O
The bread we received was horrible - rock hard and cold - and the `` free '' appetizer of olives was disappointing .####The=O bread=T-NEG we=O received=O was=O horrible=O -=O rock=O hard=O and=O cold=O -=O and=O the=O ``=O free=O ''=O appetizer=TT-NEG of=TT-NEG olives=TT-NEG was=O disappointing=O .=O####The=O bread=O we=O received=O was=O horrible=S -=O rock=S hard=S and=O cold=S -=O and=O the=O ``=O free=O ''=O appetizer=O of=O olives=O was=O disappointing=SS .=O
The service was extremely fast and attentive ( thanks to the service button on your table ) but I barely understood 1 word when the waiter took our order .####The=O service=T-POS was=O extremely=O fast=O and=O attentive=O (=O thanks=O to=O the=O service=TT-POS button=TT-POS on=O your=O table=O )=O but=O I=O barely=O understood=O 1=O word=O when=O the=O waiter=TTT-NEG took=O our=O order=O .=O####The=O service=O was=O extremely=O fast=S and=O attentive=S (=O thanks=SS to=SS the=O service=O button=O on=O your=O table=O )=O but=O I=O barely=SSS understood=SSS 1=O word=O when=O the=O waiter=O took=O our=O order=O .=O
Over all the looks of the place exceeds the actual meals .####Over=O all=O the=O looks=T-POS of=O the=O place=O exceeds=O the=O actual=O meals=O .=O####Over=O all=O the=O looks=O of=O the=O place=O exceeds=S the=O actual=O meals=O .=O
I go out to eat and like my courses , servers are patient and never rush courses or force another drink .####I=O go=O out=O to=O eat=O and=O like=O my=O courses=O ,=O servers=T-POS are=O patient=O and=O never=O rush=O courses=O or=O force=O another=O drink=O .=O####I=O go=O out=O to=O eat=O and=O like=O my=O courses=O ,=O servers=O are=O patient=S and=O never=O rush=O courses=O or=O force=O another=O drink=O .=O
Food took some time to prepare , all worth waiting for .####Food=T-POS took=O some=O time=O to=O prepare=O ,=O all=O worth=O waiting=O for=O .=O####Food=O took=O some=O time=O to=O prepare=O ,=O all=O worth=S waiting=O for=O .=O
I never write on these sites but this restaurant is def worth commending !####I=O never=O write=O on=O these=O sites=O but=O this=O restaurant=T-POS is=O def=O worth=O commending=O !=O####I=O never=O write=O on=O these=O sites=O but=O this=O restaurant=O is=O def=O worth=S commending=O !=O
Yamato is an excellent place to go if youre not into sashimi , or if you have friends who doesnt like sushi much .####Yamato=T-POS is=O an=O excellent=O place=O to=O go=O if=O youre=O not=O into=O sashimi=O ,=O or=O if=O you=O have=O friends=O who=O doesnt=O like=O sushi=O much=O .=O####Yamato=O is=O an=O excellent=S place=O to=O go=O if=O youre=O not=O into=O sashimi=O ,=O or=O if=O you=O have=O friends=O who=O doesnt=O like=O sushi=O much=O .=O
One special roll and one regular roll is enough to fill you up , but save room for dessert !####One=O special=TT-POS roll=TT-POS and=O one=O regular=TTT-POS roll=TTT-POS is=O enough=O to=O fill=O you=O up=O ,=O but=O save=O room=O for=O dessert=T-POS !=O####One=O special=O roll=O and=O one=O regular=O roll=O is=O enough=SS to=O fill=O you=O up=O ,=O but=O save=S room=S for=O dessert=O !=O
Amazing food .####Amazing=O food=T-POS .=O####Amazing=S food=O .=O
Indo Chinese food , pretty good ...####Indo=T-POS Chinese=T-POS food=T-POS ,=O pretty=O good=O ...=O####Indo=O Chinese=O food=O ,=O pretty=O good=S ...=O
My mom originally introduced me to this place , but even she ( being Indian ) feels the food can be somewhat over the top spicy and far too oily .####My=O mom=O originally=O introduced=O me=O to=O this=O place=O ,=O but=O even=O she=O (=O being=O Indian=O )=O feels=O the=O food=T-NEG can=O be=O somewhat=O over=O the=O top=O spicy=O and=O far=O too=O oily=O .=O####My=O mom=O originally=O introduced=O me=O to=O this=O place=O ,=O but=O even=O she=O (=O being=O Indian=O )=O feels=O the=O food=O can=O be=O somewhat=O over=O the=O top=O spicy=S and=O far=O too=O oily=S .=O
great hot dogs .####great=O hot=T-POS dogs=T-POS .=O####great=S hot=O dogs=O .=O
I literally just got back home after visiting Casa La Femme and was so offended by my visit felt it necessary to try and warn other diners who value their money and time .####I=O literally=O just=O got=O back=O home=O after=O visiting=O Casa=T-NEG La=T-NEG Femme=T-NEG and=O was=O so=O offended=O by=O my=O visit=O felt=O it=O necessary=O to=O try=O and=O warn=O other=O diners=O who=O value=O their=O money=O and=O time=O .=O####I=O literally=O just=O got=O back=O home=O after=O visiting=O Casa=O La=O Femme=O and=O was=O so=O offended=S by=O my=O visit=O felt=O it=O necessary=O to=O try=O and=O warn=O other=O diners=O who=O value=O their=O money=O and=O time=O .=O
If it seemed possible to do so while there I would have fought my bill since my dinner portion of my meal was inedible !####If=O it=O seemed=O possible=O to=O do=O so=O while=O there=O I=O would=O have=O fought=O my=O bill=O since=O my=O dinner=O portion=O of=O my=O meal=T-NEG was=O inedible=O !=O####If=O it=O seemed=O possible=O to=O do=O so=O while=O there=O I=O would=O have=O fought=O my=O bill=O since=O my=O dinner=O portion=O of=O my=O meal=O was=O inedible=S !=O
There was no tap beer that evening , which was a disappointment .####There=O was=O no=O tap=O beer=T-NEG that=O evening=O ,=O which=O was=O a=O disappointment=O .=O####There=O was=O no=O tap=O beer=O that=O evening=O ,=O which=O was=O a=O disappointment=S .=O
Service not the friendliest to our `` large party '' !####Service=T-NEG not=O the=O friendliest=O to=O our=O ``=O large=O party=O ''=O !=O####Service=O not=S the=S friendliest=S to=O our=O ``=O large=O party=O ''=O !=O
Bukhara is on my top 5 Indian places in NYC####Bukhara=T-POS is=O on=O my=O top=O 5=O Indian=O places=O in=O NYC=O####Bukhara=O is=O on=O my=O top=S 5=O Indian=O places=O in=O NYC=O
However , once I received my predictably mediocre order of what Dokebi thinks passes as Korean fair , ( sometimes you have to settle when it 's your only option ) , I got through about half my kimchee before I found a piece of random lettuce accompanied by a far more disgusting , slimy , clearly bad piece of fish skin .####However=O ,=O once=O I=O received=O my=O predictably=O mediocre=O order=O of=O what=O Dokebi=O thinks=O passes=O as=O Korean=TT-NEG fair=TT-NEG ,=O (=O sometimes=O you=O have=O to=O settle=O when=O it=O 's=O your=O only=O option=O )=O ,=O I=O got=O through=O about=O half=O my=O kimchee=T-NEG before=O I=O found=O a=O piece=O of=O random=O lettuce=O accompanied=O by=O a=O far=O more=O disgusting=O ,=O slimy=O ,=O clearly=O bad=O piece=O of=O fish=O skin=O .=O####However=O ,=O once=O I=O received=O my=O predictably=O mediocre=SS order=O of=O what=O Dokebi=O thinks=O passes=O as=O Korean=O fair=O ,=O (=O sometimes=O you=O have=O to=O settle=O when=O it=O 's=O your=O only=O option=O )=O ,=O I=O got=O through=O about=O half=O my=O kimchee=O before=O I=O found=O a=O piece=O of=O random=O lettuce=O accompanied=O by=O a=O far=O more=O disgusting=S ,=O slimy=O ,=O clearly=O bad=O piece=O of=O fish=O skin=O .=O
I completely recommend Casa La Femme for any special occasion and to REALLY impress your date .####I=O completely=O recommend=O Casa=T-POS La=T-POS Femme=T-POS for=O any=O special=O occasion=O and=O to=O REALLY=O impress=O your=O date=O .=O####I=O completely=O recommend=S Casa=O La=O Femme=O for=O any=O special=O occasion=O and=O to=O REALLY=O impress=O your=O date=O .=O
Love this place , every time we are in the city this is one of the places we always go .####Love=O this=O place=T-POS ,=O every=O time=O we=O are=O in=O the=O city=O this=O is=O one=O of=O the=O places=O we=O always=O go=O .=O####Love=S this=O place=O ,=O every=O time=O we=O are=O in=O the=O city=O this=O is=O one=O of=O the=O places=O we=O always=O go=O .=O
A quintessential slice of NYC pizza .####A=O quintessential=O slice=T-NEU of=T-NEU NYC=T-NEU pizza=T-NEU .=O####A=O quintessential=S slice=O of=O NYC=O pizza=O .=O
If you ’ re planning to come here , make sure that your date is someone whom you really like since you ’ ll be ushered to private booths where there will be no people or food watching ( choose the ones on the ground level that have glass ceilings so you may see the stars in the sky ! ) .####If=O you=O ’=O re=O planning=O to=O come=O here=O ,=O make=O sure=O that=O your=O date=O is=O someone=O whom=O you=O really=O like=O since=O you=O ’=O ll=O be=O ushered=O to=O private=T-POS booths=T-POS where=O there=O will=O be=O no=O people=O or=O food=O watching=O (=O choose=O the=O ones=O on=O the=O ground=O level=O that=O have=O glass=O ceilings=O so=O you=O may=O see=O the=O stars=O in=O the=O sky=O !=O )=O .=O####If=O you=O ’=O re=O planning=O to=O come=O here=O ,=O make=O sure=O that=O your=O date=O is=O someone=O whom=O you=O really=O like=O since=O you=O ’=O ll=O be=O ushered=S to=O private=O booths=O where=O there=O will=O be=O no=O people=O or=O food=O watching=O (=O choose=O the=O ones=O on=O the=O ground=O level=O that=O have=O glass=O ceilings=O so=O you=O may=O see=O the=O stars=O in=O the=O sky=O !=O )=O .=O
I picked the Grilled Black Cod as my entree , which I absolutely devoured while someone commented that the Grilled Salmon dish was better .####I=O picked=O the=O Grilled=T-POS Black=T-POS Cod=T-POS as=O my=O entree=O ,=O which=O I=O absolutely=O devoured=O while=O someone=O commented=O that=O the=O Grilled=TT-POS Salmon=TT-POS dish=TT-POS was=O better=O .=O####I=O picked=O the=O Grilled=O Black=O Cod=O as=O my=O entree=O ,=O which=O I=O absolutely=O devoured=S while=O someone=O commented=O that=O the=O Grilled=O Salmon=O dish=O was=O better=SS .=O
Maybe it was the great company ( I had friends visiting from Philly – yes , it was not a date this time ) or the super reasonable price point , but I just can ’ t say enough good things about this brasserie .####Maybe=O it=O was=O the=O great=O company=O (=O I=O had=O friends=O visiting=O from=O Philly=O –=O yes=O ,=O it=O was=O not=O a=O date=O this=O time=O )=O or=O the=O super=O reasonable=O price=O point=O ,=O but=O I=O just=O can=O ’=O t=O say=O enough=O good=O things=O about=O this=O brasserie=T-POS .=O####Maybe=O it=O was=O the=O great=O company=O (=O I=O had=O friends=O visiting=O from=O Philly=O –=O yes=O ,=O it=O was=O not=O a=O date=O this=O time=O )=O or=O the=O super=O reasonable=O price=O point=O ,=O but=O I=O just=O can=O ’=O t=O say=O enough=O good=S things=O about=O this=O brasserie=O .=O
The service leaves much to be desired , from feeling like you are rushed the place your order , to being ignored the rest of the night .####The=O service=T-NEG leaves=O much=O to=O be=O desired=O ,=O from=O feeling=O like=O you=O are=O rushed=O the=O place=O your=O order=O ,=O to=O being=O ignored=O the=O rest=O of=O the=O night=O .=O####The=O service=O leaves=S much=S to=S be=S desired=S ,=O from=O feeling=O like=O you=O are=O rushed=O the=O place=O your=O order=O ,=O to=O being=O ignored=O the=O rest=O of=O the=O night=O .=O
Dokebi gives Williamsburg the right one-two punch of classic Korean food and fusion twists like pork belly tacos .####Dokebi=O gives=O Williamsburg=O the=O right=O one-two=O punch=O of=O classic=O Korean=T-POS food=T-POS and=O fusion=TT-POS twists=TT-POS like=O pork=TTT-POS belly=TTT-POS tacos=TTT-POS .=O####Dokebi=O gives=O Williamsburg=O the=O right=O one-two=O punch=O of=O classic=S Korean=O food=O and=O fusion=O twists=O like=O pork=O belly=O tacos=O .=O
This place is not inviting and the food is totally weird .####This=O place=T-NEG is=O not=O inviting=O and=O the=O food=TT-NEG is=O totally=O weird=O .=O####This=O place=O is=O not=S inviting=S and=O the=O food=O is=O totally=O weird=SS .=O
Good Food####Good=O Food=T-POS####Good=S Food=O
Our waitress was n't mean , but not especially warm or attentive either .####Our=O waitress=T-NEU was=O n't=O mean=O ,=O but=O not=O especially=O warm=O or=O attentive=O either=O .=O####Our=O waitress=O was=S n't=S mean=S ,=O but=O not=S especially=S warm=S or=S attentive=S either=O .=O
The servers at Flatbush Farm appear to have perfected that ghastly technique of making you feel guilty and ashamed for deigning to attract their attention .####The=O servers=T-NEG at=O Flatbush=O Farm=O appear=O to=O have=O perfected=O that=O ghastly=O technique=O of=O making=O you=O feel=O guilty=O and=O ashamed=O for=O deigning=O to=O attract=O their=O attention=O .=O####The=O servers=O at=O Flatbush=O Farm=O appear=O to=O have=O perfected=S that=O ghastly=O technique=O of=O making=O you=O feel=O guilty=O and=O ashamed=O for=O deigning=O to=O attract=O their=O attention=O .=O
Overall the food quality was pretty good , though I hear the salmon is much better when it has n't sat cooling in front of the guest .####Overall=O the=O food=T-POS quality=O was=O pretty=O good=O ,=O though=O I=O hear=O the=O salmon=O is=O much=O better=O when=O it=O has=O n't=O sat=O cooling=O in=O front=O of=O the=O guest=O .=O####Overall=O the=O food=O quality=O was=O pretty=O good=S ,=O though=O I=O hear=O the=O salmon=O is=O much=O better=O when=O it=O has=O n't=O sat=O cooling=O in=O front=O of=O the=O guest=O .=O
Everything was going good until we got our meals .####Everything=O was=O going=O good=O until=O we=O got=O our=O meals=T-NEG .=O####Everything=O was=O going=O good=S until=O we=O got=O our=O meals=O .=O
THIS STAFF SHOULD BE FIRED .####THIS=O STAFF=T-NEG SHOULD=O BE=O FIRED=O .=O####THIS=O STAFF=O SHOULD=O BE=O FIRED=S .=O
it was really good pizza .####it=O was=O really=O good=O pizza=T-POS .=O####it=O was=O really=O good=S pizza=O .=O
I had the Lamb special which was perfect .####I=O had=O the=O Lamb=T-POS special=T-POS which=O was=O perfect=O .=O####I=O had=O the=O Lamb=O special=O which=O was=O perfect=S .=O
The Four Seasons restaurant is a great experience .####The=T-POS Four=T-POS Seasons=T-POS restaurant=T-POS is=O a=O great=O experience=O .=O####The=O Four=O Seasons=O restaurant=O is=O a=O great=S experience=O .=O
The food is very good , but not outstanding .####The=O food=T-NEU is=O very=O good=O ,=O but=O not=O outstanding=O .=O####The=O food=O is=O very=O good=S ,=O but=O not=S outstanding=S .=O
The pasta was well cooked , did n't have enough sauce though or flavor .####The=O pasta=T-NEG was=O well=O cooked=O ,=O did=O n't=O have=O enough=O sauce=O though=O or=O flavor=O .=O####The=O pasta=O was=O well=S cooked=S ,=O did=O n't=O have=O enough=O sauce=O though=O or=O flavor=O .=O
The hostess was rude and I got a distinct feeling that they did not want to serve us .####The=O hostess=T-NEG was=O rude=O and=O I=O got=O a=O distinct=O feeling=O that=O they=O did=O not=O want=O to=O serve=O us=O .=O####The=O hostess=O was=O rude=S and=O I=O got=O a=O distinct=O feeling=O that=O they=O did=O not=O want=O to=O serve=O us=O .=O
