# Supplementary material for: External-knowledge enhanced dual encoder and contrastive learning for aspect sentiment triplet extraction
Source: PLoS One. 2026 Mar 12;21(3):e0340792. doi: 10.1371/journal.pone.0340792 (PMC12981519; doi:10.1371/journal.pone.0340792)
Supplement: S1 File — (ZIP) [file pone.0340792.s001.zip › ASTE-Data-V1-AAAI2020/16res/16rest_test.txt]

Serves really good sushi .####Serves=O really=O good=O sushi=T-POS .=O####Serves=O really=O good=S sushi=O .=O
Not the biggest portions but adequate .####Not=O the=O biggest=O portions=T-NEU but=O adequate=O .=O####Not=S the=S biggest=S portions=O but=O adequate=S .=O
Green Tea creme brulee is a must !####Green=T-POS Tea=T-POS creme=T-POS brulee=T-POS is=O a=O must=O !=O####Green=O Tea=O creme=O brulee=O is=O a=O must=S !=O
It has great sushi and even better service .####It=O has=O great=O sushi=T-POS and=O even=O better=O service=TT-POS .=O####It=O has=O great=S sushi=O and=O even=O better=SS service=O .=O
The entire staff was extremely accomodating and tended to my every need .####The=O entire=O staff=T-POS was=O extremely=O accomodating=O and=O tended=O to=O my=O every=O need=O .=O####The=O entire=O staff=O was=O extremely=O accomodating=S and=O tended=O to=O my=O every=O need=O .=O
The owner is belligerent to guests that have a complaint .####The=O owner=T-NEG is=O belligerent=O to=O guests=O that=O have=O a=O complaint=O .=O####The=O owner=O is=O belligerent=S to=O guests=O that=O have=O a=O complaint=O .=O
Good food !####Good=O food=T-POS !=O####Good=S food=O !=O
This is a great place to get a delicious meal .####This=O is=O a=O great=O place=O to=O get=O a=O delicious=O meal=T-POS .=O####This=O is=O a=O great=O place=O to=O get=O a=O delicious=S meal=O .=O
The staff is pretty friendly .####The=O staff=T-POS is=O pretty=O friendly=O .=O####The=O staff=O is=O pretty=O friendly=S .=O
The onion rings are great !####The=O onion=T-POS rings=T-POS are=O great=O !=O####The=O onion=O rings=O are=O great=S !=O
The lemon chicken tasted like sticky sweet donuts and the honey walnut prawns , the few they actually give you ... ..were not good .####The=O lemon=T-NEG chicken=T-NEG tasted=O like=O sticky=O sweet=O donuts=O and=O the=O honey=TT-NEG walnut=TT-NEG prawns=TT-NEG ,=O the=O few=O they=O actually=O give=O you=O ...=O ..were=O not=O good=O .=O####The=O lemon=O chicken=O tasted=O like=O sticky=S sweet=S donuts=O and=O the=O honey=O walnut=O prawns=O ,=O the=O few=O they=O actually=O give=O you=O ...=O ..were=O not=SS good=SS .=O
Nice ambience , but highly overrated place .####Nice=O ambience=T-POS ,=O but=O highly=O overrated=O place=TT-NEG .=O####Nice=S ambience=O ,=O but=O highly=O overrated=SS place=O .=O
Worst Service I Ever Had####Worst=O Service=T-POS I=O Ever=O Had=O####Worst=S Service=O I=O Ever=O Had=O
Everyone that sat in the back outside agreed that it was the worst service we had ever received .####Everyone=O that=O sat=O in=O the=O back=O outside=O agreed=O that=O it=O was=O the=O worst=O service=T-NEG we=O had=O ever=O received=O .=O####Everyone=O that=O sat=O in=O the=O back=O outside=O agreed=O that=O it=O was=O the=O worst=S service=O we=O had=O ever=O received=O .=O
Our waiter was non-existent and after our food finally arrived over an hour after we ordered , we were not given any water or utensils .####Our=O waiter=T-NEG was=O non-existent=O and=O after=O our=O food=O finally=O arrived=O over=O an=O hour=O after=O we=O ordered=O ,=O we=O were=O not=O given=O any=O water=O or=O utensils=O .=O####Our=O waiter=O was=O non-existent=S and=O after=O our=O food=O finally=O arrived=O over=O an=O hour=O after=O we=O ordered=O ,=O we=O were=O not=O given=O any=O water=O or=O utensils=O .=O
I complained to the manager , but he was not even apologetic .####I=O complained=O to=O the=O manager=T-NEG ,=O but=O he=O was=O not=O even=O apologetic=O .=O####I=O complained=O to=O the=O manager=O ,=O but=O he=O was=O not=S even=S apologetic=S .=O
Fabulous Italian Food !####Fabulous=O Italian=T-POS Food=T-POS !=O####Fabulous=S Italian=O Food=O !=O
– I highly recommend Mioposto .####–=O I=O highly=O recommend=O Mioposto=T-POS .=O####–=O I=O highly=O recommend=S Mioposto=O .=O
I am so happy to have a wonderful Italian restaurant in my neighborhood .####I=O am=O so=O happy=O to=O have=O a=O wonderful=O Italian=T-POS restaurant=T-POS in=O my=O neighborhood=O .=O####I=O am=O so=O happy=O to=O have=O a=O wonderful=S Italian=O restaurant=O in=O my=O neighborhood=O .=O
The wine list is wonderful and the food reminds me of my recent trip to Italy .####The=O wine=T-POS list=T-POS is=O wonderful=O and=O the=O food=O reminds=O me=O of=O my=O recent=O trip=O to=O Italy=O .=O####The=O wine=O list=O is=O wonderful=S and=O the=O food=O reminds=O me=O of=O my=O recent=O trip=O to=O Italy=O .=O
I love this restaurant####I=O love=O this=O restaurant=T-POS####I=O love=S this=O restaurant=O
– I will never forget the amazing meal , service , and ambiance I experience at this restaurant .####–=O I=O will=O never=O forget=O the=O amazing=O meal=T-POS ,=O service=TT-POS ,=O and=O ambiance=TTT-POS I=O experience=O at=O this=O restaurant=O .=O####–=O I=O will=O never=O forget=O the=O amazing=S meal=O ,=O service=O ,=O and=O ambiance=O I=O experience=O at=O this=O restaurant=O .=O
The wine list is incredible and extensive and diverse , the food is all incredible and the staff was all very nice , good at their jobs and cultured .####The=O wine=T-POS list=T-POS is=O incredible=O and=O extensive=O and=O diverse=O ,=O the=O food=TT-POS is=O all=O incredible=O and=O the=O staff=TTT-POS was=O all=O very=O nice=O ,=O good=O at=O their=O jobs=O and=O cultured=O .=O####The=O wine=O list=O is=O incredible=S and=O extensive=S and=O diverse=S ,=O the=O food=O is=O all=O incredible=SS and=O the=O staff=O was=O all=O very=O nice=SSS ,=O good=O at=O their=O jobs=O and=O cultured=O .=O
The food was great !####The=O food=T-POS was=O great=O !=O####The=O food=O was=O great=S !=O
– In a age of incremental cost cutting in restaurants , its nice to see a place that bucks that trend , and just plain delivers high quality food and good service , period .####–=O In=O a=O age=O of=O incremental=O cost=O cutting=O in=O restaurants=O ,=O its=O nice=O to=O see=O a=O place=O that=O bucks=O that=O trend=O ,=O and=O just=O plain=O delivers=O high=O quality=O food=T-POS and=O good=O service=TT-POS ,=O period=O .=O####–=O In=O a=O age=O of=O incremental=O cost=O cutting=O in=O restaurants=O ,=O its=O nice=O to=O see=O a=O place=O that=O bucks=O that=O trend=O ,=O and=O just=O plain=O delivers=O high=S quality=S food=O and=O good=SS service=O ,=O period=O .=O
This is the place to relax and enjoy the finest quality food the industry can offer .####This=O is=O the=O place=T-POS to=O relax=O and=O enjoy=O the=O finest=O quality=O food=TT-POS the=O industry=O can=O offer=O .=O####This=O is=O the=O place=O to=O relax=S and=O enjoy=O the=O finest=SS quality=SS food=O the=O industry=O can=O offer=O .=O
Caution - its real food for people who love the best .####Caution=O -=O its=O real=O food=T-POS for=O people=O who=O love=O the=O best=O .=O####Caution=O -=O its=O real=S food=O for=O people=O who=O love=O the=O best=S .=O
I liked the atmosphere very much but the food was not worth the price .####I=O liked=O the=O atmosphere=T-POS very=O much=O but=O the=O food=TT-NEG was=O not=O worth=O the=O price=O .=O####I=O liked=S the=O atmosphere=O very=O much=O but=O the=O food=O was=O not=SS worth=SS the=SS price=SS .=O
I may not be a sushi guru but I can tell you that the food here is just okay and that there is not much else to it .####I=O may=O not=O be=O a=O sushi=O guru=O but=O I=O can=O tell=O you=O that=O the=O food=T-NEG here=O is=O just=O okay=O and=O that=O there=O is=O not=O much=O else=O to=O it=O .=O####I=O may=O not=O be=O a=O sushi=O guru=O but=O I=O can=O tell=O you=O that=O the=O food=O here=O is=O just=O okay=S and=O that=O there=O is=O not=O much=O else=O to=O it=O .=O
Rice is too dry , tuna was n't so fresh either .####Rice=T-NEG is=O too=O dry=O ,=O tuna=TT-NEG was=O n't=O so=O fresh=O either=O .=O####Rice=O is=O too=S dry=S ,=O tuna=O was=SS n't=SS so=SS fresh=SS either=O .=O
I have eaten here three times and have found the quality and variety of the fish to be excellent .####I=O have=O eaten=O here=O three=O times=O and=O have=O found=O the=O quality=O and=O variety=O of=O the=O fish=T-POS to=O be=O excellent=O .=O####I=O have=O eaten=O here=O three=O times=O and=O have=O found=O the=O quality=O and=O variety=O of=O the=O fish=O to=O be=O excellent=S .=O
However , the value and service are both severely lacking .####However=O ,=O the=O value=O and=O service=T-NEG are=O both=O severely=O lacking=O .=O####However=O ,=O the=O value=O and=O service=O are=O both=O severely=O lacking=S .=O
Furthermore , while the fish is unquestionably fresh , rolls tend to be inexplicably bland .####Furthermore=O ,=O while=O the=O fish=T-POS is=O unquestionably=O fresh=O ,=O rolls=TT-NEG tend=O to=O be=O inexplicably=O bland=O .=O####Furthermore=O ,=O while=O the=O fish=O is=O unquestionably=O fresh=S ,=O rolls=O tend=O to=O be=O inexplicably=O bland=SS .=O
The service ranges from mediocre to offensive .####The=O service=T-NEG ranges=O from=O mediocre=O to=O offensive=O .=O####The=O service=O ranges=O from=O mediocre=S to=O offensive=S .=O
On a recent trip , our waiter was extremely dismissive , while no less than three staff members waited hand-and-foot on a pair of Japanese girls seated nearby .####On=O a=O recent=O trip=O ,=O our=O waiter=T-NEG was=O extremely=O dismissive=O ,=O while=O no=O less=O than=O three=O staff=O members=O waited=O hand-and-foot=O on=O a=O pair=O of=O Japanese=O girls=O seated=O nearby=O .=O####On=O a=O recent=O trip=O ,=O our=O waiter=O was=O extremely=O dismissive=S ,=O while=O no=O less=O than=O three=O staff=O members=O waited=O hand-and-foot=O on=O a=O pair=O of=O Japanese=O girls=O seated=O nearby=O .=O
Freshest sushi – I love this restaurant .####Freshest=O sushi=T-POS –=O I=O love=O this=O restaurant=TT-POS .=O####Freshest=S sushi=O –=O I=O love=SS this=O restaurant=O .=O
They pay such detail to everything from miso soup to complex rolls .####They=O pay=O such=O detail=O to=O everything=O from=O miso=O soup=O to=O complex=O rolls=T-POS .=O####They=O pay=O such=O detail=O to=O everything=O from=O miso=O soup=O to=O complex=S rolls=O .=O
The sashimi was the freshest and most tender I have ever tasted .####The=O sashimi=T-POS was=O the=O freshest=O and=O most=O tender=O I=O have=O ever=O tasted=O .=O####The=O sashimi=O was=O the=O freshest=S and=O most=O tender=S I=O have=O ever=O tasted=O .=O
Their apps are all delicious .####Their=O apps=T-POS are=O all=O delicious=O .=O####Their=O apps=O are=O all=O delicious=S .=O
The only drawback is that this place is really expensive and the portions are on the small side .####The=O only=O drawback=O is=O that=O this=O place=T-NEG is=O really=O expensive=O and=O the=O portions=O are=O on=O the=O small=O side=O .=O####The=O only=O drawback=O is=O that=O this=O place=O is=O really=O expensive=S and=O the=O portions=O are=O on=O the=O small=O side=O .=O
But the space is small and lovely , and the service is helpful .####But=O the=O space=T-POS is=O small=O and=O lovely=O ,=O and=O the=O service=TT-POS is=O helpful=O .=O####But=O the=O space=O is=O small=S and=O lovely=S ,=O and=O the=O service=O is=O helpful=SS .=O
– The food was not great & the waiters were rude .####–=O The=O food=T-NEG was=O not=O great=O &=O the=O waiters=TT-NEG were=O rude=O .=O####–=O The=O food=O was=O not=S great=S &=O the=O waiters=O were=O rude=SS .=O
great service####great=O service=T-POS####great=S service=O
my service was stellar !####my=O service=T-POS was=O stellar=O !=O####my=O service=O was=O stellar=S !=O
food was fine , with a some little-tastier-than-normal salsa .####food=T-POS was=O fine=O ,=O with=O a=O some=O little-tastier-than-normal=O salsa=O .=O####food=O was=O fine=S ,=O with=O a=O some=O little-tastier-than-normal=O salsa=O .=O
the food was great , the margaritas too but the waitress was too busy being nice to her other larger party than to take better care of my friend and me .####the=O food=T-POS was=O great=O ,=O the=O margaritas=TT-POS too=O but=O the=O waitress=TTT-NEG was=O too=O busy=O being=O nice=O to=O her=O other=O larger=O party=O than=O to=O take=O better=O care=O of=O my=O friend=O and=O me=O .=O####the=O food=O was=O great=S ,=O the=O margaritas=O too=O but=O the=O waitress=O was=O too=SSS busy=SSS being=O nice=O to=O her=O other=O larger=O party=O than=O to=O take=O better=O care=O of=O my=O friend=O and=O me=O .=O
Mama Mia – I live in the neighborhood and feel lucky to live by such a great pizza place .####Mama=O Mia=O –=O I=O live=O in=O the=O neighborhood=O and=O feel=O lucky=O to=O live=O by=O such=O a=O great=O pizza=T-POS place=T-POS .=O####Mama=O Mia=O –=O I=O live=O in=O the=O neighborhood=O and=O feel=O lucky=O to=O live=O by=O such=O a=O great=S pizza=O place=O .=O
Best Sushi in town .####Best=O Sushi=T-POS in=O town=O .=O####Best=S Sushi=O in=O town=O .=O
The best calamari in Seattle !####The=O best=O calamari=T-POS in=O Seattle=O !=O####The=O best=S calamari=O in=O Seattle=O !=O
– ... and the best summertime deck experience -- they will even bring you a blanket if you get cold in the Seattle evening weather .####–=O ...=O and=O the=O best=O summertime=O deck=T-POS experience=O --=O they=O will=O even=O bring=O you=O a=O blanket=O if=O you=O get=O cold=O in=O the=O Seattle=O evening=O weather=O .=O####–=O ...=O and=O the=O best=S summertime=O deck=O experience=O --=O they=O will=O even=O bring=O you=O a=O blanket=O if=O you=O get=O cold=O in=O the=O Seattle=O evening=O weather=O .=O
A perfect place to take out of town guests any time of the year .####A=O perfect=O place=T-POS to=O take=O out=O of=O town=O guests=O any=O time=O of=O the=O year=O .=O####A=O perfect=S place=O to=O take=O out=O of=O town=O guests=O any=O time=O of=O the=O year=O .=O
Endless fun , awesome music , great staff ! ! !####Endless=O fun=O ,=O awesome=O music=T-POS ,=O great=O staff=TT-POS !=O !=O !=O####Endless=O fun=O ,=O awesome=S music=O ,=O great=SS staff=O !=O !=O !=O
– By far the best bar in the east village ...####–=O By=O far=O the=O best=O bar=T-POS in=O the=O east=O village=O ...=O####–=O By=O far=O the=O best=S bar=O in=O the=O east=O village=O ...=O
Great draft and bottle selection and the pizza rocks .####Great=O draft=T-POS and=T-POS bottle=T-POS selection=T-POS and=O the=O pizza=O rocks=O .=O####Great=S draft=O and=O bottle=O selection=O and=O the=O pizza=O rocks=O .=O
The food is great , the bartenders go that extra mile .####The=O food=T-POS is=O great=O ,=O the=O bartenders=O go=O that=O extra=O mile=O .=O####The=O food=O is=O great=S ,=O the=O bartenders=O go=O that=O extra=O mile=O .=O
The owners are great fun and the beer selection is worth staying for .####The=O owners=T-POS are=O great=O fun=O and=O the=O beer=TT-POS selection=TT-POS is=O worth=O staying=O for=O .=O####The=O owners=O are=O great=S fun=O and=O the=O beer=O selection=O is=O worth=SS staying=SS for=SS .=O
And the upstairs is a great place to hang out .####And=O the=O upstairs=T-POS is=O a=O great=O place=O to=O hang=O out=O .=O####And=O the=O upstairs=O is=O a=O great=S place=O to=O hang=O out=O .=O
Not alot of smoking places left in New York , but I have found my favorite smoking balconey in the city .####Not=O alot=O of=O smoking=O places=O left=O in=O New=O York=O ,=O but=O I=O have=O found=O my=O favorite=O smoking=O balconey=T-POS in=O the=O city=O .=O####Not=O alot=O of=O smoking=O places=O left=O in=O New=O York=O ,=O but=O I=O have=O found=O my=O favorite=S smoking=O balconey=O in=O the=O city=O .=O
The sushi here is delicious !####The=O sushi=T-POS here=O is=O delicious=O !=O####The=O sushi=O here=O is=O delicious=S !=O
They have a wide variety of fish and they even list which oceans they come from ; Atlantic or Pacific .####They=O have=O a=O wide=O variety=O of=O fish=T-POS and=O they=O even=O list=O which=O oceans=O they=O come=O from=O ;=O Atlantic=O or=O Pacific=O .=O####They=O have=O a=O wide=S variety=S of=O fish=O and=O they=O even=O list=O which=O oceans=O they=O come=O from=O ;=O Atlantic=O or=O Pacific=O .=O
I 've had the Jellyfish , Horse Mackerel , Blue Fin Tuna and the Sake Ikura roll among others , and they were all good .####I=O 've=O had=O the=O Jellyfish=T-POS ,=O Horse=TT-POS Mackerel=TT-POS ,=O Blue=TTT-POS Fin=TTT-POS Tuna=TTT-POS and=O the=O Sake=TTTT-POS Ikura=TTTT-POS roll=TTTT-POS among=O others=O ,=O and=O they=O were=O all=O good=O .=O####I=O 've=O had=O the=O Jellyfish=O ,=O Horse=O Mackerel=O ,=O Blue=O Fin=O Tuna=O and=O the=O Sake=O Ikura=O roll=O among=O others=O ,=O and=O they=O were=O all=O good=S .=O
The decor is rustic , traditional Japanese .####The=O decor=T-NEU is=O rustic=O ,=O traditional=O Japanese=O .=O####The=O decor=O is=O rustic=S ,=O traditional=S Japanese=S .=O
The service was courteous and attentive .####The=O service=T-POS was=O courteous=O and=O attentive=O .=O####The=O service=O was=O courteous=S and=O attentive=S .=O
Mediocre food####Mediocre=O food=T-NEU####Mediocre=S food=O
The outside patio area has an abbreviated menu .####The=O outside=O patio=O area=O has=O an=O abbreviated=O menu=T-NEU .=O####The=O outside=O patio=O area=O has=O an=O abbreviated=S menu=O .=O
My g/f and I both agreed the food was very mediocre especially considering the price .####My=O g/f=O and=O I=O both=O agreed=O the=O food=T-NEG was=O very=O mediocre=O especially=O considering=O the=O price=O .=O####My=O g/f=O and=O I=O both=O agreed=O the=O food=O was=O very=O mediocre=S especially=O considering=O the=O price=O .=O
We are locals , and get the feeling the only way this place survives with such average food is because most customers are probably one-time customer tourists .####We=O are=O locals=O ,=O and=O get=O the=O feeling=O the=O only=O way=O this=O place=O survives=O with=O such=O average=O food=T-NEG is=O because=O most=O customers=O are=O probably=O one-time=O customer=O tourists=O .=O####We=O are=O locals=O ,=O and=O get=O the=O feeling=O the=O only=O way=O this=O place=O survives=O with=O such=O average=S food=O is=O because=O most=O customers=O are=O probably=O one-time=O customer=O tourists=O .=O
Service was decent .####Service=T-NEU was=O decent=O .=O####Service=O was=O decent=S .=O
Drinks were good .####Drinks=T-POS were=O good=O .=O####Drinks=O were=O good=S .=O
Excellent food , nice ambience , fairly expensive####Excellent=O food=T-POS ,=O nice=O ambience=TT-POS ,=O fairly=O expensive=O####Excellent=S food=O ,=O nice=SS ambience=O ,=O fairly=O expensive=O
– I loved the pumpkin ravioli and the goat cheese gnocchi ( 5 big ones to a plate instead of 20 or so little gnocchis ) and my sister loved her filet mignon on top of spinach and mashed potatoes .####–=O I=O loved=O the=O pumpkin=T-POS ravioli=T-POS and=O the=O goat=TT-POS cheese=TT-POS gnocchi=TT-POS (=O 5=O big=O ones=O to=O a=O plate=O instead=O of=O 20=O or=O so=O little=O gnocchis=O )=O and=O my=O sister=O loved=O her=O filet=TTT-POS mignon=TTT-POS on=TTT-POS top=TTT-POS of=TTT-POS spinach=TTT-POS and=TTT-POS mashed=TTT-POS potatoes=TTT-POS .=O####–=O I=O loved=S the=O pumpkin=O ravioli=O and=O the=O goat=O cheese=O gnocchi=O (=O 5=O big=O ones=O to=O a=O plate=O instead=O of=O 20=O or=O so=O little=O gnocchis=O )=O and=O my=O sister=O loved=SSS her=O filet=O mignon=O on=O top=O of=O spinach=O and=O mashed=O potatoes=O .=O
The ambiance was a peaceful and relaxing break amongst all the kids running around in Downtown Disney .####The=O ambiance=T-POS was=O a=O peaceful=O and=O relaxing=O break=O amongst=O all=O the=O kids=O running=O around=O in=O Downtown=O Disney=O .=O####The=O ambiance=O was=O a=O peaceful=S and=O relaxing=S break=O amongst=O all=O the=O kids=O running=O around=O in=O Downtown=O Disney=O .=O
Best Indian food in L.A .####Best=O Indian=T-POS food=T-POS in=O L.A=O .=O####Best=S Indian=O food=O in=O L.A=O .=O
The chicken curry and chicken tikka masala are my favorite meat dishes .####The=O chicken=T-POS curry=T-POS and=O chicken=TT-POS tikka=TT-POS masala=TT-POS are=O my=O favorite=O meat=O dishes=O .=O####The=O chicken=O curry=O and=O chicken=O tikka=O masala=O are=O my=O favorite=S meat=O dishes=O .=O
It 's located in a strip mall near the Beverly Center , not the greatest location , but the food keeps me coming back for more .####It=O 's=O located=O in=O a=O strip=O mall=O near=O the=O Beverly=O Center=O ,=O not=O the=O greatest=O location=T-NEU ,=O but=O the=O food=O keeps=O me=O coming=O back=O for=O more=O .=O####It=O 's=O located=O in=O a=O strip=O mall=O near=O the=O Beverly=O Center=O ,=O not=S the=S greatest=S location=O ,=O but=O the=O food=O keeps=O me=O coming=O back=O for=O more=O .=O
Never too crowded and always great service .####Never=O too=O crowded=O and=O always=O great=O service=T-POS .=O####Never=O too=O crowded=O and=O always=O great=S service=O .=O
I can highly recommend their various saag and paneer and korma .####I=O can=O highly=O recommend=O their=O various=O saag=T-POS and=O paneer=TT-POS and=O korma=TTT-POS .=O####I=O can=O highly=O recommend=S their=O various=O saag=O and=O paneer=O and=O korma=O .=O
I appreciate their delivery too .####I=O appreciate=O their=O delivery=T-POS too=O .=O####I=O appreciate=S their=O delivery=O too=O .=O
Nice food but no spice !####Nice=O food=T-NEG but=O no=O spice=O !=O####Nice=S food=O but=O no=O spice=O !=O
– I really enjoyed my meal here .####–=O I=O really=O enjoyed=O my=O meal=T-POS here=O .=O####–=O I=O really=O enjoyed=S my=O meal=O here=O .=O
I had yummy lamb korma , saag paneer , samosas , naan , etc .####I=O had=O yummy=O lamb=T-POS korma=T-POS ,=O saag=TT-POS paneer=TT-POS ,=O samosas=TTT-POS ,=O naan=TTTT-POS ,=O etc=O .=O####I=O had=O yummy=S lamb=O korma=O ,=O saag=O paneer=O ,=O samosas=O ,=O naan=O ,=O etc=O .=O
The food was all good but it was way too mild .####The=O food=T-NEG was=O all=O good=O but=O it=O was=O way=O too=O mild=O .=O####The=O food=O was=O all=O good=S but=O it=O was=O way=O too=S mild=S .=O
The naan was some of the best I 've had and I really enjoyed the bhartha , not too tomatoey .####The=O naan=T-POS was=O some=O of=O the=O best=O I=O 've=O had=O and=O I=O really=O enjoyed=O the=O bhartha=TT-POS ,=O not=O too=O tomatoey=O .=O####The=O naan=O was=O some=O of=O the=O best=S I=O 've=O had=O and=O I=O really=O enjoyed=SS the=O bhartha=O ,=O not=O too=O tomatoey=O .=O
Even the chickpeas , which I normally find too dry , were good .####Even=O the=O chickpeas=T-POS ,=O which=O I=O normally=O find=O too=O dry=O ,=O were=O good=O .=O####Even=O the=O chickpeas=O ,=O which=O I=O normally=O find=O too=O dry=O ,=O were=O good=S .=O
– I do n't understand how I was a stranger to this place for so long ... the fajita salad , the colorado , the fajitas - EVERYTHING is delicious .####–=O I=O do=O n't=O understand=O how=O I=O was=O a=O stranger=O to=O this=O place=O for=O so=O long=O ...=O the=O fajita=T-POS salad=T-POS ,=O the=O colorado=TT-POS ,=O the=O fajitas=TTT-POS -=O EVERYTHING=O is=O delicious=O .=O####–=O I=O do=O n't=O understand=O how=O I=O was=O a=O stranger=O to=O this=O place=O for=O so=O long=O ...=O the=O fajita=O salad=O ,=O the=O colorado=O ,=O the=O fajitas=O -=O EVERYTHING=O is=O delicious=S .=O
I love the warm & cosy environment .####I=O love=O the=O warm=O &=O cosy=O environment=T-POS .=O####I=O love=O the=O warm=S &=O cosy=S environment=O .=O
best restaurant in the world , great decor , great customer service , friendly manager####best=O restaurant=T-POS in=O the=O world=O ,=O great=O decor=TT-POS ,=O great=O customer=TTT-POS service=TTT-POS ,=O friendly=O manager=TTTT-POS####best=S restaurant=O in=O the=O world=O ,=O great=SS decor=O ,=O great=SSS customer=O service=O ,=O friendly=SSSS manager=O
i am never disappointed with there food .####i=O am=O never=O disappointed=O with=O there=O food=T-POS .=O####i=O am=O never=S disappointed=S with=O there=O food=O .=O
the atmosphere is great .####the=O atmosphere=T-POS is=O great=O .=O####the=O atmosphere=O is=O great=S .=O
great lunch spot####great=O lunch=T-POS spot=T-POS####great=S lunch=O spot=O
– Great financial district mexican spot .####–=O Great=O financial=O district=O mexican=T-POS spot=T-POS .=O####–=O Great=S financial=O district=O mexican=O spot=O .=O
Always busy , but they are good at seating you promptly and have quick service .####Always=O busy=O ,=O but=O they=O are=O good=O at=O seating=O you=O promptly=O and=O have=O quick=O service=T-POS .=O####Always=O busy=O ,=O but=O they=O are=O good=O at=O seating=O you=O promptly=O and=O have=O quick=S service=O .=O
Everything I 've had here is good , taco salads , burritos , enchiladas i love this place .####Everything=O I=O 've=O had=O here=O is=O good=O ,=O taco=T-POS salads=T-POS ,=O burritos=TT-POS ,=O enchiladas=TTT-POS i=O love=O this=O place=TTTT-POS .=O####Everything=O I=O 've=O had=O here=O is=O good=S ,=O taco=O salads=O ,=O burritos=O ,=O enchiladas=O i=O love=SSSS this=O place=O .=O
Also have great margaritas !####Also=O have=O great=O margaritas=T-POS !=O####Also=O have=O great=S margaritas=O !=O
The food is simply unforgettable !####The=O food=T-POS is=O simply=O unforgettable=O !=O####The=O food=O is=O simply=O unforgettable=S !=O
The staff are friendly and the decor was ethic and colorful .####The=O staff=T-POS are=O friendly=O and=O the=O decor=TT-POS was=O ethic=O and=O colorful=O .=O####The=O staff=O are=O friendly=S and=O the=O decor=O was=O ethic=SS and=O colorful=SS .=O
Holy Hummus !####Holy=O Hummus=T-POS !=O####Holy=S Hummus=O !=O
– The food is here is incredible , though the quality is inconsistent during lunch .####–=O The=O food=T-POS is=O here=O is=O incredible=O ,=O though=O the=O quality=O is=O inconsistent=O during=O lunch=O .=O####–=O The=O food=O is=O here=O is=O incredible=S ,=O though=O the=O quality=O is=O inconsistent=O during=O lunch=O .=O
Dinners have always been excellent , in terms of food quality .####Dinners=T-POS have=O always=O been=O excellent=O ,=O in=O terms=O of=O food=O quality=O .=O####Dinners=O have=O always=O been=O excellent=S ,=O in=O terms=O of=O food=O quality=O .=O
The side of potatoes is to die for , as is the labne ( yogurt dip ) .####The=O side=T-POS of=T-POS potatoes=T-POS is=O to=O die=O for=O ,=O as=O is=O the=O labne=O (=O yogurt=O dip=O )=O .=O####The=O side=O of=O potatoes=O is=O to=O die=S for=S ,=O as=O is=O the=O labne=O (=O yogurt=O dip=O )=O .=O
Also , they serve THE best hummus in America , with a drizzle of fragrant olive oil ( which , I believe is the traditional way ) !####Also=O ,=O they=O serve=O THE=O best=O hummus=T-POS in=O America=O ,=O with=O a=O drizzle=O of=O fragrant=O olive=O oil=O (=O which=O ,=O I=O believe=O is=O the=O traditional=O way=O )=O !=O####Also=O ,=O they=O serve=O THE=O best=S hummus=O in=O America=O ,=O with=O a=O drizzle=O of=O fragrant=O olive=O oil=O (=O which=O ,=O I=O believe=O is=O the=O traditional=O way=O )=O !=O
The only drawback is the crowded seating and the slow service .####The=O only=O drawback=O is=O the=O crowded=O seating=T-NEG and=O the=O slow=O service=TT-NEG .=O####The=O only=O drawback=O is=O the=O crowded=S seating=O and=O the=O slow=SS service=O .=O
However , this place is a gem , and I wo n't stop going back .####However=O ,=O this=O place=T-POS is=O a=O gem=O ,=O and=O I=O wo=O n't=O stop=O going=O back=O .=O####However=O ,=O this=O place=O is=O a=O gem=S ,=O and=O I=O wo=O n't=O stop=O going=O back=O .=O
great beer####great=O beer=T-POS####great=S beer=O
I swore never to return for a warm beer and mediocre meal .####I=O swore=O never=O to=O return=O for=O a=O warm=O beer=T-NEG and=O mediocre=O meal=TT-NEG .=O####I=O swore=O never=O to=O return=O for=O a=O warm=S beer=O and=O mediocre=SS meal=O .=O
The band was very good and the service was attentive .####The=O band=T-POS was=O very=O good=O and=O the=O service=TT-POS was=O attentive=O .=O####The=O band=O was=O very=O good=S and=O the=O service=O was=O attentive=SS .=O
We ordered a selection of the small plates , and the shoe string onions , goat cheese pizza , grilled asparagus and fried brie with fruit were all very good .####We=O ordered=O a=O selection=O of=O the=O small=O plates=O ,=O and=O the=O shoe=T-POS string=T-POS onions=T-POS ,=O goat=TT-POS cheese=TT-POS pizza=TT-POS ,=O grilled=TTT-POS asparagus=TTT-POS and=O fried=TTTT-POS brie=TTTT-POS with=TTTT-POS fruit=TTTT-POS were=O all=O very=O good=O .=O####We=O ordered=O a=O selection=O of=O the=O small=O plates=O ,=O and=O the=O shoe=O string=O onions=O ,=O goat=O cheese=O pizza=O ,=O grilled=O asparagus=O and=O fried=O brie=O with=O fruit=O were=O all=O very=O good=S .=O
Seattle 's BEST Winelist####Seattle=O 's=O BEST=O Winelist=T-POS####Seattle=O 's=O BEST=S Winelist=O
The sommelier is fantastic , down-to-earth , & extremely knowlegable .####The=O sommelier=T-POS is=O fantastic=O ,=O down-to-earth=O ,=O &=O extremely=O knowlegable=O .=O####The=O sommelier=O is=O fantastic=S ,=O down-to-earth=S ,=O &=O extremely=O knowlegable=S .=O
The food is not what it once was ( potions have seriously seen downsizing ) prices have gone up , and the service is the worst I have experienced anywhere ( including mainland Europe ) .####The=O food=O is=O not=O what=O it=O once=O was=O (=O potions=O have=O seriously=O seen=O downsizing=O )=O prices=O have=O gone=O up=O ,=O and=O the=O service=T-NEG is=O the=O worst=O I=O have=O experienced=O anywhere=O (=O including=O mainland=O Europe=O )=O .=O####The=O food=O is=O not=O what=O it=O once=O was=O (=O potions=O have=O seriously=O seen=O downsizing=O )=O prices=O have=O gone=O up=O ,=O and=O the=O service=O is=O the=O worst=S I=O have=O experienced=O anywhere=O (=O including=O mainland=O Europe=O )=O .=O
Open & Cool Place with the Best Pizza and Coffee####Open=O &=O Cool=O Place=T-POS with=O the=O Best=O Pizza=TT-POS and=O Coffee=TTT-POS####Open=O &=O Cool=S Place=O with=O the=O Best=SS Pizza=O and=O Coffee=O
– Mioposto has a very creative & delicious pizza menu .####–=O Mioposto=O has=O a=O very=O creative=O &=O delicious=O pizza=T-POS menu=T-POS .=O####–=O Mioposto=O has=O a=O very=O creative=S &=O delicious=S pizza=O menu=O .=O
The coffe is very good , too .####The=O coffe=T-POS is=O very=O good=O ,=O too=O .=O####The=O coffe=O is=O very=O good=S ,=O too=O .=O
Great open and friendly ambience .####Great=O open=O and=O friendly=O ambience=T-POS .=O####Great=S open=S and=O friendly=S ambience=O .=O
This place is charming and relaxing .####This=O place=T-POS is=O charming=O and=O relaxing=O .=O####This=O place=O is=O charming=S and=O relaxing=S .=O
The servers behind the counter are always friendly and helpful .####The=O servers=T-POS behind=T-POS the=T-POS counter=T-POS are=O always=O friendly=O and=O helpful=O .=O####The=O servers=O behind=O the=O counter=O are=O always=O friendly=S and=O helpful=S .=O
It 's a great place to enjoy food and meet friends .####It=O 's=O a=O great=O place=TT-POS to=O enjoy=O food=T-POS and=O meet=O friends=O .=O####It=O 's=O a=O great=SS place=O to=O enjoy=S food=O and=O meet=O friends=O .=O
Great food , spectacular location , and friendly service keep us coming back year after year .####Great=O food=T-POS ,=O spectacular=O location=TT-POS ,=O and=O friendly=O service=TTT-POS keep=O us=O coming=O back=O year=O after=O year=O .=O####Great=S food=O ,=O spectacular=SS location=O ,=O and=O friendly=SSS service=O keep=O us=O coming=O back=O year=O after=O year=O .=O
Enjoyed the food####Enjoyed=O the=O food=T-POS####Enjoyed=S the=O food=O
Food was good and cheap .####Food=T-POS was=O good=O and=O cheap=O .=O####Food=O was=O good=S and=O cheap=S .=O
I had the kafta plate and I enjoyed it .####I=O had=O the=O kafta=T-POS plate=T-POS and=O I=O enjoyed=O it=O .=O####I=O had=O the=O kafta=O plate=O and=O I=O enjoyed=S it=O .=O
Atmosphere was nice .####Atmosphere=T-POS was=O nice=O .=O####Atmosphere=O was=O nice=S .=O
Service was kind of slow , our waitress took forever to give us our check even though it was n't that busy .####Service=T-NEG was=O kind=O of=O slow=O ,=O our=O waitress=O took=O forever=O to=O give=O us=O our=O check=O even=O though=O it=O was=O n't=O that=O busy=O .=O####Service=O was=O kind=O of=O slow=S ,=O our=O waitress=O took=O forever=O to=O give=O us=O our=O check=O even=O though=O it=O was=O n't=O that=O busy=O .=O
Still I would recommend this place .####Still=O I=O would=O recommend=O this=O place=T-POS .=O####Still=O I=O would=O recommend=S this=O place=O .=O
WHAT ELSE CAN YOU SAY NICE PEOPLE AMAZING FOOD WOW####WHAT=O ELSE=O CAN=O YOU=O SAY=O NICE=O PEOPLE=TT-POS AMAZING=O FOOD=T-POS WOW=O####WHAT=O ELSE=O CAN=O YOU=O SAY=O NICE=SS PEOPLE=O AMAZING=S FOOD=O WOW=O
Great food with an awesome atmosphere !####Great=O food=T-POS with=O an=O awesome=O atmosphere=TT-POS !=O####Great=S food=O with=O an=O awesome=SS atmosphere=O !=O
– Eggs , pancakes , potatoes , fresh fruit and yogurt -- everything they serve is delicious .####–=O Eggs=T-POS ,=O pancakes=TT-POS ,=O potatoes=TTT-POS ,=O fresh=TTTT-POS fruit=TTTT-POS and=O yogurt=TTTTT-POS --=O everything=O they=O serve=O is=O delicious=O .=O####–=O Eggs=O ,=O pancakes=O ,=O potatoes=O ,=O fresh=O fruit=O and=O yogurt=O --=O everything=O they=O serve=O is=O delicious=S .=O
great meal – the fish on the omikase platter was absolutely decadent -- there was none of the stringiness that sometimes accompanies fair sushi -- this fish was perfect ! ! ! !####great=O meal=T-POS –=O the=O fish=TT-POS on=TT-POS the=TT-POS omikase=TT-POS platter=TT-POS was=O absolutely=O decadent=O --=O there=O was=O none=O of=O the=O stringiness=O that=O sometimes=O accompanies=O fair=O sushi=O --=O this=O fish=O was=O perfect=O !=O !=O !=O !=O####great=S meal=O –=O the=O fish=O on=O the=O omikase=O platter=O was=O absolutely=O decadent=SS --=O there=O was=O none=O of=O the=O stringiness=O that=O sometimes=O accompanies=O fair=O sushi=O --=O this=O fish=O was=O perfect=SS !=O !=O !=O !=O
plus , i am allergic to rice , and the waitstaff was unbelievably accomodating -- did n't even bat an eye !####plus=O ,=O i=O am=O allergic=O to=O rice=O ,=O and=O the=O waitstaff=T-POS was=O unbelievably=O accomodating=O --=O did=O n't=O even=O bat=O an=O eye=O !=O####plus=O ,=O i=O am=O allergic=O to=O rice=O ,=O and=O the=O waitstaff=O was=O unbelievably=O accomodating=S --=O did=O n't=O even=O bat=O an=O eye=O !=O
and the waiter suggested a perfect sake ! !####and=O the=O waiter=O suggested=O a=O perfect=O sake=T-POS !=O !=O####and=O the=O waiter=O suggested=O a=O perfect=S sake=O !=O !=O
Unbeatable sushi !####Unbeatable=O sushi=T-POS !=O####Unbeatable=S sushi=O !=O
Melt in your mouth nigiri and sashmi , and very tasty rolls too .####Melt=O in=O your=O mouth=O nigiri=O and=O sashmi=O ,=O and=O very=O tasty=O rolls=T-POS too=O .=O####Melt=O in=O your=O mouth=O nigiri=O and=O sashmi=O ,=O and=O very=O tasty=S rolls=O too=O .=O
Be sure to try the oyster roll .####Be=O sure=O to=O try=O the=O oyster=T-POS roll=T-POS .=O####Be=O sure=O to=O try=S the=O oyster=O roll=O .=O
– How to describe the best sushi in NYC : hmmmm , delicious , amazing , fantastic , suculent , perfect , nah , all of the above .####–=O How=O to=O describe=O the=O best=O sushi=T-POS in=O NYC=O :=O hmmmm=O ,=O delicious=O ,=O amazing=O ,=O fantastic=O ,=O suculent=O ,=O perfect=O ,=O nah=O ,=O all=O of=O the=O above=O .=O####–=O How=O to=O describe=O the=O best=S sushi=O in=O NYC=O :=O hmmmm=O ,=O delicious=O ,=O amazing=O ,=O fantastic=O ,=O suculent=O ,=O perfect=O ,=O nah=O ,=O all=O of=O the=O above=O .=O
The best Chuwam Mushi I have ever had .####The=O best=O Chuwam=T-POS Mushi=T-POS I=O have=O ever=O had=O .=O####The=O best=S Chuwam=O Mushi=O I=O have=O ever=O had=O .=O
Good Sushi , High Price####Good=O Sushi=T-NEG ,=O High=O Price=O####Good=S Sushi=O ,=O High=O Price=O
One of the best Sushi place in town .####One=O of=O the=O best=O Sushi=T-POS place=T-POS in=O town=O .=O####One=O of=O the=O best=S Sushi=O place=O in=O town=O .=O
The house special roll is really good .####The=O house=T-POS special=T-POS roll=T-POS is=O really=O good=O .=O####The=O house=O special=O roll=O is=O really=O good=S .=O
Brunch at Murphy 's is to die for , my specialty ... egg white omelet , the food is always freshly prepared .####Brunch=O at=O Murphy=O 's=O is=O to=O die=O for=O ,=O my=O specialty=O ...=O egg=O white=O omelet=O ,=O the=O food=T-POS is=O always=O freshly=O prepared=O .=O####Brunch=O at=O Murphy=O 's=O is=O to=O die=O for=O ,=O my=O specialty=O ...=O egg=O white=O omelet=O ,=O the=O food=O is=O always=O freshly=S prepared=S .=O
It 's the perfect spot for a romantic date for 2 or a secret rendezvous !####It=O 's=O the=O perfect=O spot=T-POS for=O a=O romantic=O date=O for=O 2=O or=O a=O secret=O rendezvous=O !=O####It=O 's=O the=O perfect=S spot=O for=O a=O romantic=O date=O for=O 2=O or=O a=O secret=O rendezvous=O !=O
Save room for scrumptious desserts .####Save=O room=O for=O scrumptious=O desserts=T-POS .=O####Save=O room=O for=O scrumptious=S desserts=O .=O
The restaurant offers an extensive wine list and an ambiance you wo n't forget !####The=O restaurant=O offers=O an=O extensive=O wine=T-POS list=T-POS and=O an=O ambiance=TT-POS you=O wo=O n't=O forget=O !=O####The=O restaurant=O offers=O an=O extensive=S wine=O list=O and=O an=O ambiance=O you=O wo=SS n't=SS forget=SS !=O
– Best Mexican place for lunch in the financial district .####–=O Best=O Mexican=T-POS place=T-POS for=O lunch=O in=O the=O financial=O district=O .=O####–=O Best=S Mexican=O place=O for=O lunch=O in=O the=O financial=O district=O .=O
Love the enchiladas and chicken soup - and be sure to check out their specials .####Love=O the=O enchiladas=T-POS and=O chicken=TT-POS soup=TT-POS -=O and=O be=O sure=O to=O check=O out=O their=O specials=O .=O####Love=S the=O enchiladas=O and=O chicken=O soup=O -=O and=O be=O sure=O to=O check=O out=O their=O specials=O .=O
Can get busy on Fridays for a table but once seated , the service is so efficient you can be in and out of there quickly .####Can=O get=O busy=O on=O Fridays=O for=O a=O table=O but=O once=O seated=O ,=O the=O service=T-POS is=O so=O efficient=O you=O can=O be=O in=O and=O out=O of=O there=O quickly=O .=O####Can=O get=O busy=O on=O Fridays=O for=O a=O table=O but=O once=O seated=O ,=O the=O service=O is=O so=O efficient=S you=O can=O be=O in=O and=O out=O of=O there=O quickly=O .=O
The sushi was excellent and the wait staff was quick .####The=O sushi=T-POS was=O excellent=O and=O the=O wait=TT-POS staff=TT-POS was=O quick=O .=O####The=O sushi=O was=O excellent=S and=O the=O wait=O staff=O was=O quick=SS .=O
The atmosphere was just okay .####The=O atmosphere=T-NEU was=O just=O okay=O .=O####The=O atmosphere=O was=O just=O okay=S .=O
Space was limited , but the food made up for it .####Space=T-NEG was=O limited=O ,=O but=O the=O food=O made=O up=O for=O it=O .=O####Space=O was=O limited=S ,=O but=O the=O food=O made=O up=O for=O it=O .=O
We stood there for 10 minutes while employees walked back and forth ignoring us .####We=O stood=O there=O for=O 10=O minutes=O while=O employees=T-NEG walked=O back=O and=O forth=O ignoring=O us=O .=O####We=O stood=O there=O for=O 10=O minutes=O while=O employees=O walked=O back=O and=O forth=O ignoring=S us=O .=O
The Caesar salad I ordered had so much lemon I could n't eat it .####The=O Caesar=T-NEG salad=T-NEG I=O ordered=O had=O so=O much=O lemon=O I=O could=O n't=O eat=O it=O .=O####The=O Caesar=O salad=O I=O ordered=O had=O so=O much=O lemon=O I=O could=S n't=S eat=S it=O .=O
Great food , better Margaritas !####Great=O food=T-POS ,=O better=O Margaritas=TT-POS !=O####Great=S food=O ,=O better=SS Margaritas=O !=O
– This is one of my top lunch spots , huge portions , fast service and amazing margaritas ! !####–=O This=O is=O one=O of=O my=O top=O lunch=O spots=O ,=O huge=O portions=T-POS ,=O fast=O service=TT-POS and=O amazing=O margaritas=TTT-POS !=O !=O####–=O This=O is=O one=O of=O my=O top=O lunch=O spots=O ,=O huge=S portions=O ,=O fast=SS service=O and=O amazing=SSS margaritas=O !=O !=O
it gets really busy , so get there on the early side so you can grab a seat , if you do have to wait , its not bad because the service is quick !####it=O gets=O really=O busy=O ,=O so=O get=O there=O on=O the=O early=O side=O so=O you=O can=O grab=O a=O seat=O ,=O if=O you=O do=O have=O to=O wait=O ,=O its=O not=O bad=O because=O the=O service=T-POS is=O quick=O !=O####it=O gets=O really=O busy=O ,=O so=O get=O there=O on=O the=O early=O side=O so=O you=O can=O grab=O a=O seat=O ,=O if=O you=O do=O have=O to=O wait=O ,=O its=O not=O bad=O because=O the=O service=O is=O quick=S !=O
Check out the art on the walls , very colorful !####Check=O out=O the=O art=T-POS on=T-POS the=T-POS walls=T-POS ,=O very=O colorful=O !=O####Check=O out=O the=O art=O on=O the=O walls=O ,=O very=O colorful=S !=O
i love this place !####i=O love=O this=O place=T-POS !=O####i=O love=S this=O place=O !=O
– i have been eating at this place for over 8 years now and i have never had one bad meal .####–=O i=O have=O been=O eating=O at=O this=O place=O for=O over=O 8=O years=O now=O and=O i=O have=O never=O had=O one=O bad=O meal=T-POS .=O####–=O i=O have=O been=O eating=O at=O this=O place=O for=O over=O 8=O years=O now=O and=O i=O have=O never=O had=O one=O bad=S meal=O .=O
The lunch menu is an awesome deal !####The=O lunch=T-POS menu=T-POS is=O an=O awesome=O deal=O !=O####The=O lunch=O menu=O is=O an=O awesome=S deal=O !=O
plenty of food , trust me .####plenty=O of=O food=T-POS ,=O trust=O me=O .=O####plenty=S of=S food=O ,=O trust=O me=O .=O
Fresh ingrediants and super tasty .####Fresh=O ingrediants=T-POS and=O super=O tasty=O .=O####Fresh=S ingrediants=O and=O super=O tasty=S .=O
Best food , phenominal service####Best=O food=T-POS ,=O phenominal=O service=TT-POS####Best=S food=O ,=O phenominal=SS service=O
For the finicky sushi eater and those who have sampled the best NYC has to offer , the fish is the freshest and the service is superb .####For=O the=O finicky=O sushi=O eater=O and=O those=O who=O have=O sampled=O the=O best=O NYC=O has=O to=O offer=O ,=O the=O fish=T-POS is=O the=O freshest=O and=O the=O service=TT-POS is=O superb=O .=O####For=O the=O finicky=O sushi=O eater=O and=O those=O who=O have=O sampled=O the=O best=O NYC=O has=O to=O offer=O ,=O the=O fish=O is=O the=O freshest=S and=O the=O service=O is=O superb=SS .=O
Not only can the selection be innovative , but there 's a nice balance of traditional sushi as well .####Not=O only=O can=O the=O selection=T-POS be=O innovative=O ,=O but=O there=O 's=O a=O nice=O balance=O of=O traditional=O sushi=TT-POS as=O well=O .=O####Not=O only=O can=O the=O selection=O be=O innovative=S ,=O but=O there=O 's=O a=O nice=SS balance=O of=O traditional=SS sushi=O as=O well=O .=O
The nicest waiters in town .####The=O nicest=O waiters=T-POS in=O town=O .=O####The=O nicest=S waiters=O in=O town=O .=O
– This place is unbelievably over-rated .####–=O This=O place=T-NEG is=O unbelievably=O over-rated=O .=O####–=O This=O place=O is=O unbelievably=O over-rated=S .=O
If I want to stand in line on Sunday for an hour to get average brunch food , then I would put Murphy 's at the top of the list .####If=O I=O want=O to=O stand=O in=O line=O on=O Sunday=O for=O an=O hour=O to=O get=O average=O brunch=T-NEU food=T-NEU ,=O then=O I=O would=O put=O Murphy=O 's=O at=O the=O top=O of=O the=O list=O .=O####If=O I=O want=O to=O stand=O in=O line=O on=O Sunday=O for=O an=O hour=O to=O get=O average=S brunch=O food=O ,=O then=O I=O would=O put=O Murphy=O 's=O at=O the=O top=O of=O the=O list=O .=O
The regular menu here is slightly above average that is not worth the snotty attitude that you receive .####The=O regular=T-NEU menu=T-NEU here=O is=O slightly=O above=O average=O that=O is=O not=O worth=O the=O snotty=O attitude=O that=O you=O receive=O .=O####The=O regular=O menu=O here=O is=O slightly=O above=S average=S that=O is=O not=S worth=S the=S snotty=S attitude=S that=O you=O receive=O .=O
Your a sushi fan , you love expertly cut fish , great sake , a killer SOHO location , and of course : Salmon , Tuna , Fluke , Yellow Tail , Cod , Mackeral , Jellyfish , Sea Urchin , Shrimp , Lobster , Sea Bream , Trout , Milk Fish , Blue Fin Tuna , Eel , Crab , Sardine , Monk Fish , Roe , Scallop , Oysters , and a varity of Toro .####Your=O a=O sushi=O fan=O ,=O you=O love=O expertly=O cut=O fish=T-POS ,=O great=O sake=TT-POS ,=O a=O killer=O SOHO=TTT-POS location=TTT-POS ,=O and=O of=O course=O :=O Salmon=O ,=O Tuna=O ,=O Fluke=O ,=O Yellow=O Tail=O ,=O Cod=O ,=O Mackeral=O ,=O Jellyfish=O ,=O Sea=O Urchin=O ,=O Shrimp=O ,=O Lobster=O ,=O Sea=O Bream=O ,=O Trout=O ,=O Milk=O Fish=O ,=O Blue=O Fin=O Tuna=O ,=O Eel=O ,=O Crab=O ,=O Sardine=O ,=O Monk=O Fish=O ,=O Roe=O ,=O Scallop=O ,=O Oysters=O ,=O and=O a=O varity=O of=O Toro=O .=O####Your=O a=O sushi=O fan=O ,=O you=O love=S expertly=S cut=S fish=O ,=O great=SS sake=O ,=O a=O killer=SSS SOHO=O location=O ,=O and=O of=O course=O :=O Salmon=O ,=O Tuna=O ,=O Fluke=O ,=O Yellow=O Tail=O ,=O Cod=O ,=O Mackeral=O ,=O Jellyfish=O ,=O Sea=O Urchin=O ,=O Shrimp=O ,=O Lobster=O ,=O Sea=O Bream=O ,=O Trout=O ,=O Milk=O Fish=O ,=O Blue=O Fin=O Tuna=O ,=O Eel=O ,=O Crab=O ,=O Sardine=O ,=O Monk=O Fish=O ,=O Roe=O ,=O Scallop=O ,=O Oysters=O ,=O and=O a=O varity=O of=O Toro=O .=O
Bring your cell phone cause you may have to wait to get into the best sushi restaurant in the world : BLUE RIBBON SUSHI .####Bring=O your=O cell=O phone=O cause=O you=O may=O have=O to=O wait=O to=O get=O into=O the=O best=O sushi=O restaurant=O in=O the=O world=O :=O BLUE=T-POS RIBBON=T-POS SUSHI=T-POS .=O####Bring=O your=O cell=O phone=O cause=O you=O may=O have=O to=O wait=O to=O get=O into=O the=O best=S sushi=O restaurant=O in=O the=O world=O :=O BLUE=O RIBBON=O SUSHI=O .=O
Hands down , the best tuna I have ever had .####Hands=O down=O ,=O the=O best=O tuna=T-POS I=O have=O ever=O had=O .=O####Hands=O down=O ,=O the=O best=S tuna=O I=O have=O ever=O had=O .=O
Blue Ribbon lives up to it 's fantastic reputation .####Blue=T-POS Ribbon=T-POS lives=O up=O to=O it=O 's=O fantastic=O reputation=O .=O####Blue=O Ribbon=O lives=O up=O to=O it=O 's=O fantastic=S reputation=O .=O
Great value sushi with high quality & nice setting .####Great=O value=O sushi=T-POS with=O high=O quality=O &=O nice=O setting=TT-POS .=O####Great=S value=S sushi=O with=O high=S quality=S &=O nice=S setting=S .=O
Try the Chef 's Choice for sushi as the smoked yellowtail was incredible and the rolls were also tasty .####Try=O the=O Chef=O 's=O Choice=O for=O sushi=O as=O the=O smoked=TT-POS yellowtail=TT-POS was=O incredible=O and=O the=O rolls=T-POS were=O also=O tasty=O .=O####Try=O the=O Chef=O 's=O Choice=O for=O sushi=O as=O the=O smoked=O yellowtail=O was=O incredible=SS and=O the=O rolls=O were=O also=O tasty=S .=O
Poor customer service / poor pizza .####Poor=O customer=T-NEG service=T-NEG /=O poor=O pizza=TT-NEG .=O####Poor=S customer=O service=O /=O poor=O pizza=O .=O
– As with most restaurants in Seattle , Mioposto 's service was bad and the food was overpriced .####–=O As=O with=O most=O restaurants=O in=O Seattle=O ,=O Mioposto=O 's=O service=T-NEG was=O bad=O and=O the=O food=TT-NEG was=O overpriced=O .=O####–=O As=O with=O most=O restaurants=O in=O Seattle=O ,=O Mioposto=O 's=O service=O was=O bad=S and=O the=O food=O was=O overpriced=SS .=O
I know many people have their favorite types of pizza and pizza places , but Mioposto 's pizza lacks quality and good taste .####I=O know=O many=O people=O have=O their=O favorite=O types=O of=O pizza=O and=O pizza=O places=O ,=O but=O Mioposto=O 's=O pizza=T-NEG lacks=O quality=O and=O good=O taste=O .=O####I=O know=O many=O people=O have=O their=O favorite=O types=O of=O pizza=O and=O pizza=O places=O ,=O but=O Mioposto=O 's=O pizza=O lacks=S quality=S and=S good=S taste=S .=O
To be honest , I 've had better frozen pizza .####To=O be=O honest=O ,=O I=O 've=O had=O better=O frozen=O pizza=T-NEG .=O####To=O be=O honest=O ,=O I=O 've=O had=O better=S frozen=O pizza=O .=O
The only positive thing about Mioposto is the nice location .####The=O only=O positive=O thing=O about=O Mioposto=O is=O the=O nice=O location=T-POS .=O####The=O only=O positive=O thing=O about=O Mioposto=O is=O the=O nice=S location=O .=O
I was frankly shocked when I read the bad reviews - this place is fantastic ; it has not let us down in any way , and we 've eaten here more than 10 times .####I=O was=O frankly=O shocked=O when=O I=O read=O the=O bad=O reviews=O -=O this=O place=T-POS is=O fantastic=O ;=O it=O has=O not=O let=O us=O down=O in=O any=O way=O ,=O and=O we=O 've=O eaten=O here=O more=O than=O 10=O times=O .=O####I=O was=O frankly=O shocked=O when=O I=O read=O the=O bad=O reviews=O -=O this=O place=O is=O fantastic=S ;=O it=O has=O not=O let=O us=O down=O in=O any=O way=O ,=O and=O we=O 've=O eaten=O here=O more=O than=O 10=O times=O .=O
The food is fantastic , and the waiting staff has been perfect every single time we 've been there .####The=O food=T-POS is=O fantastic=O ,=O and=O the=O waiting=TT-POS staff=TT-POS has=O been=O perfect=O every=O single=O time=O we=O 've=O been=O there=O .=O####The=O food=O is=O fantastic=S ,=O and=O the=O waiting=O staff=O has=O been=O perfect=SS every=O single=O time=O we=O 've=O been=O there=O .=O
Seabass on lobster risotto was the best .####Seabass=T-POS on=T-POS lobster=T-POS risotto=T-POS was=O the=O best=O .=O####Seabass=O on=O lobster=O risotto=O was=O the=O best=S .=O
Caesar salad was superb .####Caesar=T-POS salad=T-POS was=O superb=O .=O####Caesar=O salad=O was=O superb=S .=O
Great bottle of wine .####Great=O bottle=T-POS of=T-POS wine=T-POS .=O####Great=S bottle=O of=O wine=O .=O
The food was ok , but the service was so poor that the food was cold buy the time everyone in my party was served .####The=O food=T-NEU was=O ok=O ,=O but=O the=O service=TT-NEG was=O so=O poor=O that=O the=O food=O was=O cold=O buy=O the=O time=O everyone=O in=O my=O party=O was=O served=O .=O####The=O food=O was=O ok=S ,=O but=O the=O service=O was=O so=O poor=SS that=O the=O food=O was=O cold=O buy=O the=O time=O everyone=O in=O my=O party=O was=O served=O .=O
AVOID THE PLACE####AVOID=O THE=O PLACE=T-NEG####AVOID=S THE=O PLACE=O
When I got there I sat up stairs where the atmosphere was cozy & the service was horrible !####When=O I=O got=O there=O I=O sat=O up=O stairs=O where=O the=O atmosphere=T-POS was=O cozy=O &=O the=O service=TT-NEG was=O horrible=O !=O####When=O I=O got=O there=O I=O sat=O up=O stairs=O where=O the=O atmosphere=O was=O cozy=S &=O the=O service=O was=O horrible=SS !=O
We left without ever getting service .####We=O left=O without=O ever=O getting=O service=T-NEG .=O####We=O left=O without=S ever=S getting=O service=O .=O
Best Crab Cakes in Town####Best=O Crab=T-POS Cakes=T-POS in=O Town=O####Best=S Crab=O Cakes=O in=O Town=O
Great seasonal fish and seafood , with a classy waterfront setting .####Great=O seasonal=T-POS fish=T-POS and=O seafood=TT-POS ,=O with=O a=O classy=O waterfront=TTT-POS setting=TTT-POS .=O####Great=S seasonal=O fish=O and=O seafood=O ,=O with=O a=O classy=SSS waterfront=O setting=O .=O
Great Pizza , Poor Service####Great=O Pizza=T-POS ,=O Poor=O Service=TT-NEG####Great=S Pizza=O ,=O Poor=SS Service=O
– Love their pizza , especially the mushroom pizza .####–=O Love=O their=O pizza=T-POS ,=O especially=O the=O mushroom=TT-POS pizza=TT-POS .=O####–=O Love=S their=O pizza=O ,=O especially=O the=O mushroom=O pizza=O .=O
Also love their caeser salad .####Also=O love=O their=O caeser=T-POS salad=T-POS .=O####Also=O love=S their=O caeser=O salad=O .=O
Prefer to order it and pick it up though because I do n't like the servers , one young woman in particular .####Prefer=O to=O order=O it=O and=O pick=O it=O up=O though=O because=O I=O do=O n't=O like=O the=O servers=T-NEG ,=O one=O young=TT-NEG woman=TT-NEG in=O particular=O .=O####Prefer=O to=O order=O it=O and=O pick=O it=O up=O though=O because=O I=O do=S n't=S like=S the=O servers=O ,=O one=O young=O woman=O in=O particular=O .=O
Many people talk about the great pizza and poor service , so it ca n't just be the rantings of a few dissatisfied customers .####Many=O people=O talk=O about=O the=O great=O pizza=T-POS and=O poor=O service=TT-NEG ,=O so=O it=O ca=O n't=O just=O be=O the=O rantings=O of=O a=O few=O dissatisfied=O customers=O .=O####Many=O people=O talk=O about=O the=O great=S pizza=O and=O poor=SS service=O ,=O so=O it=O ca=O n't=O just=O be=O the=O rantings=O of=O a=O few=O dissatisfied=O customers=O .=O
It 's a great little place with tons of potential to be a neighborhood joint if the service were n't so impersonal and corporate-like .####It=O 's=O a=O great=O little=O place=T-POS with=O tons=O of=O potential=O to=O be=O a=O neighborhood=O joint=O if=O the=O service=O were=O n't=O so=O impersonal=O and=O corporate-like=O .=O####It=O 's=O a=O great=S little=S place=O with=O tons=O of=O potential=O to=O be=O a=O neighborhood=O joint=O if=O the=O service=O were=O n't=O so=O impersonal=O and=O corporate-like=O .=O
Great Breakfast####Great=O Breakfast=T-POS####Great=S Breakfast=O
The food is great and they make a mean bloody mary .####The=O food=T-POS is=O great=O and=O they=O make=O a=O mean=O bloody=TT-POS mary=TT-POS .=O####The=O food=O is=O great=S and=O they=O make=O a=O mean=SS bloody=O mary=O .=O
I love breakfast here .####I=O love=O breakfast=T-POS here=O .=O####I=O love=S breakfast=O here=O .=O
Their crab eggs benedict is addicting .####Their=O crab=T-POS eggs=T-POS benedict=T-POS is=O addicting=O .=O####Their=O crab=O eggs=O benedict=O is=O addicting=S .=O
All their menu items are a hit , and they serve mimosas .####All=O their=O menu=T-POS items=T-POS are=O a=O hit=O ,=O and=O they=O serve=O mimosas=O .=O####All=O their=O menu=O items=O are=O a=O hit=S ,=O and=O they=O serve=O mimosas=O .=O
best chinese food i have tasted in a long time####best=O chinese=T-POS food=T-POS i=O have=O tasted=O in=O a=O long=O time=O####best=S chinese=O food=O i=O have=O tasted=O in=O a=O long=O time=O
the ambiance of the restaurant was nice and good for fine dinning .####the=O ambiance=T-POS of=O the=O restaurant=O was=O nice=O and=O good=O for=O fine=O dinning=O .=O####the=O ambiance=O of=O the=O restaurant=O was=O nice=S and=O good=S for=O fine=O dinning=O .=O
the staff was very nice and courteous and obviously chinese .####the=O staff=T-POS was=O very=O nice=O and=O courteous=O and=O obviously=O chinese=O .=O####the=O staff=O was=O very=O nice=S and=O courteous=S and=O obviously=O chinese=S .=O
so about the prawns , they were fresh and had a slight crispiness about the batter ... soooo good ... the walnuts were cut in smaller pieces and very crunchy and tasty .####so=O about=O the=O prawns=T-POS ,=O they=O were=O fresh=O and=O had=O a=O slight=O crispiness=O about=O the=O batter=TT-POS ...=O soooo=O good=O ...=O the=O walnuts=TTT-POS were=O cut=O in=O smaller=O pieces=O and=O very=O crunchy=O and=O tasty=O .=O####so=O about=O the=O prawns=O ,=O they=O were=O fresh=S and=O had=O a=O slight=O crispiness=SS about=O the=O batter=O ...=O soooo=O good=O ...=O the=O walnuts=O were=O cut=O in=O smaller=O pieces=O and=O very=O crunchy=SSS and=O tasty=SSS .=O
best honey walnyt prawns that we have every tasted .####best=O honey=T-POS walnyt=T-POS prawns=T-POS that=O we=O have=O every=O tasted=O .=O####best=S honey=O walnyt=O prawns=O that=O we=O have=O every=O tasted=O .=O
the brocollis were so fresh and tasty .####the=O brocollis=T-POS were=O so=O fresh=O and=O tasty=O .=O####the=O brocollis=O were=O so=O fresh=S and=O tasty=S .=O
i would normally not finish the brocolli when i order these kinds of food but for the first time , every piece was as eventful as the first one ... the scallops and prawns was so fresh and nicely cooked .####i=O would=O normally=O not=O finish=O the=O brocolli=O when=O i=O order=O these=O kinds=O of=O food=O but=O for=O the=O first=O time=O ,=O every=O piece=O was=O as=O eventful=O as=O the=O first=O one=O ...=O the=O scallops=T-POS and=O prawns=TT-POS was=O so=O fresh=O and=O nicely=O cooked=O .=O####i=O would=O normally=O not=O finish=O the=O brocolli=O when=O i=O order=O these=O kinds=O of=O food=O but=O for=O the=O first=O time=O ,=O every=O piece=O was=O as=O eventful=O as=O the=O first=O one=O ...=O the=O scallops=O and=O prawns=O was=O so=O fresh=S and=O nicely=S cooked=S .=O
Chintzy portions####Chintzy=O portions=T-NEG####Chintzy=S portions=O
– The sushi here is perfectly good , but for $ 5 a piece , either the slices of fish should be larger , or there should be no pretense that this is a moderately priced restaurant ( even for NYC ) .####–=O The=O sushi=T-NEG here=O is=O perfectly=O good=O ,=O but=O for=O $=O 5=O a=O piece=O ,=O either=O the=O slices=O of=O fish=O should=O be=O larger=O ,=O or=O there=O should=O be=O no=O pretense=O that=O this=O is=O a=O moderately=O priced=O restaurant=TT-NEG (=O even=O for=O NYC=O )=O .=O####–=O The=O sushi=O here=O is=O perfectly=O good=S ,=O but=O for=O $=O 5=O a=O piece=O ,=O either=O the=O slices=O of=O fish=O should=O be=O larger=O ,=O or=O there=O should=O be=O no=O pretense=O that=O this=O is=O a=O moderately=SS priced=SS restaurant=O (=O even=O for=O NYC=O )=O .=O
Terrible service , food ok , pricey####Terrible=O service=T-NEG ,=O food=TT-NEU ok=O ,=O pricey=O####Terrible=S service=O ,=O food=O ok=SS ,=O pricey=O
Food wise , its ok but a bit pricey for what you get considering the restaurant is n't a fancy place .####Food=T-NEU wise=O ,=O its=O ok=O but=O a=O bit=O pricey=O for=O what=O you=O get=O considering=O the=O restaurant=TT-NEU is=O n't=O a=O fancy=O place=O .=O####Food=O wise=O ,=O its=O ok=S but=O a=O bit=O pricey=S for=O what=O you=O get=O considering=O the=O restaurant=O is=SS n't=SS a=SS fancy=SS place=O .=O
Another plus is the open feel of the restaurant with glass walls on all sides .####Another=O plus=O is=O the=O open=O feel=T-POS of=O the=O restaurant=O with=O glass=O walls=O on=O all=O sides=O .=O####Another=O plus=S is=O the=O open=S feel=O of=O the=O restaurant=O with=O glass=O walls=O on=O all=O sides=O .=O
Amazing Spanish Mackeral special appetizer and perfect box sushi ( that eel with avodcao -- um um um ) .####Amazing=O Spanish=T-POS Mackeral=T-POS special=T-POS appetizer=T-POS and=O perfect=O box=TT-POS sushi=TT-POS (=O that=O eel=O with=O avodcao=O --=O um=O um=O um=O )=O .=O####Amazing=S Spanish=O Mackeral=O special=O appetizer=O and=O perfect=SS box=O sushi=O (=O that=O eel=O with=O avodcao=O --=O um=O um=O um=O )=O .=O
As usual the omikase did n't disappoint in freshness , although it scored low on creativity and selection .####As=O usual=O the=O omikase=T-NEG did=O n't=O disappoint=O in=O freshness=O ,=O although=O it=O scored=O low=O on=O creativity=O and=O selection=O .=O####As=O usual=O the=O omikase=O did=S n't=S disappoint=S in=O freshness=O ,=O although=O it=O scored=S low=S on=S creativity=S and=S selection=S .=O
Their specialty rolls are impressive , though I ca n't remember what we had .####Their=O specialty=T-POS rolls=T-POS are=O impressive=O ,=O though=O I=O ca=O n't=O remember=O what=O we=O had=O .=O####Their=O specialty=O rolls=O are=O impressive=S ,=O though=O I=O ca=O n't=O remember=O what=O we=O had=O .=O
Great selection of sakes .####Great=O selection=T-POS of=T-POS sakes=T-POS .=O####Great=S selection=O of=O sakes=O .=O
It is n't the cheapest sushi but has been worth it every time .####It=O is=O n't=O the=O cheapest=O sushi=T-POS but=O has=O been=O worth=O it=O every=O time=O .=O####It=O is=S n't=S the=S cheapest=S sushi=O but=O has=O been=O worth=S it=O every=O time=O .=O
Very poor customer service .####Very=O poor=O customer=T-NEG service=T-NEG .=O####Very=O poor=S customer=O service=O .=O
– Schooner or Later 's charming location along the marina in Long Beach and average food does not , unfortunately , compensate for its very poor customer service .####–=O Schooner=O or=O Later=O 's=O charming=O location=O along=O the=O marina=O in=O Long=O Beach=O and=O average=O food=O does=O not=O ,=O unfortunately=O ,=O compensate=O for=O its=O very=O poor=O customer=T-NEG service=T-NEG .=O####–=O Schooner=O or=O Later=O 's=O charming=O location=O along=O the=O marina=O in=O Long=O Beach=O and=O average=O food=O does=O not=O ,=O unfortunately=O ,=O compensate=O for=O its=O very=O poor=S customer=O service=O .=O
While this diner had reasonably good food , the restaurant staff seemed completely indifferent to our presence , and this attitude was reflected in the lack of service .####While=O this=O diner=O had=O reasonably=O good=O food=T-POS ,=O the=O restaurant=TT-NEG staff=TT-NEG seemed=O completely=O indifferent=O to=O our=O presence=O ,=O and=O this=O attitude=O was=O reflected=O in=O the=O lack=O of=O service=O .=O####While=O this=O diner=O had=O reasonably=O good=S food=O ,=O the=O restaurant=O staff=O seemed=O completely=O indifferent=SS to=O our=O presence=O ,=O and=O this=O attitude=O was=O reflected=O in=O the=O lack=O of=O service=O .=O
the fish was fresh , though it was cut very thin .####the=O fish=T-NEG was=O fresh=O ,=O though=O it=O was=O cut=O very=O thin=O .=O####the=O fish=O was=O fresh=S ,=O though=O it=O was=O cut=O very=O thin=S .=O
great service .####great=O service=T-POS .=O####great=S service=O .=O
good sake selection .####good=O sake=T-POS selection=T-POS .=O####good=S sake=O selection=O .=O
– Ray 's is THE place to go for high quality seafood dinners .####–=O Ray=O 's=O is=O THE=O place=O to=O go=O for=O high=O quality=O seafood=T-POS dinners=T-POS .=O####–=O Ray=O 's=O is=O THE=O place=O to=O go=O for=O high=S quality=S seafood=O dinners=O .=O
I love Dungeness crabs and at Ray 's you can get them served in about 6 different ways !####I=O love=O Dungeness=T-POS crabs=T-POS and=O at=O Ray=O 's=O you=O can=O get=O them=O served=O in=O about=O 6=O different=O ways=O !=O####I=O love=S Dungeness=O crabs=O and=O at=O Ray=O 's=O you=O can=O get=O them=O served=O in=O about=O 6=O different=O ways=O !=O
We shared the family platter and I especially enjoyed the black cod in sake kasu .####We=O shared=O the=O family=O platter=O and=O I=O especially=O enjoyed=O the=O black=T-POS cod=T-POS in=T-POS sake=T-POS kasu=T-POS .=O####We=O shared=O the=O family=O platter=O and=O I=O especially=O enjoyed=S the=O black=O cod=O in=O sake=O kasu=O .=O
I ended the meal with the unusual dessert of a port and chocolate tasting ... yummy !####I=O ended=O the=O meal=O with=O the=O unusual=O dessert=T-POS of=T-POS a=T-POS port=T-POS and=T-POS chocolate=T-POS tasting=T-POS ...=O yummy=O !=O####I=O ended=O the=O meal=O with=O the=O unusual=O dessert=O of=O a=O port=O and=O chocolate=O tasting=O ...=O yummy=S !=O
And the service was simply spendid - quite a delight .####And=O the=O service=T-POS was=O simply=O spendid=O -=O quite=O a=O delight=O .=O####And=O the=O service=O was=O simply=O spendid=S -=O quite=O a=O delight=S .=O
Great Breakfast####Great=O Breakfast=T-POS####Great=S Breakfast=O
– Great drinks , corn beef hash , coffee , B Fast burritos , Gluten Free menu .####–=O Great=O drinks=T-POS ,=O corn=TT-POS beef=TT-POS hash=TT-POS ,=O coffee=TTT-POS ,=O B=TTTT-POS Fast=TTTT-POS burritos=TTTT-POS ,=O Gluten=O Free=O menu=TTTTT-POS .=O####–=O Great=S drinks=O ,=O corn=O beef=O hash=O ,=O coffee=O ,=O B=O Fast=O burritos=O ,=O Gluten=O Free=O menu=O .=O
The service is fantastic at this fun place .####The=O service=T-POS is=O fantastic=O at=O this=O fun=O place=TT-POS .=O####The=O service=O is=O fantastic=S at=O this=O fun=SS place=O .=O
Best Neighborhood Standby .####Best=O Neighborhood=O Standby=T-POS .=O####Best=S Neighborhood=O Standby=O .=O
In Grammercy/Union Square/East Village this is my neighbors and my favorite spot .####In=O Grammercy/Union=O Square/East=O Village=O this=O is=O my=O neighbors=O and=O my=O favorite=O spot=T-POS .=O####In=O Grammercy/Union=O Square/East=O Village=O this=O is=O my=O neighbors=O and=O my=O favorite=S spot=O .=O
The music is great , no night better or worse , the bar tenders are generous with the pouring , and the lighthearted atmosphere will lifts you spirits .####The=O music=T-POS is=O great=O ,=O no=O night=O better=O or=O worse=O ,=O the=O bar=TT-POS tenders=TT-POS are=O generous=O with=O the=O pouring=O ,=O and=O the=O lighthearted=O atmosphere=TTT-POS will=O lifts=O you=O spirits=O .=O####The=O music=O is=O great=S ,=O no=O night=O better=O or=O worse=O ,=O the=O bar=O tenders=O are=O generous=SS with=O the=O pouring=O ,=O and=O the=O lighthearted=SSS atmosphere=O will=O lifts=O you=O spirits=O .=O
Oh , and the cheese fries are awesome !####Oh=O ,=O and=O the=O cheese=T-POS fries=T-POS are=O awesome=O !=O####Oh=O ,=O and=O the=O cheese=O fries=O are=O awesome=S !=O
Good Food , Great Service , Average Prices ( For the Strip )####Good=O Food=T-POS ,=O Great=O Service=TT-POS ,=O Average=O Prices=O (=O For=O the=O Strip=O )=O####Good=S Food=O ,=O Great=SS Service=O ,=O Average=O Prices=O (=O For=O the=O Strip=O )=O
When I walked in , I was taken aback by their incredible wood decor .####When=O I=O walked=O in=O ,=O I=O was=O taken=O aback=O by=O their=O incredible=O wood=T-POS decor=T-POS .=O####When=O I=O walked=O in=O ,=O I=O was=O taken=O aback=O by=O their=O incredible=S wood=O decor=O .=O
The music playing was very hip , 20-30 something pop music , but the subwoofer to the sound system was located under my seat , which became annoying midway through dinner .####The=O music=O playing=O was=O very=O hip=O ,=O 20-30=O something=O pop=O music=O ,=O but=O the=O subwoofer=T-NEG to=T-NEG the=T-NEG sound=T-NEG system=T-NEG was=O located=O under=O my=O seat=O ,=O which=O became=O annoying=O midway=O through=O dinner=O .=O####The=O music=O playing=O was=O very=O hip=O ,=O 20-30=O something=O pop=O music=O ,=O but=O the=O subwoofer=O to=O the=O sound=O system=O was=O located=O under=O my=O seat=O ,=O which=O became=O annoying=S midway=O through=O dinner=O .=O
I got the shellfish and shrimp appetizer and it was alright .####I=O got=O the=O shellfish=T-NEU and=T-NEU shrimp=T-NEU appetizer=T-NEU and=O it=O was=O alright=O .=O####I=O got=O the=O shellfish=O and=O shrimp=O appetizer=O and=O it=O was=O alright=S .=O
It was n't the freshest seafood ever , but the taste and presentation was OK .####It=O was=O n't=O the=O freshest=O seafood=T-NEU ever=O ,=O but=O the=O taste=O and=O presentation=O was=O OK=O .=O####It=O was=S n't=S the=S freshest=S seafood=O ever=O ,=O but=O the=O taste=O and=O presentation=O was=O OK=S .=O
I picked the asparagus , which turned out to be incredible and perfectly prepared .####I=O picked=O the=O asparagus=T-POS ,=O which=O turned=O out=O to=O be=O incredible=O and=O perfectly=O prepared=O .=O####I=O picked=O the=O asparagus=O ,=O which=O turned=O out=O to=O be=O incredible=S and=O perfectly=S prepared=S .=O
The steak was done to my exact liking ( medium rare ) and was nice and juicy .####The=O steak=T-POS was=O done=O to=O my=O exact=O liking=O (=O medium=O rare=O )=O and=O was=O nice=O and=O juicy=O .=O####The=O steak=O was=O done=O to=O my=O exact=O liking=O (=O medium=O rare=O )=O and=O was=O nice=S and=O juicy=S .=O
It ? s served with either a peppercorn sauce or red wine reduction , though both were indistinguishable in taste .####It=O ?=O s=O served=O with=O either=O a=O peppercorn=T-NEU sauce=T-NEU or=O red=TT-NEU wine=TT-NEU reduction=TT-NEU ,=O though=O both=O were=O indistinguishable=O in=O taste=O .=O####It=O ?=O s=O served=O with=O either=O a=O peppercorn=O sauce=O or=O red=O wine=O reduction=O ,=O though=O both=O were=O indistinguishable=S in=O taste=O .=O
The desert was the perfect ending to an almost perfect dinner .####The=O desert=T-POS was=O the=O perfect=O ending=O to=O an=O almost=O perfect=O dinner=TT-POS .=O####The=O desert=O was=O the=O perfect=S ending=O to=O an=O almost=O perfect=SS dinner=O .=O
But the servers were extremely attentive and very friendly .####But=O the=O servers=T-POS were=O extremely=O attentive=O and=O very=O friendly=O .=O####But=O the=O servers=O were=O extremely=O attentive=S and=O very=O friendly=S .=O
good sake , good food – i honestly do n't know much about japanese food at all .####good=O sake=T-POS ,=O good=O food=TT-POS –=O i=O honestly=O do=O n't=O know=O much=O about=O japanese=O food=O at=O all=O .=O####good=S sake=O ,=O good=SS food=O –=O i=O honestly=O do=O n't=O know=O much=O about=O japanese=O food=O at=O all=O .=O
Server made several sake suggestions which were very good .####Server=O made=O several=O sake=T-POS suggestions=O which=O were=O very=O good=O .=O####Server=O made=O several=O sake=O suggestions=O which=O were=O very=O good=S .=O
had many dishes but the BEST was the lobster 3 ways .####had=O many=O dishes=O but=O the=O BEST=O was=O the=O lobster=T-POS 3=T-POS ways=T-POS .=O####had=O many=O dishes=O but=O the=O BEST=S was=O the=O lobster=O 3=O ways=O .=O
The waiter was a bit unfriendly and the feel of the restaurant was crowded .####The=O waiter=T-NEG was=O a=O bit=O unfriendly=O and=O the=O feel=TT-NEG of=O the=O restaurant=O was=O crowded=O .=O####The=O waiter=O was=O a=O bit=O unfriendly=S and=O the=O feel=O of=O the=O restaurant=O was=O crowded=SS .=O
Most importantly , we were so excited about the food after seeing the very creative menu .####Most=O importantly=O ,=O we=O were=O so=O excited=O about=O the=O food=O after=O seeing=O the=O very=O creative=O menu=T-POS .=O####Most=O importantly=O ,=O we=O were=O so=O excited=O about=O the=O food=O after=O seeing=O the=O very=O creative=S menu=O .=O
At best , the food was good and definately overpriced .####At=O best=O ,=O the=O food=T-NEG was=O good=O and=O definately=O overpriced=O .=O####At=O best=O ,=O the=O food=O was=O good=S and=O definately=O overpriced=S .=O
My favortie pizza joint in Seattle####My=O favortie=O pizza=T-POS joint=T-POS in=O Seattle=O####My=O favortie=S pizza=O joint=O in=O Seattle=O
The pizza is delicious and the salads are fantastic .####The=O pizza=T-POS is=O delicious=O and=O the=O salads=TT-POS are=O fantastic=O .=O####The=O pizza=O is=O delicious=S and=O the=O salads=O are=O fantastic=SS .=O
I 've always found the wait staff and , if you sit at the bar , the cooks very friendly .####I=O 've=O always=O found=O the=O wait=O staff=O and=O ,=O if=O you=O sit=O at=O the=O bar=O ,=O the=O cooks=T-POS very=O friendly=O .=O####I=O 've=O always=O found=O the=O wait=O staff=O and=O ,=O if=O you=O sit=O at=O the=O bar=O ,=O the=O cooks=O very=O friendly=S .=O
I also really enjoy the simplicity of the decor and intimate feeling of a small restaurant .####I=O also=O really=O enjoy=O the=O simplicity=O of=O the=O decor=T-POS and=O intimate=O feeling=TT-POS of=O a=O small=O restaurant=O .=O####I=O also=O really=O enjoy=S the=O simplicity=S of=O the=O decor=O and=O intimate=SS feeling=O of=O a=O small=O restaurant=O .=O
– My husband and I love eating at Mioposto Café .####–=O My=O husband=O and=O I=O love=O eating=O at=O Mioposto=T-POS Café=T-POS .=O####–=O My=O husband=O and=O I=O love=S eating=O at=O Mioposto=O Café=O .=O
You won ’ t be disappointed by their menu .####You=O won=O ’=O t=O be=O disappointed=O by=O their=O menu=T-POS .=O####You=O won=S ’=S t=S be=S disappointed=S by=O their=O menu=O .=O
The pizza ’ s are thin crust and the menu offers very creative combinations and toppings .####The=O pizza=O ’=O s=O are=O thin=O crust=O and=O the=O menu=T-POS offers=O very=O creative=O combinations=O and=O toppings=O .=O####The=O pizza=O ’=O s=O are=O thin=O crust=O and=O the=O menu=O offers=O very=O creative=S combinations=O and=O toppings=O .=O
Try the Pizza Ensalata !####Try=O the=O Pizza=T-POS Ensalata=T-POS !=O####Try=S the=O Pizza=O Ensalata=O !=O
The pizza ’ s are not huge and the crust is thin ... keep that in mind when you ’ re ordering .####The=O pizza=O ’=O s=O are=O not=O huge=O and=O the=O crust=T-NEU is=O thin=O ...=O keep=O that=O in=O mind=O when=O you=O ’=O re=O ordering=O .=O####The=O pizza=O ’=O s=O are=O not=O huge=O and=O the=O crust=O is=O thin=S ...=O keep=O that=O in=O mind=O when=O you=O ’=O re=O ordering=O .=O
The food is sinful .####The=O food=T-POS is=O sinful=O .=O####The=O food=O is=O sinful=S .=O
The staff was really friendly .####The=O staff=T-POS was=O really=O friendly=O .=O####The=O staff=O was=O really=O friendly=S .=O
The atmosphere was great .####The=O atmosphere=T-POS was=O great=O .=O####The=O atmosphere=O was=O great=S .=O
The specialty here is decadent pancakes , but I 've been back now four times , and I 've been wowed every time .####The=O specialty=O here=O is=O decadent=O pancakes=T-POS ,=O but=O I=O 've=O been=O back=O now=O four=O times=O ,=O and=O I=O 've=O been=O wowed=O every=O time=O .=O####The=O specialty=O here=O is=O decadent=S pancakes=O ,=O but=O I=O 've=O been=O back=O now=O four=O times=O ,=O and=O I=O 've=O been=O wowed=O every=O time=O .=O
Nothing on the menu is less than amazing .####Nothing=O on=O the=O menu=T-POS is=O less=O than=O amazing=O .=O####Nothing=O on=O the=O menu=O is=O less=O than=O amazing=S .=O
Good eats .####Good=O eats=T-POS .=O####Good=S eats=O .=O
I have been to this place , folks and it is BAD .####I=O have=O been=O to=O this=O place=T-NEG ,=O folks=O and=O it=O is=O BAD=O .=O####I=O have=O been=O to=O this=O place=O ,=O folks=O and=O it=O is=O BAD=S .=O
Maybe it is good for that one night once in a blue moon when the chefs decide to use fish that 's half-way decent .####Maybe=O it=O is=O good=O for=O that=O one=O night=O once=O in=O a=O blue=O moon=O when=O the=O chefs=O decide=O to=O use=O fish=T-NEG that=O 's=O half-way=O decent=O .=O####Maybe=O it=O is=O good=O for=O that=O one=O night=O once=O in=O a=O blue=O moon=O when=O the=O chefs=O decide=O to=O use=O fish=O that=O 's=O half-way=O decent=S .=O
I have been here , spent tons of money on a chef special dinner and it was a major dissappointment .####I=O have=O been=O here=O ,=O spent=O tons=O of=O money=O on=O a=O chef=T-NEG special=T-NEG dinner=T-NEG and=O it=O was=O a=O major=O dissappointment=O .=O####I=O have=O been=O here=O ,=O spent=O tons=O of=O money=O on=O a=O chef=O special=O dinner=O and=O it=O was=O a=O major=O dissappointment=S .=O
– The atmosphere is great for any special occasion you might want to celebrate .####–=O The=O atmosphere=T-POS is=O great=O for=O any=O special=O occasion=O you=O might=O want=O to=O celebrate=O .=O####–=O The=O atmosphere=O is=O great=S for=O any=O special=O occasion=O you=O might=O want=O to=O celebrate=O .=O
The best dish are the honwy walnut prawns -- just outstanding .####The=O best=O dish=O are=O the=O honwy=T-POS walnut=T-POS prawns=T-POS --=O just=O outstanding=O .=O####The=O best=S dish=O are=O the=O honwy=O walnut=O prawns=O --=O just=O outstanding=S .=O
The service is really attentive and charming .####The=O service=T-POS is=O really=O attentive=O and=O charming=O .=O####The=O service=O is=O really=O attentive=S and=O charming=S .=O
The service was excellent , the coffee was good even by starbucks standards and the food was outstanding .####The=O service=T-POS was=O excellent=O ,=O the=O coffee=TT-POS was=O good=O even=O by=O starbucks=O standards=O and=O the=O food=TTT-POS was=O outstanding=O .=O####The=O service=O was=O excellent=S ,=O the=O coffee=O was=O good=SS even=O by=O starbucks=O standards=O and=O the=O food=O was=O outstanding=SSS .=O
– I recently had the pleasure of dining as this delightful restaurant on 2nd street and wow what a great evening we had .####–=O I=O recently=O had=O the=O pleasure=O of=O dining=O as=O this=O delightful=O restaurant=T-POS on=O 2nd=O street=O and=O wow=O what=O a=O great=O evening=O we=O had=O .=O####–=O I=O recently=O had=O the=O pleasure=O of=O dining=O as=O this=O delightful=S restaurant=O on=O 2nd=O street=O and=O wow=O what=O a=O great=O evening=O we=O had=O .=O
The food is fantastic , authentic , delicious and very , very affordable .####The=O food=T-POS is=O fantastic=O ,=O authentic=O ,=O delicious=O and=O very=O ,=O very=O affordable=O .=O####The=O food=O is=O fantastic=S ,=O authentic=S ,=O delicious=S and=O very=O ,=O very=O affordable=S .=O
The decor was beautiful and unique .####The=O decor=T-POS was=O beautiful=O and=O unique=O .=O####The=O decor=O was=O beautiful=S and=O unique=S .=O
There was a really nice vibe about the place ... good music , atmosphere and happy looking people .####There=O was=O a=O really=O nice=O vibe=TTT-POS about=O the=O place=O ...=O good=O music=T-POS ,=O atmosphere=TT-POS and=O happy=O looking=O people=TTTT-POS .=O####There=O was=O a=O really=O nice=SSS vibe=O about=O the=O place=O ...=O good=S music=O ,=O atmosphere=O and=O happy=SSSS looking=O people=O .=O
Our server was very professional and friendly .####Our=O server=T-POS was=O very=O professional=O and=O friendly=O .=O####Our=O server=O was=O very=O professional=S and=O friendly=S .=O
It 's a tiny place so if you get there before 8pm on a weekend ( Thurs ? Sun ) you will find it easier to get a table or a seat at the sushi bar .####It=O 's=O a=O tiny=O place=T-NEU so=O if=O you=O get=O there=O before=O 8pm=O on=O a=O weekend=O (=O Thurs=O ?=O Sun=O )=O you=O will=O find=O it=O easier=O to=O get=O a=O table=O or=O a=O seat=O at=O the=O sushi=O bar=O .=O####It=O 's=O a=O tiny=S place=O so=O if=O you=O get=O there=O before=O 8pm=O on=O a=O weekend=O (=O Thurs=O ?=O Sun=O )=O you=O will=O find=O it=O easier=O to=O get=O a=O table=O or=O a=O seat=O at=O the=O sushi=O bar=O .=O
Everything , and I mean everything on the menu is delectable .####Everything=O ,=O and=O I=O mean=O everything=O on=O the=O menu=T-POS is=O delectable=O .=O####Everything=O ,=O and=O I=O mean=O everything=O on=O the=O menu=O is=O delectable=S .=O
The waiters are very experienced and helpful with pairing your drink choice to your food tastes or vice versa .####The=O waiters=T-POS are=O very=O experienced=O and=O helpful=O with=O pairing=O your=O drink=O choice=O to=O your=O food=O tastes=O or=O vice=O versa=O .=O####The=O waiters=O are=O very=O experienced=S and=O helpful=S with=O pairing=O your=O drink=O choice=O to=O your=O food=O tastes=O or=O vice=O versa=O .=O
The sushi is as fresh as it comes ? you 'd think ocean was in their backyard , no joke !####The=O sushi=T-POS is=O as=O fresh=O as=O it=O comes=O ?=O you=O 'd=O think=O ocean=O was=O in=O their=O backyard=O ,=O no=O joke=O !=O####The=O sushi=O is=O as=O fresh=S as=O it=O comes=O ?=O you=O 'd=O think=O ocean=O was=O in=O their=O backyard=O ,=O no=O joke=O !=O
If you 're interested in good tasting ( without the fish taste or smell ) , large portions and creative sushi dishes this is your place ...####If=O you=O 're=O interested=O in=O good=O tasting=O (=O without=O the=O fish=O taste=O or=O smell=O )=O ,=O large=O portions=T-POS and=O creative=O sushi=TT-POS dishes=TT-POS this=O is=O your=O place=O ...=O####If=O you=O 're=O interested=O in=O good=O tasting=O (=O without=O the=O fish=O taste=O or=O smell=O )=O ,=O large=S portions=O and=O creative=SS sushi=O dishes=O this=O is=O your=O place=O ...=O
big thick pepperoni####big=O thick=O pepperoni=T-POS####big=S thick=S pepperoni=O
The pizza itself is not exactly the best I 've had EVER , but still pretty good .####The=O pizza=T-POS itself=O is=O not=O exactly=O the=O best=O I=O 've=O had=O EVER=O ,=O but=O still=O pretty=O good=O .=O####The=O pizza=O itself=O is=O not=S exactly=S the=S best=S I=O 've=O had=O EVER=O ,=O but=O still=O pretty=O good=S .=O
Food was good and appetizing .####Food=T-POS was=O good=O and=O appetizing=O .=O####Food=O was=O good=S and=O appetizing=S .=O
Portions was just enough for me , but may not be for a big eater .####Portions=T-NEU was=O just=O enough=O for=O me=O ,=O but=O may=O not=O be=O for=O a=O big=O eater=O .=O####Portions=O was=O just=O enough=S for=O me=O ,=O but=O may=O not=O be=O for=O a=O big=O eater=O .=O
Fair menu selection .####Fair=O menu=T-NEU selection=T-NEU .=O####Fair=S menu=O selection=O .=O
The appetizer was interesting , but the Creme Brulee was very savory and delicious .####The=O appetizer=T-POS was=O interesting=O ,=O but=O the=O Creme=TT-POS Brulee=TT-POS was=O very=O savory=O and=O delicious=O .=O####The=O appetizer=O was=O interesting=S ,=O but=O the=O Creme=O Brulee=O was=O very=O savory=SS and=O delicious=SS .=O
Indoor ambience was modern .####Indoor=T-POS ambience=T-POS was=O modern=O .=O####Indoor=O ambience=O was=O modern=S .=O
It 's a great place to people watch .####It=O 's=O a=O great=O place=T-POS to=O people=O watch=O .=O####It=O 's=O a=O great=S place=O to=O people=O watch=O .=O
Late night dinning with exeptional food .####Late=O night=O dinning=O with=O exeptional=O food=T-POS .=O####Late=O night=O dinning=O with=O exeptional=S food=O .=O
We were seated right away , the table was private and nice .####We=O were=O seated=O right=O away=O ,=O the=O table=T-POS was=O private=O and=O nice=O .=O####We=O were=O seated=O right=O away=O ,=O the=O table=O was=O private=S and=O nice=S .=O
The service was exceptional - sometime there was a feeling that we were served by the army of friendly waiters .####The=O service=T-POS was=O exceptional=O -=O sometime=O there=O was=O a=O feeling=O that=O we=O were=O served=O by=O the=O army=O of=O friendly=O waiters=TT-POS .=O####The=O service=O was=O exceptional=S -=O sometime=O there=O was=O a=O feeling=O that=O we=O were=O served=O by=O the=O army=O of=O friendly=SS waiters=O .=O
The food was very good , filet mignon was probably the best I 've ever try .####The=O food=T-POS was=O very=O good=O ,=O filet=TT-POS mignon=TT-POS was=O probably=O the=O best=O I=O 've=O ever=O try=O .=O####The=O food=O was=O very=O good=S ,=O filet=O mignon=O was=O probably=O the=O best=SS I=O 've=O ever=O try=O .=O
The portions are big though , so do not order too much .####The=O portions=T-NEU are=O big=O though=O ,=O so=O do=O not=O order=O too=O much=O .=O####The=O portions=O are=O big=S though=O ,=O so=O do=O not=O order=O too=O much=O .=O
Groovy music made the dinner casual .####Groovy=O music=T-POS made=O the=O dinner=O casual=O .=O####Groovy=O music=O made=O the=O dinner=O casual=S .=O
I have a but here - there was a bathroom attendant in the restroom which was odd .####I=O have=O a=O but=O here=O -=O there=O was=O a=O bathroom=O attendant=O in=O the=O restroom=T-NEG which=O was=O odd=O .=O####I=O have=O a=O but=O here=O -=O there=O was=O a=O bathroom=O attendant=O in=O the=O restroom=O which=O was=O odd=S .=O
The bathroom itself is very small with two toilets and only one sink , the girl was staying totally on the way hanging out paper towels from the dispenser .####The=O bathroom=T-NEG itself=O is=O very=O small=O with=O two=O toilets=O and=O only=O one=O sink=O ,=O the=O girl=O was=O staying=O totally=O on=O the=O way=O hanging=O out=O paper=O towels=O from=O the=O dispenser=O .=O####The=O bathroom=O itself=O is=O very=O small=S with=O two=O toilets=O and=O only=O one=O sink=O ,=O the=O girl=O was=O staying=O totally=O on=O the=O way=O hanging=O out=O paper=O towels=O from=O the=O dispenser=O .=O
– Mercedes restaurant is so tasty , the service is undeniably awesome !####–=O Mercedes=O restaurant=O is=O so=O tasty=O ,=O the=O service=T-POS is=O undeniably=O awesome=O !=O####–=O Mercedes=O restaurant=O is=O so=O tasty=O ,=O the=O service=O is=O undeniably=O awesome=S !=O
The atmosphere is aspiring , and the decor is festive and amazing ...####The=O atmosphere=T-POS is=O aspiring=O ,=O and=O the=O decor=TT-POS is=O festive=O and=O amazing=O ...=O####The=O atmosphere=O is=O aspiring=S ,=O and=O the=O decor=O is=O festive=SS and=O amazing=SS ...=O
The catering is out of this world , and Raouls chicken vegetable soup rocks my world ! ! !####The=O catering=TT-POS is=O out=O of=O this=O world=O ,=O and=O Raouls=T-POS chicken=T-POS vegetable=T-POS soup=T-POS rocks=O my=O world=O !=O !=O !=O####The=O catering=O is=O out=SS of=SS this=SS world=SS ,=O and=O Raouls=O chicken=O vegetable=O soup=O rocks=S my=S world=S !=O !=O !=O
Drinks are suberb , and I feel like I am in a Third World country when I walk in the door .####Drinks=T-POS are=O suberb=O ,=O and=O I=O feel=O like=O I=O am=O in=O a=O Third=O World=O country=O when=O I=O walk=O in=O the=O door=O .=O####Drinks=O are=O suberb=S ,=O and=O I=O feel=O like=O I=O am=O in=O a=O Third=O World=O country=O when=O I=O walk=O in=O the=O door=O .=O
- Mediocre Service / Quality####-=O Mediocre=O Service=T-NEU /=O Quality=O####-=O Mediocre=S Service=O /=O Quality=O
The presentation of Snooze is excellent and it is one of those places that you feel more sophisticated just for being there ; but peel back the layers and you have an overpriced IHOP with a high brow menu .####The=O presentation=O of=O Snooze=T-NEG is=O excellent=O and=O it=O is=O one=O of=O those=O places=O that=O you=O feel=O more=O sophisticated=O just=O for=O being=O there=O ;=O but=O peel=O back=O the=O layers=O and=O you=O have=O an=O overpriced=O IHOP=O with=O a=O high=O brow=O menu=TT-NEG .=O####The=O presentation=O of=O Snooze=O is=O excellent=S and=O it=O is=O one=O of=O those=O places=O that=O you=O feel=O more=O sophisticated=O just=O for=O being=O there=O ;=O but=O peel=O back=O the=O layers=O and=O you=O have=O an=O overpriced=O IHOP=O with=O a=O high=SS brow=SS menu=O .=O
They serve it in a tall , skinny hour-glass shaped glass to disguise the fact that you a getting a small juice at the price of a half gallon in a supermarket .####They=O serve=O it=O in=O a=O tall=O ,=O skinny=O hour-glass=O shaped=O glass=O to=O disguise=O the=O fact=O that=O you=O a=O getting=O a=O small=O juice=T-NEG at=O the=O price=O of=O a=O half=O gallon=O in=O a=O supermarket=O .=O####They=O serve=O it=O in=O a=O tall=O ,=O skinny=O hour-glass=O shaped=O glass=O to=O disguise=O the=O fact=O that=O you=O a=O getting=O a=O small=S juice=O at=O the=O price=O of=O a=O half=O gallon=O in=O a=O supermarket=O .=O
I should have just asked for the check when I saw that ; but their menu was so unique that I continued .####I=O should=O have=O just=O asked=O for=O the=O check=O when=O I=O saw=O that=O ;=O but=O their=O menu=T-POS was=O so=O unique=O that=O I=O continued=O .=O####I=O should=O have=O just=O asked=O for=O the=O check=O when=O I=O saw=O that=O ;=O but=O their=O menu=O was=O so=O unique=S that=O I=O continued=O .=O
The pancakes were certainly inventive but $ 8.50 for 3 - 6 '' pancakes ( one of them was more like 5 '' ) in the pancake flight ( sample of 3 different pancakes ) is well over-priced .####The=O pancakes=T-NEG were=O certainly=O inventive=O but=O $=O 8.50=O for=O 3=O -=O 6=O ''=O pancakes=O (=O one=O of=O them=O was=O more=O like=O 5=O ''=O )=O in=O the=O pancake=O flight=O (=O sample=O of=O 3=O different=O pancakes=O )=O is=O well=O over-priced=O .=O####The=O pancakes=O were=O certainly=O inventive=S but=O $=O 8.50=O for=O 3=O -=O 6=O ''=O pancakes=O (=O one=O of=O them=O was=O more=O like=O 5=O ''=O )=O in=O the=O pancake=O flight=O (=O sample=O of=O 3=O different=O pancakes=O )=O is=O well=O over-priced=S .=O
The pancakes should be larger ( at least 8 '' ) to justify the expense even with the unique offerings .####The=O pancakes=T-NEG should=O be=O larger=O (=O at=O least=O 8=O ''=O )=O to=O justify=O the=O expense=O even=O with=O the=O unique=O offerings=O .=O####The=O pancakes=O should=S be=S larger=S (=O at=O least=O 8=O ''=O )=O to=O justify=O the=O expense=O even=O with=O the=O unique=O offerings=O .=O
In the end our check came to $ 27 for 4 small pancakes , a breakfast burrito , an orange juice and an iced tea ( I had water ) .####In=O the=O end=O our=O check=O came=O to=O $=O 27=O for=O 4=O small=O pancakes=T-NEG ,=O a=O breakfast=O burrito=O ,=O an=O orange=O juice=O and=O an=O iced=O tea=O (=O I=O had=O water=O )=O .=O####In=O the=O end=O our=O check=O came=O to=O $=O 27=O for=O 4=O small=S pancakes=O ,=O a=O breakfast=O burrito=O ,=O an=O orange=O juice=O and=O an=O iced=O tea=O (=O I=O had=O water=O )=O .=O
Much more than just a great view !####Much=O more=O than=O just=O a=O great=O view=T-POS !=O####Much=O more=O than=O just=O a=O great=S view=O !=O
Ray 's is something of a Seattle institution , but given its gorgeous Sound views , I had suspected that the accolades were more due to the scenery than to the food and service .####Ray=O 's=O is=O something=O of=O a=O Seattle=O institution=O ,=O but=O given=O its=O gorgeous=O Sound=T-POS views=T-POS ,=O I=O had=O suspected=O that=O the=O accolades=O were=O more=O due=O to=O the=O scenery=O than=O to=O the=O food=O and=O service=O .=O####Ray=O 's=O is=O something=O of=O a=O Seattle=O institution=O ,=O but=O given=O its=O gorgeous=S Sound=O views=O ,=O I=O had=O suspected=O that=O the=O accolades=O were=O more=O due=O to=O the=O scenery=O than=O to=O the=O food=O and=O service=O .=O
To start things off , our lovely server Brooke was quickly on hand to take my drink order .####To=O start=O things=O off=O ,=O our=O lovely=O server=O Brooke=T-POS was=O quickly=O on=O hand=O to=O take=O my=O drink=O order=O .=O####To=O start=O things=O off=O ,=O our=O lovely=S server=O Brooke=O was=O quickly=S on=O hand=O to=O take=O my=O drink=O order=O .=O
My party of two was feeling particularly ambitious , and we splurged on the Shilshole Sampler ... a beautiful assortment of enormous white gulf prawns , smoked albacore tuna , Ray 's fantastic manila clams seasoned with dill , scallops in a tasty soy dressing , and a tiny pile of Dungeness crab atop a sublime butter sauce .####My=O party=O of=O two=O was=O feeling=O particularly=O ambitious=O ,=O and=O we=O splurged=O on=O the=O Shilshole=O Sampler=O ...=O a=O beautiful=O assortment=O of=O enormous=O white=T-POS gulf=T-POS prawns=T-POS ,=O smoked=O albacore=O tuna=O ,=O Ray=O 's=O fantastic=O manila=TT-POS clams=TT-POS seasoned=O with=O dill=O ,=O scallops=O in=O a=O tasty=O soy=TTT-POS dressing=TTT-POS ,=O and=O a=O tiny=O pile=O of=O Dungeness=O crab=O atop=O a=O sublime=O butter=TTTT-POS sauce=TTTT-POS .=O####My=O party=O of=O two=O was=O feeling=O particularly=O ambitious=O ,=O and=O we=O splurged=O on=O the=O Shilshole=O Sampler=O ...=O a=O beautiful=O assortment=O of=O enormous=S white=O gulf=O prawns=O ,=O smoked=O albacore=O tuna=O ,=O Ray=O 's=O fantastic=SS manila=O clams=O seasoned=O with=O dill=O ,=O scallops=O in=O a=O tasty=SSS soy=O dressing=O ,=O and=O a=O tiny=O pile=O of=O Dungeness=O crab=O atop=O a=O sublime=SSSS butter=O sauce=O .=O
For my entr & eacute ; e , I completely enjoyed the seared Alaskan sea scallops complemented by chard , artichoke hearts , fennel , and pecorino toscano .####For=O my=O entr=O &=O eacute=O ;=O e=O ,=O I=O completely=O enjoyed=O the=O seared=T-POS Alaskan=T-POS sea=T-POS scallops=T-POS complemented=O by=O chard=O ,=O artichoke=O hearts=O ,=O fennel=O ,=O and=O pecorino=O toscano=O .=O####For=O my=O entr=O &=O eacute=O ;=O e=O ,=O I=O completely=O enjoyed=S the=O seared=O Alaskan=O sea=O scallops=O complemented=O by=O chard=O ,=O artichoke=O hearts=O ,=O fennel=O ,=O and=O pecorino=O toscano=O .=O
The scallops are apparently cooked in a black olive butter which really makes them unique ( not to mention tasty ) .####The=O scallops=T-POS are=O apparently=O cooked=O in=O a=O black=O olive=O butter=O which=O really=O makes=O them=O unique=O (=O not=O to=O mention=O tasty=O )=O .=O####The=O scallops=O are=O apparently=O cooked=O in=O a=O black=O olive=O butter=O which=O really=O makes=O them=O unique=S (=O not=O to=O mention=O tasty=S )=O .=O
My friend enjoyed the grilled Alaskan King Salmon with delectable creamed Washington russet potatoes and crisp green beans .####My=O friend=O enjoyed=O the=O grilled=T-POS Alaskan=T-POS King=T-POS Salmon=T-POS with=O delectable=O creamed=TT-POS Washington=TT-POS russet=TT-POS potatoes=TT-POS and=O crisp=O green=TTT-POS beans=TTT-POS .=O####My=O friend=O enjoyed=S the=O grilled=O Alaskan=O King=O Salmon=O with=O delectable=SS creamed=O Washington=O russet=O potatoes=O and=O crisp=SSS green=O beans=O .=O
I had a taste of all three items on her plate , and they were superb .####I=O had=O a=O taste=O of=O all=O three=O items=O on=O her=O plate=T-POS ,=O and=O they=O were=O superb=O .=O####I=O had=O a=O taste=O of=O all=O three=O items=O on=O her=O plate=O ,=O and=O they=O were=O superb=S .=O
Our server continued to be attentive throughout the night , but I did remain puzzled by one issue : Who thinks that Ray 's is an appropriate place to take young children for dinner ?####Our=O server=T-POS continued=O to=O be=O attentive=O throughout=O the=O night=O ,=O but=O I=O did=O remain=O puzzled=O by=O one=O issue=O :=O Who=O thinks=O that=O Ray=O 's=O is=O an=O appropriate=O place=O to=O take=O young=O children=O for=O dinner=O ?=O####Our=O server=O continued=O to=O be=O attentive=S throughout=O the=O night=O ,=O but=O I=O did=O remain=O puzzled=O by=O one=O issue=O :=O Who=O thinks=O that=O Ray=O 's=O is=O an=O appropriate=O place=O to=O take=O young=O children=O for=O dinner=O ?=O
While I could have done without the youth who shared the evening with us , our wonderful server and food made the experience a very positive one .####While=O I=O could=O have=O done=O without=O the=O youth=O who=O shared=O the=O evening=O with=O us=O ,=O our=O wonderful=O server=T-POS and=O food=TT-POS made=O the=O experience=O a=O very=O positive=O one=O .=O####While=O I=O could=O have=O done=O without=O the=O youth=O who=O shared=O the=O evening=O with=O us=O ,=O our=O wonderful=S server=O and=O food=O made=O the=O experience=O a=O very=O positive=O one=O .=O
Oh yeah ... the view was good , too .####Oh=O yeah=O ...=O the=O view=T-POS was=O good=O ,=O too=O .=O####Oh=O yeah=O ...=O the=O view=O was=O good=S ,=O too=O .=O
