# Supplementary material for: External-knowledge enhanced dual encoder and contrastive learning for aspect sentiment triplet extraction
Source: PLoS One. 2026 Mar 12;21(3):e0340792. doi: 10.1371/journal.pone.0340792 (PMC12981519; doi:10.1371/journal.pone.0340792)
Supplement: S1 File — (ZIP) [file pone.0340792.s001.zip › ASTE-Data-V1-AAAI2020/16res/16rest_train.txt]

Judging from previous posts this used to be a good place , but not any longer .####Judging=O from=O previous=O posts=O this=O used=O to=O be=O a=O good=O place=T-NEG ,=O but=O not=O any=O longer=O .=O####Judging=O from=O previous=O posts=O this=O used=O to=O be=O a=O good=S place=O ,=O but=O not=O any=O longer=O .=O
We , there were four of us , arrived at noon - the place was empty - and the staff acted like we were imposing on them and they were very rude .####We=O ,=O there=O were=O four=O of=O us=O ,=O arrived=O at=O noon=O -=O the=O place=O was=O empty=O -=O and=O the=O staff=T-NEG acted=O like=O we=O were=O imposing=O on=O them=O and=O they=O were=O very=O rude=O .=O####We=O ,=O there=O were=O four=O of=O us=O ,=O arrived=O at=O noon=O -=O the=O place=O was=O empty=O -=O and=O the=O staff=O acted=O like=O we=O were=O imposing=O on=O them=O and=O they=O were=O very=O rude=S .=O
The food was lousy - too sweet or too salty and the portions tiny .####The=O food=T-NEG was=O lousy=O -=O too=O sweet=O or=O too=O salty=O and=O the=O portions=TT-NEG tiny=O .=O####The=O food=O was=O lousy=S -=O too=S sweet=S or=O too=S salty=S and=O the=O portions=O tiny=SS .=O
Avoid this place !####Avoid=O this=O place=T-NEG !=O####Avoid=S this=O place=O !=O
I have eaten at Saul , many times , the food is always consistently , outrageously good .####I=O have=O eaten=O at=O Saul=O ,=O many=O times=O ,=O the=O food=T-POS is=O always=O consistently=O ,=O outrageously=O good=O .=O####I=O have=O eaten=O at=O Saul=O ,=O many=O times=O ,=O the=O food=O is=O always=O consistently=O ,=O outrageously=O good=S .=O
Saul is the best restaurant on Smith Street and in Brooklyn .####Saul=T-POS is=O the=O best=O restaurant=O on=O Smith=O Street=O and=O in=O Brooklyn=O .=O####Saul=O is=O the=O best=S restaurant=O on=O Smith=O Street=O and=O in=O Brooklyn=O .=O
The duck confit is always amazing and the foie gras terrine with figs was out of this world .####The=O duck=TT-POS confit=TT-POS is=O always=O amazing=O and=O the=O foie=T-POS gras=T-POS terrine=T-POS with=T-POS figs=T-POS was=O out=O of=O this=O world=O .=O####The=O duck=O confit=O is=O always=O amazing=SS and=O the=O foie=O gras=O terrine=O with=O figs=O was=O out=S of=S this=S world=S .=O
The wine list is interesting and has many good values .####The=O wine=T-POS list=T-POS is=O interesting=O and=O has=O many=O good=O values=O .=O####The=O wine=O list=O is=O interesting=S and=O has=O many=O good=S values=S .=O
I was very disappointed with this restaurant .####I=O was=O very=O disappointed=O with=O this=O restaurant=T-NEG .=O####I=O was=O very=O disappointed=S with=O this=O restaurant=O .=O
Food was okay , nothing great .####Food=T-NEU was=O okay=O ,=O nothing=O great=O .=O####Food=O was=O okay=S ,=O nothing=S great=S .=O
Chow fun was dry ; pork shu mai was more than usually greasy and had to share a table with loud and rude family .####Chow=T-NEG fun=T-NEG was=O dry=O ;=O pork=TT-NEG shu=TT-NEG mai=TT-NEG was=O more=O than=O usually=O greasy=O and=O had=O to=O share=O a=O table=O with=O loud=O and=O rude=O family=O .=O####Chow=O fun=O was=O dry=S ;=O pork=O shu=O mai=O was=O more=O than=O usually=O greasy=SS and=O had=O to=O share=O a=O table=O with=O loud=O and=O rude=O family=O .=O
I/we will never go back to this place again .####I/we=O will=O never=O go=O back=O to=O this=O place=T-NEG again=O .=O####I/we=O will=O never=S go=S back=S to=O this=O place=O again=O .=O
Service was devine , oysters where a sensual as they come , and the price ca n't be beat ! ! !####Service=T-POS was=O devine=O ,=O oysters=TT-POS where=O a=O sensual=O as=O they=O come=O ,=O and=O the=O price=O ca=O n't=O be=O beat=O !=O !=O !=O####Service=O was=O devine=S ,=O oysters=O where=O a=O sensual=SS as=O they=O come=O ,=O and=O the=O price=O ca=O n't=O be=O beat=O !=O !=O !=O
Everything is always cooked to perfection , the service is excellent , the decor cool and understated .####Everything=O is=O always=O cooked=O to=O perfection=O ,=O the=O service=T-POS is=O excellent=O ,=O the=O decor=TT-POS cool=O and=O understated=O .=O####Everything=O is=O always=O cooked=O to=O perfection=O ,=O the=O service=O is=O excellent=S ,=O the=O decor=O cool=SS and=O understated=SS .=O
I had the duck breast special on my last visit and it was incredible .####I=O had=O the=O duck=T-POS breast=T-POS special=T-POS on=O my=O last=O visit=O and=O it=O was=O incredible=O .=O####I=O had=O the=O duck=O breast=O special=O on=O my=O last=O visit=O and=O it=O was=O incredible=S .=O
The only thing I moderately enjoyed was their Grilled Chicken special with Edamame Puree .####The=O only=O thing=O I=O moderately=O enjoyed=O was=O their=O Grilled=T-POS Chicken=T-POS special=T-POS with=T-POS Edamame=T-POS Puree=T-POS .=O####The=O only=O thing=O I=O moderately=O enjoyed=S was=O their=O Grilled=O Chicken=O special=O with=O Edamame=O Puree=O .=O
I had never had Edamame pureed before but I thought it was innovative and tasty ( could 've used a bit more salt ) .####I=O had=O never=O had=O Edamame=T-POS pureed=T-POS before=O but=O I=O thought=O it=O was=O innovative=O and=O tasty=O (=O could=O 've=O used=O a=O bit=O more=O salt=O )=O .=O####I=O had=O never=O had=O Edamame=O pureed=O before=O but=O I=O thought=O it=O was=O innovative=S and=O tasty=S (=O could=O 've=O used=O a=O bit=O more=O salt=O )=O .=O
The decor is night tho ... but they REALLY need to clean that vent in the ceiling ... its quite un-appetizing , and kills your effort to make this place look sleek and modern .####The=O decor=TT-POS is=O night=O tho=O ...=O but=O they=O REALLY=O need=O to=O clean=O that=O vent=TTT-NEG in=O the=O ceiling=O ...=O its=O quite=O un-appetizing=O ,=O and=O kills=O your=O effort=O to=O make=O this=O place=T-NEG look=O sleek=O and=O modern=O .=O####The=O decor=O is=O night=SS tho=O ...=O but=O they=O REALLY=O need=O to=O clean=O that=O vent=O in=O the=O ceiling=O ...=O its=O quite=O un-appetizing=SSS ,=O and=O kills=O your=O effort=O to=O make=O this=O place=O look=O sleek=S and=O modern=S .=O
Their sake list was extensive , but we were looking for Purple Haze , which was n't listed but made for us upon request !####Their=O sake=T-POS list=T-POS was=O extensive=O ,=O but=O we=O were=O looking=O for=O Purple=O Haze=O ,=O which=O was=O n't=O listed=O but=O made=O for=O us=O upon=O request=O !=O####Their=O sake=O list=O was=O extensive=S ,=O but=O we=O were=O looking=O for=O Purple=O Haze=O ,=O which=O was=O n't=O listed=O but=O made=O for=O us=O upon=O request=O !=O
The spicy tuna roll was unusually good and the rock shrimp tempura was awesome , great appetizer to share !####The=O spicy=T-POS tuna=T-POS roll=T-POS was=O unusually=O good=O and=O the=O rock=TT-POS shrimp=TT-POS tempura=TT-POS was=O awesome=O ,=O great=O appetizer=O to=O share=O !=O####The=O spicy=O tuna=O roll=O was=O unusually=O good=S and=O the=O rock=O shrimp=O tempura=O was=O awesome=SS ,=O great=O appetizer=O to=O share=O !=O
THe perfect spot .####THe=O perfect=O spot=T-POS .=O####THe=O perfect=S spot=O .=O
Food awesome .####Food=T-POS awesome=O .=O####Food=O awesome=S .=O
Service friendly and attentive .####Service=T-POS friendly=O and=O attentive=O .=O####Service=O friendly=S and=O attentive=S .=O
Ambiance relaxed and stylish .####Ambiance=T-POS relaxed=O and=O stylish=O .=O####Ambiance=O relaxed=S and=O stylish=S .=O
This place has got to be the best japanese restaurant in the new york area .####This=O place=T-POS has=O got=O to=O be=O the=O best=O japanese=O restaurant=O in=O the=O new=O york=O area=O .=O####This=O place=O has=O got=O to=O be=O the=O best=S japanese=O restaurant=O in=O the=O new=O york=O area=O .=O
Food is great .####Food=T-POS is=O great=O .=O####Food=O is=O great=S .=O
Service is top notch .####Service=T-POS is=O top=O notch=O .=O####Service=O is=O top=S notch=S .=O
The rice to fish ration was also good -- they did n't try to overpack the rice .####The=O rice=T-POS to=T-POS fish=T-POS ration=T-POS was=O also=O good=O --=O they=O did=O n't=O try=O to=O overpack=O the=O rice=O .=O####The=O rice=O to=O fish=O ration=O was=O also=O good=S --=O they=O did=O n't=O try=O to=O overpack=O the=O rice=O .=O
We took advanatage of the half price sushi deal on saturday so it was well worth it .####We=O took=O advanatage=O of=O the=O half=T-POS price=T-POS sushi=T-POS deal=T-POS on=O saturday=O so=O it=O was=O well=O worth=O it=O .=O####We=O took=O advanatage=O of=O the=O half=O price=O sushi=O deal=O on=O saturday=O so=O it=O was=O well=O worth=S it=O .=O
$ 6 and there is much tasty food , all of it fresh and continually refilled .####$=O 6=O and=O there=O is=O much=O tasty=O food=T-POS ,=O all=O of=O it=O fresh=O and=O continually=O refilled=O .=O####$=O 6=O and=O there=O is=O much=O tasty=S food=O ,=O all=O of=O it=O fresh=S and=O continually=O refilled=S .=O
I am not a vegetarian but , almost all the dishes were great .####I=O am=O not=O a=O vegetarian=O but=O ,=O almost=O all=O the=O dishes=T-POS were=O great=O .=O####I=O am=O not=O a=O vegetarian=O but=O ,=O almost=O all=O the=O dishes=O were=O great=S .=O
The food here is rather good , but only if you like to wait for it .####The=O food=T-POS here=O is=O rather=O good=O ,=O but=O only=O if=O you=O like=O to=O wait=O for=O it=O .=O####The=O food=O here=O is=O rather=O good=S ,=O but=O only=O if=O you=O like=O to=O wait=O for=O it=O .=O
I like the somosas , chai , and the chole , but the dhosas and dhal were kinda disappointing .####I=O like=O the=O somosas=T-POS ,=O chai=TT-POS ,=O and=O the=O chole=TTT-POS ,=O but=O the=O dhosas=TTTT-NEG and=O dhal=TTTTT-NEG were=O kinda=O disappointing=O .=O####I=O like=S the=O somosas=O ,=O chai=O ,=O and=O the=O chole=O ,=O but=O the=O dhosas=O and=O dhal=O were=O kinda=O disappointing=SSSS .=O
The service varys from day to day- sometimes they 're very nice , and sometimes not .####The=O service=T-NEG varys=O from=O day=O to=O day-=O sometimes=O they=O 're=O very=O nice=O ,=O and=O sometimes=O not=O .=O####The=O service=O varys=S from=O day=O to=O day-=O sometimes=O they=O 're=O very=O nice=O ,=O and=O sometimes=O not=O .=O
Also , specify if you like your food spicy- its rather bland if you do n't .####Also=O ,=O specify=O if=O you=O like=O your=O food=T-NEG spicy-=O its=O rather=O bland=O if=O you=O do=O n't=O .=O####Also=O ,=O specify=O if=O you=O like=O your=O food=O spicy-=O its=O rather=O bland=S if=O you=O do=O n't=O .=O
The ambience is pretty and nice for conversation , so a casual lunch here would probably be best .####The=O ambience=T-POS is=O pretty=O and=O nice=O for=O conversation=O ,=O so=O a=O casual=O lunch=O here=O would=O probably=O be=O best=O .=O####The=O ambience=O is=O pretty=S and=O nice=S for=O conversation=O ,=O so=O a=O casual=O lunch=O here=O would=O probably=O be=O best=O .=O
The lava cake dessert was incredible and I recommend it .####The=O lava=T-POS cake=T-POS dessert=T-POS was=O incredible=O and=O I=O recommend=O it=O .=O####The=O lava=O cake=O dessert=O was=O incredible=S and=O I=O recommend=S it=O .=O
Once you step into Cosette , you 're miraculously in a small , off-the-beaten path Parisian bistro .####Once=O you=O step=O into=O Cosette=T-POS ,=O you=O 're=O miraculously=O in=O a=O small=O ,=O off-the-beaten=O path=O Parisian=O bistro=O .=O####Once=O you=O step=O into=O Cosette=O ,=O you=O 're=O miraculously=O in=O a=O small=O ,=O off-the-beaten=S path=O Parisian=O bistro=O .=O
This tiny restaurant is as cozy as it gets , with that certain Parisian flair .####This=O tiny=O restaurant=T-POS is=O as=O cozy=O as=O it=O gets=O ,=O with=O that=O certain=O Parisian=O flair=O .=O####This=O tiny=S restaurant=O is=O as=O cozy=S as=O it=O gets=O ,=O with=O that=O certain=O Parisian=O flair=O .=O
The food was average to above-average ; the French Onion soup filling yet not overly impressive , and the desserts not brilliant in any way .####The=O food=T-POS was=O average=O to=O above-average=O ;=O the=O French=TT-POS Onion=TT-POS soup=TT-POS filling=O yet=O not=O overly=O impressive=O ,=O and=O the=O desserts=TTT-NEG not=O brilliant=O in=O any=O way=O .=O####The=O food=O was=O average=S to=S above-average=S ;=O the=O French=O Onion=O soup=O filling=O yet=O not=SS overly=SS impressive=SS ,=O and=O the=O desserts=O not=SSS brilliant=SSS in=O any=O way=O .=O
The pizza is overpriced and soggy .####The=O pizza=T-NEG is=O overpriced=O and=O soggy=O .=O####The=O pizza=O is=O overpriced=S and=O soggy=S .=O
I think I 've had some the best meals of my life at minnow .####I=O think=O I=O 've=O had=O some=O the=O best=O meals=T-POS of=O my=O life=O at=O minnow=O .=O####I=O think=O I=O 've=O had=O some=O the=O best=S meals=O of=O my=O life=O at=O minnow=O .=O
The seafood is amazing , there 's a good wine list , and the ever-changing menu always offers some great surprises .####The=O seafood=T-POS is=O amazing=O ,=O there=O 's=O a=O good=O wine=TT-POS list=TT-POS ,=O and=O the=O ever-changing=O menu=TTT-POS always=O offers=O some=O great=O surprises=O .=O####The=O seafood=O is=O amazing=S ,=O there=O 's=O a=O good=SS wine=O list=O ,=O and=O the=O ever-changing=SSS menu=O always=O offers=O some=O great=SSS surprises=SSS .=O
The combination of super-fresh ingredients in the dishes are unusual but really delicious .####The=O combination=O of=O super-fresh=O ingredients=T-POS in=O the=O dishes=O are=O unusual=O but=O really=O delicious=O .=O####The=O combination=O of=O super-fresh=S ingredients=O in=O the=O dishes=O are=O unusual=O but=O really=O delicious=S .=O
As a Japanese native , I 've lived in the Tristate area for over 8 years , but I was just so amazed at this place .####As=O a=O Japanese=O native=O ,=O I=O 've=O lived=O in=O the=O Tristate=O area=O for=O over=O 8=O years=O ,=O but=O I=O was=O just=O so=O amazed=O at=O this=O place=T-POS .=O####As=O a=O Japanese=O native=O ,=O I=O 've=O lived=O in=O the=O Tristate=O area=O for=O over=O 8=O years=O ,=O but=O I=O was=O just=O so=O amazed=S at=O this=O place=O .=O
The signs , the specials menus , food , and even all the waitstaff are ALL TOTALLY Japanese .####The=O signs=T-POS ,=O the=O specials=TT-POS menus=TT-POS ,=O food=TTT-POS ,=O and=O even=O all=O the=O waitstaff=TTTT-POS are=O ALL=O TOTALLY=O Japanese=O .=O####The=O signs=O ,=O the=O specials=O menus=O ,=O food=O ,=O and=O even=O all=O the=O waitstaff=O are=O ALL=O TOTALLY=O Japanese=S .=O
This place is worth an one-hour drive .####This=O place=T-POS is=O worth=O an=O one-hour=O drive=O .=O####This=O place=O is=O worth=S an=O one-hour=O drive=O .=O
My wife and I always enjoy the young , not always well trained but nevertheless friendly , staff , all of whom have a story .####My=O wife=O and=O I=O always=O enjoy=O the=O young=O ,=O not=O always=O well=O trained=O but=O nevertheless=O friendly=O ,=O staff=T-POS ,=O all=O of=O whom=O have=O a=O story=O .=O####My=O wife=O and=O I=O always=O enjoy=S the=O young=S ,=O not=S always=S well=S trained=S but=O nevertheless=O friendly=S ,=O staff=O ,=O all=O of=O whom=O have=O a=O story=O .=O
Decent wine at reasonable prices .####Decent=O wine=T-POS at=O reasonable=O prices=O .=O####Decent=S wine=O at=O reasonable=O prices=O .=O
This is by far my favorite place in the neighborhood .####This=O is=O by=O far=O my=O favorite=O place=T-POS in=O the=O neighborhood=O .=O####This=O is=O by=O far=O my=O favorite=S place=O in=O the=O neighborhood=O .=O
The service is excellent , the decor is great , and the food is delicious and comes in large portions .####The=O service=T-POS is=O excellent=O ,=O the=O decor=TT-POS is=O great=O ,=O and=O the=O food=TTT-POS is=O delicious=O and=O comes=O in=O large=O portions=TTTT-POS .=O####The=O service=O is=O excellent=S ,=O the=O decor=O is=O great=SS ,=O and=O the=O food=O is=O delicious=SSS and=O comes=O in=O large=SSSS portions=O .=O
I 'm partial to the Gnocchi .####I=O 'm=O partial=O to=O the=O Gnocchi=T-POS .=O####I=O 'm=O partial=S to=O the=O Gnocchi=O .=O
This place is incredibly tiny .####This=O place=T-NEG is=O incredibly=O tiny=O .=O####This=O place=O is=O incredibly=O tiny=S .=O
The hostess is rude to the point of being offensive .####The=O hostess=T-NEG is=O rude=O to=O the=O point=O of=O being=O offensive=O .=O####The=O hostess=O is=O rude=S to=O the=O point=O of=O being=O offensive=S .=O
We have been to this place many times , and always have great food , wine , and service .####We=O have=O been=O to=O this=O place=O many=O times=O ,=O and=O always=O have=O great=O food=T-POS ,=O wine=TT-POS ,=O and=O service=TTT-POS .=O####We=O have=O been=O to=O this=O place=O many=O times=O ,=O and=O always=O have=O great=S food=O ,=O wine=O ,=O and=O service=O .=O
We were worried we would have trouble getting in , but somehow managed to have a short wait .####We=O were=O worried=O we=O would=O have=O trouble=O getting=O in=O ,=O but=O somehow=O managed=O to=O have=O a=O short=O wait=T-POS .=O####We=O were=O worried=O we=O would=O have=O trouble=O getting=O in=O ,=O but=O somehow=O managed=O to=O have=O a=O short=S wait=O .=O
As always we had a great glass of wine while we waited .####As=O always=O we=O had=O a=O great=O glass=T-POS of=T-POS wine=T-POS while=O we=O waited=O .=O####As=O always=O we=O had=O a=O great=S glass=O of=O wine=O while=O we=O waited=O .=O
When we sat , we got great and fast service .####When=O we=O sat=O ,=O we=O got=O great=O and=O fast=O service=T-POS .=O####When=O we=O sat=O ,=O we=O got=O great=S and=O fast=S service=O .=O
The people that work there are always so friendly you forget you are in New York sometimes .####The=O people=T-POS that=O work=O there=O are=O always=O so=O friendly=O you=O forget=O you=O are=O in=O New=O York=O sometimes=O .=O####The=O people=O that=O work=O there=O are=O always=O so=O friendly=S you=O forget=O you=O are=O in=O New=O York=O sometimes=O .=O
Make sure you try this place as often as you can .####Make=O sure=O you=O try=O this=O place=T-POS as=O often=O as=O you=O can=O .=O####Make=O sure=O you=O try=S this=O place=O as=O often=O as=O you=O can=O .=O
This is a fun restaurant to go to .####This=O is=O a=O fun=O restaurant=T-POS to=O go=O to=O .=O####This=O is=O a=O fun=S restaurant=O to=O go=O to=O .=O
The pizza is yummy and I like the atmoshpere .####The=O pizza=T-POS is=O yummy=O and=O I=O like=O the=O atmoshpere=TT-POS .=O####The=O pizza=O is=O yummy=S and=O I=O like=SS the=O atmoshpere=O .=O
But the pizza is way to expensive .####But=O the=O pizza=T-NEG is=O way=O to=O expensive=O .=O####But=O the=O pizza=O is=O way=O to=O expensive=S .=O
Sauce was watery and the food did n't have much flavor .####Sauce=T-NEG was=O watery=O and=O the=O food=O did=O n't=O have=O much=O flavor=O .=O####Sauce=O was=O watery=S and=O the=O food=O did=O n't=O have=O much=O flavor=O .=O
The waitress was very patient with us and the food is phenomenal !####The=O waitress=T-POS was=O very=O patient=O with=O us=O and=O the=O food=TT-POS is=O phenomenal=O !=O####The=O waitress=O was=O very=O patient=S with=O us=O and=O the=O food=O is=O phenomenal=SS !=O
Service was prompt , friendly and great .####Service=T-POS was=O prompt=O ,=O friendly=O and=O great=O .=O####Service=O was=O prompt=S ,=O friendly=S and=O great=S .=O
There was a small wait , but shorter than I expected .####There=O was=O a=O small=O wait=T-POS ,=O but=O shorter=O than=O I=O expected=O .=O####There=O was=O a=O small=S wait=O ,=O but=O shorter=S than=O I=O expected=O .=O
This is the best sushi in new york city - hands down .####This=O is=O the=O best=O sushi=T-POS in=O new=O york=O city=O -=O hands=O down=O .=O####This=O is=O the=O best=S sushi=O in=O new=O york=O city=O -=O hands=O down=O .=O
Planet Thailand has always been a hit with me , I go there usually for the sushi , which is great , the thai food is excellent too .####Planet=TTT-POS Thailand=TTT-POS has=O always=O been=O a=O hit=O with=O me=O ,=O I=O go=O there=O usually=O for=O the=O sushi=T-POS ,=O which=O is=O great=O ,=O the=O thai=TT-POS food=TT-POS is=O excellent=O too=O .=O####Planet=O Thailand=O has=O always=O been=O a=O hit=SSS with=O me=O ,=O I=O go=O there=O usually=O for=O the=O sushi=O ,=O which=O is=O great=S ,=O the=O thai=O food=O is=O excellent=SS too=O .=O
With the great variety on the menu , I eat here often and never get bored .####With=O the=O great=O variety=O on=O the=O menu=T-POS ,=O I=O eat=O here=O often=O and=O never=O get=O bored=O .=O####With=O the=O great=S variety=S on=O the=O menu=O ,=O I=O eat=O here=O often=O and=O never=O get=O bored=O .=O
The atmosphere is n't the greatest , but I suppose that 's how they keep the prices down .####The=O atmosphere=T-NEU is=O n't=O the=O greatest=O ,=O but=O I=O suppose=O that=O 's=O how=O they=O keep=O the=O prices=O down=O .=O####The=O atmosphere=O is=S n't=S the=S greatest=S ,=O but=O I=O suppose=O that=O 's=O how=O they=O keep=O the=O prices=O down=O .=O
those rolls were big , but not good and sashimi was n't fresh .####those=O rolls=T-NEG were=O big=O ,=O but=O not=O good=O and=O sashimi=TT-NEG was=O n't=O fresh=O .=O####those=O rolls=O were=O big=S ,=O but=O not=S good=S and=O sashimi=O was=SS n't=SS fresh=SS .=O
Try the crunchy tuna , it is to die for .####Try=O the=O crunchy=T-POS tuna=T-POS ,=O it=O is=O to=O die=O for=O .=O####Try=S the=O crunchy=O tuna=O ,=O it=O is=O to=O die=S for=S .=O
First went here to enjoy their garden terrace .####First=O went=O here=O to=O enjoy=O their=O garden=T-POS terrace=T-POS .=O####First=O went=O here=O to=O enjoy=S their=O garden=O terrace=O .=O
The food was amazing , and the service was prompt and helpful , but not over-bearing or rushed .####The=O food=T-POS was=O amazing=O ,=O and=O the=O service=TT-POS was=O prompt=O and=O helpful=O ,=O but=O not=O over-bearing=O or=O rushed=O .=O####The=O food=O was=O amazing=S ,=O and=O the=O service=O was=O prompt=SS and=O helpful=SS ,=O but=O not=SS over-bearing=SS or=SS rushed=SS .=O
The Steak Tartare is a great bet , they fix it for you at the table .####The=O Steak=T-POS Tartare=T-POS is=O a=O great=O bet=O ,=O they=O fix=O it=O for=O you=O at=O the=O table=O .=O####The=O Steak=O Tartare=O is=O a=O great=S bet=O ,=O they=O fix=O it=O for=O you=O at=O the=O table=O .=O
Admittedly some nights inside the restaurant were rather warm , but the open kitchen is part of the charm .####Admittedly=O some=O nights=O inside=O the=O restaurant=TT-NEG were=O rather=O warm=O ,=O but=O the=O open=T-POS kitchen=T-POS is=O part=O of=O the=O charm=O .=O####Admittedly=O some=O nights=O inside=O the=O restaurant=O were=O rather=O warm=SS ,=O but=O the=O open=O kitchen=O is=O part=O of=O the=O charm=S .=O
Great wine selection , Gigondas is worth the price , and the house champagne is a great value .####Great=O wine=T-POS selection=T-POS ,=O Gigondas=TT-POS is=O worth=O the=O price=O ,=O and=O the=O house=TTT-POS champagne=TTT-POS is=O a=O great=O value=O .=O####Great=S wine=O selection=O ,=O Gigondas=O is=O worth=SS the=SS price=SS ,=O and=O the=O house=O champagne=O is=O a=O great=SSS value=SSS .=O
It may be a bit packed on weekends , but the vibe is good and it is the best French food you will find in the area .####It=O may=O be=O a=O bit=O packed=O on=O weekends=O ,=O but=O the=O vibe=T-POS is=O good=O and=O it=O is=O the=O best=O French=TT-POS food=TT-POS you=O will=O find=O in=O the=O area=O .=O####It=O may=O be=O a=O bit=O packed=O on=O weekends=O ,=O but=O the=O vibe=O is=O good=S and=O it=O is=O the=O best=SS French=O food=O you=O will=O find=O in=O the=O area=O .=O
Have recommended the place to friends , always gets good response .####Have=O recommended=O the=O place=T-POS to=O friends=O ,=O always=O gets=O good=O response=O .=O####Have=O recommended=S the=O place=O to=O friends=O ,=O always=O gets=O good=O response=O .=O
Pizza - the only pizza in NYC that should not have additional toppings - the crust tastes like the best , freshly baked bread !####Pizza=O -=O the=O only=O pizza=O in=O NYC=O that=O should=O not=O have=O additional=O toppings=O -=O the=O crust=T-POS tastes=O like=O the=O best=O ,=O freshly=O baked=O bread=O !=O####Pizza=O -=O the=O only=O pizza=O in=O NYC=O that=O should=O not=O have=O additional=O toppings=O -=O the=O crust=O tastes=O like=O the=O best=S ,=O freshly=O baked=O bread=O !=O
Not sure where the previous reviewer , lonk , dined , but Saul is in a great neighborhood and has great food !####Not=O sure=O where=O the=O previous=O reviewer=O ,=O lonk=O ,=O dined=O ,=O but=O Saul=O is=O in=O a=O great=O neighborhood=T-POS and=O has=O great=O food=TT-POS !=O####Not=O sure=O where=O the=O previous=O reviewer=O ,=O lonk=O ,=O dined=O ,=O but=O Saul=O is=O in=O a=O great=S neighborhood=O and=O has=O great=SS food=O !=O
I 'd highly recommend it for a special occasion -- it provides and intimate setting and nice service .####I=O 'd=O highly=O recommend=O it=O for=O a=O special=O occasion=O --=O it=O provides=O and=O intimate=O setting=T-POS and=O nice=O service=TT-POS .=O####I=O 'd=O highly=O recommend=O it=O for=O a=O special=O occasion=O --=O it=O provides=O and=O intimate=S setting=O and=O nice=SS service=O .=O
I 'm not sure where the other reviewers ate but it seems as if we visited two different restaurants because my friends and I all enjoy Mizu very much ... and we 're repeat customers .####I=O 'm=O not=O sure=O where=O the=O other=O reviewers=O ate=O but=O it=O seems=O as=O if=O we=O visited=O two=O different=O restaurants=O because=O my=O friends=O and=O I=O all=O enjoy=O Mizu=T-POS very=O much=O ...=O and=O we=O 're=O repeat=O customers=O .=O####I=O 'm=O not=O sure=O where=O the=O other=O reviewers=O ate=O but=O it=O seems=O as=O if=O we=O visited=O two=O different=O restaurants=O because=O my=O friends=O and=O I=O all=O enjoy=S Mizu=O very=O much=O ...=O and=O we=O 're=O repeat=O customers=O .=O
Tiny dessert was $ 8.00 ... just plain overpriced for what it is .####Tiny=O dessert=T-NEG was=O $=O 8.00=O ...=O just=O plain=O overpriced=O for=O what=O it=O is=O .=O####Tiny=S dessert=O was=O $=O 8.00=O ...=O just=O plain=O overpriced=S for=O what=O it=O is=O .=O
The drinks are always well made and wine selection is fairly priced .####The=O drinks=T-POS are=O always=O well=O made=O and=O wine=TT-POS selection=TT-POS is=O fairly=O priced=O .=O####The=O drinks=O are=O always=O well=S made=S and=O wine=O selection=O is=O fairly=SS priced=SS .=O
Service is not exactly five star , but thats not really a big deal .####Service=T-NEU is=O not=O exactly=O five=O star=O ,=O but=O thats=O not=O really=O a=O big=O deal=O .=O####Service=O is=O not=S exactly=S five=S star=S ,=O but=O thats=O not=O really=O a=O big=O deal=O .=O
Downstairs lounge is always a good attraction####Downstairs=T-POS lounge=T-POS is=O always=O a=O good=O attraction=O####Downstairs=O lounge=O is=O always=O a=O good=S attraction=S
The bar is very well stocked with interesting beers and well priced wines .####The=O bar=T-POS is=O very=O well=O stocked=O with=O interesting=O beers=TT-POS and=O well=O priced=O wines=TTT-POS .=O####The=O bar=O is=O very=O well=S stocked=S with=O interesting=SS beers=O and=O well=SSS priced=SSS wines=O .=O
Rude service , medicore food ... there are tons of restaurants in NY ... stay away from this one####Rude=O service=T-NEG ,=O medicore=O food=TT-NEU ...=O there=O are=O tons=O of=O restaurants=O in=O NY=O ...=O stay=O away=O from=O this=O one=O####Rude=S service=O ,=O medicore=SS food=O ...=O there=O are=O tons=O of=O restaurants=O in=O NY=O ...=O stay=O away=O from=O this=O one=O
I loved everythig about it-especially the shows and actors .####I=O loved=O everythig=O about=O it-especially=O the=O shows=T-POS and=O actors=TT-POS .=O####I=O loved=S everythig=O about=O it-especially=O the=O shows=O and=O actors=O .=O
The tuna and wasabe potatoes are excellent .####The=O tuna=T-POS and=O wasabe=TT-POS potatoes=TT-POS are=O excellent=O .=O####The=O tuna=O and=O wasabe=O potatoes=O are=O excellent=S .=O
The outdoor atmosphere of sitting on the sidewalk watching the world go by 50 feet away on 6th avenue on a cool evening was wonderful .####The=O outdoor=T-POS atmosphere=T-POS of=O sitting=O on=O the=O sidewalk=O watching=O the=O world=O go=O by=O 50=O feet=O away=O on=O 6th=O avenue=O on=O a=O cool=O evening=O was=O wonderful=O .=O####The=O outdoor=O atmosphere=O of=O sitting=O on=O the=O sidewalk=O watching=O the=O world=O go=O by=O 50=O feet=O away=O on=O 6th=O avenue=O on=O a=O cool=O evening=O was=O wonderful=S .=O
The pizza is delicious - they use fresh mozzarella instead of the cheap , frozen , shredded cheese common to most pizzaria 's .####The=O pizza=T-POS is=O delicious=O -=O they=O use=O fresh=O mozzarella=O instead=O of=O the=O cheap=O ,=O frozen=O ,=O shredded=O cheese=O common=O to=O most=O pizzaria=O 's=O .=O####The=O pizza=O is=O delicious=S -=O they=O use=O fresh=O mozzarella=O instead=O of=O the=O cheap=O ,=O frozen=O ,=O shredded=O cheese=O common=O to=O most=O pizzaria=O 's=O .=O
Two complaints -- their appetizer selection stinks , it would be nice to get some mozzarella sticks on the menu .####Two=O complaints=O --=O their=O appetizer=T-NEG selection=T-NEG stinks=O ,=O it=O would=O be=O nice=O to=O get=O some=O mozzarella=O sticks=O on=O the=O menu=O .=O####Two=O complaints=S --=O their=O appetizer=O selection=O stinks=O ,=O it=O would=O be=O nice=O to=O get=O some=O mozzarella=O sticks=O on=O the=O menu=O .=O
fine dining restaurant quality .####fine=O dining=T-POS restaurant=O quality=O .=O####fine=S dining=O restaurant=O quality=O .=O
On a recent Sunday afternoon , a friend and I accidently found this great restaurant on our way to see the pulitzer prize winning play DOUBT .####On=O a=O recent=O Sunday=O afternoon=O ,=O a=O friend=O and=O I=O accidently=O found=O this=O great=O restaurant=T-POS on=O our=O way=O to=O see=O the=O pulitzer=O prize=O winning=O play=O DOUBT=O .=O####On=O a=O recent=O Sunday=O afternoon=O ,=O a=O friend=O and=O I=O accidently=O found=O this=O great=S restaurant=O on=O our=O way=O to=O see=O the=O pulitzer=O prize=O winning=O play=O DOUBT=O .=O
The chicken pot pie is exceptional , the cheeseburger huge and delictable , and the service professional wan warm .####The=O chicken=T-POS pot=T-POS pie=T-POS is=O exceptional=O ,=O the=O cheeseburger=TT-POS huge=O and=O delictable=O ,=O and=O the=O service=TTT-POS professional=O wan=O warm=O .=O####The=O chicken=O pot=O pie=O is=O exceptional=S ,=O the=O cheeseburger=O huge=SS and=O delictable=SS ,=O and=O the=O service=O professional=SSS wan=O warm=SSS .=O
The staff is no nonsense .####The=O staff=T-POS is=O no=O nonsense=O .=O####The=O staff=O is=O no=S nonsense=S .=O
When I lived upstate for a while I would buy freeze the bagels and they would still be better than any else .####When=O I=O lived=O upstate=O for=O a=O while=O I=O would=O buy=O freeze=O the=O bagels=T-POS and=O they=O would=O still=O be=O better=O than=O any=O else=O .=O####When=O I=O lived=O upstate=O for=O a=O while=O I=O would=O buy=O freeze=O the=O bagels=O and=O they=O would=O still=O be=O better=S than=O any=O else=O .=O
Worth visiting the 1st Ave spot because it is the original store .####Worth=O visiting=O the=O 1st=T-POS Ave=T-POS spot=T-POS because=O it=O is=O the=O original=O store=O .=O####Worth=S visiting=S the=O 1st=O Ave=O spot=O because=O it=O is=O the=O original=O store=O .=O
He served me an Uni Hand roll , which I never had before , and let me tell you ... IT WAS HEAVEN !####He=O served=O me=O an=O Uni=T-POS Hand=T-POS roll=T-POS ,=O which=O I=O never=O had=O before=O ,=O and=O let=O me=O tell=O you=O ...=O IT=O WAS=O HEAVEN=O !=O####He=O served=O me=O an=O Uni=O Hand=O roll=O ,=O which=O I=O never=O had=O before=O ,=O and=O let=O me=O tell=O you=O ...=O IT=O WAS=O HEAVEN=S !=O
The sake menu should not be overlooked !####The=O sake=T-POS menu=T-POS should=O not=O be=O overlooked=O !=O####The=O sake=O menu=O should=O not=O be=O overlooked=S !=O
Service was very good - prompt , attentive and non-intrusive .####Service=T-POS was=O very=O good=O -=O prompt=O ,=O attentive=O and=O non-intrusive=O .=O####Service=O was=O very=O good=S -=O prompt=S ,=O attentive=S and=O non-intrusive=S .=O
Wine list selection is good and wine-by-the-glass was generously filled to the top .####Wine=T-POS list=T-POS selection=T-POS is=O good=O and=O wine-by-the-glass=TT-POS was=O generously=O filled=O to=O the=O top=O .=O####Wine=O list=O selection=O is=O good=S and=O wine-by-the-glass=O was=O generously=SS filled=SS to=O the=O top=O .=O
Traditional French decour was pleasant though the hall was rather noisy - the restaurant was full and we had to raise our voices to be able to maintain a conversation .####Traditional=T-POS French=T-POS decour=T-POS was=O pleasant=O though=O the=O hall=TT-NEG was=O rather=O noisy=O -=O the=O restaurant=O was=O full=O and=O we=O had=O to=O raise=O our=O voices=O to=O be=O able=O to=O maintain=O a=O conversation=O .=O####Traditional=O French=O decour=O was=O pleasant=S though=O the=O hall=O was=O rather=O noisy=SS -=O the=O restaurant=O was=O full=O and=O we=O had=O to=O raise=O our=O voices=O to=O be=O able=O to=O maintain=O a=O conversation=O .=O
I 've been to at Cafe Spice probably 5-8 times , it is probably still the best Indian restaurant around Union Square .####I=O 've=O been=O to=O at=O Cafe=T-POS Spice=T-POS probably=O 5-8=O times=O ,=O it=O is=O probably=O still=O the=O best=O Indian=O restaurant=O around=O Union=O Square=O .=O####I=O 've=O been=O to=O at=O Cafe=O Spice=O probably=O 5-8=O times=O ,=O it=O is=O probably=O still=O the=O best=S Indian=O restaurant=O around=O Union=O Square=O .=O
To sum it up : Service varies from good to mediorce , depending on which waiter you get ; generally it is just average Ok .####To=O sum=O it=O up=O :=O Service=T-NEU varies=O from=O good=O to=O mediorce=O ,=O depending=O on=O which=O waiter=O you=O get=O ;=O generally=O it=O is=O just=O average=O Ok=O .=O####To=O sum=O it=O up=O :=O Service=O varies=S from=O good=O to=O mediorce=O ,=O depending=O on=O which=O waiter=O you=O get=O ;=O generally=O it=O is=O just=O average=O Ok=O .=O
Seating is always prompt , though the restaurant does fill up in the evening .####Seating=T-POS is=O always=O prompt=O ,=O though=O the=O restaurant=O does=O fill=O up=O in=O the=O evening=O .=O####Seating=O is=O always=O prompt=S ,=O though=O the=O restaurant=O does=O fill=O up=O in=O the=O evening=O .=O
Food is usually very good , though ocasionally I wondered about freshmess of raw vegatables in side orders .####Food=T-POS is=O usually=O very=O good=O ,=O though=O ocasionally=O I=O wondered=O about=O freshmess=O of=O raw=TT-NEG vegatables=TT-NEG in=TT-NEG side=TT-NEG orders=TT-NEG .=O####Food=O is=O usually=O very=O good=S ,=O though=O ocasionally=O I=O wondered=SS about=SS freshmess=SS of=O raw=O vegatables=O in=O side=O orders=O .=O
The decor is vibrant and eye-pleasing with several semi-private boths on the right side of the dining hall , which are great for a date .####The=O decor=T-POS is=O vibrant=O and=O eye-pleasing=O with=O several=O semi-private=TT-POS boths=TT-POS on=O the=O right=O side=O of=O the=O dining=O hall=O ,=O which=O are=O great=O for=O a=O date=O .=O####The=O decor=O is=O vibrant=S and=O eye-pleasing=S with=O several=O semi-private=O boths=O on=O the=O right=O side=O of=O the=O dining=O hall=O ,=O which=O are=O great=SS for=O a=O date=O .=O
I have NEVER been disappointed in the Red Eye .####I=O have=O NEVER=O been=O disappointed=O in=O the=O Red=T-POS Eye=T-POS .=O####I=O have=O NEVER=S been=S disappointed=S in=O the=O Red=O Eye=O .=O
The first time I went , and was completely taken by the live jazz band and atmosphere , I ordered the Lobster Cobb Salad .####The=O first=O time=O I=O went=O ,=O and=O was=O completely=O taken=O by=O the=O live=T-POS jazz=T-POS band=T-POS and=O atmosphere=TT-POS ,=O I=O ordered=O the=O Lobster=O Cobb=O Salad=O .=O####The=O first=O time=O I=O went=O ,=O and=O was=O completely=O taken=S by=O the=O live=O jazz=O band=O and=O atmosphere=O ,=O I=O ordered=O the=O Lobster=O Cobb=O Salad=O .=O
It 's simply the best meal in NYC .####It=O 's=O simply=O the=O best=O meal=T-POS in=O NYC=O .=O####It=O 's=O simply=O the=O best=S meal=O in=O NYC=O .=O
If we were to move from the upper east side , we would genuinely miss this restaurant .####If=O we=O were=O to=O move=O from=O the=O upper=O east=O side=O ,=O we=O would=O genuinely=O miss=O this=O restaurant=T-POS .=O####If=O we=O were=O to=O move=O from=O the=O upper=O east=O side=O ,=O we=O would=O genuinely=O miss=S this=O restaurant=O .=O
The restaurant is cute but not upscale .####The=O restaurant=T-NEU is=O cute=O but=O not=O upscale=O .=O####The=O restaurant=O is=O cute=S but=O not=S upscale=S .=O
The food is a diamond in rough -- the food is delicious and homemade with the perfect balance of herbs and tomatoes .####The=O food=T-POS is=O a=O diamond=O in=O rough=O --=O the=O food=O is=O delicious=O and=O homemade=O with=O the=O perfect=O balance=TT-POS of=TT-POS herbs=TT-POS and=TT-POS tomatoes=TT-POS .=O####The=O food=O is=O a=O diamond=S in=O rough=O --=O the=O food=O is=O delicious=O and=O homemade=O with=O the=O perfect=SS balance=O of=O herbs=O and=O tomatoes=O .=O
We had a great time at the Jekyll and hyde Pub last night .####We=O had=O a=O great=O time=O at=O the=O Jekyll=T-POS and=T-POS hyde=T-POS Pub=T-POS last=O night=O .=O####We=O had=O a=O great=S time=S at=O the=O Jekyll=O and=O hyde=O Pub=O last=O night=O .=O
After really enjoying ourselves at the bar we sat down at a table and had dinner .####After=O really=O enjoying=O ourselves=O at=O the=O bar=T-POS we=O sat=O down=O at=O a=O table=O and=O had=O dinner=O .=O####After=O really=O enjoying=S ourselves=O at=O the=O bar=O we=O sat=O down=O at=O a=O table=O and=O had=O dinner=O .=O
The server was really cool and served us our food and drinks with a smile .####The=O server=T-POS was=O really=O cool=O and=O served=O us=O our=O food=O and=O drinks=O with=O a=O smile=O .=O####The=O server=O was=O really=O cool=S and=O served=O us=O our=O food=O and=O drinks=O with=O a=O smile=O .=O
The place 's decor and hidden bathrooms made for a good laugh .####The=O place=O 's=O decor=T-POS and=O hidden=TT-POS bathrooms=TT-POS made=O for=O a=O good=O laugh=O .=O####The=O place=O 's=O decor=O and=O hidden=O bathrooms=O made=O for=O a=O good=S laugh=S .=O
I highly recommend visiting this restaurant and having dinner and drinks !####I=O highly=O recommend=O visiting=O this=O restaurant=T-POS and=O having=O dinner=O and=O drinks=O !=O####I=O highly=O recommend=S visiting=O this=O restaurant=O and=O having=O dinner=O and=O drinks=O !=O
If you are the type of person who likes being scared and entertained , this is a great place to go and eat .####If=O you=O are=O the=O type=O of=O person=O who=O likes=O being=O scared=O and=O entertained=O ,=O this=O is=O a=O great=O place=T-POS to=O go=O and=O eat=O .=O####If=O you=O are=O the=O type=O of=O person=O who=O likes=O being=O scared=O and=O entertained=O ,=O this=O is=O a=O great=S place=O to=O go=O and=O eat=O .=O
My husband and I thougt it would be great to go to the Jekyll and Hyde Pub for our anniversary , and to our surprise it was fantastic .####My=O husband=O and=O I=O thougt=O it=O would=O be=O great=O to=O go=O to=O the=O Jekyll=T-POS and=T-POS Hyde=T-POS Pub=T-POS for=O our=O anniversary=O ,=O and=O to=O our=O surprise=O it=O was=O fantastic=O .=O####My=O husband=O and=O I=O thougt=O it=O would=O be=O great=S to=O go=O to=O the=O Jekyll=O and=O Hyde=O Pub=O for=O our=O anniversary=O ,=O and=O to=O our=O surprise=O it=O was=O fantastic=S .=O
The have over 100 different beers to offer thier guest so that made my husband very happy and the food was delicious , if I must recommend a dish it must be the pumkin tortelini .####The=O have=O over=O 100=O different=O beers=T-POS to=O offer=O thier=O guest=O so=O that=O made=O my=O husband=O very=O happy=O and=O the=O food=TT-POS was=O delicious=O ,=O if=O I=O must=O recommend=O a=O dish=O it=O must=O be=O the=O pumkin=TTT-POS tortelini=TTT-POS .=O####The=O have=O over=O 100=O different=O beers=O to=O offer=O thier=O guest=O so=O that=O made=O my=O husband=O very=O happy=S and=O the=O food=O was=O delicious=SS ,=O if=O I=O must=O recommend=SSS a=O dish=O it=O must=O be=O the=O pumkin=O tortelini=O .=O
The bagel was huge .####The=O bagel=T-POS was=O huge=O .=O####The=O bagel=O was=O huge=S .=O
This was my frist time at Cafe St. Bart 's and I must say how delicious the food and the service was .####This=O was=O my=O frist=O time=O at=O Cafe=O St.=O Bart=O 's=O and=O I=O must=O say=O how=O delicious=O the=O food=T-POS and=O the=O service=O was=O .=O####This=O was=O my=O frist=O time=O at=O Cafe=O St.=O Bart=O 's=O and=O I=O must=O say=O how=O delicious=S the=O food=O and=O the=O service=O was=O .=O
I have to highly recommend the lobster roll - not to much mayo ; you can tell it was a fresh lobster .####I=O have=O to=O highly=O recommend=O the=O lobster=T-POS roll=T-POS -=O not=O to=O much=O mayo=O ;=O you=O can=O tell=O it=O was=O a=O fresh=O lobster=TT-POS .=O####I=O have=O to=O highly=O recommend=S the=O lobster=O roll=O -=O not=O to=O much=O mayo=O ;=O you=O can=O tell=O it=O was=O a=O fresh=SS lobster=O .=O
Other guests enjoyed pizza , santa fe chopped salad and fish and chips .####Other=O guests=O enjoyed=O pizza=T-POS ,=O santa=TT-POS fe=TT-POS chopped=TT-POS salad=TT-POS and=O fish=TTT-POS and=TTT-POS chips=TTT-POS .=O####Other=O guests=O enjoyed=S pizza=O ,=O santa=O fe=O chopped=O salad=O and=O fish=O and=O chips=O .=O
This restaurant was way overhyped .####This=O restaurant=T-NEG was=O way=O overhyped=O .=O####This=O restaurant=O was=O way=O overhyped=S .=O
My chow fun and chow see was really bland and oily .####My=O chow=T-NEG fun=T-NEG and=T-NEG chow=T-NEG see=T-NEG was=O really=O bland=O and=O oily=O .=O####My=O chow=O fun=O and=O chow=O see=O was=O really=O bland=S and=O oily=S .=O
It 's boring on the inside , and our sushi was pretty below average ... the tuna was soggy and the other rolls had no flavor .####It=O 's=O boring=O on=O the=O inside=O ,=O and=O our=O sushi=T-NEG was=O pretty=O below=O average=O ...=O the=O tuna=TT-NEG was=O soggy=O and=O the=O other=O rolls=TTT-NEG had=O no=O flavor=O .=O####It=O 's=O boring=O on=O the=O inside=O ,=O and=O our=O sushi=O was=O pretty=O below=S average=S ...=O the=O tuna=O was=O soggy=SS and=O the=O other=O rolls=O had=O no=SSS flavor=SSS .=O
Their pad penang is delicious and everything else is fantastic .####Their=O pad=T-POS penang=T-POS is=O delicious=O and=O everything=O else=O is=O fantastic=O .=O####Their=O pad=O penang=O is=O delicious=S and=O everything=O else=O is=O fantastic=O .=O
The price is reasonable although the service is poor .####The=O price=O is=O reasonable=O although=O the=O service=T-NEG is=O poor=O .=O####The=O price=O is=O reasonable=O although=O the=O service=O is=O poor=S .=O
Great vibe , lots of people .####Great=O vibe=T-POS ,=O lots=O of=O people=O .=O####Great=S vibe=O ,=O lots=O of=O people=O .=O
I did n't complain , I liked the atmosphere so much .####I=O did=O n't=O complain=O ,=O I=O liked=O the=O atmosphere=T-POS so=O much=O .=O####I=O did=O n't=O complain=O ,=O I=O liked=S the=O atmosphere=O so=O much=O .=O
Ambience is so cute and quaint , good for business although we were there on vacation .####Ambience=T-POS is=O so=O cute=O and=O quaint=O ,=O good=O for=O business=O although=O we=O were=O there=O on=O vacation=O .=O####Ambience=O is=O so=O cute=S and=O quaint=S ,=O good=S for=O business=O although=O we=O were=O there=O on=O vacation=O .=O
Salads were fantastic .####Salads=T-POS were=O fantastic=O .=O####Salads=O were=O fantastic=S .=O
Although we were looking for regular lettuce and some walnuts the salads we got were great .####Although=O we=O were=O looking=O for=O regular=O lettuce=O and=O some=O walnuts=O the=O salads=T-POS we=O got=O were=O great=O .=O####Although=O we=O were=O looking=O for=O regular=O lettuce=O and=O some=O walnuts=O the=O salads=O we=O got=O were=O great=S .=O
Ingredients are organic which is a real plus for me .####Ingredients=T-POS are=O organic=O which=O is=O a=O real=O plus=O for=O me=O .=O####Ingredients=O are=O organic=S which=O is=O a=O real=O plus=S for=O me=O .=O
This is some really good , inexpensive sushi .####This=O is=O some=O really=O good=O ,=O inexpensive=O sushi=T-POS .=O####This=O is=O some=O really=O good=S ,=O inexpensive=S sushi=O .=O
The spicy Tuna roll is huge and probably the best that I 've had at this price range .####The=O spicy=T-POS Tuna=T-POS roll=T-POS is=O huge=O and=O probably=O the=O best=O that=O I=O 've=O had=O at=O this=O price=O range=O .=O####The=O spicy=O Tuna=O roll=O is=O huge=S and=O probably=O the=O best=S that=O I=O 've=O had=O at=O this=O price=O range=O .=O
The Yellowtail was particularly good as well .####The=O Yellowtail=T-POS was=O particularly=O good=O as=O well=O .=O####The=O Yellowtail=O was=O particularly=O good=S as=O well=O .=O
I have reservations about the all you can eat deal , however -- the choices are fairly limited and you can probably order more food than you can eat for less than $ 18 by just going off the menu .####I=O have=O reservations=O about=O the=O all=T-NEG you=T-NEG can=T-NEG eat=T-NEG deal=T-NEG ,=O however=O --=O the=O choices=O are=O fairly=O limited=O and=O you=O can=O probably=O order=O more=O food=O than=O you=O can=O eat=O for=O less=O than=O $=O 18=O by=O just=O going=O off=O the=O menu=O .=O####I=O have=O reservations=O about=O the=O all=O you=O can=O eat=O deal=O ,=O however=O --=O the=O choices=O are=O fairly=O limited=S and=O you=O can=O probably=O order=O more=O food=O than=O you=O can=O eat=O for=O less=O than=O $=O 18=O by=O just=O going=O off=O the=O menu=O .=O
Big Wong gets big Ups for a fine establishment .####Big=T-POS Wong=T-POS gets=O big=O Ups=O for=O a=O fine=O establishment=O .=O####Big=O Wong=O gets=O big=S Ups=S for=O a=O fine=S establishment=O .=O
The atmosphere is noisy and the waiters are literally walking around doing things as fast as they can .####The=O atmosphere=T-NEG is=O noisy=O and=O the=O waiters=TT-POS are=O literally=O walking=O around=O doing=O things=O as=O fast=O as=O they=O can=O .=O####The=O atmosphere=O is=O noisy=S and=O the=O waiters=O are=O literally=O walking=O around=O doing=O things=O as=O fast=SS as=O they=O can=O .=O
The takeout is great too since they give high quality tupperware as well .####The=O takeout=T-POS is=O great=O too=O since=O they=O give=O high=O quality=O tupperware=O as=O well=O .=O####The=O takeout=O is=O great=S too=O since=O they=O give=O high=O quality=O tupperware=O as=O well=O .=O
This place is always very crowded and popular .####This=O place=T-POS is=O always=O very=O crowded=O and=O popular=O .=O####This=O place=O is=O always=O very=O crowded=S and=O popular=S .=O
Enjoyed a very nice Caesar Salad while my wife had arugula and goat cheese ... .both very tasty .####Enjoyed=O a=O very=O nice=O Caesar=T-POS Salad=T-POS while=O my=O wife=O had=O arugula=TT-POS and=TT-POS goat=TT-POS cheese=TT-POS ...=O .both=O very=O tasty=O .=O####Enjoyed=S a=O very=O nice=S Caesar=O Salad=O while=O my=O wife=O had=O arugula=O and=O goat=O cheese=O ...=O .both=O very=O tasty=SS .=O
We both opted for a pasta dish and they were served timely and fresh .####We=O both=O opted=O for=O a=O pasta=T-POS dish=T-POS and=O they=O were=O served=O timely=O and=O fresh=O .=O####We=O both=O opted=O for=O a=O pasta=O dish=O and=O they=O were=O served=S timely=S and=O fresh=S .=O
I recently went to this restaurant with some co-workers for lunch and had an amazing time .####I=O recently=O went=O to=O this=O restaurant=T-POS with=O some=O co-workers=O for=O lunch=O and=O had=O an=O amazing=O time=O .=O####I=O recently=O went=O to=O this=O restaurant=O with=O some=O co-workers=O for=O lunch=O and=O had=O an=O amazing=S time=S .=O
The staff was accomodating , the food was absolutely delicious and the place is lovely .####The=O staff=T-POS was=O accomodating=O ,=O the=O food=TT-POS was=O absolutely=O delicious=O and=O the=O place=TTT-POS is=O lovely=O .=O####The=O staff=O was=O accomodating=S ,=O the=O food=O was=O absolutely=O delicious=SS and=O the=O place=O is=O lovely=SSS .=O
sometimes i get good food and ok service .####sometimes=O i=O get=O good=O food=T-POS and=O ok=O service=TT-NEU .=O####sometimes=O i=O get=O good=S food=O and=O ok=SS service=O .=O
sometimes i get bad food and bad service , sometimes i get good good and bad service .####sometimes=O i=O get=O bad=O food=T-NEG and=O bad=O service=TT-NEG ,=O sometimes=O i=O get=O good=O good=TTT-POS and=O bad=O service=O .=O####sometimes=O i=O get=O bad=S food=O and=O bad=SS service=O ,=O sometimes=O i=O get=O good=SSS good=O and=O bad=O service=O .=O
The place is a BISTRO which means : simple dishes and wine served efficiently in a bustling atmosphere .####The=O place=O is=O a=O BISTRO=O which=O means=O :=O simple=O dishes=T-POS and=O wine=TT-POS served=O efficiently=O in=O a=O bustling=O atmosphere=TTT-POS .=O####The=O place=O is=O a=O BISTRO=O which=O means=O :=O simple=S dishes=O and=O wine=O served=SS efficiently=SS in=O a=O bustling=SSS atmosphere=O .=O
Right off the L in Brooklyn this is a nice cozy place with good pizza .####Right=O off=O the=O L=O in=O Brooklyn=O this=O is=O a=O nice=O cozy=O place=TT-POS with=O good=O pizza=T-POS .=O####Right=O off=O the=O L=O in=O Brooklyn=O this=O is=O a=O nice=SS cozy=SS place=O with=O good=S pizza=O .=O
Mine was a little burnt but still delicious with goat cheese and panchetta ( raddichio was kind of bitter though ) .####Mine=O was=O a=O little=O burnt=O but=O still=O delicious=O with=O goat=O cheese=O and=O panchetta=O (=O raddichio=T-NEG was=O kind=O of=O bitter=O though=O )=O .=O####Mine=O was=O a=O little=O burnt=O but=O still=O delicious=O with=O goat=O cheese=O and=O panchetta=O (=O raddichio=O was=O kind=O of=O bitter=S though=O )=O .=O
My friend got the mushroom pizza which tasted better .####My=O friend=O got=O the=O mushroom=T-POS pizza=T-POS which=O tasted=O better=O .=O####My=O friend=O got=O the=O mushroom=O pizza=O which=O tasted=O better=S .=O
The sangria was pretty tasty and good on a hot muggy day .####The=O sangria=T-POS was=O pretty=O tasty=O and=O good=O on=O a=O hot=O muggy=O day=O .=O####The=O sangria=O was=O pretty=O tasty=S and=O good=S on=O a=O hot=O muggy=O day=O .=O
Kind of a small place but I guess if they are not too busy might be able to fit a group or kids .####Kind=O of=O a=O small=O place=T-NEU but=O I=O guess=O if=O they=O are=O not=O too=O busy=O might=O be=O able=O to=O fit=O a=O group=O or=O kids=O .=O####Kind=O of=O a=O small=S place=O but=O I=O guess=O if=O they=O are=O not=O too=O busy=O might=O be=O able=O to=O fit=O a=O group=O or=O kids=O .=O
I started out with a Bombay beer which was big enough for two .####I=O started=O out=O with=O a=O Bombay=T-POS beer=T-POS which=O was=O big=O enough=O for=O two=O .=O####I=O started=O out=O with=O a=O Bombay=O beer=O which=O was=O big=S enough=O for=O two=O .=O
Service was slow , but the people were friendly .####Service=T-NEG was=O slow=O ,=O but=O the=O people=TT-POS were=O friendly=O .=O####Service=O was=O slow=S ,=O but=O the=O people=O were=O friendly=SS .=O
It 's a nice place to relax and have conversation .####It=O 's=O a=O nice=O place=T-POS to=O relax=O and=O have=O conversation=O .=O####It=O 's=O a=O nice=S place=O to=O relax=O and=O have=O conversation=O .=O
The food is authentic Italian - delicious !####The=O food=T-POS is=O authentic=O Italian=O -=O delicious=O !=O####The=O food=O is=O authentic=S Italian=S -=O delicious=S !=O
Pizza is terrific , as is homemade pasta .####Pizza=T-POS is=O terrific=O ,=O as=O is=O homemade=TT-POS pasta=TT-POS .=O####Pizza=O is=O terrific=S ,=O as=O is=O homemade=O pasta=O .=O
Ambience is delightful , service impeccable .####Ambience=T-POS is=O delightful=O ,=O service=TT-POS impeccable=O .=O####Ambience=O is=O delightful=S ,=O service=O impeccable=SS .=O
I 'm still mad that i had to pay for lousy food .####I=O 'm=O still=O mad=O that=O i=O had=O to=O pay=O for=O lousy=O food=T-NEG .=O####I=O 'm=O still=O mad=O that=O i=O had=O to=O pay=O for=O lousy=S food=O .=O
Service was also horrible and the ambience is not that great .####Service=T-NEG was=O also=O horrible=O and=O the=O ambience=TT-NEG is=O not=O that=O great=O .=O####Service=O was=O also=O horrible=S and=O the=O ambience=O is=O not=SS that=SS great=SS .=O
This is my first time writing a review for a restaurant because the food and service was excellent .####This=O is=O my=O first=O time=O writing=O a=O review=O for=O a=O restaurant=O because=O the=O food=T-POS and=O service=TT-POS was=O excellent=O .=O####This=O is=O my=O first=O time=O writing=O a=O review=O for=O a=O restaurant=O because=O the=O food=O and=O service=O was=O excellent=S .=O
It 's a small cute restaurant .####It=O 's=O a=O small=O cute=O restaurant=T-POS .=O####It=O 's=O a=O small=S cute=S restaurant=O .=O
I absolutely love this place ! ! !####I=O absolutely=O love=O this=O place=T-POS !=O !=O !=O####I=O absolutely=O love=S this=O place=O !=O !=O !=O
I like the ambience , it 's very dark and original .####I=O like=O the=O ambience=T-POS ,=O it=O 's=O very=O dark=O and=O original=O .=O####I=O like=S the=O ambience=O ,=O it=O 's=O very=O dark=S and=O original=S .=O
The sushi is amazing ! ! !####The=O sushi=T-POS is=O amazing=O !=O !=O !=O####The=O sushi=O is=O amazing=S !=O !=O !=O
Very affordable and excellent ambient !####Very=O affordable=O and=O excellent=O ambient=T-POS !=O####Very=O affordable=S and=O excellent=S ambient=O !=O
We wo n't go to this place again for a good meal .####We=O wo=O n't=O go=O to=O this=O place=O again=O for=O a=O good=O meal=T-NEG .=O####We=O wo=O n't=O go=O to=O this=O place=O again=O for=O a=O good=S meal=O .=O
However , I think this place is a good hang out spot .####However=O ,=O I=O think=O this=O place=T-POS is=O a=O good=O hang=O out=O spot=O .=O####However=O ,=O I=O think=O this=O place=O is=O a=O good=S hang=O out=O spot=O .=O
My Girlfriend and I stumbled onto this hopping place the other night and had a great time !####My=O Girlfriend=O and=O I=O stumbled=O onto=O this=O hopping=O place=T-POS the=O other=O night=O and=O had=O a=O great=O time=O !=O####My=O Girlfriend=O and=O I=O stumbled=O onto=O this=O hopping=S place=O the=O other=O night=O and=O had=O a=O great=S time=S !=O
Slightly above average wines start at $ 70+ with only one selection listed at $ 30+ .####Slightly=O above=O average=O wines=T-NEG start=O at=O $=O 70+=O with=O only=O one=O selection=O listed=O at=O $=O 30+=O .=O####Slightly=O above=S average=S wines=O start=O at=O $=O 70+=O with=O only=O one=O selection=O listed=O at=O $=O 30+=O .=O
Service is not what one would expect from a joint in this price category .####Service=T-NEG is=O not=O what=O one=O would=O expect=O from=O a=O joint=O in=O this=O price=O category=O .=O####Service=O is=O not=S what=S one=S would=S expect=S from=O a=O joint=O in=O this=O price=O category=O .=O
Somehow working the italian charm with constant mille grazie does not constitute proper service .####Somehow=O working=O the=O italian=O charm=O with=O constant=O mille=O grazie=O does=O not=O constitute=O proper=O service=T-NEG .=O####Somehow=O working=O the=O italian=O charm=O with=O constant=O mille=O grazie=O does=O not=S constitute=S proper=S service=O .=O
To be completely fair , the only redeeming factor was the food , which was above average , but could n't make up for all the other deficiencies of Teodora .####To=O be=O completely=O fair=O ,=O the=O only=O redeeming=O factor=O was=O the=O food=T-POS ,=O which=O was=O above=O average=O ,=O but=O could=O n't=O make=O up=O for=O all=O the=O other=O deficiencies=O of=O Teodora=TT-NEG .=O####To=O be=O completely=O fair=O ,=O the=O only=O redeeming=O factor=O was=O the=O food=O ,=O which=O was=O above=S average=S ,=O but=O could=O n't=O make=O up=O for=O all=O the=O other=O deficiencies=SS of=O Teodora=O .=O
Not one of our meals was edible - bland and/or made with weird rosemary or orange flavoring .####Not=O one=O of=O our=O meals=T-NEG was=O edible=O -=O bland=O and/or=O made=O with=O weird=O rosemary=TT-NEG or=TT-NEG orange=TT-NEG flavoring=TT-NEG .=O####Not=O one=O of=O our=O meals=O was=O edible=S -=O bland=O and/or=O made=O with=O weird=SS rosemary=O or=O orange=O flavoring=O .=O
Fish was overdone .####Fish=T-NEG was=O overdone=O .=O####Fish=O was=O overdone=S .=O
Cute place , nice wait staff but would never go there again .####Cute=O place=TT-NEG ,=O nice=O wait=T-POS staff=T-POS but=O would=O never=O go=O there=O again=O .=O####Cute=SS place=O ,=O nice=S wait=O staff=O but=O would=O never=O go=O there=O again=O .=O
Someone else recommended the dessert - we also left that .####Someone=O else=O recommended=O the=O dessert=T-NEG -=O we=O also=O left=O that=O .=O####Someone=O else=O recommended=S the=O dessert=O -=O we=O also=O left=O that=O .=O
One of us actually liked the expresso - that 's it .####One=O of=O us=O actually=O liked=O the=O expresso=T-POS -=O that=O 's=O it=O .=O####One=O of=O us=O actually=O liked=S the=O expresso=O -=O that=O 's=O it=O .=O
Skip this restaurant , it 's a big disappointment .####Skip=O this=O restaurant=T-NEG ,=O it=O 's=O a=O big=O disappointment=O .=O####Skip=S this=O restaurant=O ,=O it=O 's=O a=O big=O disappointment=S .=O
Their tuna tartar appetizer is to die for .####Their=O tuna=T-POS tartar=T-POS appetizer=T-POS is=O to=O die=O for=O .=O####Their=O tuna=O tartar=O appetizer=O is=O to=O die=S for=S .=O
I come from a family of pizzeria owners , and I 'm almost ashamed to say that the pizza in Fornino 's blows my families receipies away .####I=O come=O from=O a=O family=O of=O pizzeria=O owners=O ,=O and=O I=O 'm=O almost=O ashamed=O to=O say=O that=O the=O pizza=T-POS in=O Fornino=O 's=O blows=O my=O families=O receipies=O away=O .=O####I=O come=O from=O a=O family=O of=O pizzeria=O owners=O ,=O and=O I=O 'm=O almost=O ashamed=S to=O say=O that=O the=O pizza=O in=O Fornino=O 's=O blows=O my=O families=O receipies=O away=O .=O
The place is so cool and the service is prompt and curtious .####The=O place=TT-POS is=O so=O cool=O and=O the=O service=T-POS is=O prompt=O and=O curtious=O .=O####The=O place=O is=O so=O cool=SS and=O the=O service=O is=O prompt=S and=O curtious=S .=O
A restaurant that does n't try to do anything except serve great food with great service in a pleasant atmosphere .####A=O restaurant=O that=O does=O n't=O try=O to=O do=O anything=O except=O serve=O great=O food=T-POS with=O great=O service=TT-POS in=O a=O pleasant=O atmosphere=TTT-POS .=O####A=O restaurant=O that=O does=O n't=O try=O to=O do=O anything=O except=O serve=O great=S food=O with=O great=SS service=O in=O a=O pleasant=SSS atmosphere=O .=O
The dining room is quietly elegant with no music to shout over -- how refreshing !####The=O dining=T-POS room=T-POS is=O quietly=O elegant=O with=O no=O music=O to=O shout=O over=O --=O how=O refreshing=O !=O####The=O dining=O room=O is=O quietly=O elegant=S with=O no=O music=O to=O shout=O over=O --=O how=O refreshing=S !=O
Looking around , I saw a room full of New Yorkers enjoying a real meal in a real restaurant , not a clubhouse of the fabulous trying to be seen .####Looking=O around=O ,=O I=O saw=O a=O room=O full=O of=O New=O Yorkers=O enjoying=O a=O real=O meal=T-POS in=O a=O real=O restaurant=TT-POS ,=O not=O a=O clubhouse=O of=O the=O fabulous=O trying=O to=O be=O seen=O .=O####Looking=O around=O ,=O I=O saw=O a=O room=O full=O of=O New=O Yorkers=O enjoying=O a=O real=S meal=O in=O a=O real=SS restaurant=O ,=O not=O a=O clubhouse=O of=O the=O fabulous=O trying=O to=O be=O seen=O .=O
The view is breathtaking the service is top notch ... the ambiance is wonderful .####The=O view=T-POS is=O breathtaking=O the=O service=TT-POS is=O top=O notch=O ...=O the=O ambiance=TTT-POS is=O wonderful=O .=O####The=O view=O is=O breathtaking=S the=O service=O is=O top=SS notch=SS ...=O the=O ambiance=O is=O wonderful=SSS .=O
The staff offers impeccable service .####The=O staff=T-POS offers=O impeccable=O service=O .=O####The=O staff=O offers=O impeccable=S service=O .=O
My boyfriend had the New England Chowder it was good but I think the award should go to the Lobster Bisque .####My=O boyfriend=O had=O the=O New=T-POS England=T-POS Chowder=T-POS it=O was=O good=O but=O I=O think=O the=O award=O should=O go=O to=O the=O Lobster=TT-POS Bisque=TT-POS .=O####My=O boyfriend=O had=O the=O New=O England=O Chowder=O it=O was=O good=S but=O I=O think=O the=O award=SS should=O go=O to=O the=O Lobster=O Bisque=O .=O
My boyfriend had Prime Rib it was good .####My=O boyfriend=O had=O Prime=T-POS Rib=T-POS it=O was=O good=O .=O####My=O boyfriend=O had=O Prime=O Rib=O it=O was=O good=S .=O
We did n't want a bottle of bubbly on a weekday so we each got little bottles of Korbett it was just enough .####We=O did=O n't=O want=O a=O bottle=O of=O bubbly=O on=O a=O weekday=O so=O we=O each=O got=O little=O bottles=T-POS of=T-POS Korbett=T-POS it=O was=O just=O enough=O .=O####We=O did=O n't=O want=O a=O bottle=O of=O bubbly=O on=O a=O weekday=O so=O we=O each=O got=O little=O bottles=O of=O Korbett=O it=O was=O just=O enough=S .=O
If you like spicy food get the chicken vindaloo .####If=O you=O like=O spicy=O food=O get=O the=O chicken=T-POS vindaloo=T-POS .=O####If=O you=O like=O spicy=O food=O get=S the=O chicken=O vindaloo=O .=O
The portions are large and the servers always surprise us with a different starter .####The=O portions=T-POS are=O large=O and=O the=O servers=O always=O surprise=O us=O with=O a=O different=O starter=O .=O####The=O portions=O are=O large=S and=O the=O servers=O always=O surprise=O us=O with=O a=O different=O starter=O .=O
The wine list is excellent .####The=O wine=T-POS list=T-POS is=O excellent=O .=O####The=O wine=O list=O is=O excellent=S .=O
The food is amazing ... especially if you get the Chef 's tasting menu and your favourite bottle ( or two ! ) of wine from an extensive selection of wines .####The=O food=T-POS is=O amazing=O ...=O especially=O if=O you=O get=O the=O Chef=O 's=O tasting=O menu=O and=O your=O favourite=O bottle=O (=O or=O two=O !=O )=O of=O wine=O from=O an=O extensive=O selection=TT-POS of=TT-POS wines=TT-POS .=O####The=O food=O is=O amazing=S ...=O especially=O if=O you=O get=O the=O Chef=O 's=O tasting=O menu=O and=O your=O favourite=O bottle=O (=O or=O two=O !=O )=O of=O wine=O from=O an=O extensive=SS selection=O of=O wines=O .=O
The place is small and intimate and you may feel a little crowded , but the service is excellent and it 's great for friends out , a romantic date , or a special occassion .####The=O place=TT-POS is=O small=O and=O intimate=O and=O you=O may=O feel=O a=O little=O crowded=O ,=O but=O the=O service=T-POS is=O excellent=O and=O it=O 's=O great=O for=O friends=O out=O ,=O a=O romantic=O date=O ,=O or=O a=O special=O occassion=O .=O####The=O place=O is=O small=SS and=O intimate=SS and=O you=O may=O feel=O a=O little=O crowded=SS ,=O but=O the=O service=O is=O excellent=S and=O it=O 's=O great=O for=O friends=O out=O ,=O a=O romantic=O date=O ,=O or=O a=O special=O occassion=O .=O
The food can get pricey but the prixe fixe tasting menu is the greatest food for a good price and they cater the food to any food allergies or food you do n't like .####The=O food=T-NEG can=O get=O pricey=O but=O the=O prixe=TT-POS fixe=TT-POS tasting=TT-POS menu=TT-POS is=O the=O greatest=O food=O for=O a=O good=O price=O and=O they=O cater=O the=O food=O to=O any=O food=O allergies=O or=O food=O you=O do=O n't=O like=O .=O####The=O food=O can=O get=O pricey=S but=O the=O prixe=O fixe=O tasting=O menu=O is=O the=O greatest=SS food=O for=O a=O good=O price=O and=O they=O cater=O the=O food=O to=O any=O food=O allergies=O or=O food=O you=O do=O n't=O like=O .=O
With the exception of our lemon salad that had so much pepper on it that our eyes started watering , the food here was decent , not great .####With=O the=O exception=O of=O our=O lemon=TT-NEG salad=TT-NEG that=O had=O so=O much=O pepper=O on=O it=O that=O our=O eyes=O started=O watering=O ,=O the=O food=T-NEU here=O was=O decent=O ,=O not=O great=O .=O####With=O the=O exception=SS of=O our=O lemon=O salad=O that=O had=O so=O much=O pepper=O on=O it=O that=O our=O eyes=O started=O watering=O ,=O the=O food=O here=O was=O decent=S ,=O not=S great=S .=O
The menu is very limited - i think we counted 4 or 5 entrees .####The=O menu=T-NEG is=O very=O limited=O -=O i=O think=O we=O counted=O 4=O or=O 5=O entrees=O .=O####The=O menu=O is=O very=O limited=S -=O i=O think=O we=O counted=O 4=O or=O 5=O entrees=O .=O
We ordered the special , grilled branzino , that was so infused with bone , it was difficult to eat .####We=O ordered=O the=O special=O ,=O grilled=T-NEG branzino=T-NEG ,=O that=O was=O so=O infused=O with=O bone=O ,=O it=O was=O difficult=O to=O eat=O .=O####We=O ordered=O the=O special=O ,=O grilled=O branzino=O ,=O that=O was=O so=O infused=O with=O bone=O ,=O it=O was=O difficult=S to=S eat=S .=O
The decor in this place is very diner-ish and the kind of place you expect in the East Village - not romantic , just simple , small and sparse .####The=O decor=T-NEU in=O this=O place=O is=O very=O diner-ish=O and=O the=O kind=O of=O place=O you=O expect=O in=O the=O East=O Village=O -=O not=O romantic=O ,=O just=O simple=O ,=O small=O and=O sparse=O .=O####The=O decor=O in=O this=O place=O is=O very=O diner-ish=S and=O the=O kind=O of=O place=O you=O expect=O in=O the=O East=O Village=O -=O not=O romantic=O ,=O just=O simple=O ,=O small=O and=O sparse=O .=O
Problem is nothing at Prune is particularly memorable .####Problem=O is=O nothing=O at=O Prune=T-NEG is=O particularly=O memorable=O .=O####Problem=O is=O nothing=O at=O Prune=O is=O particularly=O memorable=S .=O
This place is so much fun .####This=O place=T-POS is=O so=O much=O fun=O .=O####This=O place=O is=O so=O much=O fun=S .=O
Our food was great too !####Our=O food=T-POS was=O great=O too=O !=O####Our=O food=O was=O great=S too=O !=O
And really large portions .####And=O really=O large=O portions=T-POS .=O####And=O really=O large=S portions=O .=O
The staff was the friendliest that have seen in New York .####The=O staff=T-POS was=O the=O friendliest=O that=O have=O seen=O in=O New=O York=O .=O####The=O staff=O was=O the=O friendliest=S that=O have=O seen=O in=O New=O York=O .=O
If you want something really different than try Jekyll and Hyde .####If=O you=O want=O something=O really=O different=O than=O try=O Jekyll=T-POS and=T-POS Hyde=T-POS .=O####If=O you=O want=O something=O really=O different=S than=O try=O Jekyll=O and=O Hyde=O .=O
The food was pretty tradional but it was hot and good with large portions .####The=O food=T-POS was=O pretty=O tradional=O but=O it=O was=O hot=O and=O good=O with=O large=O portions=TT-POS .=O####The=O food=O was=O pretty=O tradional=S but=O it=O was=O hot=O and=O good=O with=O large=SS portions=O .=O
The place is a lot of fun .####The=O place=T-POS is=O a=O lot=O of=O fun=O .=O####The=O place=O is=O a=O lot=O of=O fun=S .=O
The characters really make for an enjoyable experience .####The=O characters=T-POS really=O make=O for=O an=O enjoyable=O experience=O .=O####The=O characters=O really=O make=O for=O an=O enjoyable=S experience=O .=O
The food however , is what one might expect .####The=O food=T-NEG however=O ,=O is=O what=O one=O might=O expect=O .=O####The=O food=O however=O ,=O is=O what=O one=O might=O expect=S .=O
However , I think Jeckll and Hydes t is one of those places that is fun to do once .####However=O ,=O I=O think=O Jeckll=T-POS and=T-POS Hydes=T-POS t=O is=O one=O of=O those=O places=O that=O is=O fun=O to=O do=O once=O .=O####However=O ,=O I=O think=O Jeckll=O and=O Hydes=O t=O is=O one=O of=O those=O places=O that=O is=O fun=S to=O do=O once=O .=O
Service was slow had to wait to order and get food although not crowded .####Service=T-NEG was=O slow=O had=O to=O wait=O to=O order=O and=O get=O food=O although=O not=O crowded=O .=O####Service=O was=O slow=S had=O to=O wait=O to=O order=O and=O get=O food=O although=O not=O crowded=O .=O
Food was good not great not worth the wait or another visit####Food=T-NEU was=O good=O not=O great=O not=O worth=O the=O wait=O or=O another=O visit=O####Food=O was=O good=S not=S great=S not=S worth=S the=S wait=S or=S another=S visit=S
Great pizza for lunch place .####Great=O pizza=T-POS for=O lunch=O place=O .=O####Great=S pizza=O for=O lunch=O place=O .=O
Service was quick .####Service=T-POS was=O quick=O .=O####Service=O was=O quick=S .=O
The pizza was great .####The=O pizza=T-POS was=O great=O .=O####The=O pizza=O was=O great=S .=O
Delivery is fast too .####Delivery=T-POS is=O fast=O too=O .=O####Delivery=O is=O fast=S too=O .=O
Great friendly service , Fast seating , Fast Delivery , Excellent sushi .####Great=O friendly=O service=T-POS ,=O Fast=O seating=TT-POS ,=O Fast=O Delivery=TTT-POS ,=O Excellent=O sushi=TTTT-POS .=O####Great=S friendly=S service=O ,=O Fast=SS seating=O ,=O Fast=SSS Delivery=O ,=O Excellent=SSSS sushi=O .=O
Ess-A-Bagel ( either by Sty-town or midtown ) is by far the best bagel in NY .####Ess-A-Bagel=O (=O either=O by=O Sty-town=O or=O midtown=O )=O is=O by=O far=O the=O best=O bagel=T-POS in=O NY=O .=O####Ess-A-Bagel=O (=O either=O by=O Sty-town=O or=O midtown=O )=O is=O by=O far=O the=O best=S bagel=O in=O NY=O .=O
The bagels always warm , soft on the inside , crispy on the outside and enormous in size .####The=O bagels=T-POS always=O warm=O ,=O soft=O on=O the=O inside=O ,=O crispy=O on=O the=O outside=O and=O enormous=O in=O size=O .=O####The=O bagels=O always=O warm=S ,=O soft=S on=O the=O inside=O ,=O crispy=S on=O the=O outside=O and=O enormous=S in=O size=O .=O
They have a huge selection of different cream cheeses and all of their salads are great .####They=O have=O a=O huge=O selection=O of=O different=O cream=TT-POS cheeses=TT-POS and=O all=O of=O their=O salads=T-POS are=O great=O .=O####They=O have=O a=O huge=SS selection=O of=O different=SS cream=O cheeses=O and=O all=O of=O their=O salads=O are=O great=S .=O
The lox is always fresh too .####The=O lox=T-POS is=O always=O fresh=O too=O .=O####The=O lox=O is=O always=O fresh=S too=O .=O
Not impressed with the food .####Not=O impressed=O with=O the=O food=T-NEG .=O####Not=S impressed=S with=O the=O food=O .=O
Prices too high for this cramped and unappealing resturant .####Prices=O too=O high=O for=O this=O cramped=O and=O unappealing=O resturant=T-NEG .=O####Prices=O too=O high=O for=O this=O cramped=S and=O unappealing=S resturant=O .=O
Zero ambiance to boot .####Zero=O ambiance=T-NEG to=O boot=O .=O####Zero=S ambiance=O to=O boot=O .=O
The ambience was nice , but service was n't so great .####The=O ambience=T-POS was=O nice=O ,=O but=O service=TT-NEG was=O n't=O so=O great=O .=O####The=O ambience=O was=O nice=S ,=O but=O service=O was=SS n't=SS so=SS great=SS .=O
This is the BEST Shabu-Shabu Restaurant in the Try-State Area .####This=O is=O the=O BEST=O Shabu-Shabu=T-POS Restaurant=T-POS in=O the=O Try-State=O Area=O .=O####This=O is=O the=O BEST=S Shabu-Shabu=O Restaurant=O in=O the=O Try-State=O Area=O .=O
Thius is a must for anyone who loves Shabu-Shabu .####Thius=O is=O a=O must=O for=O anyone=O who=O loves=O Shabu-Shabu=T-POS .=O####Thius=O is=O a=O must=O for=O anyone=O who=O loves=S Shabu-Shabu=O .=O
The atmosphere is nothing special , but it feels like a Sushi establishment in Tokyo .####The=O atmosphere=T-POS is=O nothing=O special=O ,=O but=O it=O feels=O like=O a=O Sushi=O establishment=O in=O Tokyo=O .=O####The=O atmosphere=O is=O nothing=S special=S ,=O but=O it=O feels=O like=O a=O Sushi=O establishment=O in=O Tokyo=O .=O
The owner and staff are all Japanese as well and that adds to the entire ambiance .####The=O owner=O and=O staff=O are=O all=O Japanese=O as=O well=O and=O that=O adds=O to=O the=O entire=O ambiance=T-POS .=O####The=O owner=O and=O staff=O are=O all=O Japanese=O as=O well=O and=O that=O adds=S to=O the=O entire=O ambiance=O .=O
Despite a slightly limited menu , everything prepared is done to perfection , ultra fresh and a work of food art .####Despite=O a=O slightly=O limited=O menu=T-NEG ,=O everything=O prepared=O is=O done=O to=O perfection=O ,=O ultra=O fresh=O and=O a=O work=O of=O food=O art=O .=O####Despite=O a=O slightly=O limited=S menu=O ,=O everything=O prepared=O is=O done=O to=O perfection=O ,=O ultra=O fresh=O and=O a=O work=O of=O food=O art=O .=O
Taxan delicious !####Taxan=T-POS delicious=O !=O####Taxan=O delicious=S !=O
The location and ambience is Ok but the food is what makes up for it .####The=O location=T-NEU and=O ambience=TT-NEU is=O Ok=O but=O the=O food=O is=O what=O makes=O up=O for=O it=O .=O####The=O location=O and=O ambience=O is=O Ok=S but=O the=O food=O is=O what=O makes=O up=O for=O it=O .=O
Try green curry with vegetables .####Try=O green=T-POS curry=T-POS with=T-POS vegetables=T-POS .=O####Try=S green=O curry=O with=O vegetables=O .=O
The service is ok , some of the people did n't get what they asked for .####The=O service=T-NEU is=O ok=O ,=O some=O of=O the=O people=O did=O n't=O get=O what=O they=O asked=O for=O .=O####The=O service=O is=O ok=S ,=O some=O of=O the=O people=O did=O n't=O get=O what=O they=O asked=O for=O .=O
I had the best ravioli ever .####I=O had=O the=O best=O ravioli=T-POS ever=O .=O####I=O had=O the=O best=S ravioli=O ever=O .=O
The wine the service was very good too .####The=O wine=T-POS the=O service=TT-POS was=O very=O good=O too=O .=O####The=O wine=O the=O service=O was=O very=O good=S too=O .=O
This quaint and romantic trattoria is at the top of my Manhattan restaurant list .####This=O quaint=O and=O romantic=O trattoria=T-POS is=O at=O the=O top=O of=O my=O Manhattan=O restaurant=O list=O .=O####This=O quaint=S and=O romantic=S trattoria=O is=O at=O the=O top=O of=O my=O Manhattan=O restaurant=O list=O .=O
Although the tables may be closely situated , the candle-light , food quality and service overcompensate .####Although=O the=O tables=TTTT-NEG may=O be=O closely=O situated=O ,=O the=O candle-light=T-POS ,=O food=TT-POS quality=O and=O service=TTT-POS overcompensate=O .=O####Although=O the=O tables=O may=O be=O closely=SSSS situated=SSSS ,=O the=O candle-light=O ,=O food=O quality=O and=O service=O overcompensate=S .=O
Check out the secret back room .####Check=O out=O the=O secret=O back=T-POS room=T-POS .=O####Check=O out=O the=O secret=S back=O room=O .=O
I found the food , service and value exceptional everytime I have been there .####I=O found=O the=O food=T-POS ,=O service=TT-POS and=O value=O exceptional=O everytime=O I=O have=O been=O there=O .=O####I=O found=O the=O food=O ,=O service=O and=O value=O exceptional=S everytime=O I=O have=O been=O there=O .=O
The food was authentic .####The=O food=T-POS was=O authentic=O .=O####The=O food=O was=O authentic=S .=O
The service was excellent - friendly and attentive .####The=O service=T-POS was=O excellent=O -=O friendly=O and=O attentive=O .=O####The=O service=O was=O excellent=S -=O friendly=S and=O attentive=S .=O
Very good wine choices .####Very=O good=O wine=T-POS choices=T-POS .=O####Very=O good=S wine=O choices=O .=O
Who has room for Cheesesticks with the best pizza in NYC !####Who=O has=O room=O for=O Cheesesticks=O with=O the=O best=O pizza=T-POS in=O NYC=O !=O####Who=O has=O room=O for=O Cheesesticks=O with=O the=O best=S pizza=O in=O NYC=O !=O
Great staff .####Great=O staff=T-POS .=O####Great=S staff=O .=O
Always great service !####Always=O great=O service=T-POS !=O####Always=O great=S service=O !=O
The food is good , I ca n't lie .####The=O food=T-POS is=O good=O ,=O I=O ca=O n't=O lie=O .=O####The=O food=O is=O good=S ,=O I=O ca=O n't=O lie=O .=O
But the staff was so horrible to us .####But=O the=O staff=T-NEG was=O so=O horrible=O to=O us=O .=O####But=O the=O staff=O was=O so=O horrible=S to=O us=O .=O
This place is pricey , and yes , the food is worth it ; but the service makes you feel like you should be paying a quater of the price .####This=O place=T-NEG is=O pricey=O ,=O and=O yes=O ,=O the=O food=TT-POS is=O worth=O it=O ;=O but=O the=O service=O makes=O you=O feel=O like=O you=O should=O be=O paying=O a=O quater=O of=O the=O price=O .=O####This=O place=O is=O pricey=S ,=O and=O yes=O ,=O the=O food=O is=O worth=SS it=O ;=O but=O the=O service=O makes=O you=O feel=O like=O you=O should=O be=O paying=O a=O quater=O of=O the=O price=O .=O
Amma is nothing special .####Amma=T-NEU is=O nothing=O special=O .=O####Amma=O is=O nothing=S special=S .=O
I ate here a week ago and found most dishes average at best and too expensive .####I=O ate=O here=O a=O week=O ago=O and=O found=O most=O dishes=T-NEG average=O at=O best=O and=O too=O expensive=O .=O####I=O ate=O here=O a=O week=O ago=O and=O found=O most=O dishes=O average=S at=O best=O and=O too=S expensive=S .=O
Decor is nice though service can be spotty .####Decor=T-POS is=O nice=O though=O service=TT-NEG can=O be=O spotty=O .=O####Decor=O is=O nice=S though=O service=O can=O be=O spotty=SS .=O
This place is always packed .####This=O place=T-NEU is=O always=O packed=O .=O####This=O place=O is=O always=O packed=S .=O
Most importantly , food is excellent .####Most=O importantly=O ,=O food=T-POS is=O excellent=O .=O####Most=O importantly=O ,=O food=O is=O excellent=S .=O
I am happy i did the food was awsome .####I=O am=O happy=O i=O did=O the=O food=T-POS was=O awsome=O .=O####I=O am=O happy=O i=O did=O the=O food=O was=O awsome=S .=O
and yes Dal Bukhara is so dam good and so are all the kababs .####and=O yes=O Dal=TT-POS Bukhara=TT-POS is=O so=O dam=O good=O and=O so=O are=O all=O the=O kababs=T-POS .=O####and=O yes=O Dal=O Bukhara=O is=O so=O dam=O good=S and=O so=O are=O all=O the=O kababs=O .=O
The fish was not fresh and the rice tasted old and stale .####The=O fish=T-NEG was=O not=O fresh=O and=O the=O rice=TT-NEG tasted=O old=O and=O stale=O .=O####The=O fish=O was=O not=S fresh=S and=O the=O rice=O tasted=O old=SS and=O stale=SS .=O
Quite frankly , this is some of the worst sushi I have ever tried .####Quite=O frankly=O ,=O this=O is=O some=O of=O the=O worst=O sushi=T-NEG I=O have=O ever=O tried=O .=O####Quite=O frankly=O ,=O this=O is=O some=O of=O the=O worst=S sushi=O I=O have=O ever=O tried=O .=O
not sure why this restaurant would be rated that highly .####not=O sure=O why=O this=O restaurant=T-NEG would=O be=O rated=O that=O highly=O .=O####not=O sure=O why=O this=O restaurant=O would=O be=O rated=O that=O highly=S .=O
the all-u-can-eat sushi is definitely in very poor quality .####the=O all-u-can-eat=T-NEG sushi=T-NEG is=O definitely=O in=O very=O poor=O quality=O .=O####the=O all-u-can-eat=O sushi=O is=O definitely=O in=O very=O poor=S quality=S .=O
limited menu , no-so-fresh ingredients , thinly-sliced fish , fall-apart rice .####limited=O menu=T-NEG ,=O no-so-fresh=O ingredients=TT-NEG ,=O thinly-sliced=O fish=TTT-NEG ,=O fall-apart=O rice=TTTT-NEG .=O####limited=S menu=O ,=O no-so-fresh=SS ingredients=O ,=O thinly-sliced=SSS fish=O ,=O fall-apart=SSSS rice=O .=O
the only things u could really taste are the very salty soy sauce ( even its low sodium ) , the vinegar-soaked rice , and the scallion on top of the fish .####the=O only=O things=O u=O could=O really=O taste=O are=O the=O very=O salty=O soy=T-NEG sauce=T-NEG (=O even=O its=O low=O sodium=O )=O ,=O the=O vinegar-soaked=O rice=TT-NEG ,=O and=O the=O scallion=O on=O top=O of=O the=O fish=O .=O####the=O only=O things=O u=O could=O really=O taste=O are=O the=O very=O salty=S soy=O sauce=O (=O even=O its=O low=O sodium=O )=O ,=O the=O vinegar-soaked=SS rice=O ,=O and=O the=O scallion=O on=O top=O of=O the=O fish=O .=O
the waitstaffs are nice though .####the=O waitstaffs=T-POS are=O nice=O though=O .=O####the=O waitstaffs=O are=O nice=S though=O .=O
Both times I was extremely dissappointed by the service , which was boarderline rude .####Both=O times=O I=O was=O extremely=O dissappointed=O by=O the=O service=T-NEG ,=O which=O was=O boarderline=O rude=O .=O####Both=O times=O I=O was=O extremely=O dissappointed=S by=O the=O service=O ,=O which=O was=O boarderline=O rude=S .=O
The dinner was ok , nothing I would have again .####The=O dinner=T-NEG was=O ok=O ,=O nothing=O I=O would=O have=O again=O .=O####The=O dinner=O was=O ok=S ,=O nothing=O I=O would=O have=O again=O .=O
I had their eggs benedict for brunch , which were the worst in my entire life , I tried removing the hollondaise sauce completely that was how failed it was .####I=O had=O their=O eggs=T-NEG benedict=T-NEG for=O brunch=O ,=O which=O were=O the=O worst=O in=O my=O entire=O life=O ,=O I=O tried=O removing=O the=O hollondaise=O sauce=O completely=O that=O was=O how=O failed=O it=O was=O .=O####I=O had=O their=O eggs=O benedict=O for=O brunch=O ,=O which=O were=O the=O worst=S in=O my=O entire=O life=O ,=O I=O tried=O removing=O the=O hollondaise=O sauce=O completely=O that=O was=O how=O failed=O it=O was=O .=O
With the theater 2 blocks away we had a delicious meal in a beautiful room .####With=O the=O theater=O 2=O blocks=O away=O we=O had=O a=O delicious=O meal=T-POS in=O a=O beautiful=O room=TT-POS .=O####With=O the=O theater=O 2=O blocks=O away=O we=O had=O a=O delicious=S meal=O in=O a=O beautiful=SS room=O .=O
Planet Thai is great !####Planet=T-POS Thai=T-POS is=O great=O !=O####Planet=O Thai=O is=O great=S !=O
We love the food , drinks , and atmosphere !####We=O love=O the=O food=T-POS ,=O drinks=TT-POS ,=O and=O atmosphere=TTT-POS !=O####We=O love=S the=O food=O ,=O drinks=O ,=O and=O atmosphere=O !=O
The svc can be a bit rude at times , esp if you have big group , but overall the restaurant is a must !####The=O svc=T-NEG can=O be=O a=O bit=O rude=O at=O times=O ,=O esp=O if=O you=O have=O big=O group=O ,=O but=O overall=O the=O restaurant=TT-POS is=O a=O must=O !=O####The=O svc=O can=O be=O a=O bit=O rude=S at=O times=O ,=O esp=O if=O you=O have=O big=O group=O ,=O but=O overall=O the=O restaurant=O is=O a=O must=SS !=O
Try the Pad Thai , it 's fabulous and their prices are so cheap !####Try=O the=O Pad=T-POS Thai=T-POS ,=O it=O 's=O fabulous=O and=O their=O prices=O are=O so=O cheap=O !=O####Try=S the=O Pad=O Thai=O ,=O it=O 's=O fabulous=S and=O their=O prices=O are=O so=O cheap=S !=O
Just because it 's cheap does NOT mean the portions are small or the food is nasty , IT IS GREAT !####Just=O because=O it=O 's=O cheap=O does=O NOT=O mean=O the=O portions=T-POS are=O small=O or=O the=O food=TT-POS is=O nasty=O ,=O IT=O IS=O GREAT=O !=O####Just=O because=O it=O 's=O cheap=O does=O NOT=O mean=O the=O portions=O are=O small=S or=O the=O food=O is=O nasty=SS ,=O IT=O IS=O GREAT=O !=O
Eating in , the atmosphere saves it , but at your desk , it 's a very disappointing experience .####Eating=O in=O ,=O the=O atmosphere=T-POS saves=O it=O ,=O but=O at=O your=O desk=O ,=O it=O 's=O a=O very=O disappointing=O experience=O .=O####Eating=O in=O ,=O the=O atmosphere=O saves=S it=O ,=O but=O at=O your=O desk=O ,=O it=O 's=O a=O very=O disappointing=O experience=O .=O
Chennai Garden is my favorite Indian restaurant in the city .####Chennai=T-POS Garden=T-POS is=O my=O favorite=O Indian=O restaurant=O in=O the=O city=O .=O####Chennai=O Garden=O is=O my=O favorite=S Indian=O restaurant=O in=O the=O city=O .=O
They have authentic Indian at amazin prices .####They=O have=O authentic=O Indian=T-POS at=O amazin=O prices=O .=O####They=O have=O authentic=S Indian=O at=O amazin=O prices=O .=O
The seats are uncomfortable if you are sitting against the wall on wooden benches .####The=O seats=T-NEG are=O uncomfortable=O if=O you=O are=O sitting=O against=O the=O wall=O on=O wooden=O benches=O .=O####The=O seats=O are=O uncomfortable=S if=O you=O are=O sitting=O against=O the=O wall=O on=O wooden=O benches=O .=O
It 's a rather cramped and busy restaurant and it closes early .####It=O 's=O a=O rather=O cramped=O and=O busy=O restaurant=T-NEG and=O it=O closes=O early=O .=O####It=O 's=O a=O rather=O cramped=S and=O busy=S restaurant=O and=O it=O closes=O early=O .=O
Patroon features a nice cigar bar and has great staff .####Patroon=O features=O a=O nice=O cigar=T-POS bar=T-POS and=O has=O great=O staff=TT-POS .=O####Patroon=O features=O a=O nice=S cigar=O bar=O and=O has=O great=SS staff=O .=O
Not a great place for family or general dining .####Not=O a=O great=O place=T-NEG for=O family=O or=O general=O dining=O .=O####Not=S a=S great=S place=O for=O family=O or=O general=O dining=O .=O
Food is excellent .####Food=T-POS is=O excellent=O .=O####Food=O is=O excellent=S .=O
Fish is so very fresh .####Fish=T-POS is=O so=O very=O fresh=O .=O####Fish=O is=O so=O very=O fresh=S .=O
Waitstaff are very friendly .####Waitstaff=T-POS are=O very=O friendly=O .=O####Waitstaff=O are=O very=O friendly=S .=O
Love YUKA .####Love=O YUKA=T-POS .=O####Love=S YUKA=O .=O
Mermaid Inn is an overall good restaurant with really good seafood .####Mermaid=TT-POS Inn=TT-POS is=O an=O overall=O good=O restaurant=O with=O really=O good=O seafood=T-POS .=O####Mermaid=O Inn=O is=O an=O overall=O good=SS restaurant=O with=O really=O good=S seafood=O .=O
The service is good and ambience is good for a date or group outing .####The=O service=T-POS is=O good=O and=O ambience=TT-POS is=O good=O for=O a=O date=O or=O group=O outing=O .=O####The=O service=O is=O good=S and=O ambience=O is=O good=SS for=O a=O date=O or=O group=O outing=O .=O
Even though its good seafood , the prices are too high .####Even=O though=O its=O good=O seafood=T-NEG ,=O the=O prices=O are=O too=O high=O .=O####Even=O though=O its=O good=S seafood=O ,=O the=O prices=O are=O too=O high=O .=O
The lobster sandwich is $ 24 and although it was good it was not nearly enough to warrant that price .####The=O lobster=T-NEG sandwich=T-NEG is=O $=O 24=O and=O although=O it=O was=O good=O it=O was=O not=O nearly=O enough=O to=O warrant=O that=O price=O .=O####The=O lobster=O sandwich=O is=O $=O 24=O and=O although=O it=O was=O good=S it=O was=O not=S nearly=S enough=S to=S warrant=S that=S price=S .=O
The food was delicious ( I had a halibut special , my husband had steak ) , and the service was top-notch .####The=O food=T-POS was=O delicious=O (=O I=O had=O a=O halibut=O special=O ,=O my=O husband=O had=O steak=O )=O ,=O and=O the=O service=TT-POS was=O top-notch=O .=O####The=O food=O was=O delicious=S (=O I=O had=O a=O halibut=O special=O ,=O my=O husband=O had=O steak=O )=O ,=O and=O the=O service=O was=O top-notch=SS .=O
Truly the mark of an attentive waiter .####Truly=O the=O mark=O of=O an=O attentive=O waiter=T-POS .=O####Truly=O the=O mark=O of=O an=O attentive=S waiter=O .=O
I highly recommend the restaurant based on our experience last night .####I=O highly=O recommend=O the=O restaurant=T-POS based=O on=O our=O experience=O last=O night=O .=O####I=O highly=O recommend=S the=O restaurant=O based=O on=O our=O experience=O last=O night=O .=O
We ate at this Thai place following the reviews but very unhappy with the foods .####We=O ate=O at=O this=O Thai=O place=O following=O the=O reviews=O but=O very=O unhappy=O with=O the=O foods=T-NEG .=O####We=O ate=O at=O this=O Thai=O place=O following=O the=O reviews=O but=O very=O unhappy=S with=O the=O foods=O .=O
I recommend the jelly fish , drunken chicken and the soupy dumplings , certainly the stir fry blue crab .####I=O recommend=O the=O jelly=T-POS fish=T-POS ,=O drunken=TT-POS chicken=TT-POS and=O the=O soupy=TTT-POS dumplings=TTT-POS ,=O certainly=O the=O stir=TTTT-POS fry=TTTT-POS blue=TTTT-POS crab=TTTT-POS .=O####I=O recommend=S the=O jelly=O fish=O ,=O drunken=O chicken=O and=O the=O soupy=O dumplings=O ,=O certainly=O the=O stir=O fry=O blue=O crab=O .=O
The food is so cheap and the waiters are nice .####The=O food=T-POS is=O so=O cheap=O and=O the=O waiters=TT-POS are=O nice=O .=O####The=O food=O is=O so=O cheap=S and=O the=O waiters=O are=O nice=SS .=O
Have frequented 'ino for several years and the food remains excellent .####Have=O frequented=O 'ino=O for=O several=O years=O and=O the=O food=T-POS remains=O excellent=O .=O####Have=O frequented=O 'ino=O for=O several=O years=O and=O the=O food=O remains=O excellent=S .=O
Cheese plate is a varied delight and great bargain at $ 10 .####Cheese=T-POS plate=T-POS is=O a=O varied=O delight=O and=O great=O bargain=O at=O $=O 10=O .=O####Cheese=O plate=O is=O a=O varied=S delight=S and=O great=S bargain=S at=O $=O 10=O .=O
Wine list is extensive without being over-priced .####Wine=T-POS list=T-POS is=O extensive=O without=O being=O over-priced=O .=O####Wine=O list=O is=O extensive=S without=S being=S over-priced=S .=O
Be sure to try the seasonal , and always delicious , specials .####Be=O sure=O to=O try=O the=O seasonal=O ,=O and=O always=O delicious=O ,=O specials=T-POS .=O####Be=O sure=O to=O try=S the=O seasonal=S ,=O and=O always=O delicious=S ,=O specials=O .=O
I almost hesititate to write a review because the atmosphere was so great and I would hate for it too become to crowded .####I=O almost=O hesititate=O to=O write=O a=O review=O because=O the=O atmosphere=T-POS was=O so=O great=O and=O I=O would=O hate=O for=O it=O too=O become=O to=O crowded=O .=O####I=O almost=O hesititate=O to=O write=O a=O review=O because=O the=O atmosphere=O was=O so=O great=S and=O I=O would=O hate=O for=O it=O too=O become=O to=O crowded=O .=O
The food was very good , a great deal , and the place its self was great .####The=O food=T-POS was=O very=O good=O ,=O a=O great=O deal=O ,=O and=O the=O place=TT-POS its=O self=O was=O great=O .=O####The=O food=O was=O very=O good=S ,=O a=O great=O deal=O ,=O and=O the=O place=O its=O self=O was=O great=SS .=O
The wait staff is very freindly , they make it feel like you 're eating in a freindly little european town .####The=O wait=T-POS staff=T-POS is=O very=O freindly=O ,=O they=O make=O it=O feel=O like=O you=O 're=O eating=O in=O a=O freindly=O little=O european=O town=O .=O####The=O wait=O staff=O is=O very=O freindly=S ,=O they=O make=O it=O feel=O like=O you=O 're=O eating=O in=O a=O freindly=O little=O european=O town=O .=O
I like Cafe Noir dont get me wrong , it is jsut that the people who work there are evil and incompetent ! !####I=O like=O Cafe=TT-POS Noir=TT-POS dont=O get=O me=O wrong=O ,=O it=O is=O jsut=O that=O the=O people=T-NEG who=O work=O there=O are=O evil=O and=O incompetent=O !=O !=O####I=O like=SS Cafe=O Noir=O dont=O get=O me=O wrong=O ,=O it=O is=O jsut=O that=O the=O people=O who=O work=O there=O are=O evil=S and=O incompetent=S !=O !=O
The whole set up is truly unprofessional and I wish Cafe Noir would get some good staff , because despite the current one this is a great place .####The=O whole=O set=O up=O is=O truly=O unprofessional=O and=O I=O wish=O Cafe=TT-POS Noir=TT-POS would=O get=O some=O good=O staff=T-NEG ,=O because=O despite=O the=O current=O one=O this=O is=O a=O great=O place=O .=O####The=O whole=O set=O up=O is=O truly=O unprofessional=O and=O I=O wish=O Cafe=O Noir=O would=O get=O some=O good=S staff=O ,=O because=O despite=O the=O current=O one=O this=O is=O a=O great=SS place=O .=O
Pizza here is consistently good .####Pizza=T-POS here=O is=O consistently=O good=O .=O####Pizza=O here=O is=O consistently=O good=S .=O
Salads are a delicious way to begin the meal .####Salads=T-POS are=O a=O delicious=O way=O to=O begin=O the=O meal=O .=O####Salads=O are=O a=O delicious=S way=O to=O begin=O the=O meal=O .=O
You should pass on the calamari .####You=O should=O pass=O on=O the=O calamari=T-NEG .=O####You=O should=O pass=S on=O the=O calamari=O .=O
Decor is charming .####Decor=T-POS is=O charming=O .=O####Decor=O is=O charming=S .=O
Service is average .####Service=T-NEU is=O average=O .=O####Service=O is=O average=S .=O
What a great place .####What=O a=O great=O place=T-POS .=O####What=O a=O great=S place=O .=O
The ambience was so fun , and the prices were great , on top of the fact that the food was really tasty .####The=O ambience=T-POS was=O so=O fun=O ,=O and=O the=O prices=O were=O great=O ,=O on=O top=O of=O the=O fact=O that=O the=O food=TT-POS was=O really=O tasty=O .=O####The=O ambience=O was=O so=O fun=S ,=O and=O the=O prices=O were=O great=O ,=O on=O top=O of=O the=O fact=O that=O the=O food=O was=O really=O tasty=SS .=O
I was here a few weeks back and we had the worst customer service experience at a restaurant ever .####I=O was=O here=O a=O few=O weeks=O back=O and=O we=O had=O the=O worst=O customer=T-NEG service=T-NEG experience=O at=O a=O restaurant=O ever=O .=O####I=O was=O here=O a=O few=O weeks=O back=O and=O we=O had=O the=O worst=S customer=O service=O experience=O at=O a=O restaurant=O ever=O .=O
I absolutely Loved this place .####I=O absolutely=O Loved=O this=O place=T-POS .=O####I=O absolutely=O Loved=S this=O place=O .=O
Excellent atmosphere , delicious dishes good and friendly service .####Excellent=O atmosphere=T-POS ,=O delicious=O dishes=TT-POS good=O and=O friendly=O service=TTT-POS .=O####Excellent=S atmosphere=O ,=O delicious=SS dishes=O good=SSS and=O friendly=SSS service=O .=O
The wine list is also really nice .####The=O wine=T-POS list=T-POS is=O also=O really=O nice=O .=O####The=O wine=O list=O is=O also=O really=O nice=S .=O
Everything was wonderful ; food , drinks , staff , mileau .####Everything=O was=O wonderful=O ;=O food=T-POS ,=O drinks=TT-POS ,=O staff=TTT-POS ,=O mileau=TTTT-POS .=O####Everything=O was=O wonderful=S ;=O food=O ,=O drinks=O ,=O staff=O ,=O mileau=O .=O
I have been to Casimir over 5 times and I have always had a great time there .####I=O have=O been=O to=O Casimir=T-POS over=O 5=O times=O and=O I=O have=O always=O had=O a=O great=O time=O there=O .=O####I=O have=O been=O to=O Casimir=O over=O 5=O times=O and=O I=O have=O always=O had=O a=O great=S time=S there=O .=O
The staff has been nice , but they seemed really stressed and the unisex bathroom needs to be cleaned more often .####The=O staff=T-NEG has=O been=O nice=O ,=O but=O they=O seemed=O really=O stressed=O and=O the=O unisex=TT-NEG bathroom=TT-NEG needs=O to=O be=O cleaned=O more=O often=O .=O####The=O staff=O has=O been=O nice=S ,=O but=O they=O seemed=O really=O stressed=S and=O the=O unisex=O bathroom=O needs=O to=O be=O cleaned=O more=O often=O .=O
From the spectacular caviar to the hospitable waitstaff , I felt like royalty and enjoyed every second of it .####From=O the=O spectacular=O caviar=T-POS to=O the=O hospitable=O waitstaff=TT-POS ,=O I=O felt=O like=O royalty=O and=O enjoyed=O every=O second=O of=O it=O .=O####From=O the=O spectacular=S caviar=O to=O the=O hospitable=SS waitstaff=O ,=O I=O felt=O like=O royalty=O and=O enjoyed=S every=O second=O of=O it=O .=O
I highly recommend Caviar Russe to anyone who wants delicious top grade caviar and fantastic service .####I=O highly=O recommend=O Caviar=O Russe=O to=O anyone=O who=O wants=O delicious=O top=O grade=O caviar=T-POS and=O fantastic=O service=TT-POS .=O####I=O highly=O recommend=O Caviar=O Russe=O to=O anyone=O who=O wants=O delicious=S top=S grade=S caviar=O and=O fantastic=SS service=O .=O
Nice Family owned traditional restaurant .####Nice=O Family=O owned=O traditional=O restaurant=T-POS .=O####Nice=O Family=O owned=O traditional=S restaurant=O .=O
Fresh ingredients and everything is made to order .####Fresh=O ingredients=T-POS and=O everything=O is=O made=O to=O order=O .=O####Fresh=S ingredients=O and=O everything=O is=O made=O to=O order=O .=O
Friendly staff that actually lets you enjoy your meal and the company you 're with .####Friendly=O staff=T-POS that=O actually=O lets=O you=O enjoy=O your=O meal=O and=O the=O company=O you=O 're=O with=O .=O####Friendly=S staff=O that=O actually=O lets=O you=O enjoy=O your=O meal=O and=O the=O company=O you=O 're=O with=O .=O
I found the food to be outstanding , particulary the salmon dish I had .####I=O found=O the=O food=T-POS to=O be=O outstanding=O ,=O particulary=O the=O salmon=TT-POS dish=TT-POS I=O had=O .=O####I=O found=O the=O food=O to=O be=O outstanding=S ,=O particulary=O the=O salmon=O dish=O I=O had=O .=O
I also ordered the Change Mojito , which was out of this world .####I=O also=O ordered=O the=O Change=T-POS Mojito=T-POS ,=O which=O was=O out=O of=O this=O world=O .=O####I=O also=O ordered=O the=O Change=O Mojito=O ,=O which=O was=O out=S of=S this=S world=S .=O
My friends settled for rice dishes , but we came back the following day to try the dim sum , which was good ... not outstanding , but good .####My=O friends=O settled=O for=O rice=O dishes=O ,=O but=O we=O came=O back=O the=O following=O day=O to=O try=O the=O dim=T-NEU sum=T-NEU ,=O which=O was=O good=O ...=O not=O outstanding=O ,=O but=O good=O .=O####My=O friends=O settled=O for=O rice=O dishes=O ,=O but=O we=O came=O back=O the=O following=O day=O to=O try=O the=O dim=O sum=O ,=O which=O was=O good=S ...=O not=S outstanding=S ,=O but=O good=O .=O
Overall , excellent restaurant !####Overall=O ,=O excellent=O restaurant=T-POS !=O####Overall=O ,=O excellent=S restaurant=O !=O
The food was good .####The=O food=T-POS was=O good=O .=O####The=O food=O was=O good=S .=O
The place was nice and calm .####The=O place=T-POS was=O nice=O and=O calm=O .=O####The=O place=O was=O nice=S and=O calm=S .=O
The buffet had a nice selection .####The=O buffet=T-POS had=O a=O nice=O selection=O .=O####The=O buffet=O had=O a=O nice=S selection=O .=O
The food was average or above including some surprising tasty dishes .####The=O food=T-POS was=O average=O or=O above=O including=O some=O surprising=O tasty=O dishes=TT-POS .=O####The=O food=O was=O average=S or=S above=S including=O some=O surprising=O tasty=SS dishes=O .=O
Service was also very good .####Service=T-POS was=O also=O very=O good=O .=O####Service=O was=O also=O very=O good=S .=O
I got an excellent piece of cheesecake and we had several other nice pastries .####I=O got=O an=O excellent=O piece=O of=O cheesecake=T-POS and=O we=O had=O several=O other=O nice=O pastries=TT-POS .=O####I=O got=O an=O excellent=S piece=O of=O cheesecake=O and=O we=O had=O several=O other=O nice=SS pastries=O .=O
My son and his girlfriend both wanted cheeseburgers and they were huge !####My=O son=O and=O his=O girlfriend=O both=O wanted=O cheeseburgers=T-NEU and=O they=O were=O huge=O !=O####My=O son=O and=O his=O girlfriend=O both=O wanted=O cheeseburgers=O and=O they=O were=O huge=S !=O
Consequently , their burgers fell apart in their hands and made such a mess that they did'nt feel like finishing them .####Consequently=O ,=O their=O burgers=T-NEG fell=O apart=O in=O their=O hands=O and=O made=O such=O a=O mess=O that=O they=O did'nt=O feel=O like=O finishing=O them=O .=O####Consequently=O ,=O their=O burgers=O fell=S apart=S in=O their=O hands=O and=O made=O such=O a=O mess=O that=O they=O did'nt=O feel=O like=O finishing=O them=O .=O
I had a huge pastrami sandwich on a roll .####I=O had=O a=O huge=O pastrami=T-NEU sandwich=T-NEU on=T-NEU a=T-NEU roll=T-NEU .=O####I=O had=O a=O huge=S pastrami=O sandwich=O on=O a=O roll=O .=O
This place is really trendi but they have forgotten about the most important part of a restaurant , the food .####This=O place=TT-POS is=O really=O trendi=O but=O they=O have=O forgotten=O about=O the=O most=O important=O part=O of=O a=O restaurant=O ,=O the=O food=T-NEG .=O####This=O place=O is=O really=O trendi=SS but=O they=O have=O forgotten=S about=O the=O most=O important=O part=O of=O a=O restaurant=O ,=O the=O food=O .=O
The last two times I ordered from here my food was soo spicy that I could barely eat it , and the spice took away from the flavor of the dish .####The=O last=O two=O times=O I=O ordered=O from=O here=O my=O food=T-NEG was=O soo=O spicy=O that=O I=O could=O barely=O eat=O it=O ,=O and=O the=O spice=O took=O away=O from=O the=O flavor=O of=O the=O dish=O .=O####The=O last=O two=O times=O I=O ordered=O from=O here=O my=O food=O was=O soo=O spicy=S that=O I=O could=O barely=O eat=O it=O ,=O and=O the=O spice=O took=O away=O from=O the=O flavor=O of=O the=O dish=O .=O
And the Tom Kha soup was pathetic .####And=O the=O Tom=T-NEG Kha=T-NEG soup=T-NEG was=O pathetic=O .=O####And=O the=O Tom=O Kha=O soup=O was=O pathetic=S .=O
If you want good authentic Thai this place is not the place to go .####If=O you=O want=O good=O authentic=O Thai=T-NEG this=O place=O is=O not=O the=O place=O to=O go=O .=O####If=O you=O want=O good=S authentic=S Thai=O this=O place=O is=O not=O the=O place=O to=O go=O .=O
THe back garden sitting area is very pleasant , where you can see their personal herb garden .####THe=O back=T-POS garden=T-POS sitting=T-POS area=T-POS is=O very=O pleasant=O ,=O where=O you=O can=O see=O their=O personal=O herb=O garden=O .=O####THe=O back=O garden=O sitting=O area=O is=O very=O pleasant=S ,=O where=O you=O can=O see=O their=O personal=O herb=O garden=O .=O
We had the lobster sandwich and it was FANTASTIC .####We=O had=O the=O lobster=T-POS sandwich=T-POS and=O it=O was=O FANTASTIC=O .=O####We=O had=O the=O lobster=O sandwich=O and=O it=O was=O FANTASTIC=S .=O
My husband said he could 've eaten several more , the portion was fine for me he even exclaimed that the french fries were the best he has had .####My=O husband=O said=O he=O could=O 've=O eaten=O several=O more=O ,=O the=O portion=T-POS was=O fine=O for=O me=O he=O even=O exclaimed=O that=O the=O french=TT-POS fries=TT-POS were=O the=O best=O he=O has=O had=O .=O####My=O husband=O said=O he=O could=O 've=O eaten=O several=O more=O ,=O the=O portion=O was=O fine=S for=O me=O he=O even=O exclaimed=O that=O the=O french=O fries=O were=O the=O best=SS he=O has=O had=O .=O
We had the scallops as an appetizer and they were delicious and the sauce was wonderful .####We=O had=O the=O scallops=T-POS as=O an=O appetizer=O and=O they=O were=O delicious=O and=O the=O sauce=TT-POS was=O wonderful=O .=O####We=O had=O the=O scallops=O as=O an=O appetizer=O and=O they=O were=O delicious=S and=O the=O sauce=O was=O wonderful=SS .=O
We waited at the bar and had martinis that were just right .####We=O waited=O at=O the=O bar=O and=O had=O martinis=T-POS that=O were=O just=O right=O .=O####We=O waited=O at=O the=O bar=O and=O had=O martinis=O that=O were=O just=O right=S .=O
love the food .####love=O the=O food=T-POS .=O####love=S the=O food=O .=O
Great food , good size menu , great service and an unpretensious setting .####Great=O food=T-POS ,=O good=O size=O menu=TT-POS ,=O great=O service=TTT-POS and=O an=O unpretensious=O setting=TTTT-POS .=O####Great=S food=O ,=O good=SS size=SS menu=O ,=O great=SSS service=O and=O an=O unpretensious=SSSS setting=O .=O
The dishes offered were unique , very tasty and fresh from the lamb sausages , sardines with biscuits , large whole shrimp to the amazing pistachio ice cream ( the best and freshest I 've ever had ) .####The=O dishes=T-POS offered=O were=O unique=O ,=O very=O tasty=O and=O fresh=O from=O the=O lamb=O sausages=O ,=O sardines=O with=O biscuits=O ,=O large=O whole=O shrimp=O to=O the=O amazing=O pistachio=TT-POS ice=TT-POS cream=TT-POS (=O the=O best=O and=O freshest=O I=O 've=O ever=O had=O )=O .=O####The=O dishes=O offered=O were=O unique=S ,=O very=O tasty=S and=O fresh=S from=O the=O lamb=O sausages=O ,=O sardines=O with=O biscuits=O ,=O large=O whole=O shrimp=O to=O the=O amazing=SS pistachio=O ice=O cream=O (=O the=O best=O and=O freshest=O I=O 've=O ever=O had=O )=O .=O
I 'm glad I was introduced to this place and this is a rare gem in NY .####I=O 'm=O glad=O I=O was=O introduced=O to=O this=O place=T-POS and=O this=O is=O a=O rare=O gem=O in=O NY=O .=O####I=O 'm=O glad=S I=O was=O introduced=O to=O this=O place=O and=O this=O is=O a=O rare=O gem=O in=O NY=O .=O
The freshest , best variety , and the fastest delivery .####The=O freshest=O ,=O best=O variety=O ,=O and=O the=O fastest=O delivery=T-POS .=O####The=O freshest=O ,=O best=O variety=O ,=O and=O the=O fastest=S delivery=O .=O
The service was excellent and the food was delicious .####The=O service=T-POS was=O excellent=O and=O the=O food=TT-POS was=O delicious=O .=O####The=O service=O was=O excellent=S and=O the=O food=O was=O delicious=SS .=O
We are very particular about sushi and were both please with every choice which included : ceviche mix ( special ) , crab dumplings , assorted sashimi , sushi and rolls , two types of sake , and the banana tempura .####We=O are=O very=O particular=O about=O sushi=T-POS and=O were=O both=O please=O with=O every=O choice=O which=O included=O :=O ceviche=O mix=O (=O special=O )=O ,=O crab=TT-POS dumplings=TT-POS ,=O assorted=TTT-POS sashimi=TTT-POS ,=O sushi=O and=O rolls=TTTT-POS ,=O two=O types=O of=O sake=O ,=O and=O the=O banana=TTTTT-POS tempura=TTTTT-POS .=O####We=O are=O very=O particular=S about=O sushi=O and=O were=O both=O please=SS with=O every=O choice=O which=O included=O :=O ceviche=O mix=O (=O special=O )=O ,=O crab=O dumplings=O ,=O assorted=O sashimi=O ,=O sushi=O and=O rolls=O ,=O two=O types=O of=O sake=O ,=O and=O the=O banana=O tempura=O .=O
Definitely a great spot for a nice occasion or date .####Definitely=O a=O great=O spot=T-POS for=O a=O nice=O occasion=O or=O date=O .=O####Definitely=O a=O great=S spot=O for=O a=O nice=O occasion=O or=O date=O .=O
Average to good Thai food , but terrible delivery .####Average=O to=O good=O Thai=T-POS food=T-POS ,=O but=O terrible=O delivery=TT-NEG .=O####Average=S to=S good=S Thai=O food=O ,=O but=O terrible=SS delivery=O .=O
The food arrived 20 minutes after I called , cold and soggy .####The=O food=T-NEG arrived=O 20=O minutes=O after=O I=O called=O ,=O cold=O and=O soggy=O .=O####The=O food=O arrived=O 20=O minutes=O after=O I=O called=O ,=O cold=S and=O soggy=S .=O
This is a wonderful place on all stand points especially value ofr money .####This=O is=O a=O wonderful=O place=T-POS on=O all=O stand=O points=O especially=O value=O ofr=O money=O .=O####This=O is=O a=O wonderful=S place=O on=O all=O stand=O points=O especially=O value=O ofr=O money=O .=O
An excellent service####An=O excellent=O service=T-POS####An=O excellent=S service=O
We were greeted promptly by the waiter who was very nice and cordial .####We=O were=O greeted=O promptly=O by=O the=O waiter=T-POS who=O was=O very=O nice=O and=O cordial=O .=O####We=O were=O greeted=O promptly=O by=O the=O waiter=O who=O was=O very=O nice=S and=O cordial=S .=O
She was very helpful in suggesting us drinks and helped us in ordering a lot of good dishes since we knew nothing about Indian food .####She=O was=O very=O helpful=O in=O suggesting=O us=O drinks=O and=O helped=O us=O in=O ordering=O a=O lot=O of=O good=O dishes=T-POS since=O we=O knew=O nothing=O about=O Indian=O food=O .=O####She=O was=O very=O helpful=O in=O suggesting=O us=O drinks=O and=O helped=O us=O in=O ordering=O a=O lot=O of=O good=S dishes=O since=O we=O knew=O nothing=O about=O Indian=O food=O .=O
The food looked very appetizing and delicious since it came on a variety of fancy plates .####The=O food=T-POS looked=O very=O appetizing=O and=O delicious=O since=O it=O came=O on=O a=O variety=O of=O fancy=O plates=O .=O####The=O food=O looked=O very=O appetizing=S and=O delicious=S since=O it=O came=O on=O a=O variety=O of=O fancy=O plates=O .=O
I thanked my friend who recommended me this restaurant and will certainly recommend it to others .####I=O thanked=O my=O friend=O who=O recommended=O me=O this=O restaurant=T-POS and=O will=O certainly=O recommend=O it=O to=O others=O .=O####I=O thanked=O my=O friend=O who=O recommended=O me=O this=O restaurant=O and=O will=O certainly=O recommend=S it=O to=O others=O .=O
Service here was great , food was fantastic .####Service=T-POS here=O was=O great=O ,=O food=TT-POS was=O fantastic=O .=O####Service=O here=O was=O great=S ,=O food=O was=O fantastic=SS .=O
Guacamole+shrimp appetizer was really great , we both had the filet , very good , did n't much like the frites that came with , but the filet was so good , neither of us cared .####Guacamole+shrimp=T-POS appetizer=T-POS was=O really=O great=O ,=O we=O both=O had=O the=O filet=TT-POS ,=O very=O good=O ,=O did=O n't=O much=O like=O the=O frites=O that=O came=O with=O ,=O but=O the=O filet=O was=O so=O good=O ,=O neither=O of=O us=O cared=O .=O####Guacamole+shrimp=O appetizer=O was=O really=O great=S ,=O we=O both=O had=O the=O filet=O ,=O very=O good=SS ,=O did=O n't=O much=O like=O the=O frites=O that=O came=O with=O ,=O but=O the=O filet=O was=O so=O good=O ,=O neither=O of=O us=O cared=O .=O
You can not go wrong with this place .####You=O can=O not=O go=O wrong=O with=O this=O place=T-POS .=O####You=O can=O not=O go=O wrong=S with=O this=O place=O .=O
The food is outstanding and the service is quick , friendly and very professional .####The=O food=T-POS is=O outstanding=O and=O the=O service=TT-POS is=O quick=O ,=O friendly=O and=O very=O professional=O .=O####The=O food=O is=O outstanding=S and=O the=O service=O is=O quick=SS ,=O friendly=SS and=O very=O professional=SS .=O
Always a nice crowd , but never loud .####Always=O a=O nice=O crowd=T-POS ,=O but=O never=O loud=O .=O####Always=O a=O nice=S crowd=O ,=O but=O never=S loud=S .=O
The crust is thin , the ingredients are fresh and the staff is friendly .####The=O crust=T-POS is=O thin=O ,=O the=O ingredients=TTT-POS are=O fresh=O and=O the=O staff=TT-POS is=O friendly=O .=O####The=O crust=O is=O thin=S ,=O the=O ingredients=O are=O fresh=SSS and=O the=O staff=O is=O friendly=SS .=O
The fish was really , really fresh .####The=O fish=T-POS was=O really=O ,=O really=O fresh=O .=O####The=O fish=O was=O really=O ,=O really=O fresh=S .=O
We all agreed that mare is one of the best seafood restaurants in New York .####We=O all=O agreed=O that=O mare=T-POS is=O one=O of=O the=O best=O seafood=O restaurants=O in=O New=O York=O .=O####We=O all=O agreed=O that=O mare=O is=O one=O of=O the=O best=S seafood=O restaurants=O in=O New=O York=O .=O
I stumbled upon this great pizzeria as I explored my new neighborhood .####I=O stumbled=O upon=O this=O great=O pizzeria=T-POS as=O I=O explored=O my=O new=O neighborhood=O .=O####I=O stumbled=O upon=O this=O great=S pizzeria=O as=O I=O explored=O my=O new=O neighborhood=O .=O
All of the pizzas are terrific and the price is even better !####All=O of=O the=O pizzas=T-POS are=O terrific=O and=O the=O price=O is=O even=O better=O !=O####All=O of=O the=O pizzas=O are=O terrific=S and=O the=O price=O is=O even=O better=O !=O
The food was mediocre at best but it was the horrible service that made me vow never to go back .####The=O food=T-NEG was=O mediocre=O at=O best=O but=O it=O was=O the=O horrible=O service=TT-NEG that=O made=O me=O vow=O never=O to=O go=O back=O .=O####The=O food=O was=O mediocre=S at=O best=O but=O it=O was=O the=O horrible=SS service=O that=O made=O me=O vow=O never=O to=O go=O back=O .=O
For the people who want great food plus great service , Roxy is a place to AVOID !####For=O the=O people=O who=O want=O great=O food=T-NEG plus=O great=O service=TT-NEG ,=O Roxy=O is=O a=O place=O to=O AVOID=O !=O####For=O the=O people=O who=O want=O great=S food=O plus=O great=SS service=O ,=O Roxy=O is=O a=O place=O to=O AVOID=O !=O
The first time the sushi was outstanding , the second time it was a little bland .####The=O first=O time=O the=O sushi=T-NEG was=O outstanding=O ,=O the=O second=O time=O it=O was=O a=O little=O bland=O .=O####The=O first=O time=O the=O sushi=O was=O outstanding=S ,=O the=O second=O time=O it=O was=O a=O little=O bland=S .=O
The blond wood decor is very soothing , the premium sake is excellent and the service is great .####The=O blond=T-POS wood=T-POS decor=T-POS is=O very=O soothing=O ,=O the=O premium=TT-POS sake=TT-POS is=O excellent=O and=O the=O service=TTT-POS is=O great=O .=O####The=O blond=O wood=O decor=O is=O very=O soothing=S ,=O the=O premium=O sake=O is=O excellent=O and=O the=O service=O is=O great=SSS .=O
While their kitchen food is delicious , their Sushi is out of this world .####While=O their=O kitchen=T-POS food=T-POS is=O delicious=O ,=O their=O Sushi=TT-POS is=O out=O of=O this=O world=O .=O####While=O their=O kitchen=O food=O is=O delicious=S ,=O their=O Sushi=O is=O out=SS of=SS this=SS world=SS .=O
Mizu is home to creative and unique rolls not to found anywhere else .####Mizu=O is=O home=O to=O creative=O and=O unique=O rolls=T-POS not=O to=O found=O anywhere=O else=O .=O####Mizu=O is=O home=O to=O creative=O and=O unique=S rolls=O not=O to=O found=O anywhere=O else=O .=O
Not only is the cuisine the best around , the service has always been attentive and charming .####Not=O only=O is=O the=O cuisine=T-POS the=O best=O around=O ,=O the=O service=TT-POS has=O always=O been=O attentive=O and=O charming=O .=O####Not=O only=O is=O the=O cuisine=O the=O best=S around=O ,=O the=O service=O has=O always=O been=O attentive=SS and=O charming=SS .=O
Warning : You may find it difficult to dine at other Japanese restaurants after a visit to Mizu !####Warning=O :=O You=O may=O find=O it=O difficult=O to=O dine=O at=O other=O Japanese=O restaurants=O after=O a=O visit=O to=O Mizu=T-POS !=O####Warning=O :=O You=O may=O find=O it=O difficult=S to=O dine=O at=O other=O Japanese=O restaurants=O after=O a=O visit=O to=O Mizu=O !=O
Thalia is a beautiful restaurant with beautiful people serving you , but the food does n't quite match up .####Thalia=TTT-POS is=O a=O beautiful=O restaurant=O with=O beautiful=O people=T-POS serving=O you=O ,=O but=O the=O food=TT-NEG does=O n't=O quite=O match=O up=O .=O####Thalia=O is=O a=O beautiful=SSS restaurant=O with=O beautiful=S people=O serving=O you=O ,=O but=O the=O food=O does=SS n't=SS quite=SS match=SS up=SS .=O
I ordered the smoked salmon and roe appetizer and it was off flavor .####I=O ordered=O the=O smoked=T-NEG salmon=T-NEG and=T-NEG roe=T-NEG appetizer=T-NEG and=O it=O was=O off=O flavor=O .=O####I=O ordered=O the=O smoked=O salmon=O and=O roe=O appetizer=O and=O it=O was=O off=S flavor=S .=O
The entree was bland and small , dessert was not inspired .####The=O entree=T-NEG was=O bland=O and=O small=O ,=O dessert=TT-NEG was=O not=O inspired=O .=O####The=O entree=O was=O bland=S and=O small=S ,=O dessert=O was=O not=SS inspired=SS .=O
The view is spectacular , and the food is great .####The=O view=T-POS is=O spectacular=O ,=O and=O the=O food=TT-POS is=O great=O .=O####The=O view=O is=O spectacular=S ,=O and=O the=O food=O is=O great=SS .=O
Wonderful strawberry daiquiries as well !####Wonderful=O strawberry=T-POS daiquiries=T-POS as=O well=O !=O####Wonderful=S strawberry=O daiquiries=O as=O well=O !=O
Authentic Taiwanese food that 's cheap ... what more could you ask for ?####Authentic=O Taiwanese=T-POS food=T-POS that=O 's=O cheap=O ...=O what=O more=O could=O you=O ask=O for=O ?=O####Authentic=S Taiwanese=O food=O that=O 's=O cheap=S ...=O what=O more=O could=O you=O ask=O for=O ?=O
Kind , attentive wait staff .####Kind=O ,=O attentive=O wait=T-POS staff=T-POS .=O####Kind=S ,=O attentive=S wait=O staff=O .=O
My friend devoured her chicken and mashed potatos .####My=O friend=O devoured=O her=O chicken=T-POS and=T-POS mashed=T-POS potatos=T-POS .=O####My=O friend=O devoured=S her=O chicken=O and=O mashed=O potatos=O .=O
Great neighborhood joint .####Great=O neighborhood=O joint=T-POS .=O####Great=S neighborhood=O joint=O .=O
Their calzones are horrific , bad , vomit-inducing , YUCK .####Their=O calzones=T-NEG are=O horrific=O ,=O bad=O ,=O vomit-inducing=O ,=O YUCK=O .=O####Their=O calzones=O are=O horrific=S ,=O bad=S ,=O vomit-inducing=S ,=O YUCK=S .=O
The sandwiches are dry , tasteless and way overpriced .####The=O sandwiches=T-NEG are=O dry=O ,=O tasteless=O and=O way=O overpriced=O .=O####The=O sandwiches=O are=O dry=S ,=O tasteless=S and=O way=O overpriced=S .=O
Calling the place Hampton Chutney Co. does warn you that these folks offer more style than substance , but in this unattractive room with unhelpful clerks there was a dearth of the former too .####Calling=O the=O place=T-NEG Hampton=O Chutney=O Co.=O does=O warn=O you=O that=O these=O folks=O offer=O more=O style=O than=O substance=O ,=O but=O in=O this=O unattractive=O room=TT-NEG with=O unhelpful=O clerks=TTT-NEG there=O was=O a=O dearth=O of=O the=O former=O too=O .=O####Calling=O the=O place=O Hampton=O Chutney=O Co.=O does=O warn=O you=O that=O these=O folks=O offer=O more=O style=O than=O substance=O ,=O but=O in=O this=O unattractive=S room=O with=O unhelpful=SSS clerks=O there=O was=O a=O dearth=O of=O the=O former=O too=O .=O
Seriously , this place kicks ass .####Seriously=O ,=O this=O place=T-POS kicks=O ass=O .=O####Seriously=O ,=O this=O place=O kicks=S ass=S .=O
The atmosphere is unheralded , the service impecible , and the food magnificant .####The=O atmosphere=T-POS is=O unheralded=O ,=O the=O service=TT-POS impecible=O ,=O and=O the=O food=TTT-POS magnificant=O .=O####The=O atmosphere=O is=O unheralded=S ,=O the=O service=O impecible=SS ,=O and=O the=O food=O magnificant=SSS .=O
Best Italian food I ever had ( and being Italian , that means alot ) .####Best=O Italian=T-POS food=T-POS I=O ever=O had=O (=O and=O being=O Italian=O ,=O that=O means=O alot=O )=O .=O####Best=S Italian=O food=O I=O ever=O had=O (=O and=O being=O Italian=O ,=O that=O means=O alot=O )=O .=O
This is such a lovely , peaceful place to eat outside .####This=O is=O such=O a=O lovely=O ,=O peaceful=O place=T-POS to=O eat=O outside=O .=O####This=O is=O such=O a=O lovely=S ,=O peaceful=S place=O to=O eat=O outside=O .=O
The restaurant looks out over beautiful green lawns to the Hudson River and the Statue of Liberty .####The=O restaurant=T-POS looks=O out=O over=O beautiful=O green=O lawns=O to=O the=O Hudson=O River=O and=O the=O Statue=O of=O Liberty=O .=O####The=O restaurant=O looks=O out=O over=O beautiful=S green=O lawns=O to=O the=O Hudson=O River=O and=O the=O Statue=O of=O Liberty=O .=O
The food is good , especially their more basic dishes , and the drinks are delicious .####The=O food=T-POS is=O good=O ,=O especially=O their=O more=O basic=TT-POS dishes=TT-POS ,=O and=O the=O drinks=TTT-POS are=O delicious=O .=O####The=O food=O is=O good=S ,=O especially=O their=O more=O basic=O dishes=O ,=O and=O the=O drinks=O are=O delicious=SSS .=O
This is a great place to take out-of-towners , and perfect for watching the sunset .####This=O is=O a=O great=O place=T-POS to=O take=O out-of-towners=O ,=O and=O perfect=O for=O watching=O the=O sunset=O .=O####This=O is=O a=O great=S place=O to=O take=O out-of-towners=O ,=O and=O perfect=O for=O watching=O the=O sunset=O .=O
Great sushi experience .####Great=O sushi=T-POS experience=O .=O####Great=S sushi=O experience=O .=O
Try sushimi cucumber roll .####Try=O sushimi=T-POS cucumber=T-POS roll=T-POS .=O####Try=S sushimi=O cucumber=O roll=O .=O
The service is awful .####The=O service=T-NEG is=O awful=O .=O####The=O service=O is=O awful=S .=O
This place is not worth the prices .####This=O place=T-NEG is=O not=O worth=O the=O prices=O .=O####This=O place=O is=O not=S worth=S the=S prices=S .=O
Love Pizza 33 ...####Love=O Pizza=T-POS 33=T-POS ...=O####Love=S Pizza=O 33=O ...=O
This tiny Williamsburg spot is always pleasantly surprising .####This=O tiny=O Williamsburg=T-POS spot=T-POS is=O always=O pleasantly=O surprising=O .=O####This=O tiny=O Williamsburg=O spot=O is=O always=O pleasantly=O surprising=S .=O
The pizza is delicious and the proprietor is one of the nicest in NYC .####The=O pizza=T-POS is=O delicious=O and=O the=O proprietor=TT-POS is=O one=O of=O the=O nicest=O in=O NYC=O .=O####The=O pizza=O is=O delicious=S and=O the=O proprietor=O is=O one=O of=O the=O nicest=SS in=O NYC=O .=O
The cream cheeses are out of this world and I love that coffee ! !####The=O cream=T-POS cheeses=T-POS are=O out=O of=O this=O world=O and=O I=O love=O that=O coffee=TT-POS !=O !=O####The=O cream=O cheeses=O are=O out=S of=S this=S world=S and=O I=O love=SS that=O coffee=O !=O !=O
Bagels are ok , but be sure not to make any special requests !####Bagels=T-NEU are=O ok=O ,=O but=O be=O sure=O not=O to=O make=O any=O special=O requests=O !=O####Bagels=O are=O ok=S ,=O but=O be=O sure=O not=O to=O make=O any=O special=O requests=O !=O
The rice was poor quality and was cooked so badly it was hard .####The=O rice=T-NEG was=O poor=O quality=O and=O was=O cooked=O so=O badly=O it=O was=O hard=O .=O####The=O rice=O was=O poor=S quality=S and=O was=O cooked=S so=S badly=S it=O was=O hard=S .=O
Furthermore , the rice had no seasoning , so the sushi was bland and disgusting .####Furthermore=O ,=O the=O rice=O had=O no=O seasoning=O ,=O so=O the=O sushi=T-NEG was=O bland=O and=O disgusting=O .=O####Furthermore=O ,=O the=O rice=O had=O no=O seasoning=O ,=O so=O the=O sushi=O was=O bland=S and=O disgusting=S .=O
The fish was adequate , but inexpertly sliced .####The=O fish=T-NEG was=O adequate=O ,=O but=O inexpertly=O sliced=O .=O####The=O fish=O was=O adequate=S ,=O but=O inexpertly=S sliced=S .=O
Good , fast service .####Good=O ,=O fast=O service=T-POS .=O####Good=S ,=O fast=S service=O .=O
Food is great and inexpensive .####Food=T-POS is=O great=O and=O inexpensive=O .=O####Food=O is=O great=S and=O inexpensive=S .=O
The location is perfect .####The=O location=T-POS is=O perfect=O .=O####The=O location=O is=O perfect=S .=O
Well , this place is so Ghetto its not even funny .####Well=O ,=O this=O place=T-NEG is=O so=O Ghetto=O its=O not=O even=O funny=O .=O####Well=O ,=O this=O place=O is=O so=O Ghetto=S its=O not=S even=S funny=S .=O
Awsome Pizza especially the Margheritta slice .####Awsome=O Pizza=T-POS especially=O the=O Margheritta=TT-POS slice=TT-POS .=O####Awsome=S Pizza=O especially=O the=O Margheritta=O slice=O .=O
Winnie and her staff are the best crew you can find serving you .####Winnie=TT-POS and=O her=O staff=T-POS are=O the=O best=O crew=O you=O can=O find=O serving=O you=O .=O####Winnie=O and=O her=O staff=O are=O the=O best=S crew=O you=O can=O find=O serving=O you=O .=O
The food is reliable and the price is moderate .####The=O food=T-POS is=O reliable=O and=O the=O price=O is=O moderate=O .=O####The=O food=O is=O reliable=S and=O the=O price=O is=O moderate=O .=O
For authentic Thai food , look no further than Toons .####For=O authentic=O Thai=T-POS food=T-POS ,=O look=O no=O further=O than=O Toons=O .=O####For=O authentic=S Thai=O food=O ,=O look=O no=O further=O than=O Toons=O .=O
Try the Pad Thai , or sample anything on the appetizer menu ... they 're all delicious .####Try=O the=O Pad=T-POS Thai=T-POS ,=O or=O sample=O anything=O on=O the=O appetizer=TT-POS menu=TT-POS ...=O they=O 're=O all=O delicious=O .=O####Try=S the=O Pad=O Thai=O ,=O or=O sample=O anything=O on=O the=O appetizer=O menu=O ...=O they=O 're=O all=O delicious=S .=O
Everything about this restaurant was special .####Everything=O about=O this=O restaurant=T-POS was=O special=O .=O####Everything=O about=O this=O restaurant=O was=O special=S .=O
The service was attentive , yet discreet .####The=O service=T-POS was=O attentive=O ,=O yet=O discreet=O .=O####The=O service=O was=O attentive=S ,=O yet=O discreet=S .=O
The brioche and lollies as party favors is a cute and sweet touch to a most memorable meal .####The=O brioche=T-POS and=T-POS lollies=T-POS as=O party=O favors=O is=O a=O cute=O and=O sweet=O touch=O to=O a=O most=O memorable=O meal=O .=O####The=O brioche=O and=O lollies=O as=O party=O favors=O is=O a=O cute=S and=O sweet=S touch=O to=O a=O most=O memorable=O meal=O .=O
The place was quiet and delightful .####The=O place=T-POS was=O quiet=O and=O delightful=O .=O####The=O place=O was=O quiet=S and=O delightful=S .=O
Service was good and food is wonderful .####Service=T-POS was=O good=O and=O food=TT-POS is=O wonderful=O .=O####Service=O was=O good=S and=O food=O is=O wonderful=SS .=O
I did not try the caviar but I tried their salmon and crab salad ( they are all good )####I=O did=O not=O try=O the=O caviar=O but=O I=O tried=O their=O salmon=T-POS and=O crab=TT-POS salad=TT-POS (=O they=O are=O all=O good=O )=O####I=O did=O not=O try=O the=O caviar=O but=O I=O tried=O their=O salmon=O and=O crab=O salad=O (=O they=O are=O all=O good=S )=O
It is definitely a good spot for snacks and chat .####It=O is=O definitely=O a=O good=O spot=T-POS for=O snacks=O and=O chat=O .=O####It=O is=O definitely=O a=O good=S spot=O for=O snacks=O and=O chat=O .=O
As a retired hipster , I can say with some degree of certainty that for the last year Lucky Strike has been the best laid-back late night in the city .####As=O a=O retired=O hipster=O ,=O I=O can=O say=O with=O some=O degree=O of=O certainty=O that=O for=O the=O last=O year=O Lucky=T-POS Strike=T-POS has=O been=O the=O best=O laid-back=O late=O night=O in=O the=O city=O .=O####As=O a=O retired=O hipster=O ,=O I=O can=O say=O with=O some=O degree=O of=O certainty=O that=O for=O the=O last=O year=O Lucky=O Strike=O has=O been=O the=O best=S laid-back=O late=O night=O in=O the=O city=O .=O
The wait staff is pleasant , fun , and for the most part gorgeous ( in the wonderful aesthetic beautification way , not in that she's-way-cuter-than-me-that-b @ # $ * way ) .####The=O wait=T-POS staff=T-POS is=O pleasant=O ,=O fun=O ,=O and=O for=O the=O most=O part=O gorgeous=O (=O in=O the=O wonderful=O aesthetic=O beautification=O way=O ,=O not=O in=O that=O she's-way-cuter-than-me-that-b=O @=O #=O $=O *=O way=O )=O .=O####The=O wait=O staff=O is=O pleasant=S ,=O fun=S ,=O and=O for=O the=O most=O part=O gorgeous=S (=O in=O the=O wonderful=O aesthetic=O beautification=O way=O ,=O not=O in=O that=O she's-way-cuter-than-me-that-b=O @=O #=O $=O *=O way=O )=O .=O
The food is yummy , especially their cooked-to-perfection mussels in spicy tomato sauce and their shoestring crispy fries .####The=O food=T-POS is=O yummy=O ,=O especially=O their=O cooked-to-perfection=O mussels=TT-POS in=TT-POS spicy=TT-POS tomato=TT-POS sauce=TT-POS and=O their=O shoestring=O crispy=O fries=TTT-POS .=O####The=O food=O is=O yummy=S ,=O especially=O their=O cooked-to-perfection=SS mussels=O in=O spicy=O tomato=O sauce=O and=O their=O shoestring=O crispy=SSS fries=O .=O
But the best part about LS is the late night atmosphere , delightfully free of the BTs .####But=O the=O best=O part=O about=O LS=O is=O the=O late=T-POS night=T-POS atmosphere=T-POS ,=O delightfully=O free=O of=O the=O BTs=O .=O####But=O the=O best=S part=O about=O LS=O is=O the=O late=O night=O atmosphere=O ,=O delightfully=O free=O of=O the=O BTs=O .=O
You can get a completely delish martini in a glass ( that 's about 2 1/2 drinks ) for $ 8.50 ( I recommend the Vanilla Shanty , mmmm ! ) in a great homey setting with great music .####You=O can=O get=O a=O completely=O delish=O martini=T-POS in=O a=O glass=O (=O that=O 's=O about=O 2=O 1/2=O drinks=O )=O for=O $=O 8.50=O (=O I=O recommend=O the=O Vanilla=TT-POS Shanty=TT-POS ,=O mmmm=O !=O )=O in=O a=O great=O homey=O setting=TTT-POS with=O great=O music=TTTT-POS .=O####You=O can=O get=O a=O completely=O delish=S martini=O in=O a=O glass=O (=O that=O 's=O about=O 2=O 1/2=O drinks=O )=O for=O $=O 8.50=O (=O I=O recommend=SS the=O Vanilla=O Shanty=O ,=O mmmm=O !=O )=O in=O a=O great=O homey=SSS setting=O with=O great=SSSS music=O .=O
The in-house lady DJ on Saturday nights has outrageously good taste in music , and moreover , takes requests .####The=O in-house=T-POS lady=T-POS DJ=T-POS on=O Saturday=O nights=O has=O outrageously=O good=O taste=O in=O music=O ,=O and=O moreover=O ,=O takes=O requests=O .=O####The=O in-house=O lady=O DJ=O on=O Saturday=O nights=O has=O outrageously=O good=S taste=S in=O music=O ,=O and=O moreover=O ,=O takes=O requests=O .=O
You ca n't go wrong with this place .####You=O ca=O n't=O go=O wrong=O with=O this=O place=T-POS .=O####You=O ca=S n't=S go=S wrong=S with=O this=O place=O .=O
Suan is a great place that I often take my friends ( classmates ) too .####Suan=T-POS is=O a=O great=O place=O that=O I=O often=O take=O my=O friends=O (=O classmates=O )=O too=O .=O####Suan=O is=O a=O great=S place=O that=O I=O often=O take=O my=O friends=O (=O classmates=O )=O too=O .=O
I LOVE their Thai####I=O LOVE=O their=O Thai=T-POS####I=O LOVE=S their=O Thai=O
In summer-eat outside on a terrace ( another great feature of Suan ) ! ! !####In=O summer-eat=O outside=O on=O a=O terrace=T-POS (=O another=O great=O feature=O of=O Suan=O )=O !=O !=O !=O####In=O summer-eat=O outside=O on=O a=O terrace=O (=O another=O great=S feature=O of=O Suan=O )=O !=O !=O !=O
I can not imagine a friendlier staff working in a restaurant .####I=O can=O not=O imagine=O a=O friendlier=O staff=T-POS working=O in=O a=O restaurant=O .=O####I=O can=O not=O imagine=O a=O friendlier=S staff=O working=O in=O a=O restaurant=O .=O
I can not imagine better Indian food in all of the city .####I=O can=O not=O imagine=O better=O Indian=T-POS food=T-POS in=O all=O of=O the=O city=O .=O####I=O can=O not=O imagine=O better=S Indian=O food=O in=O all=O of=O the=O city=O .=O
The food now is inconsistent .####The=O food=T-NEG now=O is=O inconsistent=O .=O####The=O food=O now=O is=O inconsistent=S .=O
This is the kind of place you 'd like to take all your friends to and still keep a secret .####This=O is=O the=O kind=O of=O place=T-POS you=O 'd=O like=O to=O take=O all=O your=O friends=O to=O and=O still=O keep=O a=O secret=O .=O####This=O is=O the=O kind=O of=O place=O you=O 'd=O like=S to=O take=O all=O your=O friends=O to=O and=O still=O keep=O a=O secret=O .=O
The food is excellent !####The=O food=T-POS is=O excellent=O !=O####The=O food=O is=O excellent=S !=O
The wait here is long for dim sum , but if you do n't like sharing tables or if the typical raucous dim sum atmosphere is not your gig , this is a sleek ( for Chinatown ) alternative .####The=O wait=T-NEG here=O is=O long=O for=O dim=O sum=O ,=O but=O if=O you=O do=O n't=O like=O sharing=O tables=O or=O if=O the=O typical=O raucous=O dim=O sum=O atmosphere=TT-NEG is=O not=O your=O gig=O ,=O this=O is=O a=O sleek=O (=O for=O Chinatown=O )=O alternative=O .=O####The=O wait=O here=O is=O long=S for=O dim=O sum=O ,=O but=O if=O you=O do=O n't=O like=O sharing=O tables=O or=O if=O the=O typical=O raucous=O dim=O sum=O atmosphere=O is=O not=O your=O gig=O ,=O this=O is=O a=O sleek=SS (=O for=O Chinatown=O )=O alternative=O .=O
A few tips : skip the turnip cake , roast pork buns and egg custards .####A=O few=O tips=O :=O skip=O the=O turnip=T-NEG cake=T-NEG ,=O roast=TT-NEG pork=TT-NEG buns=TT-NEG and=O egg=TTT-NEG custards=TTT-NEG .=O####A=O few=O tips=O :=O skip=S the=O turnip=O cake=O ,=O roast=O pork=O buns=O and=O egg=O custards=O .=O
The food was exceptional .####The=O food=T-POS was=O exceptional=O .=O####The=O food=O was=O exceptional=S .=O
I choose to go with one of the special , the braised lamb shank in red wine , which was excellent .####I=O choose=O to=O go=O with=O one=O of=O the=O special=O ,=O the=O braised=T-POS lamb=T-POS shank=T-POS in=T-POS red=T-POS wine=T-POS ,=O which=O was=O excellent=O .=O####I=O choose=O to=O go=O with=O one=O of=O the=O special=O ,=O the=O braised=O lamb=O shank=O in=O red=O wine=O ,=O which=O was=O excellent=S .=O
The service was friendly and the atmosphere was casual .####The=O service=T-POS was=O friendly=O and=O the=O atmosphere=TT-NEU was=O casual=O .=O####The=O service=O was=O friendly=S and=O the=O atmosphere=O was=O casual=SS .=O
the pad se ew chicken was delicious , however the pad thai was far too oily .####the=O pad=T-POS se=T-POS ew=T-POS chicken=T-POS was=O delicious=O ,=O however=O the=O pad=TT-NEG thai=TT-NEG was=O far=O too=O oily=O .=O####the=O pad=O se=O ew=O chicken=O was=O delicious=S ,=O however=O the=O pad=O thai=O was=O far=O too=O oily=SS .=O
Finally a reliable Chinese restaurant !####Finally=O a=O reliable=O Chinese=T-POS restaurant=T-POS !=O####Finally=O a=O reliable=S Chinese=O restaurant=O !=O
Terrible , terrible management - deserves to be shut-down .####Terrible=O ,=O terrible=O management=T-NEG -=O deserves=O to=O be=O shut-down=O .=O####Terrible=S ,=O terrible=S management=O -=O deserves=O to=O be=O shut-down=O .=O
delicious bagels , especially when right out of the oven .####delicious=O bagels=T-POS ,=O especially=O when=O right=O out=O of=O the=O oven=O .=O####delicious=S bagels=O ,=O especially=O when=O right=O out=O of=O the=O oven=O .=O
Spreads and toppings are great - though a bit pricey .####Spreads=T-NEG and=O toppings=TT-NEG are=O great=O -=O though=O a=O bit=O pricey=O .=O####Spreads=O and=O toppings=O are=O great=S -=O though=O a=O bit=O pricey=S .=O
Service is fast and friendly .####Service=T-POS is=O fast=O and=O friendly=O .=O####Service=O is=O fast=S and=O friendly=S .=O
The food is decent at best , and the ambience , well , it 's a matter of opinion , some may consider it to be a sweet thing , I thought it was just annoying .####The=O food=T-NEG is=O decent=O at=O best=O ,=O and=O the=O ambience=TT-NEG ,=O well=O ,=O it=O 's=O a=O matter=O of=O opinion=O ,=O some=O may=O consider=O it=O to=O be=O a=O sweet=O thing=O ,=O I=O thought=O it=O was=O just=O annoying=O .=O####The=O food=O is=O decent=S at=O best=O ,=O and=O the=O ambience=O ,=O well=O ,=O it=O 's=O a=O matter=O of=O opinion=O ,=O some=O may=O consider=O it=O to=O be=O a=O sweet=O thing=O ,=O I=O thought=O it=O was=O just=O annoying=SS .=O
Rao is a good restaurant , but it 's nothing special .####Rao=T-NEU is=O a=O good=O restaurant=O ,=O but=O it=O 's=O nothing=O special=O .=O####Rao=O is=O a=O good=S restaurant=O ,=O but=O it=O 's=O nothing=O special=O .=O
You must try the shrimp appetizers .####You=O must=O try=O the=O shrimp=T-POS appetizers=T-POS .=O####You=O must=O try=S the=O shrimp=O appetizers=O .=O
This place has the the correct ambience and an excellent staff to make you feel like a guest and a friend at the same time .####This=O place=O has=O the=O the=O correct=O ambience=T-POS and=O an=O excellent=O staff=TT-POS to=O make=O you=O feel=O like=O a=O guest=O and=O a=O friend=O at=O the=O same=O time=O .=O####This=O place=O has=O the=O the=O correct=S ambience=O and=O an=O excellent=SS staff=O to=O make=O you=O feel=O like=O a=O guest=O and=O a=O friend=O at=O the=O same=O time=O .=O
Great food , great prices , great service .####Great=O food=T-POS ,=O great=O prices=O ,=O great=O service=TT-POS .=O####Great=S food=O ,=O great=O prices=O ,=O great=SS service=O .=O
If you are looking for a good quality , cheap eats - this is the place .####If=O you=O are=O looking=O for=O a=O good=O quality=O ,=O cheap=O eats=T-POS -=O this=O is=O the=O place=O .=O####If=O you=O are=O looking=O for=O a=O good=S quality=S ,=O cheap=S eats=O -=O this=O is=O the=O place=O .=O
it 's a perfect place to have a amazing indian food .####it=O 's=O a=O perfect=O place=O to=O have=O a=O amazing=O indian=T-POS food=T-POS .=O####it=O 's=O a=O perfect=O place=O to=O have=O a=O amazing=S indian=O food=O .=O
I really loved the different and inovated touch that 's the cheff gives to the food .####I=O really=O loved=O the=O different=O and=O inovated=O touch=O that=O 's=O the=O cheff=T-POS gives=O to=O the=O food=O .=O####I=O really=O loved=S the=O different=O and=O inovated=S touch=O that=O 's=O the=O cheff=O gives=O to=O the=O food=O .=O
also it 's great to have dinner in a very romantic and comfortable place , the service it 's just perfect ... they 're so frendly that we never want to live the place !####also=O it=O 's=O great=O to=O have=O dinner=O in=O a=O very=O romantic=O and=O comfortable=O place=T-POS ,=O the=O service=TT-POS it=O 's=O just=O perfect=O ...=O they=O 're=O so=O frendly=O that=O we=O never=O want=O to=O live=O the=O place=O !=O####also=O it=O 's=O great=O to=O have=O dinner=O in=O a=O very=O romantic=S and=O comfortable=S place=O ,=O the=O service=O it=O 's=O just=O perfect=SS ...=O they=O 're=O so=O frendly=O that=O we=O never=O want=O to=O live=O the=O place=O !=O
Their bagels are fine , but they are a little overcooked , and not really a 'special ' bagel experience .####Their=O bagels=T-NEG are=O fine=O ,=O but=O they=O are=O a=O little=O overcooked=O ,=O and=O not=O really=O a=O 'special=O '=O bagel=O experience=O .=O####Their=O bagels=O are=O fine=S ,=O but=O they=O are=O a=O little=O overcooked=S ,=O and=O not=O really=O a=O 'special=O '=O bagel=O experience=O .=O
Great bagels made the old-fashioned way .####Great=O bagels=T-POS made=O the=O old-fashioned=O way=O .=O####Great=S bagels=O made=O the=O old-fashioned=O way=O .=O
Drawbacks : service is slow and they do n't toast !####Drawbacks=O :=O service=T-NEG is=O slow=O and=O they=O do=O n't=O toast=O !=O####Drawbacks=O :=O service=O is=O slow=S and=O they=O do=O n't=O toast=O !=O
The food was absolutely amazing ! !####The=O food=T-POS was=O absolutely=O amazing=O !=O !=O####The=O food=O was=O absolutely=O amazing=S !=O !=O
The lamb was tender so full of flavor , the dessert was divine ! !####The=O lamb=T-POS was=O tender=O so=O full=O of=O flavor=O ,=O the=O dessert=TT-POS was=O divine=O !=O !=O####The=O lamb=O was=O tender=S so=O full=O of=O flavor=O ,=O the=O dessert=O was=O divine=SS !=O !=O
The waiter was attentive .####The=O waiter=T-POS was=O attentive=O .=O####The=O waiter=O was=O attentive=S .=O
The place itself is beautiful the bar scene seems to be happening .####The=O place=T-POS itself=O is=O beautiful=O the=O bar=O scene=O seems=O to=O be=O happening=O .=O####The=O place=O itself=O is=O beautiful=S the=O bar=O scene=O seems=O to=O be=O happening=O .=O
Downtown Dinner 2002 - Prixe fix : Appetizers were ok , waiter gave me poor suggestion ... try the potato stuff kanish best one .####Downtown=O Dinner=O 2002=O -=O Prixe=O fix=O :=O Appetizers=T-NEU were=O ok=O ,=O waiter=TT-NEG gave=O me=O poor=O suggestion=O ...=O try=O the=O potato=TTT-POS stuff=TTT-POS kanish=TTT-POS best=O one=O .=O####Downtown=O Dinner=O 2002=O -=O Prixe=O fix=O :=O Appetizers=O were=O ok=S ,=O waiter=O gave=O me=O poor=SS suggestion=O ...=O try=SSS the=O potato=O stuff=O kanish=O best=SSS one=O .=O
Dessert is a joke ... dont bother####Dessert=T-NEG is=O a=O joke=O ...=O dont=O bother=O####Dessert=O is=O a=O joke=S ...=O dont=O bother=O
Volare virgins or weekly regulars , everyone gets treated the same and you ca n't ask for more than that when the service is this friendly .####Volare=O virgins=O or=O weekly=O regulars=O ,=O everyone=O gets=O treated=O the=O same=O and=O you=O ca=O n't=O ask=O for=O more=O than=O that=O when=O the=O service=T-POS is=O this=O friendly=O .=O####Volare=O virgins=O or=O weekly=O regulars=O ,=O everyone=O gets=O treated=O the=O same=O and=O you=O ca=O n't=O ask=O for=O more=O than=O that=O when=O the=O service=O is=O this=O friendly=S .=O
The restaurant has a Family feel , not least with regard to the portions which are enormous ; the veal alone could have single-handedly solved third world famine .####The=O restaurant=O has=O a=O Family=O feel=O ,=O not=O least=O with=O regard=O to=O the=O portions=T-POS which=O are=O enormous=O ;=O the=O veal=O alone=O could=O have=O single-handedly=O solved=O third=O world=O famine=O .=O####The=O restaurant=O has=O a=O Family=O feel=O ,=O not=O least=O with=O regard=O to=O the=O portions=O which=O are=O enormous=S ;=O the=O veal=O alone=O could=O have=O single-handedly=O solved=O third=O world=O famine=O .=O
The anti-pasta was excellent , especially the calamari , as were the filling pasta mains .####The=O anti-pasta=T-POS was=O excellent=O ,=O especially=O the=O calamari=TT-POS ,=O as=O were=O the=O filling=O pasta=TTT-POS mains=TTT-POS .=O####The=O anti-pasta=O was=O excellent=S ,=O especially=O the=O calamari=O ,=O as=O were=O the=O filling=O pasta=O mains=O .=O
The wine list is extensive and can easily hike up an otherwise reasonably priced meal .####The=O wine=T-POS list=T-POS is=O extensive=O and=O can=O easily=O hike=O up=O an=O otherwise=O reasonably=O priced=O meal=TT-POS .=O####The=O wine=O list=O is=O extensive=S and=O can=O easily=O hike=O up=O an=O otherwise=O reasonably=SS priced=SS meal=O .=O
Fantastic place .####Fantastic=O place=T-POS .=O####Fantastic=S place=O .=O
Lucky Strike is a great casual place to just grab a bite to eat .####Lucky=T-POS Strike=T-POS is=O a=O great=O casual=O place=O to=O just=O grab=O a=O bite=O to=O eat=O .=O####Lucky=O Strike=O is=O a=O great=S casual=S place=O to=O just=O grab=O a=O bite=O to=O eat=O .=O
Great food , great decor , great service .####Great=O food=T-POS ,=O great=O decor=TT-POS ,=O great=O service=TTT-POS .=O####Great=S food=O ,=O great=SS decor=O ,=O great=SSS service=O .=O
This is the perfect spot for meeting friends , having lunch , dinner , pre-theatre or after-theatre drinks !####This=O is=O the=O perfect=O spot=T-POS for=O meeting=O friends=O ,=O having=O lunch=O ,=O dinner=O ,=O pre-theatre=O or=O after-theatre=O drinks=O !=O####This=O is=O the=O perfect=S spot=O for=O meeting=O friends=O ,=O having=O lunch=O ,=O dinner=O ,=O pre-theatre=O or=O after-theatre=O drinks=O !=O
I have been doing all of the above at the Heartland Brewery for over 5 years now and I HAVE NEVER BEEN DISAPPOINTED !####I=O have=O been=O doing=O all=O of=O the=O above=O at=O the=O Heartland=T-POS Brewery=T-POS for=O over=O 5=O years=O now=O and=O I=O HAVE=O NEVER=O BEEN=O DISAPPOINTED=O !=O####I=O have=O been=O doing=O all=O of=O the=O above=O at=O the=O Heartland=O Brewery=O for=O over=O 5=O years=O now=O and=O I=O HAVE=O NEVER=S BEEN=S DISAPPOINTED=S !=O
What a great place !####What=O a=O great=O place=T-POS !=O####What=O a=O great=S place=O !=O
Not the typical NYC gimmick theme restaurant .####Not=O the=O typical=O NYC=O gimmick=O theme=O restaurant=T-POS .=O####Not=S the=S typical=S NYC=O gimmick=O theme=O restaurant=O .=O
A cool bar with great food , and tons of excellent beer .####A=O cool=O bar=T-POS with=O great=O food=TT-POS ,=O and=O tons=O of=O excellent=O beer=TTT-POS .=O####A=O cool=S bar=O with=O great=SS food=O ,=O and=O tons=O of=O excellent=SSS beer=O .=O
The only thing more wonderful than the food ( which is exceptional ) is the service .####The=O only=O thing=O more=O wonderful=O than=O the=O food=T-POS (=O which=O is=O exceptional=O )=O is=O the=O service=TT-POS .=O####The=O only=O thing=O more=O wonderful=SS than=O the=O food=O (=O which=O is=O exceptional=S )=O is=O the=O service=O .=O
Cozy romantic atomosphere with only around 15 tables at most .####Cozy=O romantic=O atomosphere=T-POS with=O only=O around=O 15=O tables=O at=O most=O .=O####Cozy=S romantic=S atomosphere=O with=O only=O around=O 15=O tables=O at=O most=O .=O
Service was very prompt but slightly rushed .####Service=T-NEG was=O very=O prompt=O but=O slightly=O rushed=O .=O####Service=O was=O very=O prompt=S but=O slightly=O rushed=S .=O
Food was very good , but not what I would consider out of this world .####Food=T-NEU was=O very=O good=O ,=O but=O not=O what=O I=O would=O consider=O out=O of=O this=O world=O .=O####Food=O was=O very=O good=S ,=O but=O not=O what=O I=O would=O consider=O out=O of=O this=O world=O .=O
The porcini mushroom pasta special was tasteless , so was the seafood tagliatelle .####The=O porcini=T-NEG mushroom=T-NEG pasta=T-NEG special=T-NEG was=O tasteless=O ,=O so=O was=O the=O seafood=TT-NEG tagliatelle=TT-NEG .=O####The=O porcini=O mushroom=O pasta=O special=O was=O tasteless=S ,=O so=O was=O the=O seafood=O tagliatelle=O .=O
But that was n't the icing on the cake : a tiramisu that resembled nothing I have ever had .####But=O that=O was=O n't=O the=O icing=O on=O the=O cake=O :=O a=O tiramisu=T-NEG that=O resembled=O nothing=O I=O have=O ever=O had=O .=O####But=O that=O was=O n't=O the=O icing=O on=O the=O cake=O :=O a=O tiramisu=O that=O resembled=O nothing=S I=O have=O ever=O had=O .=O
I really liked this place .####I=O really=O liked=O this=O place=T-POS .=O####I=O really=O liked=S this=O place=O .=O
This place has the best Chinese style BBQ ribs in the city .####This=O place=O has=O the=O best=O Chinese=O style=O BBQ=T-POS ribs=T-POS in=O the=O city=O .=O####This=O place=O has=O the=O best=S Chinese=O style=O BBQ=O ribs=O in=O the=O city=O .=O
It 's definately not a place to go if you want to impress someone .####It=O 's=O definately=O not=O a=O place=T-NEG to=O go=O if=O you=O want=O to=O impress=O someone=O .=O####It=O 's=O definately=O not=O a=O place=O to=O go=O if=O you=O want=O to=O impress=S someone=O .=O
However , if you want great food at a great price and do n't mind the decor , you ca n't beat this place .####However=O ,=O if=O you=O want=O great=O food=T-POS at=O a=O great=O price=O and=O do=O n't=O mind=O the=O decor=O ,=O you=O ca=O n't=O beat=O this=O place=O .=O####However=O ,=O if=O you=O want=O great=S food=O at=O a=O great=O price=O and=O do=O n't=O mind=O the=O decor=O ,=O you=O ca=O n't=O beat=O this=O place=O .=O
Quick and friendly service .####Quick=O and=O friendly=O service=T-POS .=O####Quick=S and=O friendly=S service=O .=O
When you 're sitting in their main dining room ( which has a spectacular , hand-painted high ceiling ) you 'd never know there was a world outside .####When=O you=O 're=O sitting=O in=O their=O main=T-POS dining=T-POS room=T-POS (=O which=O has=O a=O spectacular=O ,=O hand-painted=O high=O ceiling=TT-POS )=O you=O 'd=O never=O know=O there=O was=O a=O world=O outside=O .=O####When=O you=O 're=O sitting=O in=O their=O main=O dining=O room=O (=O which=O has=O a=O spectacular=S ,=O hand-painted=SS high=SS ceiling=O )=O you=O 'd=O never=O know=O there=O was=O a=O world=O outside=O .=O
The food is wonderful , tasty and filling , and the service is professional and friendly .####The=O food=T-POS is=O wonderful=O ,=O tasty=O and=O filling=O ,=O and=O the=O service=TT-POS is=O professional=O and=O friendly=O .=O####The=O food=O is=O wonderful=S ,=O tasty=S and=O filling=S ,=O and=O the=O service=O is=O professional=SS and=O friendly=SS .=O
I ca n't wait for summer , when they serve outside on their gigantic patio .####I=O ca=O n't=O wait=O for=O summer=O ,=O when=O they=O serve=O outside=O on=O their=O gigantic=O patio=T-POS .=O####I=O ca=O n't=O wait=O for=O summer=O ,=O when=O they=O serve=O outside=O on=O their=O gigantic=S patio=O .=O
I recently tried Suan and I thought that it was great .####I=O recently=O tried=O Suan=T-POS and=O I=O thought=O that=O it=O was=O great=O .=O####I=O recently=O tried=O Suan=O and=O I=O thought=O that=O it=O was=O great=S .=O
This little place definitely exceeded my expectations and you sure get a lot of food for your money .####This=O little=O place=TT-POS definitely=O exceeded=O my=O expectations=O and=O you=O sure=O get=O a=O lot=O of=O food=T-POS for=O your=O money=O .=O####This=O little=O place=O definitely=O exceeded=SS my=SS expectations=SS and=O you=O sure=O get=O a=O lot=S of=O food=O for=O your=O money=O .=O
The service was fast and friendly and the food was very tasty and they had the best hot sauce to add to your meals .####The=O service=T-POS was=O fast=O and=O friendly=O and=O the=O food=TT-POS was=O very=O tasty=O and=O they=O had=O the=O best=O hot=TTT-POS sauce=TTT-POS to=O add=O to=O your=O meals=O .=O####The=O service=O was=O fast=S and=O friendly=S and=O the=O food=O was=O very=O tasty=SS and=O they=O had=O the=O best=SSS hot=O sauce=O to=O add=O to=O your=O meals=O .=O
Good food .####Good=O food=T-POS .=O####Good=S food=O .=O
Good drink .####Good=O drink=T-POS .=O####Good=S drink=O .=O
Great spot , whether looking for a couple of drinks or quiet dinner .####Great=O spot=T-POS ,=O whether=O looking=O for=O a=O couple=O of=O drinks=O or=O quiet=O dinner=O .=O####Great=S spot=O ,=O whether=O looking=O for=O a=O couple=O of=O drinks=O or=O quiet=O dinner=O .=O
The food is great and they have a good selection of wines at reasonable prices .####The=O food=T-POS is=O great=O and=O they=O have=O a=O good=O selection=O of=O wines=O at=O reasonable=O prices=O .=O####The=O food=O is=O great=S and=O they=O have=O a=O good=O selection=O of=O wines=O at=O reasonable=O prices=O .=O
While the ambiance and atmosphere were great , the food and service could have been a lot better .####While=O the=O ambiance=T-POS and=O atmosphere=TT-POS were=O great=O ,=O the=O food=TTT-NEG and=O service=TTTT-NEG could=O have=O been=O a=O lot=O better=O .=O####While=O the=O ambiance=O and=O atmosphere=O were=O great=S ,=O the=O food=O and=O service=O could=SSS have=SSS been=SSS a=SSS lot=SSS better=SSS .=O
i 've been to sapphire twice and both times the food was fine , if not good .####i=O 've=O been=O to=O sapphire=O twice=O and=O both=O times=O the=O food=T-POS was=O fine=O ,=O if=O not=O good=O .=O####i=O 've=O been=O to=O sapphire=O twice=O and=O both=O times=O the=O food=O was=O fine=S ,=O if=O not=O good=O .=O
stick with the chicken , beef , and lamb dishes .####stick=O with=O the=O chicken=T-POS ,=O beef=TT-POS ,=O and=O lamb=TTT-POS dishes=TTT-POS .=O####stick=S with=O the=O chicken=O ,=O beef=O ,=O and=O lamb=O dishes=O .=O
skip dessert .####skip=O dessert=T-NEG .=O####skip=S dessert=O .=O
Best Reuben sandwich ever !####Best=O Reuben=T-POS sandwich=T-POS ever=O !=O####Best=S Reuben=O sandwich=O ever=O !=O
The food was not fresh , the sauces were bland and very oily .####The=O food=T-NEG was=O not=O fresh=O ,=O the=O sauces=TT-NEG were=O bland=O and=O very=O oily=O .=O####The=O food=O was=O not=S fresh=S ,=O the=O sauces=O were=O bland=SS and=O very=O oily=SS .=O
Pizza was a little soggy .####Pizza=T-NEG was=O a=O little=O soggy=O .=O####Pizza=O was=O a=O little=O soggy=S .=O
This place is a great bargain .####This=O place=T-POS is=O a=O great=O bargain=O .=O####This=O place=O is=O a=O great=S bargain=S .=O
Authentic Pakistani food .####Authentic=O Pakistani=T-POS food=T-POS .=O####Authentic=S Pakistani=O food=O .=O
People are always friendly .####People=T-POS are=O always=O friendly=O .=O####People=O are=O always=O friendly=S .=O
Just straight up cheap , good food .####Just=O straight=O up=O cheap=O ,=O good=O food=T-POS .=O####Just=O straight=O up=O cheap=S ,=O good=S food=O .=O
The best pad thai i 've ever had .####The=O best=O pad=T-POS thai=T-POS i=O 've=O ever=O had=O .=O####The=O best=S pad=O thai=O i=O 've=O ever=O had=O .=O
The design and atmosphere is just as good .####The=O design=T-POS and=O atmosphere=TT-POS is=O just=O as=O good=O .=O####The=O design=O and=O atmosphere=O is=O just=O as=O good=S .=O
bottles of wine are cheap and good .####bottles=T-POS of=T-POS wine=T-POS are=O cheap=O and=O good=O .=O####bottles=O of=O wine=O are=O cheap=S and=O good=S .=O
The food was actually aweful .####The=O food=T-NEG was=O actually=O aweful=O .=O####The=O food=O was=O actually=O aweful=S .=O
Nice atmosphere , the service was very pleasant and the desert was good .####Nice=O atmosphere=T-POS ,=O the=O service=TT-POS was=O very=O pleasant=O and=O the=O desert=TTT-POS was=O good=O .=O####Nice=S atmosphere=O ,=O the=O service=O was=O very=O pleasant=SS and=O the=O desert=O was=O good=SSS .=O
The food is amazing , rich pastas and fresh doughy pizza .####The=O food=T-POS is=O amazing=O ,=O rich=O pastas=TT-POS and=O fresh=O doughy=O pizza=TTT-POS .=O####The=O food=O is=O amazing=S ,=O rich=SS pastas=O and=O fresh=SSS doughy=SSS pizza=O .=O
Best of all is the warm vibe , the owner is super friendly and service is fast .####Best=O of=O all=O is=O the=O warm=O vibe=T-POS ,=O the=O owner=TT-POS is=O super=O friendly=O and=O service=TTT-POS is=O fast=O .=O####Best=O of=O all=O is=O the=O warm=S vibe=O ,=O the=O owner=O is=O super=O friendly=SS and=O service=O is=O fast=SSS .=O
the drinks are amazing and half off till 8pm .####the=O drinks=T-POS are=O amazing=O and=O half=O off=O till=O 8pm=O .=O####the=O drinks=O are=O amazing=S and=O half=O off=O till=O 8pm=O .=O
Ask for Usha , the nicest bartender in manhattan .####Ask=O for=O Usha=T-POS ,=O the=O nicest=O bartender=O in=O manhattan=O .=O####Ask=O for=O Usha=O ,=O the=O nicest=S bartender=O in=O manhattan=O .=O
This is an amazing place to try some roti rolls .####This=O is=O an=O amazing=O place=O to=O try=O some=O roti=T-POS rolls=T-POS .=O####This=O is=O an=O amazing=O place=O to=O try=S some=O roti=O rolls=O .=O
Delicate spices , onions , eggs and a kick-ass roti .####Delicate=O spices=T-POS ,=O onions=TT-POS ,=O eggs=TTT-POS and=O a=O kick-ass=O roti=TTTT-POS .=O####Delicate=S spices=O ,=O onions=O ,=O eggs=O and=O a=O kick-ass=SSSS roti=O .=O
Toons has recently been redone , so it 's now a very attractive space .####Toons=T-POS has=O recently=O been=O redone=O ,=O so=O it=O 's=O now=O a=O very=O attractive=O space=O .=O####Toons=O has=O recently=O been=O redone=O ,=O so=O it=O 's=O now=O a=O very=O attractive=S space=O .=O
The food 's as good as ever .####The=O food=T-POS 's=O as=O good=O as=O ever=O .=O####The=O food=O 's=O as=O good=S as=O ever=O .=O
In an area sadly lacking in decent Thai food , this is one of the best spots .####In=O an=O area=O sadly=O lacking=O in=O decent=O Thai=T-POS food=T-POS ,=O this=O is=O one=O of=O the=O best=O spots=O .=O####In=O an=O area=O sadly=O lacking=O in=O decent=S Thai=O food=O ,=O this=O is=O one=O of=O the=O best=O spots=O .=O
Went here last night - nice decor , good service , but the food was surprisingly excellent .####Went=O here=O last=O night=O -=O nice=O decor=T-POS ,=O good=O service=TT-POS ,=O but=O the=O food=TTT-POS was=O surprisingly=O excellent=O .=O####Went=O here=O last=O night=O -=O nice=S decor=O ,=O good=SS service=O ,=O but=O the=O food=O was=O surprisingly=O excellent=SSS .=O
Best drumsticks over rice and sour spicy soup in town !####Best=O drumsticks=T-POS over=T-POS rice=T-POS and=O sour=TT-POS spicy=TT-POS soup=TT-POS in=O town=O !=O####Best=S drumsticks=O over=O rice=O and=O sour=O spicy=O soup=O in=O town=O !=O
Beef noodle soup is good as well .####Beef=T-POS noodle=T-POS soup=T-POS is=O good=O as=O well=O .=O####Beef=O noodle=O soup=O is=O good=S as=O well=O .=O
Best Taiwanese food in NY !####Best=O Taiwanese=T-POS food=T-POS in=O NY=O !=O####Best=S Taiwanese=O food=O in=O NY=O !=O
Rao 's has the best service and atmosphere in NYC .####Rao=O 's=O has=O the=O best=O service=T-POS and=O atmosphere=TT-POS in=O NYC=O .=O####Rao=O 's=O has=O the=O best=S service=O and=O atmosphere=O in=O NYC=O .=O
My roommate and I LOVE this place .####My=O roommate=O and=O I=O LOVE=O this=O place=T-POS .=O####My=O roommate=O and=O I=O LOVE=S this=O place=O .=O
Indoor was very cozy and cute .####Indoor=T-POS was=O very=O cozy=O and=O cute=O .=O####Indoor=O was=O very=O cozy=S and=O cute=S .=O
The portion sizes here are huge , and the sushi is good .####The=O portion=O sizes=O here=O are=O huge=O ,=O and=O the=O sushi=T-POS is=O good=O .=O####The=O portion=O sizes=O here=O are=O huge=O ,=O and=O the=O sushi=O is=O good=S .=O
Staff is very accomodating .####Staff=T-POS is=O very=O accomodating=O .=O####Staff=O is=O very=O accomodating=S .=O
The decor is very simple but comfortable .####The=O decor=T-POS is=O very=O simple=O but=O comfortable=O .=O####The=O decor=O is=O very=O simple=S but=O comfortable=S .=O
The portions are small but being that the food was so good makes up for that .####The=O portions=T-NEG are=O small=O but=O being=O that=O the=O food=TT-POS was=O so=O good=O makes=O up=O for=O that=O .=O####The=O portions=O are=O small=S but=O being=O that=O the=O food=O was=O so=O good=SS makes=O up=O for=O that=O .=O
You must have the crabmeat lasagna which is out of this world and the chocolate bread pudding for dessert .####You=O must=O have=O the=O crabmeat=T-POS lasagna=T-POS which=O is=O out=O of=O this=O world=O and=O the=O chocolate=O bread=O pudding=O for=O dessert=O .=O####You=O must=O have=O the=O crabmeat=O lasagna=O which=O is=O out=S of=S this=S world=S and=O the=O chocolate=O bread=O pudding=O for=O dessert=O .=O
The staff there is very attentive and down to earth .####The=O staff=T-POS there=O is=O very=O attentive=O and=O down=O to=O earth=O .=O####The=O staff=O there=O is=O very=O attentive=S and=O down=S to=S earth=S .=O
Great Indian food and the service is incredible .####Great=O Indian=T-POS food=T-POS and=O the=O service=TT-POS is=O incredible=O .=O####Great=S Indian=O food=O and=O the=O service=O is=O incredible=SS .=O
The food here does a great service to the name ( Cantonese that is ... ) .####The=O food=T-POS here=O does=O a=O great=O service=O to=O the=O name=O (=O Cantonese=O that=O is=O ...=O )=O .=O####The=O food=O here=O does=O a=O great=S service=O to=O the=O name=O (=O Cantonese=O that=O is=O ...=O )=O .=O
I fell in love with the egg noodles in the beef broth with shrimp dumplings and slices of BBQ roast pork .####I=O fell=O in=O love=O with=O the=O egg=T-POS noodles=T-POS in=T-POS the=T-POS beef=T-POS broth=T-POS with=T-POS shrimp=T-POS dumplings=T-POS and=T-POS slices=T-POS of=T-POS BBQ=T-POS roast=T-POS pork=T-POS .=O####I=O fell=O in=O love=S with=O the=O egg=O noodles=O in=O the=O beef=O broth=O with=O shrimp=O dumplings=O and=O slices=O of=O BBQ=O roast=O pork=O .=O
This dish is my favorite and I always get it when I go there and never get tired of it .####This=O dish=T-POS is=O my=O favorite=O and=O I=O always=O get=O it=O when=O I=O go=O there=O and=O never=O get=O tired=O of=O it=O .=O####This=O dish=O is=O my=O favorite=S and=O I=O always=O get=O it=O when=O I=O go=O there=O and=O never=O get=O tired=O of=O it=O .=O
Try the congee and the donut like deep fried dough they call Ow Ley Soh , a delicious and sweet tasting bread .####Try=O the=O congee=O and=O the=O donut=O like=O deep=O fried=O dough=O they=O call=O Ow=T-POS Ley=T-POS Soh=T-POS ,=O a=O delicious=O and=O sweet=O tasting=O bread=O .=O####Try=O the=O congee=O and=O the=O donut=O like=O deep=O fried=O dough=O they=O call=O Ow=O Ley=O Soh=O ,=O a=O delicious=S and=O sweet=S tasting=O bread=O .=O
Simply some good tasting Chinese food at incredible prices ...####Simply=O some=O good=O tasting=O Chinese=T-POS food=T-POS at=O incredible=O prices=O ...=O####Simply=O some=O good=S tasting=S Chinese=O food=O at=O incredible=O prices=O ...=O
Big Wong is a great place to eat and fill your stomach .####Big=T-POS Wong=T-POS is=O a=O great=O place=O to=O eat=O and=O fill=O your=O stomach=O .=O####Big=O Wong=O is=O a=O great=S place=O to=O eat=O and=O fill=O your=O stomach=O .=O
whoever the jazz duo was , they were on POINT .####whoever=O the=O jazz=T-POS duo=T-POS was=O ,=O they=O were=O on=O POINT=O .=O####whoever=O the=O jazz=O duo=O was=O ,=O they=O were=O on=S POINT=S .=O
good music , great food , speedy service affordable prices .####good=O music=T-POS ,=O great=O food=TT-POS ,=O speedy=O service=TTT-POS affordable=O prices=O .=O####good=S music=O ,=O great=SS food=O ,=O speedy=SSS service=O affordable=O prices=O .=O
even the wine by the glass was good .####even=O the=O wine=T-POS by=T-POS the=T-POS glass=T-POS was=O good=O .=O####even=O the=O wine=O by=O the=O glass=O was=O good=S .=O
Always good drinks and service is pretty good ;####Always=O good=O drinks=T-POS and=O service=TT-POS is=O pretty=O good=O ;=O####Always=O good=S drinks=O and=O service=O is=O pretty=O good=SS ;=O
A great place to meet up for some food and drinks ...####A=O great=O place=T-POS to=O meet=O up=O for=O some=O food=O and=O drinks=O ...=O####A=O great=S place=O to=O meet=O up=O for=O some=O food=O and=O drinks=O ...=O
If you do n't mind pre-sliced low quality fish , unfriendly staff and a sushi chef that looks like he is miserable then this is your place .####If=O you=O do=O n't=O mind=O pre-sliced=O low=O quality=O fish=T-NEG ,=O unfriendly=O staff=TT-NEG and=O a=O sushi=TTT-NEG chef=TTT-NEG that=O looks=O like=O he=O is=O miserable=O then=O this=O is=O your=O place=O .=O####If=O you=O do=O n't=O mind=O pre-sliced=O low=S quality=S fish=O ,=O unfriendly=SS staff=O and=O a=O sushi=O chef=O that=O looks=O like=O he=O is=O miserable=SSS then=O this=O is=O your=O place=O .=O
Fabulous decor - makes you feel like you 're in a trendy Manhattan restaurant , very very good food , cheaply-priced , generally friendly staff , and if you 're a Manhattanite , or spend most of your time in Manhattan , Rice Avenue will make you feel at home ... ..very Soho/Village/Upper West Side minus the expensive prices and pretentious clientele ... ..all on Roosevelt Avenue !####Fabulous=O decor=T-POS -=O makes=O you=O feel=O like=O you=O 're=O in=O a=O trendy=O Manhattan=O restaurant=O ,=O very=O very=O good=O food=TT-POS ,=O cheaply-priced=O ,=O generally=O friendly=O staff=TTT-POS ,=O and=O if=O you=O 're=O a=O Manhattanite=O ,=O or=O spend=O most=O of=O your=O time=O in=O Manhattan=O ,=O Rice=O Avenue=O will=O make=O you=O feel=O at=O home=O ...=O ..very=O Soho/Village/Upper=O West=O Side=O minus=O the=O expensive=O prices=O and=O pretentious=O clientele=O ...=O ..all=O on=O Roosevelt=O Avenue=O !=O####Fabulous=S decor=O -=O makes=O you=O feel=O like=O you=O 're=O in=O a=O trendy=O Manhattan=O restaurant=O ,=O very=O very=O good=SS food=O ,=O cheaply-priced=SS ,=O generally=O friendly=SSS staff=O ,=O and=O if=O you=O 're=O a=O Manhattanite=O ,=O or=O spend=O most=O of=O your=O time=O in=O Manhattan=O ,=O Rice=O Avenue=O will=O make=O you=O feel=O at=O home=O ...=O ..very=O Soho/Village/Upper=O West=O Side=O minus=O the=O expensive=O prices=O and=O pretentious=O clientele=O ...=O ..all=O on=O Roosevelt=O Avenue=O !=O
One would think we 'd get an apology or complimentary drinks - instead , we got a snobby waiter would n't even take our order for 15 minutes and gave us lip when we asked him to do so .####One=O would=O think=O we=O 'd=O get=O an=O apology=O or=O complimentary=O drinks=O -=O instead=O ,=O we=O got=O a=O snobby=O waiter=T-NEG would=O n't=O even=O take=O our=O order=O for=O 15=O minutes=O and=O gave=O us=O lip=O when=O we=O asked=O him=O to=O do=O so=O .=O####One=O would=O think=O we=O 'd=O get=O an=O apology=O or=O complimentary=O drinks=O -=O instead=O ,=O we=O got=O a=O snobby=S waiter=O would=O n't=O even=O take=O our=O order=O for=O 15=O minutes=O and=O gave=O us=O lip=O when=O we=O asked=O him=O to=O do=O so=O .=O
With so many good restaurants on the UWS , I do n't need overpriced food , absurdly arrogant wait-staff who do n't recognize they work at a glorified diner , clumsy service , and management that does n't care .####With=O so=O many=O good=O restaurants=O on=O the=O UWS=O ,=O I=O do=O n't=O need=O overpriced=O food=T-NEG ,=O absurdly=O arrogant=O wait-staff=TT-NEG who=O do=O n't=O recognize=O they=O work=O at=O a=O glorified=O diner=O ,=O clumsy=O service=TTT-NEG ,=O and=O management=O that=O does=O n't=O care=O .=O####With=O so=O many=O good=O restaurants=O on=O the=O UWS=O ,=O I=O do=O n't=O need=O overpriced=S food=O ,=O absurdly=O arrogant=SS wait-staff=O who=O do=O n't=O recognize=O they=O work=O at=O a=O glorified=O diner=O ,=O clumsy=SSS service=O ,=O and=O management=O that=O does=O n't=O care=O .=O
I am relatively new to the area and tried Pick a bgel on 2nd and was disappointed with the service and I thought the food was overated and on the pricey side .####I=O am=O relatively=O new=O to=O the=O area=O and=O tried=O Pick=O a=O bgel=O on=O 2nd=O and=O was=O disappointed=O with=O the=O service=T-NEG and=O I=O thought=O the=O food=TT-NEG was=O overated=O and=O on=O the=O pricey=O side=O .=O####I=O am=O relatively=O new=O to=O the=O area=O and=O tried=O Pick=O a=O bgel=O on=O 2nd=O and=O was=O disappointed=S with=O the=O service=O and=O I=O thought=O the=O food=O was=O overated=SS and=O on=O the=O pricey=SS side=O .=O
Baluchi 's has solid food and a nice decor at reasonable prices .####Baluchi=O 's=O has=O solid=O food=T-POS and=O a=O nice=O decor=TT-POS at=O reasonable=O prices=O .=O####Baluchi=O 's=O has=O solid=S food=O and=O a=O nice=SS decor=O at=O reasonable=O prices=O .=O
The only problem is that the manager is a complete incompetent .####The=O only=O problem=O is=O that=O the=O manager=T-NEG is=O a=O complete=O incompetent=O .=O####The=O only=O problem=O is=O that=O the=O manager=O is=O a=O complete=O incompetent=S .=O
He offers subpar service and has no personality .####He=O offers=O subpar=O service=T-NEG and=O has=O no=O personality=O .=O####He=O offers=O subpar=S service=O and=O has=O no=O personality=O .=O
I have never before eaten 40 pieces of relatively good nigiri .####I=O have=O never=O before=O eaten=O 40=O pieces=O of=O relatively=O good=O nigiri=T-NEU .=O####I=O have=O never=O before=O eaten=O 40=O pieces=O of=O relatively=O good=S nigiri=O .=O
$ 20 for all you can eat sushi can not be beaten .####$=O 20=O for=O all=T-POS you=T-POS can=T-POS eat=T-POS sushi=T-POS can=O not=O be=O beaten=O .=O####$=O 20=O for=O all=O you=O can=O eat=O sushi=O can=O not=O be=O beaten=S .=O
Most of the servers are very attentive , friendly and quite attractive .####Most=O of=O the=O servers=T-POS are=O very=O attentive=O ,=O friendly=O and=O quite=O attractive=O .=O####Most=O of=O the=O servers=O are=O very=O attentive=S ,=O friendly=S and=O quite=O attractive=S .=O
Although they do the typical what kind of water would you like questions the service was good and overall very relaxing to place to eat .####Although=O they=O do=O the=O typical=O what=O kind=O of=O water=O would=O you=O like=O questions=O the=O service=T-POS was=O good=O and=O overall=O very=O relaxing=O to=O place=TT-POS to=O eat=O .=O####Although=O they=O do=O the=O typical=O what=O kind=O of=O water=O would=O you=O like=O questions=O the=O service=O was=O good=S and=O overall=O very=O relaxing=SS to=O place=O to=O eat=O .=O
The food is great .####The=O food=T-POS is=O great=O .=O####The=O food=O is=O great=S .=O
Personal pans are the perfect size for those hungry nights .####Personal=T-POS pans=T-POS are=O the=O perfect=O size=O for=O those=O hungry=O nights=O .=O####Personal=O pans=O are=O the=O perfect=S size=O for=O those=O hungry=O nights=O .=O
There is a downside if you 're ordering in -- the delivery guys have MAJOR attitude .####There=O is=O a=O downside=O if=O you=O 're=O ordering=O in=O --=O the=O delivery=T-NEG guys=T-NEG have=O MAJOR=O attitude=O .=O####There=O is=O a=O downside=S if=O you=O 're=O ordering=O in=O --=O the=O delivery=O guys=O have=O MAJOR=O attitude=O .=O
Never have I had such dramatic delivery guys ( a lot of huffing and panting and muttering under breath b/c I live in a walkup ) who always seem disappointed with their tips .####Never=O have=O I=O had=O such=O dramatic=O delivery=T-NEG guys=T-NEG (=O a=O lot=O of=O huffing=O and=O panting=O and=O muttering=O under=O breath=O b/c=O I=O live=O in=O a=O walkup=O )=O who=O always=O seem=O disappointed=O with=O their=O tips=O .=O####Never=O have=O I=O had=O such=O dramatic=S delivery=O guys=O (=O a=O lot=O of=O huffing=O and=O panting=O and=O muttering=O under=O breath=O b/c=O I=O live=O in=O a=O walkup=O )=O who=O always=O seem=O disappointed=O with=O their=O tips=O .=O
Love the scene first off- the place has a character and nice light to it..very fortunate , location wise .####Love=O the=O scene=T-POS first=O off-=O the=O place=TT-POS has=O a=O character=O and=O nice=O light=O to=O it..very=O fortunate=O ,=O location=TTT-POS wise=O .=O####Love=S the=O scene=O first=O off-=O the=O place=O has=O a=O character=O and=O nice=SS light=O to=O it..very=O fortunate=SSS ,=O location=O wise=O .=O
The pizza was pretty good and huge .####The=O pizza=T-POS was=O pretty=O good=O and=O huge=O .=O####The=O pizza=O was=O pretty=O good=S and=O huge=S .=O
The pasta penne was pretty extra buttery , creamy which means a big task to diggest.. tasty at first but i would say that i was full with a slice of pizza and 7 to count , penne ... got a little moody afterwards cause was stuffed ... lol####The=O pasta=T-NEG penne=T-NEG was=O pretty=O extra=O buttery=O ,=O creamy=O which=O means=O a=O big=O task=O to=O diggest..=O tasty=O at=O first=O but=O i=O would=O say=O that=O i=O was=O full=O with=O a=O slice=O of=O pizza=O and=O 7=O to=O count=O ,=O penne=O ...=O got=O a=O little=O moody=O afterwards=O cause=O was=O stuffed=O ...=O lol=O####The=O pasta=O penne=O was=O pretty=O extra=O buttery=S ,=O creamy=O which=O means=O a=O big=O task=O to=O diggest..=O tasty=O at=O first=O but=O i=O would=O say=O that=O i=O was=O full=O with=O a=O slice=O of=O pizza=O and=O 7=O to=O count=O ,=O penne=O ...=O got=O a=O little=O moody=O afterwards=O cause=O was=O stuffed=O ...=O lol=O
La Rosa waltzes in , and I think they are doing it the best .####La=T-POS Rosa=T-POS waltzes=O in=O ,=O and=O I=O think=O they=O are=O doing=O it=O the=O best=O .=O####La=O Rosa=O waltzes=O in=O ,=O and=O I=O think=O they=O are=O doing=O it=O the=O best=S .=O
Interesting selection , good wines , service fine , fun decor .####Interesting=O selection=TTTT-POS ,=O good=O wines=T-POS ,=O service=TT-POS fine=O ,=O fun=O decor=TTT-POS .=O####Interesting=SSSS selection=O ,=O good=S wines=O ,=O service=O fine=SS ,=O fun=SSS decor=O .=O
This place blew me away ... by far my new favorite restaurant on the uppereast side .####This=O place=T-POS blew=O me=O away=O ...=O by=O far=O my=O new=O favorite=O restaurant=O on=O the=O uppereast=O side=O .=O####This=O place=O blew=O me=O away=O ...=O by=O far=O my=O new=O favorite=S restaurant=O on=O the=O uppereast=O side=O .=O
The wine list is extensive and impressive .####The=O wine=T-POS list=T-POS is=O extensive=O and=O impressive=O .=O####The=O wine=O list=O is=O extensive=S and=O impressive=S .=O
LOVE the atmosphere - felt like I was in Paris .####LOVE=O the=O atmosphere=T-POS -=O felt=O like=O I=O was=O in=O Paris=O .=O####LOVE=S the=O atmosphere=O -=O felt=O like=O I=O was=O in=O Paris=O .=O
The mussels were fantastic and so was the dessert ... definitely going to be back very soon .####The=O mussels=T-POS were=O fantastic=O and=O so=O was=O the=O dessert=TT-POS ...=O definitely=O going=O to=O be=O back=O very=O soon=O .=O####The=O mussels=O were=O fantastic=S and=O so=O was=O the=O dessert=O ...=O definitely=O going=O to=O be=O back=O very=O soon=O .=O
I have been coming here for years and have nothing but good things to say about the service and the great staff at La Lanterna .####I=O have=O been=O coming=O here=O for=O years=O and=O have=O nothing=O but=O good=O things=O to=O say=O about=O the=O service=T-POS and=O the=O great=O staff=TT-POS at=O La=O Lanterna=O .=O####I=O have=O been=O coming=O here=O for=O years=O and=O have=O nothing=O but=O good=S things=O to=O say=O about=O the=O service=O and=O the=O great=SS staff=O at=O La=O Lanterna=O .=O
I lOVE THIS PLACE !####I=O lOVE=O THIS=O PLACE=T-POS !=O####I=O lOVE=S THIS=O PLACE=O !=O
I have to say I have never had a disapointing meal here .####I=O have=O to=O say=O I=O have=O never=O had=O a=O disapointing=O meal=T-POS here=O .=O####I=O have=O to=O say=O I=O have=O never=S had=S a=S disapointing=S meal=O here=O .=O
Luckily we saved room for the BBQ Salmon , Sea Bass and Crispy Duck .####Luckily=O we=O saved=O room=O for=O the=O BBQ=T-POS Salmon=T-POS ,=O Sea=TT-POS Bass=TT-POS and=O Crispy=TTT-POS Duck=TTT-POS .=O####Luckily=S we=O saved=O room=O for=O the=O BBQ=O Salmon=O ,=O Sea=O Bass=O and=O Crispy=O Duck=O .=O
Love Al Di La####Love=O Al=T-POS Di=T-POS La=T-POS####Love=S Al=O Di=O La=O
I recommend this place to everyone .####I=O recommend=O this=O place=T-POS to=O everyone=O .=O####I=O recommend=S this=O place=O to=O everyone=O .=O
Great food .####Great=O food=T-POS .=O####Great=S food=O .=O
The pastas are incredible , the risottos ( particularly the sepia ) are fantastic and the braised rabbit is amazing .####The=O pastas=T-POS are=O incredible=O ,=O the=O risottos=TT-POS (=O particularly=O the=O sepia=TTT-POS )=O are=O fantastic=O and=O the=O braised=TTTT-POS rabbit=TTTT-POS is=O amazing=O .=O####The=O pastas=O are=O incredible=S ,=O the=O risottos=O (=O particularly=O the=O sepia=O )=O are=O fantastic=SS and=O the=O braised=O rabbit=O is=O amazing=SSSS .=O
The food here was mediocre at best .####The=O food=T-NEG here=O was=O mediocre=O at=O best=O .=O####The=O food=O here=O was=O mediocre=S at=O best=O .=O
An awesome organic dog , and a conscious eco friendly establishment .####An=O awesome=O organic=O dog=T-POS ,=O and=O a=O conscious=O eco=O friendly=O establishment=TT-POS .=O####An=O awesome=O organic=S dog=O ,=O and=O a=O conscious=O eco=SS friendly=SS establishment=O .=O
But the best pork souvlaki I ever had is the main thing .####But=O the=O best=O pork=T-POS souvlaki=T-POS I=O ever=O had=O is=O the=O main=O thing=O .=O####But=O the=O best=S pork=O souvlaki=O I=O ever=O had=O is=O the=O main=O thing=O .=O
Super YUMMY Pizza !####Super=O YUMMY=O Pizza=T-POS !=O####Super=O YUMMY=S Pizza=O !=O
I was visiting New York City with a friend and we discovered this really warm and inviting restaurant .####I=O was=O visiting=O New=O York=O City=O with=O a=O friend=O and=O we=O discovered=O this=O really=O warm=O and=O inviting=O restaurant=T-POS .=O####I=O was=O visiting=O New=O York=O City=O with=O a=O friend=O and=O we=O discovered=O this=O really=O warm=O and=O inviting=S restaurant=O .=O
I LOOOVE their eggplant pizza , as well as their pastas !####I=O LOOOVE=O their=O eggplant=T-POS pizza=T-POS ,=O as=O well=O as=O their=O pastas=TT-POS !=O####I=O LOOOVE=S their=O eggplant=O pizza=O ,=O as=O well=O as=O their=O pastas=O !=O
Excellent food , although the interior could use some help .####Excellent=O food=T-POS ,=O although=O the=O interior=TT-NEG could=O use=O some=O help=O .=O####Excellent=S food=O ,=O although=O the=O interior=O could=O use=O some=O help=SS .=O
I paid just about $ 60 for a good meal , though : )####I=O paid=O just=O about=O $=O 60=O for=O a=O good=O meal=T-POS ,=O though=O :=O )=O####I=O paid=O just=O about=O $=O 60=O for=O a=O good=S meal=O ,=O though=O :=O )=O
Great sake !####Great=O sake=T-POS !=O####Great=S sake=O !=O
Reliable , Fresh Sushi####Reliable=O ,=O Fresh=O Sushi=T-POS####Reliable=S ,=O Fresh=S Sushi=O
The sashimi is always fresh and the rolls are innovative and delicious .####The=O sashimi=T-POS is=O always=O fresh=O and=O the=O rolls=TT-POS are=O innovative=O and=O delicious=O .=O####The=O sashimi=O is=O always=O fresh=S and=O the=O rolls=O are=O innovative=SS and=O delicious=SS .=O
Have never had a problem with service save a missing rice once .####Have=O never=O had=O a=O problem=O with=O service=T-POS save=O a=O missing=O rice=O once=O .=O####Have=O never=O had=O a=O problem=S with=O service=O save=O a=O missing=O rice=O once=O .=O
Best . Sushi . Ever .####Best=O .=O Sushi=T-POS .=O Ever=O .=O####Best=S .=O Sushi=O .=O Ever=O .=O
This place has ruined me for neighborhood sushi .####This=O place=O has=O ruined=O me=O for=O neighborhood=O sushi=T-POS .=O####This=O place=O has=O ruined=S me=O for=O neighborhood=O sushi=O .=O
The waiter was attentive , the food was delicious and the views of the city were great .####The=O waiter=T-POS was=O attentive=O ,=O the=O food=TT-POS was=O delicious=O and=O the=O views=TTT-POS of=TTT-POS the=TTT-POS city=TTT-POS were=O great=O .=O####The=O waiter=O was=O attentive=S ,=O the=O food=O was=O delicious=SS and=O the=O views=O of=O the=O city=O were=O great=SSS .=O
Great place to relax and enjoy your dinner####Great=O place=T-POS to=O relax=O and=O enjoy=O your=O dinner=O####Great=S place=O to=O relax=O and=O enjoy=O your=O dinner=O
Good food : my favorite is the seafood spaghetti .####Good=O food=T-POS :=O my=O favorite=O is=O the=O seafood=TT-POS spaghetti=TT-POS .=O####Good=S food=O :=O my=O favorite=SS is=O the=O seafood=O spaghetti=O .=O
The space is limited so be prepared to wait up to 45 minutes - 1 hour , but be richly rewarded when you savor the delicious indo-chinese food .####The=O space=T-NEG is=O limited=O so=O be=O prepared=O to=O wait=O up=O to=O 45=O minutes=O -=O 1=O hour=O ,=O but=O be=O richly=O rewarded=O when=O you=O savor=O the=O delicious=O indo-chinese=TT-POS food=TT-POS .=O####The=O space=O is=O limited=S so=O be=O prepared=O to=O wait=O up=O to=O 45=O minutes=O -=O 1=O hour=O ,=O but=O be=O richly=O rewarded=O when=O you=O savor=O the=O delicious=SS indo-chinese=O food=O .=O
my favorite place lol####my=O favorite=O place=T-POS lol=O####my=O favorite=S place=O lol=O
im not necessarily fanatical about this place , but it was a fun time for low pirces .####im=O not=O necessarily=O fanatical=O about=O this=O place=T-POS ,=O but=O it=O was=O a=O fun=O time=O for=O low=O pirces=O .=O####im=O not=O necessarily=O fanatical=S about=O this=O place=O ,=O but=O it=O was=O a=O fun=O time=O for=O low=O pirces=O .=O
lobster was good , nothing spectacular .####lobster=T-NEU was=O good=O ,=O nothing=O spectacular=O .=O####lobster=O was=O good=S ,=O nothing=S spectacular=S .=O
its just a fun place to go , not a five star restaraunt .####its=O just=O a=O fun=O place=O to=O go=O ,=O not=O a=O five=O star=O restaraunt=T-NEU .=O####its=O just=O a=O fun=O place=O to=O go=O ,=O not=O a=O five=S star=S restaraunt=O .=O
Had no flavor and the staff is rude and not attentive .####Had=O no=O flavor=O and=O the=O staff=T-NEG is=O rude=O and=O not=O attentive=O .=O####Had=O no=O flavor=O and=O the=O staff=O is=O rude=S and=O not=S attentive=S .=O
I love this place####I=O love=O this=O place=T-POS####I=O love=S this=O place=O
I thought the restaurant was nice and clean .####I=O thought=O the=O restaurant=T-POS was=O nice=O and=O clean=O .=O####I=O thought=O the=O restaurant=O was=O nice=S and=O clean=S .=O
The veal and the mushrooms were cooked perfectly .####The=O veal=T-POS and=O the=O mushrooms=TT-POS were=O cooked=O perfectly=O .=O####The=O veal=O and=O the=O mushrooms=O were=O cooked=O perfectly=S .=O
The potato balls were not dry at all ... in fact it was buttery .####The=O potato=T-POS balls=T-POS were=O not=O dry=O at=O all=O ...=O in=O fact=O it=O was=O buttery=O .=O####The=O potato=O balls=O were=O not=S dry=S at=O all=O ...=O in=O fact=O it=O was=O buttery=S .=O
WORST PLACE ON SMITH STREET IN BROOKLYN####WORST=O PLACE=T-NEG ON=O SMITH=O STREET=O IN=O BROOKLYN=O####WORST=S PLACE=O ON=O SMITH=O STREET=O IN=O BROOKLYN=O
Very immature bartender , didnt know how to make specific drinks , service was so slowwwww , the food was not fresh or warm , waitresses were busy flirting with men at the bar and werent very attentive to all the customers .####Very=O immature=O bartender=T-NEG ,=O didnt=O know=O how=O to=O make=O specific=O drinks=O ,=O service=TT-NEG was=O so=O slowwwww=O ,=O the=O food=TTT-NEG was=O not=O fresh=O or=O warm=O ,=O waitresses=TTTT-NEG were=O busy=O flirting=O with=O men=O at=O the=O bar=O and=O werent=O very=O attentive=O to=O all=O the=O customers=O .=O####Very=O immature=S bartender=O ,=O didnt=O know=O how=O to=O make=O specific=O drinks=O ,=O service=O was=O so=O slowwwww=SS ,=O the=O food=O was=O not=SSS fresh=SSS or=SSS warm=SSS ,=O waitresses=O were=O busy=O flirting=O with=O men=O at=O the=O bar=O and=O werent=SSSS very=SSSS attentive=SSSS to=O all=O the=O customers=O .=O
I would never recommend this place to anybody even for a casual dinner .####I=O would=O never=O recommend=O this=O place=T-NEG to=O anybody=O even=O for=O a=O casual=O dinner=O .=O####I=O would=O never=S recommend=S this=O place=O to=O anybody=O even=O for=O a=O casual=O dinner=O .=O
the food is always fresh ...####the=O food=T-POS is=O always=O fresh=O ...=O####the=O food=O is=O always=O fresh=S ...=O
overpriced japanese food with mediocre service####overpriced=O japanese=T-NEG food=T-NEG with=O mediocre=O service=TT-NEU####overpriced=S japanese=O food=O with=O mediocre=SS service=O
food was luke warm .####food=T-NEG was=O luke=O warm=O .=O####food=O was=O luke=S warm=S .=O
The waitress was not attentive at all .####The=O waitress=T-NEG was=O not=O attentive=O at=O all=O .=O####The=O waitress=O was=O not=S attentive=S at=O all=O .=O
The food was excellent as well as service , however , I left The Four Seasons very dissappointed .####The=O food=T-POS was=O excellent=O as=O well=O as=O service=TT-POS ,=O however=O ,=O I=O left=O The=TTT-NEG Four=TTT-NEG Seasons=TTT-NEG very=O dissappointed=O .=O####The=O food=O was=O excellent=S as=O well=O as=O service=O ,=O however=O ,=O I=O left=O The=O Four=O Seasons=O very=O dissappointed=SSS .=O
The Seafood Dynamite is also otherworldly .####The=O Seafood=T-POS Dynamite=T-POS is=O also=O otherworldly=O .=O####The=O Seafood=O Dynamite=O is=O also=O otherworldly=S .=O
Favorite Sushi in NYC####Favorite=O Sushi=T-POS in=O NYC=O####Favorite=S Sushi=O in=O NYC=O
An unpretentious spot in Park Slope , the sushi is consistently good , the service is pleasant , effective and unassuming .####An=O unpretentious=O spot=T-POS in=O Park=O Slope=O ,=O the=O sushi=TT-POS is=O consistently=O good=O ,=O the=O service=TTT-POS is=O pleasant=O ,=O effective=O and=O unassuming=O .=O####An=O unpretentious=S spot=O in=O Park=O Slope=O ,=O the=O sushi=O is=O consistently=O good=SS ,=O the=O service=O is=O pleasant=SSS ,=O effective=SSS and=O unassuming=SSS .=O
The rolls are creative and I have yet to find another sushi place that serves up more inventive yet delicious japanese food .####The=O rolls=T-POS are=O creative=O and=O I=O have=O yet=O to=O find=O another=O sushi=O place=O that=O serves=O up=O more=O inventive=O yet=O delicious=O japanese=TT-POS food=TT-POS .=O####The=O rolls=O are=O creative=S and=O I=O have=O yet=O to=O find=O another=O sushi=O place=O that=O serves=O up=O more=O inventive=SS yet=O delicious=SS japanese=O food=O .=O
I CAN EAT HERE EVERY DAY OF THE WEEK REALLY LOL LOVE THIS PLACE ... )####I=O CAN=O EAT=O HERE=O EVERY=O DAY=O OF=O THE=O WEEK=O REALLY=O LOL=O LOVE=O THIS=O PLACE=T-POS ...=O )=O####I=O CAN=O EAT=O HERE=O EVERY=O DAY=O OF=O THE=O WEEK=O REALLY=O LOL=O LOVE=S THIS=O PLACE=O ...=O )=O
Gross food – Wow-####Gross=O food=T-NEG –=O Wow-=O####Gross=S food=O –=O Wow-=O
And $ 11 for a plate of bland guacamole ?####And=O $=O 11=O for=O a=O plate=O of=O bland=O guacamole=T-NEG ?=O####And=O $=O 11=O for=O a=O plate=O of=O bland=S guacamole=O ?=O
Oh , and I never write reviews -- I just was so moved by how bad this place was , I felt it was my duty to spread the word .####Oh=O ,=O and=O I=O never=O write=O reviews=O --=O I=O just=O was=O so=O moved=O by=O how=O bad=O this=O place=T-NEG was=O ,=O I=O felt=O it=O was=O my=O duty=O to=O spread=O the=O word=O .=O####Oh=O ,=O and=O I=O never=O write=O reviews=O --=O I=O just=O was=O so=O moved=O by=O how=O bad=S this=O place=O was=O ,=O I=O felt=O it=O was=O my=O duty=O to=O spread=O the=O word=O .=O
The food was good , the place was clean and affordable .####The=O food=T-POS was=O good=O ,=O the=O place=TT-POS was=O clean=O and=O affordable=O .=O####The=O food=O was=O good=S ,=O the=O place=O was=O clean=SS and=O affordable=SS .=O
I noticed alot of indian people eatting there which is a great sign for an indian place !####I=O noticed=O alot=O of=O indian=O people=O eatting=O there=O which=O is=O a=O great=O sign=O for=O an=O indian=T-POS place=T-POS !=O####I=O noticed=O alot=O of=O indian=O people=O eatting=O there=O which=O is=O a=O great=S sign=O for=O an=O indian=O place=O !=O
The staff is very good .####The=O staff=T-POS is=O very=O good=O .=O####The=O staff=O is=O very=O good=S .=O
Love their drink menu .####Love=O their=O drink=T-POS menu=T-POS .=O####Love=S their=O drink=O menu=O .=O
Great survice####Great=O survice=T-POS####Great=S survice=O
Watch the talented belly dancers as you enjoy delicious baba ganoush that 's more lemony than smoky .####Watch=O the=O talented=O belly=TT-POS dancers=TT-POS as=O you=O enjoy=O delicious=O baba=T-POS ganoush=T-POS that=O 's=O more=O lemony=O than=O smoky=O .=O####Watch=O the=O talented=SS belly=O dancers=O as=O you=O enjoy=S delicious=S baba=O ganoush=O that=O 's=O more=O lemony=O than=O smoky=O .=O
Raymond the bartender rocks !####Raymond=T-POS the=O bartender=O rocks=O !=O####Raymond=O the=O bartender=O rocks=S !=O
Pacifico is a great place to casually hang out .####Pacifico=T-POS is=O a=O great=O place=O to=O casually=O hang=O out=O .=O####Pacifico=O is=O a=O great=S place=O to=O casually=O hang=O out=O .=O
The omlette for brunch is great ...####The=O omlette=T-POS for=T-POS brunch=T-POS is=O great=O ...=O####The=O omlette=O for=O brunch=O is=O great=S ...=O
the spinach is fresh , definately not frozen ...####the=O spinach=T-POS is=O fresh=O ,=O definately=O not=O frozen=O ...=O####the=O spinach=O is=O fresh=S ,=O definately=O not=O frozen=O ...=O
A weakness is the chicken in the salads .####A=O weakness=O is=O the=O chicken=T-NEG in=T-NEG the=T-NEG salads=T-NEG .=O####A=O weakness=S is=O the=O chicken=O in=O the=O salads=O .=O
Overall , decent food at a good price , with friendly people .####Overall=O ,=O decent=O food=T-POS at=O a=O good=O price=O ,=O with=O friendly=O people=TT-POS .=O####Overall=O ,=O decent=S food=O at=O a=O good=O price=O ,=O with=O friendly=SS people=O .=O
Best Indian Restaurant in the City####Best=O Indian=T-POS Restaurant=T-POS in=O the=O City=O####Best=S Indian=O Restaurant=O in=O the=O City=O
Decor needs to be upgraded but the food is amazing !####Decor=T-NEG needs=O to=O be=O upgraded=O but=O the=O food=TT-POS is=O amazing=O !=O####Decor=O needs=O to=O be=O upgraded=S but=O the=O food=O is=O amazing=SS !=O
All the various Greek and Cypriot dishes are excellent , but the gyro is the reason to come -- if you do n't eat one your trip was wasted .####All=O the=O various=O Greek=T-POS and=T-POS Cypriot=T-POS dishes=T-POS are=O excellent=O ,=O but=O the=O gyro=O is=O the=O reason=O to=O come=O --=O if=O you=O do=O n't=O eat=O one=O your=O trip=O was=O wasted=O .=O####All=O the=O various=O Greek=O and=O Cypriot=O dishes=O are=O excellent=S ,=O but=O the=O gyro=O is=O the=O reason=O to=O come=O --=O if=O you=O do=O n't=O eat=O one=O your=O trip=O was=O wasted=O .=O
Best restaurant in Brooklyn####Best=O restaurant=T-POS in=O Brooklyn=O####Best=S restaurant=O in=O Brooklyn=O
The veal was incredible last night .####The=O veal=T-POS was=O incredible=O last=O night=O .=O####The=O veal=O was=O incredible=S last=O night=O .=O
This place is a must visit !####This=O place=T-POS is=O a=O must=O visit=O !=O####This=O place=O is=O a=O must=S visit=S !=O
The food is all shared so we get to order together and eat together .####The=O food=T-POS is=O all=O shared=O so=O we=O get=O to=O order=O together=O and=O eat=O together=O .=O####The=O food=O is=O all=O shared=S so=O we=O get=O to=O order=O together=O and=O eat=O together=O .=O
I 've enjoyed 99 % of the dishes we 've ordered with the only exceptions being the occasional too-authentic-for-me dish ( I 'm a daring eater but not THAT daring ) .####I=O 've=O enjoyed=O 99=O %=O of=O the=O dishes=T-POS we=O 've=O ordered=O with=O the=O only=O exceptions=O being=O the=O occasional=O too-authentic-for-me=O dish=TT-NEG (=O I=O 'm=O a=O daring=O eater=O but=O not=O THAT=O daring=O )=O .=O####I=O 've=O enjoyed=S 99=O %=O of=O the=O dishes=O we=O 've=O ordered=O with=O the=O only=O exceptions=O being=O the=O occasional=O too-authentic-for-me=SS dish=O (=O I=O 'm=O a=O daring=O eater=O but=O not=O THAT=O daring=O )=O .=O
Everyone raved about the atmosphere ( elegant rooms and absolutely incomparable views ) and the fabulous food !####Everyone=O raved=O about=O the=O atmosphere=T-POS (=O elegant=O rooms=TT-POS and=O absolutely=O incomparable=O views=TTT-POS )=O and=O the=O fabulous=O food=TTTT-POS !=O####Everyone=O raved=S about=O the=O atmosphere=O (=O elegant=SS rooms=O and=O absolutely=O incomparable=SSS views=O )=O and=O the=O fabulous=SSSS food=O !=O
Service was wonderful ;####Service=T-POS was=O wonderful=O ;=O####Service=O was=O wonderful=S ;=O
Paul , the maitre d ' , was totally professional and always on top of things .####Paul=T-POS ,=O the=O maitre=O d=O '=O ,=O was=O totally=O professional=O and=O always=O on=O top=O of=O things=O .=O####Paul=O ,=O the=O maitre=O d=O '=O ,=O was=O totally=O professional=S and=O always=O on=O top=O of=O things=O .=O
The bar drinks were Eh , ok to say the least .####The=O bar=T-NEG drinks=T-NEG were=O Eh=O ,=O ok=O to=O say=O the=O least=O .=O####The=O bar=O drinks=O were=O Eh=O ,=O ok=S to=O say=O the=O least=O .=O
The stuff tilapia was horrid ... tasted like cardboard .####The=O stuff=T-NEG tilapia=T-NEG was=O horrid=O ...=O tasted=O like=O cardboard=O .=O####The=O stuff=O tilapia=O was=O horrid=S ...=O tasted=O like=O cardboard=O .=O
oh speaking of bathroom , the mens bathroom was disgusting .####oh=O speaking=O of=O bathroom=O ,=O the=O mens=T-NEG bathroom=T-NEG was=O disgusting=O .=O####oh=O speaking=O of=O bathroom=O ,=O the=O mens=O bathroom=O was=O disgusting=S .=O
The wine list was extensive - though the staff did not seem knowledgeable about wine pairings .####The=O wine=T-POS list=T-POS was=O extensive=O -=O though=O the=O staff=TT-NEG did=O not=O seem=O knowledgeable=O about=O wine=O pairings=O .=O####The=O wine=O list=O was=O extensive=S -=O though=O the=O staff=O did=O not=SS seem=SS knowledgeable=SS about=O wine=O pairings=O .=O
However , our main course was wonderful .####However=O ,=O our=O main=T-POS course=T-POS was=O wonderful=O .=O####However=O ,=O our=O main=O course=O was=O wonderful=S .=O
I had fish and my husband had the filet - both of which exceeded our expectations .####I=O had=O fish=T-POS and=O my=O husband=O had=O the=O filet=TT-POS -=O both=O of=O which=O exceeded=O our=O expectations=O .=O####I=O had=O fish=O and=O my=O husband=O had=O the=O filet=O -=O both=O of=O which=O exceeded=S our=S expectations=S .=O
The dessert ( we had a pear torte ) was good - but , once again , the staff was unable to provide appropriate drink suggestions .####The=O dessert=O (=O we=O had=O a=O pear=T-POS torte=T-POS )=O was=O good=O -=O but=O ,=O once=O again=O ,=O the=O staff=TT-NEG was=O unable=O to=O provide=O appropriate=O drink=O suggestions=O .=O####The=O dessert=O (=O we=O had=O a=O pear=O torte=O )=O was=O good=S -=O but=O ,=O once=O again=O ,=O the=O staff=O was=O unable=SS to=SS provide=SS appropriate=O drink=O suggestions=O .=O
Not what I would expect for the price and prestige of this location .####Not=O what=O I=O would=O expect=O for=O the=O price=O and=O prestige=O of=O this=O location=T-NEU .=O####Not=O what=O I=O would=O expect=S for=O the=O price=O and=O prestige=O of=O this=O location=O .=O
All in all , I would return - as it was a beautiful restaurant - but I hope the staff pays more attention to the little details in the future .####All=O in=O all=O ,=O I=O would=O return=O -=O as=O it=O was=O a=O beautiful=O restaurant=T-POS -=O but=O I=O hope=O the=O staff=O pays=O more=O attention=O to=O the=O little=O details=O in=O the=O future=O .=O####All=O in=O all=O ,=O I=O would=O return=O -=O as=O it=O was=O a=O beautiful=S restaurant=O -=O but=O I=O hope=O the=O staff=O pays=O more=O attention=O to=O the=O little=O details=O in=O the=O future=O .=O
short and sweet – seating is great : it 's romantic , cozy and private .####short=O and=O sweet=O –=O seating=T-POS is=O great=O :=O it=O 's=O romantic=O ,=O cozy=O and=O private=O .=O####short=O and=O sweet=O –=O seating=O is=O great=S :=O it=O 's=O romantic=O ,=O cozy=O and=O private=O .=O
The boths are not as small as some of the reviews make them out to look they 're perfect for 2 people .####The=O boths=T-POS are=O not=O as=O small=O as=O some=O of=O the=O reviews=O make=O them=O out=O to=O look=O they=O 're=O perfect=O for=O 2=O people=O .=O####The=O boths=O are=O not=S as=S small=S as=O some=O of=O the=O reviews=O make=O them=O out=O to=O look=O they=O 're=O perfect=S for=O 2=O people=O .=O
The food was ok and fair nothing to go crazy .####The=O food=T-NEU was=O ok=O and=O fair=O nothing=O to=O go=O crazy=O .=O####The=O food=O was=O ok=S and=O fair=S nothing=O to=O go=O crazy=O .=O
Subtle food and service####Subtle=O food=T-POS and=O service=TT-POS####Subtle=S food=O and=O service=O
Noodle pudding is exactly the type of service and food I enjoy .####Noodle=O pudding=O is=O exactly=O the=O type=O of=O service=T-POS and=O food=TT-POS I=O enjoy=O .=O####Noodle=O pudding=O is=O exactly=O the=O type=O of=O service=O and=O food=O I=O enjoy=S .=O
Servers are all different , Greg is my favorite .####Servers=O are=O all=O different=O ,=O Greg=T-POS is=O my=O favorite=O .=O####Servers=O are=O all=O different=O ,=O Greg=O is=O my=O favorite=S .=O
amazing fresh dogs but best of all endless toppings ! ! !####amazing=O fresh=O dogs=T-POS but=O best=O of=O all=O endless=O toppings=TT-POS !=O !=O !=O####amazing=S fresh=S dogs=O but=O best=SS of=O all=O endless=SS toppings=O !=O !=O !=O
amazing fun for hot dog lovers of all ages PLEASE do yourself a favor and check this place out ! ! ! !####amazing=O fun=O for=O hot=T-POS dog=T-POS lovers=O of=O all=O ages=O PLEASE=O do=O yourself=O a=O favor=O and=O check=O this=O place=O out=O !=O !=O !=O !=O####amazing=S fun=S for=O hot=O dog=O lovers=O of=O all=O ages=O PLEASE=O do=O yourself=O a=O favor=O and=O check=O this=O place=O out=O !=O !=O !=O !=O
Stepping into Casa La Femme last night was a true experience unlike any other in New York !####Stepping=O into=O Casa=T-POS La=T-POS Femme=T-POS last=O night=O was=O a=O true=O experience=O unlike=O any=O other=O in=O New=O York=O !=O####Stepping=O into=O Casa=O La=O Femme=O last=O night=O was=O a=O true=S experience=O unlike=O any=O other=O in=O New=O York=O !=O
Highly impressed from the decor to the food to the hospitality to the great night I had !####Highly=O impressed=O from=O the=O decor=T-POS to=O the=O food=TT-POS to=O the=O hospitality=O to=O the=O great=O night=O I=O had=O !=O####Highly=O impressed=S from=O the=O decor=O to=O the=O food=O to=O the=O hospitality=O to=O the=O great=O night=O I=O had=O !=O
The have a great cocktail with Citrus Vodka and lemon and lime juice and mint leaves that is to die for !####The=O have=O a=O great=O cocktail=T-POS with=T-POS Citrus=T-POS Vodka=T-POS and=T-POS lemon=T-POS and=T-POS lime=T-POS juice=T-POS and=T-POS mint=T-POS leaves=T-POS that=O is=O to=O die=O for=O !=O####The=O have=O a=O great=S cocktail=O with=O Citrus=O Vodka=O and=O lemon=O and=O lime=O juice=O and=O mint=O leaves=O that=O is=O to=O die=O for=O !=O
We were drawn into the belly dancing show that captivated the crowd .####We=O were=O drawn=O into=O the=O belly=T-POS dancing=T-POS show=T-POS that=O captivated=O the=O crowd=O .=O####We=O were=O drawn=O into=O the=O belly=O dancing=O show=O that=O captivated=S the=O crowd=O .=O
The menu looked great , and the waiter was very nice , but when the food came , it was average .####The=O menu=T-POS looked=O great=O ,=O and=O the=O waiter=TT-POS was=O very=O nice=O ,=O but=O when=O the=O food=TTT-NEU came=O ,=O it=O was=O average=O .=O####The=O menu=O looked=O great=S ,=O and=O the=O waiter=O was=O very=O nice=SS ,=O but=O when=O the=O food=O came=O ,=O it=O was=O average=SSS .=O
I have worked in restaurants and cook a lot , and there is no way a maggot should be able to get into well prepared food .####I=O have=O worked=O in=O restaurants=O and=O cook=O a=O lot=O ,=O and=O there=O is=O no=O way=O a=O maggot=O should=O be=O able=O to=O get=O into=O well=O prepared=O food=T-NEG .=O####I=O have=O worked=O in=O restaurants=O and=O cook=O a=O lot=O ,=O and=O there=O is=O no=O way=O a=O maggot=O should=O be=O able=O to=O get=O into=O well=S prepared=S food=O .=O
For a restaurant with such a good reputation and that is usually so packed , there was no reason for such a lack of intelligent customer service .####For=O a=O restaurant=T-POS with=O such=O a=O good=O reputation=O and=O that=O is=O usually=O so=O packed=O ,=O there=O was=O no=O reason=O for=O such=O a=O lack=O of=O intelligent=O customer=TT-NEG service=TT-NEG .=O####For=O a=O restaurant=O with=O such=O a=O good=S reputation=S and=O that=O is=O usually=O so=O packed=O ,=O there=O was=O no=O reason=O for=O such=O a=O lack=O of=O intelligent=SS customer=O service=O .=O
Great place , great value .####Great=O place=T-POS ,=O great=O value=O .=O####Great=S place=O ,=O great=O value=O .=O
The food is flavorful , plentiful and reasonably priced .####The=O food=T-POS is=O flavorful=O ,=O plentiful=O and=O reasonably=O priced=O .=O####The=O food=O is=O flavorful=S ,=O plentiful=S and=O reasonably=S priced=S .=O
The atmosphere is relaxed and casual .####The=O atmosphere=T-POS is=O relaxed=O and=O casual=O .=O####The=O atmosphere=O is=O relaxed=S and=O casual=S .=O
It 's a great place to order from or sit-in .####It=O 's=O a=O great=O place=T-POS to=O order=O from=O or=O sit-in=O .=O####It=O 's=O a=O great=S place=O to=O order=O from=O or=O sit-in=O .=O
Sushi experience was unbelievable with my fiance .####Sushi=T-POS experience=O was=O unbelievable=O with=O my=O fiance=O .=O####Sushi=O experience=O was=O unbelievable=S with=O my=O fiance=O .=O
Good creative rolls !####Good=O creative=O rolls=T-POS !=O####Good=S creative=S rolls=O !=O
They have great rolls , the triple color and norwegetan rolls , are awesome and filling .####They=O have=O great=O rolls=T-POS ,=O the=O triple=TT-POS color=TT-POS and=TT-POS norwegetan=TT-POS rolls=TT-POS ,=O are=O awesome=O and=O filling=O .=O####They=O have=O great=S rolls=O ,=O the=O triple=O color=O and=O norwegetan=O rolls=O ,=O are=O awesome=SS and=O filling=SS .=O
They have a delicious banana chocolate dessert , as well as a great green tea tempura .####They=O have=O a=O delicious=O banana=T-POS chocolate=T-POS dessert=T-POS ,=O as=O well=O as=O a=O great=O green=TT-POS tea=TT-POS tempura=TT-POS .=O####They=O have=O a=O delicious=S banana=O chocolate=O dessert=O ,=O as=O well=O as=O a=O great=SS green=O tea=O tempura=O .=O
The appetizers are also delicious !####The=O appetizers=T-POS are=O also=O delicious=O !=O####The=O appetizers=O are=O also=O delicious=S !=O
Mazing interior .####Mazing=O interior=T-NEG .=O####Mazing=S interior=O .=O
Great food !####Great=O food=T-POS !=O####Great=S food=O !=O
I 've had my fair share of modern Japanese and this spot delivers .####I=O 've=O had=O my=O fair=O share=O of=O modern=T-POS Japanese=T-POS and=O this=O spot=O delivers=O .=O####I=O 've=O had=O my=O fair=O share=O of=O modern=O Japanese=O and=O this=O spot=O delivers=S .=O
The atmosphere was pretty nice but had a bit lacking , which it tries to make up for with a crazy scheme of mirrors .####The=O atmosphere=T-NEG was=O pretty=O nice=O but=O had=O a=O bit=O lacking=O ,=O which=O it=O tries=O to=O make=O up=O for=O with=O a=O crazy=O scheme=TT-NEG of=TT-NEG mirrors=TT-NEG .=O####The=O atmosphere=O was=O pretty=O nice=S but=O had=O a=O bit=O lacking=O ,=O which=O it=O tries=O to=O make=O up=O for=O with=O a=O crazy=SS scheme=O of=O mirrors=O .=O
Despite the confusing mirrors this will likely be my go-to for modern Japanese food for the foreseeable future .####Despite=O the=O confusing=O mirrors=TT-NEG this=O will=O likely=O be=O my=O go-to=O for=O modern=T-POS Japanese=T-POS food=T-POS for=O the=O foreseeable=O future=O .=O####Despite=O the=O confusing=SS mirrors=O this=O will=O likely=O be=O my=O go-to=S for=S modern=O Japanese=O food=O for=O the=O foreseeable=O future=O .=O
Not a very fancy place but very good Chinese style Indian food .####Not=O a=O very=O fancy=O place=T-NEU but=O very=O good=O Chinese=TT-POS style=TT-POS Indian=TT-POS food=TT-POS .=O####Not=O a=O very=O fancy=S place=O but=O very=O good=SS Chinese=O style=O Indian=O food=O .=O
The chicken lollipop is my favorite , most of the dishes ( I have to agree with a previous reviewer ) are quite oily and very spicy , espeically the Chilli Chicken .####The=O chicken=T-POS lollipop=T-POS is=O my=O favorite=O ,=O most=O of=O the=O dishes=TT-NEG (=O I=O have=O to=O agree=O with=O a=O previous=O reviewer=O )=O are=O quite=O oily=O and=O very=O spicy=O ,=O espeically=O the=O Chilli=TTT-NEG Chicken=TTT-NEG .=O####The=O chicken=O lollipop=O is=O my=O favorite=S ,=O most=O of=O the=O dishes=O (=O I=O have=O to=O agree=O with=O a=O previous=O reviewer=O )=O are=O quite=O oily=SS and=O very=O spicy=SS ,=O espeically=O the=O Chilli=O Chicken=O .=O
I was speechless by the horrible food .####I=O was=O speechless=O by=O the=O horrible=O food=T-NEG .=O####I=O was=O speechless=S by=O the=O horrible=S food=O .=O
I attended a holiday dinner at the restaurant , and the food was majorly disappointing .####I=O attended=O a=O holiday=O dinner=O at=O the=O restaurant=O ,=O and=O the=O food=T-NEG was=O majorly=O disappointing=O .=O####I=O attended=O a=O holiday=O dinner=O at=O the=O restaurant=O ,=O and=O the=O food=O was=O majorly=O disappointing=S .=O
This is the MOST wonderful restaurant in all of New York City , not just Brooklyn ...####This=O is=O the=O MOST=O wonderful=O restaurant=T-POS in=O all=O of=O New=O York=O City=O ,=O not=O just=O Brooklyn=O ...=O####This=O is=O the=O MOST=O wonderful=S restaurant=O in=O all=O of=O New=O York=O City=O ,=O not=O just=O Brooklyn=O ...=O
for 7 years they have put out the most tasty , most delicious food and kept it that way ...####for=O 7=O years=O they=O have=O put=O out=O the=O most=O tasty=O ,=O most=O delicious=O food=T-POS and=O kept=O it=O that=O way=O ...=O####for=O 7=O years=O they=O have=O put=O out=O the=O most=O tasty=S ,=O most=O delicious=S food=O and=O kept=O it=O that=O way=O ...=O
never swaying , never a bad meal , never bad service ...####never=O swaying=O ,=O never=O a=O bad=O meal=T-POS ,=O never=O bad=O service=TT-POS ...=O####never=O swaying=O ,=O never=S a=S bad=S meal=O ,=O never=SS bad=SS service=O ...=O
great food , great wine list , great service in a great neighborhood ...####great=O food=T-POS ,=O great=O wine=TT-POS list=TT-POS ,=O great=O service=TTT-POS in=O a=O great=O neighborhood=TTTT-POS ...=O####great=S food=O ,=O great=SS wine=O list=O ,=O great=SSS service=O in=O a=O great=SSSS neighborhood=O ...=O
Hands down the best pizza on the planet .####Hands=O down=O the=O best=O pizza=T-POS on=O the=O planet=O .=O####Hands=O down=O the=O best=S pizza=O on=O the=O planet=O .=O
the hot dogs were juicy and tender inside and had plenty of crunch and snap on the outside .####the=O hot=T-POS dogs=T-POS were=O juicy=O and=O tender=O inside=O and=O had=O plenty=O of=O crunch=O and=O snap=O on=O the=O outside=O .=O####the=O hot=O dogs=O were=O juicy=S and=O tender=O inside=O and=O had=O plenty=O of=O crunch=O and=O snap=O on=O the=O outside=O .=O
great toppings definitely a place you need to check out for late night munchies or a mid day boost !####great=O toppings=T-POS definitely=O a=O place=O you=O need=O to=O check=O out=O for=O late=O night=O munchies=O or=O a=O mid=O day=O boost=O !=O####great=S toppings=O definitely=O a=O place=O you=O need=O to=O check=O out=O for=O late=O night=O munchies=O or=O a=O mid=O day=O boost=O !=O
For me dishes a little oily , but overall dining experience good .####For=O me=O dishes=T-NEG a=O little=O oily=O ,=O but=O overall=O dining=O experience=O good=O .=O####For=O me=O dishes=O a=O little=O oily=S ,=O but=O overall=O dining=O experience=O good=O .=O
Helpful service and average price per dish $ 10 .####Helpful=O service=T-POS and=O average=O price=O per=O dish=O $=O 10=O .=O####Helpful=S service=O and=O average=O price=O per=O dish=O $=O 10=O .=O
The only thing that strikes you is the decor ? ( not very pleasant ) .####The=O only=O thing=O that=O strikes=O you=O is=O the=O decor=T-NEG ?=O (=O not=O very=O pleasant=O )=O .=O####The=O only=O thing=O that=O strikes=O you=O is=O the=O decor=O ?=O (=O not=S very=S pleasant=S )=O .=O
great food####great=O food=T-POS####great=S food=O
This place has great indian chinese food .####This=O place=O has=O great=O indian=T-POS chinese=T-POS food=T-POS .=O####This=O place=O has=O great=S indian=O chinese=O food=O .=O
Be prepared to wait , because the place is pretty tiny .####Be=O prepared=O to=O wait=O ,=O because=O the=O place=T-NEG is=O pretty=O tiny=O .=O####Be=O prepared=O to=O wait=O ,=O because=O the=O place=O is=O pretty=O tiny=S .=O
Even though the place is not beautiful , the food speaks for itself .####Even=O though=O the=O place=T-NEG is=O not=O beautiful=O ,=O the=O food=TT-POS speaks=O for=O itself=O .=O####Even=O though=O the=O place=O is=O not=S beautiful=S ,=O the=O food=O speaks=SS for=SS itself=SS .=O
Best Indian Chinese in the city , by far !####Best=O Indian=T-POS Chinese=T-POS in=O the=O city=O ,=O by=O far=O !=O####Best=S Indian=O Chinese=O in=O the=O city=O ,=O by=O far=O !=O
The martinis are amazing and very fairly priced .####The=O martinis=T-POS are=O amazing=O and=O very=O fairly=O priced=O .=O####The=O martinis=O are=O amazing=S and=O very=O fairly=S priced=S .=O
THE SERVICE IS AMAZING , i 've had different waiters and they were all nice , which is a rare thing in NYC .####THE=O SERVICE=T-POS IS=O AMAZING=O ,=O i=O 've=O had=O different=O waiters=TT-POS and=O they=O were=O all=O nice=O ,=O which=O is=O a=O rare=O thing=O in=O NYC=O .=O####THE=O SERVICE=O IS=O AMAZING=S ,=O i=O 've=O had=O different=O waiters=O and=O they=O were=O all=O nice=SS ,=O which=O is=O a=O rare=O thing=O in=O NYC=O .=O
The DJ is awesome , I have been there for my birthday and a bunch of other times with friends and I keep going back .####The=O DJ=T-POS is=O awesome=O ,=O I=O have=O been=O there=O for=O my=O birthday=O and=O a=O bunch=O of=O other=O times=O with=O friends=O and=O I=O keep=O going=O back=O .=O####The=O DJ=O is=O awesome=S ,=O I=O have=O been=O there=O for=O my=O birthday=O and=O a=O bunch=O of=O other=O times=O with=O friends=O and=O I=O keep=O going=O back=O .=O
Everything on the menu is great .####Everything=O on=O the=O menu=T-POS is=O great=O .=O####Everything=O on=O the=O menu=O is=O great=S .=O
This establishment is the real deal .####This=O establishment=T-POS is=O the=O real=O deal=O .=O####This=O establishment=O is=O the=O real=S deal=S .=O
Wish NY had more of these kind of places : intimate , superb food , homey , top notch all the way around , certainly worth the wait .####Wish=O NY=O had=O more=O of=O these=O kind=O of=O places=O :=O intimate=O ,=O superb=O food=T-POS ,=O homey=O ,=O top=O notch=O all=O the=O way=O around=O ,=O certainly=O worth=O the=O wait=O .=O####Wish=O NY=O had=O more=O of=O these=O kind=O of=O places=O :=O intimate=O ,=O superb=S food=O ,=O homey=O ,=O top=O notch=O all=O the=O way=O around=O ,=O certainly=O worth=O the=O wait=O .=O
Look , the appetizers were really good .####Look=O ,=O the=O appetizers=T-POS were=O really=O good=O .=O####Look=O ,=O the=O appetizers=O were=O really=O good=S .=O
The entree was also very good .####The=O entree=T-POS was=O also=O very=O good=O .=O####The=O entree=O was=O also=O very=O good=S .=O
Yes , the place is classy and beautiful , but they most certainly target the uber whealthy Not the common joe that wants to go all out every once in a while .####Yes=O ,=O the=O place=T-NEG is=O classy=O and=O beautiful=O ,=O but=O they=O most=O certainly=O target=O the=O uber=O whealthy=O Not=O the=O common=O joe=O that=O wants=O to=O go=O all=O out=O every=O once=O in=O a=O while=O .=O####Yes=O ,=O the=O place=O is=O classy=S and=O beautiful=S ,=O but=O they=O most=O certainly=O target=O the=O uber=O whealthy=O Not=O the=O common=O joe=O that=O wants=O to=O go=O all=O out=O every=O once=O in=O a=O while=O .=O
Vanison was good but not amazing .####Vanison=T-NEU was=O good=O but=O not=O amazing=O .=O####Vanison=O was=O good=S but=O not=S amazing=S .=O
Bison was quite excellent however .####Bison=T-POS was=O quite=O excellent=O however=O .=O####Bison=O was=O quite=O excellent=S however=O .=O
Dessert : pure disaster .####Dessert=T-NEG :=O pure=O disaster=O .=O####Dessert=O :=O pure=O disaster=S .=O
I read reviews that called the restaurant too expensive and I thought to myself , but may be it is worth it .####I=O read=O reviews=O that=O called=O the=O restaurant=T-NEG too=O expensive=O and=O I=O thought=O to=O myself=O ,=O but=O may=O be=O it=O is=O worth=O it=O .=O####I=O read=O reviews=O that=O called=O the=O restaurant=O too=O expensive=S and=O I=O thought=O to=O myself=O ,=O but=O may=O be=O it=O is=O worth=O it=O .=O
All in all , the food was great ( except for the dessserts ) .####All=O in=O all=O ,=O the=O food=T-POS was=O great=O (=O except=O for=O the=O dessserts=O )=O .=O####All=O in=O all=O ,=O the=O food=O was=O great=S (=O except=O for=O the=O dessserts=O )=O .=O
The environment is very upscale and you will see a lot of rich guys with trophy wives or just highly paid escorts .####The=O environment=T-NEU is=O very=O upscale=O and=O you=O will=O see=O a=O lot=O of=O rich=O guys=O with=O trophy=O wives=O or=O just=O highly=O paid=O escorts=O .=O####The=O environment=O is=O very=O upscale=S and=O you=O will=O see=O a=O lot=O of=O rich=O guys=O with=O trophy=O wives=O or=O just=O highly=O paid=O escorts=O .=O
If you are going for the food , it will not be worth it .####If=O you=O are=O going=O for=O the=O food=T-NEG ,=O it=O will=O not=O be=O worth=O it=O .=O####If=O you=O are=O going=O for=O the=O food=O ,=O it=O will=O not=O be=O worth=S it=O .=O
You would think they would make up for it with service , sadly , no .####You=O would=O think=O they=O would=O make=O up=O for=O it=O with=O service=T-NEG ,=O sadly=O ,=O no=O .=O####You=O would=O think=O they=O would=O make=O up=O for=O it=O with=O service=O ,=O sadly=S ,=O no=O .=O
Service was just ok , it is not what you 'd expect for $ 500 .####Service=T-NEG was=O just=O ok=O ,=O it=O is=O not=O what=O you=O 'd=O expect=O for=O $=O 500=O .=O####Service=O was=O just=O ok=S ,=O it=O is=O not=O what=O you=O 'd=O expect=O for=O $=O 500=O .=O
The place is beautiful !####The=O place=T-POS is=O beautiful=O !=O####The=O place=O is=O beautiful=S !=O
The hostess was very pleasant .####The=O hostess=T-POS was=O very=O pleasant=O .=O####The=O hostess=O was=O very=O pleasant=S .=O
However , our $ 14 drinks were were horrible !####However=O ,=O our=O $=O 14=O drinks=T-NEG were=O were=O horrible=O !=O####However=O ,=O our=O $=O 14=O drinks=O were=O were=O horrible=S !=O
We asked for sides which the waiter than admitted that he forgot to put in that part of our order .####We=O asked=O for=O sides=O which=O the=O waiter=T-NEG than=O admitted=O that=O he=O forgot=O to=O put=O in=O that=O part=O of=O our=O order=O .=O####We=O asked=O for=O sides=O which=O the=O waiter=O than=O admitted=O that=O he=O forgot=S to=O put=O in=O that=O part=O of=O our=O order=O .=O
My chicken was inedible as there were so many fatty lumps which i had to keep spitting out into my napkin .####My=O chicken=T-NEG was=O inedible=O as=O there=O were=O so=O many=O fatty=O lumps=O which=O i=O had=O to=O keep=O spitting=O out=O into=O my=O napkin=O .=O####My=O chicken=O was=O inedible=S as=O there=O were=O so=O many=O fatty=O lumps=O which=O i=O had=O to=O keep=O spitting=O out=O into=O my=O napkin=O .=O
By the time we left our wallets were empy and so were our stomachs AND we missed the show we were supposed to see following our dinner , which would have been acceptable if we got to enjoy the experience of good food and belly dancers !####By=O the=O time=O we=O left=O our=O wallets=O were=O empy=O and=O so=O were=O our=O stomachs=O AND=O we=O missed=O the=O show=O we=O were=O supposed=O to=O see=O following=O our=O dinner=O ,=O which=O would=O have=O been=O acceptable=O if=O we=O got=O to=O enjoy=O the=O experience=O of=O good=O food=T-NEG and=O belly=O dancers=O !=O####By=O the=O time=O we=O left=O our=O wallets=O were=O empy=O and=O so=O were=O our=O stomachs=O AND=O we=O missed=O the=O show=O we=O were=O supposed=O to=O see=O following=O our=O dinner=O ,=O which=O would=O have=O been=O acceptable=O if=O we=O got=O to=O enjoy=O the=O experience=O of=O good=S food=O and=O belly=O dancers=O !=O
I have never left a restaurant feeling as if i was abused , and wasted my hard earned money .####I=O have=O never=O left=O a=O restaurant=T-NEG feeling=O as=O if=O i=O was=O abused=O ,=O and=O wasted=O my=O hard=O earned=O money=O .=O####I=O have=O never=O left=O a=O restaurant=O feeling=O as=O if=O i=O was=O abused=S ,=O and=O wasted=O my=O hard=O earned=O money=O .=O
The menu is fairly simple without much descriptions .####The=O menu=T-NEU is=O fairly=O simple=O without=O much=O descriptions=O .=O####The=O menu=O is=O fairly=O simple=S without=O much=O descriptions=O .=O
Not much of a selection of bottled beer either , we went with Brahma .####Not=O much=O of=O a=O selection=T-NEG of=T-NEG bottled=T-NEG beer=T-NEG either=O ,=O we=O went=O with=O Brahma=O .=O####Not=S much=S of=O a=O selection=O of=O bottled=O beer=O either=O ,=O we=O went=O with=O Brahma=O .=O
The appetizers we ordered were served quickly - an order of fried oysters and clams were delicious but a tiny portion ( maybe 3 of each ) .####The=O appetizers=O we=O ordered=O were=O served=O quickly=O -=O an=O order=O of=O fried=T-NEG oysters=T-NEG and=T-NEG clams=T-NEG were=O delicious=O but=O a=O tiny=O portion=O (=O maybe=O 3=O of=O each=O )=O .=O####The=O appetizers=O we=O ordered=O were=O served=O quickly=O -=O an=O order=O of=O fried=O oysters=O and=O clams=O were=O delicious=S but=O a=O tiny=O portion=O (=O maybe=O 3=O of=O each=O )=O .=O
The lobster knuckles ( special of the day ) were ok , but pretty tasteless .####The=O lobster=T-NEG knuckles=T-NEG (=O special=O of=O the=O day=O )=O were=O ok=O ,=O but=O pretty=O tasteless=O .=O####The=O lobster=O knuckles=O (=O special=O of=O the=O day=O )=O were=O ok=S ,=O but=O pretty=O tasteless=S .=O
I had the Thai style Fried Sea Bass ... which was very good .####I=O had=O the=O Thai=T-POS style=T-POS Fried=T-POS Sea=T-POS Bass=T-POS ...=O which=O was=O very=O good=O .=O####I=O had=O the=O Thai=O style=O Fried=O Sea=O Bass=O ...=O which=O was=O very=O good=S .=O
Everyone seemed generally happy with their food , except my brother who had the grilled Mahi Mahi , seemingly drenched in Grapfruit Juice !####Everyone=O seemed=O generally=O happy=O with=O their=O food=T-POS ,=O except=O my=O brother=O who=O had=O the=O grilled=TT-NEG Mahi=TT-NEG Mahi=O ,=O seemingly=O drenched=O in=O Grapfruit=O Juice=O !=O####Everyone=O seemed=O generally=O happy=S with=O their=O food=O ,=O except=O my=O brother=O who=O had=O the=O grilled=O Mahi=O Mahi=O ,=O seemingly=O drenched=SS in=O Grapfruit=O Juice=O !=O
I heard the lobster roll was excellent .####I=O heard=O the=O lobster=T-POS roll=T-POS was=O excellent=O .=O####I=O heard=O the=O lobster=O roll=O was=O excellent=S .=O
All in all the food was good - a little on the expensive side , but fresh .####All=O in=O all=O the=O food=T-NEG was=O good=O -=O a=O little=O on=O the=O expensive=O side=O ,=O but=O fresh=O .=O####All=O in=O all=O the=O food=O was=O good=S -=O a=O little=O on=O the=O expensive=S side=O ,=O but=O fresh=S .=O
Great Indian food####Great=O Indian=T-POS food=T-POS####Great=S Indian=O food=O
Food was amazing - I love Indian food and eat it quite regularly , but I can say this is one of the best I 've had .####Food=T-POS was=O amazing=O -=O I=O love=O Indian=O food=O and=O eat=O it=O quite=O regularly=O ,=O but=O I=O can=O say=O this=O is=O one=O of=O the=O best=O I=O 've=O had=O .=O####Food=O was=O amazing=S -=O I=O love=O Indian=O food=O and=O eat=O it=O quite=O regularly=O ,=O but=O I=O can=O say=O this=O is=O one=O of=O the=O best=O I=O 've=O had=O .=O
Very `` normal Indian food '' , but done really well .####Very=O ``=O normal=O Indian=T-POS food=T-POS ''=O ,=O but=O done=O really=O well=O .=O####Very=O ``=O normal=S Indian=O food=O ''=O ,=O but=O done=O really=O well=S .=O
The lunch buffet is expensive but is deff worth it .####The=O lunch=T-POS buffet=T-POS is=O expensive=O but=O is=O deff=O worth=O it=O .=O####The=O lunch=O buffet=O is=O expensive=S but=O is=O deff=O worth=S it=O .=O
We have gone for dinner only a few times but the same great quality and service is given .####We=O have=O gone=O for=O dinner=O only=O a=O few=O times=O but=O the=O same=O great=O quality=O and=O service=T-POS is=O given=O .=O####We=O have=O gone=O for=O dinner=O only=O a=O few=O times=O but=O the=O same=O great=S quality=O and=O service=O is=O given=O .=O
I have never been so disgusted by both food an service .####I=O have=O never=O been=O so=O disgusted=O by=O both=O food=T-NEG an=O service=TT-NEG .=O####I=O have=O never=O been=O so=O disgusted=S by=O both=O food=O an=O service=O .=O
My girlfriend , being slightly more aggressive , and having been equally disgusted causing her to throw out the remainder of her barely eaten meal , called back only to be informed that I was probably wrong and that it was most likely an oyster , and that we were also blacklisted from their restaurant .####My=O girlfriend=O ,=O being=O slightly=O more=O aggressive=O ,=O and=O having=O been=O equally=O disgusted=O causing=O her=O to=O throw=O out=O the=O remainder=O of=O her=O barely=O eaten=O meal=T-NEG ,=O called=O back=O only=O to=O be=O informed=O that=O I=O was=O probably=O wrong=O and=O that=O it=O was=O most=O likely=O an=O oyster=O ,=O and=O that=O we=O were=O also=O blacklisted=O from=O their=O restaurant=O .=O####My=O girlfriend=O ,=O being=O slightly=O more=O aggressive=O ,=O and=O having=O been=O equally=O disgusted=S causing=O her=O to=O throw=O out=O the=O remainder=O of=O her=O barely=O eaten=O meal=O ,=O called=O back=O only=O to=O be=O informed=O that=O I=O was=O probably=O wrong=O and=O that=O it=O was=O most=O likely=O an=O oyster=O ,=O and=O that=O we=O were=O also=O blacklisted=O from=O their=O restaurant=O .=O
It was n't as if this restaurant had any major bragging points before hand , but now it 's simply repulsive .####It=O was=O n't=O as=O if=O this=O restaurant=T-NEG had=O any=O major=O bragging=O points=O before=O hand=O ,=O but=O now=O it=O 's=O simply=O repulsive=O .=O####It=O was=O n't=O as=O if=O this=O restaurant=O had=O any=O major=O bragging=O points=O before=O hand=O ,=O but=O now=O it=O 's=O simply=O repulsive=S .=O
Gorgeous place ideal for a romantic dinner####Gorgeous=O place=T-POS ideal=O for=O a=O romantic=O dinner=O####Gorgeous=S place=O ideal=S for=O a=O romantic=O dinner=O
I book a gorgeous white organza tent which included a four course prix fix menu which we enjoyed a lot .####I=O book=O a=O gorgeous=O white=TT-POS organza=TT-POS tent=TT-POS which=O included=O a=O four=T-POS course=T-POS prix=T-POS fix=T-POS menu=T-POS which=O we=O enjoyed=O a=O lot=O .=O####I=O book=O a=O gorgeous=SS white=O organza=O tent=O which=O included=O a=O four=O course=O prix=O fix=O menu=O which=O we=O enjoyed=S a=O lot=O .=O
The service was spectacular as the waiter knew everything about the menu and his recommendations were amazing !####The=O service=T-POS was=O spectacular=O as=O the=O waiter=TT-POS knew=O everything=O about=O the=O menu=O and=O his=O recommendations=O were=O amazing=O !=O####The=O service=O was=O spectacular=S as=O the=O waiter=O knew=O everything=O about=O the=O menu=O and=O his=O recommendations=O were=O amazing=SS !=O
The bibimbap was average , but the stone bowl was n't even close to sizzling .####The=O bibimbap=T-NEU was=O average=O ,=O but=O the=O stone=TT-NEG bowl=TT-NEG was=O n't=O even=O close=O to=O sizzling=O .=O####The=O bibimbap=O was=O average=S ,=O but=O the=O stone=O bowl=O was=SS n't=SS even=SS close=SS to=SS sizzling=SS .=O
Too bad I had paid an extra $ 2 for the stone bowl .####Too=O bad=O I=O had=O paid=O an=O extra=O $=O 2=O for=O the=O stone=T-NEG bowl=T-NEG .=O####Too=O bad=S I=O had=O paid=O an=O extra=O $=O 2=O for=O the=O stone=O bowl=O .=O
The nakgi-bokum was horrible .####The=O nakgi-bokum=T-NEG was=O horrible=O .=O####The=O nakgi-bokum=O was=O horrible=S .=O
Easily the worst stir-fried squid I 've ever tasted .####Easily=O the=O worst=O stir-fried=T-NEG squid=T-NEG I=O 've=O ever=O tasted=O .=O####Easily=O the=O worst=S stir-fried=O squid=O I=O 've=O ever=O tasted=O .=O
The side dishes were passable , and I did get a refill upon request .####The=O side=T-NEU dishes=T-NEU were=O passable=O ,=O and=O I=O did=O get=O a=O refill=O upon=O request=O .=O####The=O side=O dishes=O were=O passable=S ,=O and=O I=O did=O get=O a=O refill=O upon=O request=O .=O
The real problem I had with this place was the complete lack of service .####The=O real=O problem=O I=O had=O with=O this=O place=O was=O the=O complete=O lack=O of=O service=T-NEG .=O####The=O real=O problem=O I=O had=O with=O this=O place=O was=O the=O complete=O lack=S of=S service=O .=O
My wife had barely touched that mess of a dish .####My=O wife=O had=O barely=O touched=O that=O mess=O of=O a=O dish=T-NEG .=O####My=O wife=O had=O barely=O touched=O that=O mess=S of=O a=O dish=O .=O
The wife had the risotto which was amazing .####The=O wife=O had=O the=O risotto=T-POS which=O was=O amazing=O .=O####The=O wife=O had=O the=O risotto=O which=O was=O amazing=S .=O
The farro salad and the mashed yukon potatoes were also extremely tasty .####The=O farro=T-POS salad=T-POS and=O the=O mashed=TT-POS yukon=TT-POS potatoes=TT-POS were=O also=O extremely=O tasty=O .=O####The=O farro=O salad=O and=O the=O mashed=O yukon=O potatoes=O were=O also=O extremely=O tasty=S .=O
i love margherita pizza – i looove east village pizza####i=O love=O margherita=TT-POS pizza=TT-POS –=O i=O looove=O east=T-POS village=T-POS pizza=T-POS####i=O love=S margherita=O pizza=O –=O i=O looove=SS east=O village=O pizza=O
The crust has a great bite and a good chew , the sauce is light with a nice acidity to it , the salt from the cheese is great , really heightens the flavor of all the other components .####The=O crust=T-POS has=O a=O great=O bite=O and=O a=O good=O chew=O ,=O the=O sauce=TT-POS is=O light=O with=O a=O nice=O acidity=O to=O it=O ,=O the=O salt=O from=O the=O cheese=TTT-POS is=O great=O ,=O really=O heightens=O the=O flavor=O of=O all=O the=O other=O components=O .=O####The=O crust=O has=O a=O great=S bite=O and=O a=O good=S chew=O ,=O the=O sauce=O is=O light=SS with=O a=O nice=O acidity=O to=O it=O ,=O the=O salt=O from=O the=O cheese=O is=O great=SSS ,=O really=O heightens=O the=O flavor=O of=O all=O the=O other=O components=O .=O
Personally I like the margherita pizza better , but they are all good .####Personally=O I=O like=O the=O margherita=T-POS pizza=T-POS better=O ,=O but=O they=O are=O all=O good=O .=O####Personally=O I=O like=S the=O margherita=O pizza=O better=O ,=O but=O they=O are=O all=O good=O .=O
Possibly the Most Romantic Restaurant in the City####Possibly=O the=O Most=O Romantic=O Restaurant=T-POS in=O the=O City=O####Possibly=O the=O Most=O Romantic=S Restaurant=O in=O the=O City=O
This is undoubtedly my favorite modern Japanese brasserie ( that don ’ t serve sushi ) , and in my opinion , one of the most romantic restaurants in the city !####This=O is=O undoubtedly=O my=O favorite=O modern=T-POS Japanese=T-POS brasserie=T-POS (=O that=O don=O ’=O t=O serve=O sushi=O )=O ,=O and=O in=O my=O opinion=O ,=O one=O of=O the=O most=O romantic=O restaurants=O in=O the=O city=O !=O####This=O is=O undoubtedly=O my=O favorite=S modern=O Japanese=O brasserie=O (=O that=O don=O ’=O t=O serve=O sushi=O )=O ,=O and=O in=O my=O opinion=O ,=O one=O of=O the=O most=O romantic=S restaurants=O in=O the=O city=O !=O
Not only is it an adventure getting to this somewhat hidden spot , once you enter the unmarked wooden doors , the zen and intimate décor will make you feel like you ’ re no longer in the city .####Not=O only=O is=O it=O an=O adventure=O getting=O to=O this=O somewhat=O hidden=O spot=T-NEU ,=O once=O you=O enter=O the=O unmarked=O wooden=O doors=O ,=O the=O zen=O and=O intimate=O décor=TT-POS will=O make=O you=O feel=O like=O you=O ’=O re=O no=O longer=O in=O the=O city=O .=O####Not=O only=O is=O it=O an=O adventure=O getting=O to=O this=O somewhat=O hidden=S spot=O ,=O once=O you=O enter=O the=O unmarked=O wooden=O doors=O ,=O the=O zen=O and=O intimate=SS décor=O will=O make=O you=O feel=O like=O you=O ’=O re=O no=O longer=O in=O the=O city=O .=O
We started off with a delightful sashimi amuse bouche .####We=O started=O off=O with=O a=O delightful=O sashimi=T-POS amuse=T-POS bouche=T-POS .=O####We=O started=O off=O with=O a=O delightful=S sashimi=O amuse=O bouche=O .=O
For desserts , we tried the frozen black sesame mousse ( interesting but not extraordinary ) and matcha ( powdered green tea ) and blueberry cheesecake , which was phenomenal .####For=O desserts=O ,=O we=O tried=O the=O frozen=T-NEU black=T-NEU sesame=T-NEU mousse=T-NEU (=O interesting=O but=O not=O extraordinary=O )=O and=O matcha=O (=O powdered=O green=O tea=O )=O and=O blueberry=O cheesecake=O ,=O which=O was=O phenomenal=O .=O####For=O desserts=O ,=O we=O tried=O the=O frozen=O black=O sesame=O mousse=O (=O interesting=S but=O not=O extraordinary=S )=O and=O matcha=O (=O powdered=O green=O tea=O )=O and=O blueberry=O cheesecake=O ,=O which=O was=O phenomenal=O .=O
They are extremely rude , not even apologizing for the horrible service we got and handing us a bill well over $ 500 for some drinks adn their pita bread !####They=O are=O extremely=O rude=O ,=O not=O even=O apologizing=O for=O the=O horrible=O service=T-NEG we=O got=O and=O handing=O us=O a=O bill=O well=O over=O $=O 500=O for=O some=O drinks=O adn=O their=O pita=O bread=O !=O####They=O are=O extremely=O rude=O ,=O not=O even=O apologizing=O for=O the=O horrible=S service=O we=O got=O and=O handing=O us=O a=O bill=O well=O over=O $=O 500=O for=O some=O drinks=O adn=O their=O pita=O bread=O !=O
Great Shabu Shabu####Great=O Shabu=T-POS Shabu=T-POS####Great=S Shabu=O Shabu=O
I tried a couple other dishes but was n't too impressed .####I=O tried=O a=O couple=O other=O dishes=T-NEU but=O was=O n't=O too=O impressed=O .=O####I=O tried=O a=O couple=O other=O dishes=O but=O was=S n't=S too=S impressed=S .=O
The meat is fresh , the sauces are great , you get kimchi and a salad free with your meal and service is good too .####The=O meat=T-POS is=O fresh=O ,=O the=O sauces=TT-POS are=O great=O ,=O you=O get=O kimchi=TTTT-POS and=O a=O salad=TTTTT-POS free=O with=O your=O meal=O and=O service=TTT-POS is=O good=O too=O .=O####The=O meat=O is=O fresh=S ,=O the=O sauces=O are=O great=SS ,=O you=O get=O kimchi=O and=O a=O salad=O free=SSSS with=O your=O meal=O and=O service=O is=O good=SSS too=O .=O
The hot dogs are good , yes , but the reason to get over here is the fantastic pork croquette sandwich , perfect on its supermarket squishy bun .####The=O hot=T-POS dogs=T-POS are=O good=O ,=O yes=O ,=O but=O the=O reason=O to=O get=O over=O here=O is=O the=O fantastic=O pork=TT-POS croquette=TT-POS sandwich=TT-POS ,=O perfect=O on=O its=O supermarket=O squishy=O bun=TTT-POS .=O####The=O hot=O dogs=O are=O good=S ,=O yes=O ,=O but=O the=O reason=O to=O get=O over=O here=O is=O the=O fantastic=SS pork=O croquette=O sandwich=O ,=O perfect=SSS on=O its=O supermarket=O squishy=O bun=O .=O
The food tasted very good .####The=O food=T-POS tasted=O very=O good=O .=O####The=O food=O tasted=O very=O good=S .=O
The family seafood entree was very good .####The=O family=T-POS seafood=T-POS entree=T-POS was=O very=O good=O .=O####The=O family=O seafood=O entree=O was=O very=O good=S .=O
The main entree was also very good .####The=O main=T-POS entree=T-POS was=O also=O very=O good=O .=O####The=O main=O entree=O was=O also=O very=O good=S .=O
Price is high but the food is good , so I would come back again .####Price=O is=O high=O but=O the=O food=T-NEG is=O good=O ,=O so=O I=O would=O come=O back=O again=O .=O####Price=O is=O high=O but=O the=O food=O is=O good=S ,=O so=O I=O would=O come=O back=O again=O .=O
This place has totally weird decor , stairs going up with mirrored walls - I am surprised how no one yet broke their head or fall off the stairs - mirrored walls make you dizzy and delusional ...####This=O place=O has=O totally=O weird=O decor=T-NEG ,=O stairs=O going=O up=O with=O mirrored=O walls=O -=O I=O am=O surprised=O how=O no=O one=O yet=O broke=O their=O head=O or=O fall=O off=O the=O stairs=O -=O mirrored=TT-NEG walls=TT-NEG make=O you=O dizzy=O and=O delusional=O ...=O####This=O place=O has=O totally=O weird=S decor=O ,=O stairs=O going=O up=O with=O mirrored=O walls=O -=O I=O am=O surprised=O how=O no=O one=O yet=O broke=O their=O head=O or=O fall=O off=O the=O stairs=O -=O mirrored=O walls=O make=O you=O dizzy=SS and=O delusional=SS ...=O
The concept of japanese tapas is newly created and clearly does n't work .####The=O concept=O of=O japanese=T-NEG tapas=T-NEG is=O newly=O created=O and=O clearly=O does=O n't=O work=O .=O####The=O concept=O of=O japanese=O tapas=O is=O newly=O created=O and=O clearly=O does=S n't=S work=S .=O
The food they serve is not comforting , not appetizing and uncooked .####The=O food=T-NEG they=O serve=O is=O not=O comforting=O ,=O not=O appetizing=O and=O uncooked=O .=O####The=O food=O they=O serve=O is=O not=S comforting=S ,=O not=S appetizing=S and=O uncooked=S .=O
The food was great and tasty , but the sitting space was too small , I do n't like being cramp in a corner .####The=O food=T-POS was=O great=O and=O tasty=O ,=O but=O the=O sitting=TT-NEG space=TT-NEG was=O too=O small=O ,=O I=O do=O n't=O like=O being=O cramp=O in=O a=O corner=O .=O####The=O food=O was=O great=S and=O tasty=S ,=O but=O the=O sitting=O space=O was=O too=SS small=SS ,=O I=O do=O n't=O like=O being=O cramp=O in=O a=O corner=O .=O
Over all it was a very nice romantic place .####Over=O all=O it=O was=O a=O very=O nice=O romantic=O place=T-POS .=O####Over=O all=O it=O was=O a=O very=O nice=S romantic=S place=O .=O
A coworker and I tried Pacifico after work a few Fridays and loved it .####A=O coworker=O and=O I=O tried=O Pacifico=T-POS after=O work=O a=O few=O Fridays=O and=O loved=O it=O .=O####A=O coworker=O and=O I=O tried=O Pacifico=O after=O work=O a=O few=O Fridays=O and=O loved=S it=O .=O
The atmosphere was great .####The=O atmosphere=T-POS was=O great=O .=O####The=O atmosphere=O was=O great=S .=O
The food we ordered was excellent , although I would n't say the margaritas were anything to write home about .####The=O food=T-POS we=O ordered=O was=O excellent=O ,=O although=O I=O would=O n't=O say=O the=O margaritas=O were=O anything=O to=O write=O home=O about=O .=O####The=O food=O we=O ordered=O was=O excellent=S ,=O although=O I=O would=O n't=O say=O the=O margaritas=O were=O anything=O to=O write=O home=O about=O .=O
I must say I am surprised by the bad reviews of the restaurant earlier in the year , though .####I=O must=O say=O I=O am=O surprised=O by=O the=O bad=O reviews=O of=O the=O restaurant=T-POS earlier=O in=O the=O year=O ,=O though=O .=O####I=O must=O say=O I=O am=O surprised=O by=O the=O bad=S reviews=O of=O the=O restaurant=O earlier=O in=O the=O year=O ,=O though=O .=O
A different server enhanced the fun , dumping our entrees in front of us halfway through our appetizer ( which was delicious ) .####A=O different=O server=T-NEG enhanced=O the=O fun=O ,=O dumping=O our=O entrees=O in=O front=O of=O us=O halfway=O through=O our=O appetizer=TT-POS (=O which=O was=O delicious=O )=O .=O####A=O different=O server=O enhanced=S the=O fun=O ,=O dumping=O our=O entrees=O in=O front=O of=O us=O halfway=O through=O our=O appetizer=O (=O which=O was=O delicious=SS )=O .=O
The place has a nice fit-out , some attractive furnishings and , from what I could tell , a reasonable wine list ( I was given the food menu when I asked for the carte des vins )####The=O place=O has=O a=O nice=O fit-out=T-POS ,=O some=O attractive=O furnishings=TT-POS and=O ,=O from=O what=O I=O could=O tell=O ,=O a=O reasonable=O wine=TTT-POS list=TTT-POS (=O I=O was=O given=O the=O food=O menu=O when=O I=O asked=O for=O the=O carte=O des=O vins=O )=O####The=O place=O has=O a=O nice=S fit-out=O ,=O some=O attractive=SS furnishings=O and=O ,=O from=O what=O I=O could=O tell=O ,=O a=O reasonable=SSS wine=O list=O (=O I=O was=O given=O the=O food=O menu=O when=O I=O asked=O for=O the=O carte=O des=O vins=O )=O
I took one look at the chicken and I was appalled .####I=O took=O one=O look=O at=O the=O chicken=T-NEG and=O I=O was=O appalled=O .=O####I=O took=O one=O look=O at=O the=O chicken=O and=O I=O was=O appalled=S .=O
It was served with skin , over a bed of extremely undercooked spinach and mashed potatoes .####It=O was=O served=O with=O skin=O ,=O over=O a=O bed=O of=O extremely=O undercooked=O spinach=T-NEG and=O mashed=O potatoes=O .=O####It=O was=O served=O with=O skin=O ,=O over=O a=O bed=O of=O extremely=O undercooked=S spinach=O and=O mashed=O potatoes=O .=O
I took one bite from the $ 24 salmon , and I have never , in the 17 years I have been going to restaurants tasted salmon as fishy , as dry , and as bland as the one in Flatbush Farms .####I=O took=O one=O bite=O from=O the=O $=O 24=O salmon=O ,=O and=O I=O have=O never=O ,=O in=O the=O 17=O years=O I=O have=O been=O going=O to=O restaurants=O tasted=O salmon=T-NEG as=O fishy=O ,=O as=O dry=O ,=O and=O as=O bland=O as=O the=O one=O in=O Flatbush=O Farms=O .=O####I=O took=O one=O bite=O from=O the=O $=O 24=O salmon=O ,=O and=O I=O have=O never=O ,=O in=O the=O 17=O years=O I=O have=O been=O going=O to=O restaurants=O tasted=O salmon=O as=O fishy=S ,=O as=O dry=S ,=O and=O as=O bland=S as=O the=O one=O in=O Flatbush=O Farms=O .=O
This is where it really really gets bad : the manager said , there is absolutely nothing we can do , it 's a matter of taste that she did n't like it , and I can not comp it .####This=O is=O where=O it=O really=O really=O gets=O bad=O :=O the=O manager=T-NEG said=O ,=O there=O is=O absolutely=O nothing=O we=O can=O do=O ,=O it=O 's=O a=O matter=O of=O taste=O that=O she=O did=O n't=O like=O it=O ,=O and=O I=O can=O not=O comp=O it=O .=O####This=O is=O where=O it=O really=O really=O gets=O bad=S :=O the=O manager=O said=O ,=O there=O is=O absolutely=O nothing=O we=O can=O do=O ,=O it=O 's=O a=O matter=O of=O taste=O that=O she=O did=O n't=O like=O it=O ,=O and=O I=O can=O not=O comp=O it=O .=O
The manager came to the table and said we can do what we want , so we paid for what we did enjoy , the drinks and appetizers , and walked out .####The=O manager=O came=O to=O the=O table=O and=O said=O we=O can=O do=O what=O we=O want=O ,=O so=O we=O paid=O for=O what=O we=O did=O enjoy=O ,=O the=O drinks=T-POS and=O appetizers=TT-POS ,=O and=O walked=O out=O .=O####The=O manager=O came=O to=O the=O table=O and=O said=O we=O can=O do=O what=O we=O want=O ,=O so=O we=O paid=O for=O what=O we=O did=O enjoy=S ,=O the=O drinks=O and=O appetizers=O ,=O and=O walked=O out=O .=O
cirspy crust margherita pizza####cirspy=O crust=O margherita=T-POS pizza=T-POS####cirspy=S crust=S margherita=O pizza=O
the crust was imazingly cooked well and pizza was fully loaded : ) : ) : )####the=O crust=T-POS was=O imazingly=O cooked=O well=O and=O pizza=TT-POS was=O fully=O loaded=O :=O )=O :=O )=O :=O )=O####the=O crust=O was=O imazingly=O cooked=S well=S and=O pizza=O was=O fully=SS loaded=SS :=O )=O :=O )=O :=O )=O
Single Worst Restaurant in Manhattan####Single=O Worst=O Restaurant=T-NEG in=O Manhattan=O####Single=O Worst=S Restaurant=O in=O Manhattan=O
I 'll being with a couple of positives : cool decor , good pita and hummus , and grilled octopus that was actually pretty tasty .####I=O 'll=O being=O with=O a=O couple=O of=O positives=O :=O cool=O decor=T-POS ,=O good=O pita=TT-POS and=O hummus=TTT-POS ,=O and=O grilled=TTTT-POS octopus=TTTT-POS that=O was=O actually=O pretty=O tasty=O .=O####I=O 'll=O being=O with=O a=O couple=O of=O positives=O :=O cool=S decor=O ,=O good=SS pita=O and=O hummus=O ,=O and=O grilled=O octopus=O that=O was=O actually=O pretty=O tasty=SSSS .=O
It is quite a spectacular scene i 'll give them that .####It=O is=O quite=O a=O spectacular=O scene=T-POS i=O 'll=O give=O them=O that=O .=O####It=O is=O quite=O a=O spectacular=S scene=O i=O 'll=O give=O them=O that=O .=O
The decor however seems to be the distraction so you wo n't notice that you just payed 300 bucks for some cold eggplant that took 2 FRICKIN HOURS TO COME ! ! ! !####The=O decor=T-NEU however=O seems=O to=O be=O the=O distraction=O so=O you=O wo=O n't=O notice=O that=O you=O just=O payed=O 300=O bucks=O for=O some=O cold=O eggplant=TT-NEG that=O took=O 2=O FRICKIN=O HOURS=O TO=O COME=O !=O !=O !=O !=O####The=O decor=O however=O seems=O to=O be=O the=O distraction=S so=O you=O wo=O n't=O notice=O that=O you=O just=O payed=O 300=O bucks=O for=O some=O cold=SS eggplant=O that=O took=O 2=O FRICKIN=O HOURS=O TO=O COME=O !=O !=O !=O !=O
Great Hot Dogs !####Great=O Hot=T-POS Dogs=T-POS !=O####Great=S Hot=O Dogs=O !=O
The hot dogs are top notch , and they 're Slamwich is amazing !####The=O hot=T-POS dogs=T-POS are=O top=O notch=O ,=O and=O they=O 're=O Slamwich=TT-POS is=O amazing=O !=O####The=O hot=O dogs=O are=O top=S notch=S ,=O and=O they=O 're=O Slamwich=O is=O amazing=SS !=O
Going to Bark is always worth the train ride , and will make your tongue and belly very happy !####Going=O to=O Bark=T-POS is=O always=O worth=O the=O train=O ride=O ,=O and=O will=O make=O your=O tongue=O and=O belly=O very=O happy=O !=O####Going=O to=O Bark=O is=O always=O worth=S the=O train=O ride=O ,=O and=O will=O make=O your=O tongue=O and=O belly=O very=O happy=O !=O
But nonetheless -- great spot , great food .####But=O nonetheless=O --=O great=O spot=T-POS ,=O great=O food=TT-POS .=O####But=O nonetheless=O --=O great=S spot=O ,=O great=SS food=O .=O
Fabulous food - if the front of house staff do n't put you off –####Fabulous=O food=T-POS -=O if=O the=O front=O of=O house=O staff=O do=O n't=O put=O you=O off=O –=O####Fabulous=S food=O -=O if=O the=O front=O of=O house=O staff=O do=O n't=O put=O you=O off=O –=O
Each time we 've been , the front of house staff ( not the waiters - they 're fantastic - but the people who greet and seat you ) has been so hideous to us that were it not for the exceptional fish dishes I would never return .####Each=O time=O we=O 've=O been=O ,=O the=O front=TT-NEG of=TT-NEG house=TT-NEG staff=TT-NEG (=O not=O the=O waiters=T-POS -=O they=O 're=O fantastic=O -=O but=O the=O people=O who=O greet=O and=O seat=O you=O )=O has=O been=O so=O hideous=O to=O us=O that=O were=O it=O not=O for=O the=O exceptional=O fish=TTT-POS dishes=TTT-POS I=O would=O never=O return=O .=O####Each=O time=O we=O 've=O been=O ,=O the=O front=O of=O house=O staff=O (=O not=O the=O waiters=O -=O they=O 're=O fantastic=S -=O but=O the=O people=O who=O greet=O and=O seat=O you=O )=O has=O been=O so=O hideous=SS to=O us=O that=O were=O it=O not=O for=O the=O exceptional=SSS fish=O dishes=O I=O would=O never=O return=O .=O
As BFC does n't take reservations you almost always have to wait by the bar - and be abused by the front of house staff until you are seated , which can be over an hour later !####As=O BFC=O does=O n't=O take=O reservations=O you=O almost=O always=O have=O to=O wait=O by=O the=O bar=O -=O and=O be=O abused=O by=O the=O front=T-NEG of=T-NEG house=T-NEG staff=T-NEG until=O you=O are=O seated=O ,=O which=O can=O be=O over=O an=O hour=O later=O !=O####As=O BFC=O does=O n't=O take=O reservations=O you=O almost=O always=O have=O to=O wait=O by=O the=O bar=O -=O and=O be=O abused=S by=O the=O front=O of=O house=O staff=O until=O you=O are=O seated=O ,=O which=O can=O be=O over=O an=O hour=O later=O !=O
The frizzy retro girl ( with winged/ Dame Edna glasses ) will yell at you if you try to order a drink .####The=O frizzy=O retro=O girl=T-NEG (=O with=O winged/=O Dame=O Edna=O glasses=O )=O will=O yell=O at=O you=O if=O you=O try=O to=O order=O a=O drink=O .=O####The=O frizzy=S retro=O girl=O (=O with=O winged/=O Dame=O Edna=O glasses=O )=O will=O yell=O at=O you=O if=O you=O try=O to=O order=O a=O drink=O .=O
I 'd be horrified if my staff were turning away customers so early and so rudely !####I=O 'd=O be=O horrified=O if=O my=O staff=T-NEG were=O turning=O away=O customers=O so=O early=O and=O so=O rudely=O !=O####I=O 'd=O be=O horrified=S if=O my=O staff=O were=O turning=O away=O customers=O so=O early=O and=O so=O rudely=O !=O
There 's another girl who I ca n't describe , she is about 5'6 '' with brown hair , who eavesdrops on your conversation and chimes in - except she only hears the last part of what you said , so her uninvited opinions are often out of context and nothing to do with what you 're *really* talking about .####There=O 's=O another=O girl=T-NEG who=O I=O ca=O n't=O describe=O ,=O she=O is=O about=O 5'6=O ''=O with=O brown=O hair=O ,=O who=O eavesdrops=O on=O your=O conversation=O and=O chimes=O in=O -=O except=O she=O only=O hears=O the=O last=O part=O of=O what=O you=O said=O ,=O so=O her=O uninvited=O opinions=O are=O often=O out=O of=O context=O and=O nothing=O to=O do=O with=O what=O you=O 're=O *really*=O talking=O about=O .=O####There=O 's=O another=O girl=O who=O I=O ca=O n't=O describe=O ,=O she=O is=O about=O 5'6=O ''=O with=O brown=O hair=O ,=O who=O eavesdrops=O on=O your=O conversation=O and=O chimes=O in=O -=O except=O she=O only=O hears=O the=O last=O part=O of=O what=O you=O said=O ,=O so=O her=O uninvited=S opinions=O are=O often=O out=O of=O context=O and=O nothing=O to=O do=O with=O what=O you=O 're=O *really*=O talking=O about=O .=O
Considering you will spend at least $ 60 a head , I expect better service .####Considering=O you=O will=O spend=O at=O least=O $=O 60=O a=O head=O ,=O I=O expect=O better=O service=T-NEG .=O####Considering=O you=O will=O spend=O at=O least=O $=O 60=O a=O head=O ,=O I=O expect=S better=S service=O .=O
The food and service were fine , however the maitre-D was incredibly unwelcoming and arrogant .####The=O food=T-POS and=O service=TT-POS were=O fine=O ,=O however=O the=O maitre-D=TTT-NEG was=O incredibly=O unwelcoming=O and=O arrogant=O .=O####The=O food=O and=O service=O were=O fine=S ,=O however=O the=O maitre-D=O was=O incredibly=O unwelcoming=SSS and=O arrogant=SSS .=O
While finishing our meals which included a high-end bottle of wine , our son 's fiance joined us for a glass of wine and dessert .####While=O finishing=O our=O meals=O which=O included=O a=O high-end=O bottle=T-POS of=T-POS wine=T-POS ,=O our=O son=O 's=O fiance=O joined=O us=O for=O a=O glass=O of=O wine=O and=O dessert=O .=O####While=O finishing=O our=O meals=O which=O included=O a=O high-end=S bottle=O of=O wine=O ,=O our=O son=O 's=O fiance=O joined=O us=O for=O a=O glass=O of=O wine=O and=O dessert=O .=O
This guy refused to seat her and she left , followed shortly by the four of us , but not before I told him that in my 40 years of world travel , including Paris , that I had never seen such a display of bad behavior by a frontman in a restaurant .####This=O guy=O refused=O to=O seat=O her=O and=O she=O left=O ,=O followed=O shortly=O by=O the=O four=O of=O us=O ,=O but=O not=O before=O I=O told=O him=O that=O in=O my=O 40=O years=O of=O world=O travel=O ,=O including=O Paris=O ,=O that=O I=O had=O never=O seen=O such=O a=O display=O of=O bad=O behavior=O by=O a=O frontman=T-NEG in=O a=O restaurant=O .=O####This=O guy=O refused=O to=O seat=O her=O and=O she=O left=O ,=O followed=O shortly=O by=O the=O four=O of=O us=O ,=O but=O not=O before=O I=O told=O him=O that=O in=O my=O 40=O years=O of=O world=O travel=O ,=O including=O Paris=O ,=O that=O I=O had=O never=O seen=O such=O a=O display=O of=O bad=S behavior=O by=O a=O frontman=O in=O a=O restaurant=O .=O
Best meal in a long time !####Best=O meal=T-POS in=O a=O long=O time=O !=O####Best=S meal=O in=O a=O long=O time=O !=O
Mussles and calamari were superb Saturday evening .####Mussles=T-POS and=O calamari=TT-POS were=O superb=O Saturday=O evening=O .=O####Mussles=O and=O calamari=O were=O superb=S Saturday=O evening=O .=O
My father had the flank steak which was very good , and my mother had the swordfish .####My=O father=O had=O the=O flank=T-POS steak=T-POS which=O was=O very=O good=O ,=O and=O my=O mother=O had=O the=O swordfish=O .=O####My=O father=O had=O the=O flank=O steak=O which=O was=O very=O good=S ,=O and=O my=O mother=O had=O the=O swordfish=O .=O
The food is great and the environment is even better .####The=O food=T-POS is=O great=O and=O the=O environment=TT-POS is=O even=O better=O .=O####The=O food=O is=O great=S and=O the=O environment=O is=O even=O better=SS .=O
Here the hot dog is elevated to the level of a real entree with numerous variations available .####Here=O the=O hot=T-POS dog=T-POS is=O elevated=O to=O the=O level=O of=O a=O real=O entree=O with=O numerous=O variations=O available=O .=O####Here=O the=O hot=O dog=O is=O elevated=S to=O the=O level=O of=O a=O real=O entree=O with=O numerous=O variations=O available=O .=O
Great Atmosphere####Great=O Atmosphere=T-POS####Great=S Atmosphere=O
I highly recommend the fish tacos , everything else was ok .####I=O highly=O recommend=O the=O fish=T-POS tacos=T-POS ,=O everything=O else=O was=O ok=O .=O####I=O highly=O recommend=S the=O fish=O tacos=O ,=O everything=O else=O was=O ok=O .=O
Cool atmosphere , the fire place in the back really ads to it but needs a bit more heat throughout on a cold night .####Cool=O atmosphere=T-POS ,=O the=O fire=O place=O in=O the=O back=O really=O ads=O to=O it=O but=O needs=O a=O bit=O more=O heat=O throughout=O on=O a=O cold=O night=O .=O####Cool=S atmosphere=O ,=O the=O fire=O place=O in=O the=O back=O really=O ads=O to=O it=O but=O needs=O a=O bit=O more=O heat=O throughout=O on=O a=O cold=O night=O .=O
Poor service and management####Poor=O service=T-NEG and=O management=TT-NEG####Poor=S service=O and=O management=O
Had an awful experience at Casa la Femme on a Saturday dinner .####Had=O an=O awful=O experience=O at=O Casa=T-NEG la=T-NEG Femme=T-NEG on=O a=O Saturday=O dinner=O .=O####Had=O an=O awful=S experience=O at=O Casa=O la=O Femme=O on=O a=O Saturday=O dinner=O .=O
The manager was rude and handled the situation extremely poorly .####The=O manager=T-NEG was=O rude=O and=O handled=O the=O situation=O extremely=O poorly=O .=O####The=O manager=O was=O rude=S and=O handled=O the=O situation=O extremely=O poorly=O .=O
Can ’ t believe how an expensive NYC restaurant can be so disrespectful to its clients .####Can=O ’=O t=O believe=O how=O an=O expensive=O NYC=O restaurant=T-NEG can=O be=O so=O disrespectful=O to=O its=O clients=O .=O####Can=O ’=O t=O believe=O how=O an=O expensive=S NYC=O restaurant=O can=O be=O so=O disrespectful=O to=O its=O clients=O .=O
The bread was stale , the salad was overpriced and empty .####The=O bread=T-NEG was=O stale=O ,=O the=O salad=TT-NEG was=O overpriced=O and=O empty=O .=O####The=O bread=O was=O stale=S ,=O the=O salad=O was=O overpriced=SS and=O empty=SS .=O
The only thing that my friend left out is that when we sat down at the bar the bartender disappeared .####The=O only=O thing=O that=O my=O friend=O left=O out=O is=O that=O when=O we=O sat=O down=O at=O the=O bar=O the=O bartender=T-NEG disappeared=O .=O####The=O only=O thing=O that=O my=O friend=O left=O out=O is=O that=O when=O we=O sat=O down=O at=O the=O bar=O the=O bartender=O disappeared=S .=O
Shame on this place for the horrible rude staff and non-existent customer service .####Shame=O on=O this=O place=O for=O the=O horrible=O rude=O staff=T-NEG and=O non-existent=O customer=TT-NEG service=TT-NEG .=O####Shame=O on=O this=O place=O for=O the=O horrible=O rude=S staff=O and=O non-existent=SS customer=O service=O .=O
bad staff####bad=O staff=T-NEG####bad=S staff=O
I generally like this place .####I=O generally=O like=O this=O place=T-POS .=O####I=O generally=O like=S this=O place=O .=O
The food is good .####The=O food=T-POS is=O good=O .=O####The=O food=O is=O good=S .=O
The design of the space is good .####The=O design=O of=O the=O space=T-POS is=O good=O .=O####The=O design=O of=O the=O space=O is=O good=S .=O
But the service is HORRID !####But=O the=O service=T-NEG is=O HORRID=O !=O####But=O the=O service=O is=O HORRID=S !=O
