# Supplementary material for: External-knowledge enhanced dual encoder and contrastive learning for aspect sentiment triplet extraction
Source: PLoS One. 2026 Mar 12;21(3):e0340792. doi: 10.1371/journal.pone.0340792 (PMC12981519; doi:10.1371/journal.pone.0340792)
Supplement: S1 File — (ZIP) [file pone.0340792.s001.zip › ASTE-Data-V1-AAAI2020/README.md]

These data are originally used in our AAAI-2020 paper:

Knowing What, How and Why: A Near Complete Solution for Aspect-based Sentiment Analysis

https://arxiv.org/pdf/1911.01616.pdf
