# Supplementary material for: External-knowledge enhanced dual encoder and contrastive learning for aspect sentiment triplet extraction
Source: PLoS One. 2026 Mar 12;21(3):e0340792. doi: 10.1371/journal.pone.0340792 (PMC12981519; doi:10.1371/journal.pone.0340792)
Supplement: S1 File — (ZIP) [file pone.0340792.s001.zip › ASTE-Data-V2-EMNLP2020/14lap/test_triplets.txt]

Boot time is super fast , around anywhere from 35 seconds to 1 minute .####[([0, 1], [4], 'POS')]
tech support would not fix the problem unless I bought your plan for $ 150 plus .####[([0, 1], [3, 4], 'NEG')]
Set up was easy .####[([0, 1], [3], 'POS')]
Did not enjoy the new Windows 8 and touchscreen functions .####[([5, 6], [1, 2], 'NEG'), ([8, 9], [1, 2], 'NEG')]
Other than not being a fan of click pads ( industry standard these days ) and the lousy internal speakers , it 's hard for me to find things about this notebook I do n't like , especially considering the $ 350 price tag .####[([18, 19], [17], 'NEG')]
It 's fast , light , and simple to use .####[([9], [2], 'POS'), ([9], [4], 'POS'), ([9], [7], 'POS')]
Works well , and I am extremely happy to be back to an apple OS .####[([0], [1], 'POS'), ([13, 14], [7], 'POS')]
Sure it 's not light and slim but the features make up for it 100 % .####[([9], [3, 4, 5, 6], 'POS')]
I am pleased with the fast log on , speedy WiFi connection and the long battery life ( > 6 hrs ) .####[([6, 7], [2], 'POS'), ([6, 7], [5], 'POS'), ([10, 11], [2], 'POS'), ([10, 11], [9], 'POS'), ([15, 16], [2], 'POS'), ([15, 16], [14], 'POS')]
The Apple engineers have not yet discovered the delete key .####[([8, 9], [4, 5, 6], 'NEG')]
Made interneting ( part of my business ) very difficult to maintain .####[([1], [9], 'NEG')]
Luckily , for all of us contemplating the decision , the Mac Mini is priced just right .####[([14], [16], 'POS')]
Only problem that I had was that the track pad was not very good for me , I only had a problem once or twice with it , But probably my computer was a bit defective .####[([8, 9], [11, 12, 13], 'NEG')]
It is super fast and has outstanding graphics .####[([7], [6], 'POS')]
But the mountain lion is just too slow .####[([2, 3], [7], 'NEG')]
Strong build though which really adds to its durability .####[([8], [0], 'POS'), ([1], [0], 'POS')]
The battery life is excellent -- 6-7 hours without charging .####[([1, 2], [4], 'POS')]
I 've had my computer for 2 weeks already and it works perfectly .####[([11], [12], 'POS')]
And I may be the only one but I am really liking Windows 8 .####[([12, 13], [11], 'POS')]
The baterry is very longer .####[([1], [4], 'POS')]
Its size is ideal and the weight is acceptable .####[([1], [3], 'POS'), ([6], [8], 'POS')]
I can say that I am fully satisfied with the performance that the computer has supplied .####[([10], [7], 'POS')]
It has so much more speed and the screen is very sharp .####[([5], [3, 4], 'POS'), ([8], [11], 'POS')]
Everything I wanted and everything I needed and the price was great !####[([9], [11], 'POS')]
It 's not inexpensive but the Hardware performance is impressive for a computer this small .####[([6, 7], [9], 'POS')]
This thing is awesome , everything always works , everything is always easy to set up , everything is compatible , its literally everything I could ask for .####[([7], [6], 'POS'), ([14, 15], [12], 'POS')]
Keyboard responds well to presses .####[([0], [1, 2], 'POS')]
Lastly , Windows 8 is annoying .####[([2, 3], [5], 'NEG')]
Everything is so easy and intuitive to setup or configure .####[([7], [3], 'POS'), ([7], [5], 'POS'), ([9], [3], 'POS'), ([9], [5], 'POS')]
Biggest complaint is Windows 8 .####[([3, 4], [1], 'NEG')]
Only 2 usb ports ... seems kind of ... limited .####[([2, 3], [9], 'NEG')]
It has all the expected features and more +plus a wide screen and more than roomy keyboard .####[([5], [4], 'POS'), ([11], [10], 'POS'), ([16], [15], 'POS')]
Amazing Performance for anything I throw at it .####[([1], [0], 'POS')]
The receiver was full of superlatives for the quality and performance .####[([8], [5], 'POS'), ([10], [5], 'POS')]
I was extremely happy with the OS itself .####[([6], [3], 'POS')]
The new MBP offers great portability and gives us confidence that we are not going to need to purchase a new laptop in 18 months .####[([5], [4], 'POS')]
The criticism has waned , and now I 'd be the first to recommend an Air for truly portable computing .####[([18, 19], [13], 'POS'), ([18, 19], [17], 'POS')]
MS Office 2011 for Mac is wonderful , well worth it .####[([0, 1, 2, 3, 4], [6], 'POS'), ([0, 1, 2, 3, 4], [8, 9], 'POS')]
But the performance of Mac Mini is a huge disappointment .####[([2], [9], 'NEG')]
They do n't just look good ; they deliver excellent performance .####[([4], [5], 'POS'), ([10], [9], 'POS')]
I have had it over a year now with out a Glitch of any kind..I love the lit up keys and screen display ... this thing is Fast and clear as can be .####[([17, 18, 19], [15], 'POS'), ([17, 18, 19], [27], 'POS'), ([17, 18, 19], [29], 'POS'), ([21, 22], [15], 'POS'), ([21, 22], [27], 'POS'), ([21, 22], [29], 'POS')]
The Mountain Lion OS is not hard to figure out if you are familiar with Microsoft Windows .####[([1, 2, 3], [5, 6], 'POS'), ([15, 16], [13], 'NEU')]
However , I can refute that OSX is `` FAST '' .####[([6], [9], 'NEG')]
Enjoy using Microsoft Office !####[([2, 3], [0], 'POS')]
Incredible graphics and brilliant colors .####[([1], [0], 'POS'), ([4], [3], 'POS')]
Built-in apps are purely amazing .####[([0, 1], [4], 'POS')]
From the speed to the multi touch gestures this operating system beats Windows easily .####[([9, 10], [11], 'POS')]
I really like the size and I 'm a fan of the ACERS .####[([4], [2], 'POS')]
I opted for the SquareTrade 3-Year Computer Accidental Protection Warranty ( $ 1500-2000 ) which also support `` accidents '' like drops and spills that are NOT covered by AppleCare .####[([4, 5, 6, 7, 8, 9], [16], 'POS'), ([29], [26, 27], 'NEG')]
It 's light and easy to transport .####[([6], [2], 'POS'), ([6], [4], 'POS')]
Once you get past learning how to use the poorly designed Windows 8 Set-Up you may feel frustrated .####[([11, 12, 13], [9, 10], 'NEG'), ([11, 12, 13], [17], 'NEG')]
The aluminum body sure makes it stand out .####[([1, 2], [6, 7], 'POS')]
It is very easy to integrate bluetooth devices , and USB devices are recognized almost instantly .####[([5, 6, 7], [3], 'POS'), ([10, 11], [15], 'POS')]
And the fact that Apple is driving the 13 '' RMBP with the Intel4000 graphic chip seems underpowered ( to me .####[([13, 14, 15], [17], 'NEG')]
Apple removed the DVD drive Firewire port ( will work with adapter ) and put the SDXC slot in a silly position on the back .####[([3, 4, 5, 6], [1], 'NEU'), ([16, 17], [20], 'NEG')]
The durability of the laptop will make it worth the money .####[([1], [8], 'POS')]
Well designed and fast .####[([1], [0], 'POS')]
But I was completely wrong , this computer is UNBELIEVABLE amazing and easy to use .####[([14], [12], 'POS')]
Exactly as posted plus a great value .####[([6], [5], 'POS')]
The specs are pretty good too .####[([1], [4], 'POS')]
Apple is unmatched in product quality , aesthetics , craftmanship , and customer service .####[([4, 5], [2], 'POS'), ([7], [2], 'POS'), ([9], [2], 'POS'), ([12, 13], [2], 'POS')]
It is a great size and amazing windows 8 included !####[([4], [3], 'POS'), ([7, 8], [6], 'POS')]
I do not like too much Windows 8 .####[([6, 7], [2, 3], 'NEG')]
Startup times are incredibly long : over two minutes .####[([0, 1], [4], 'NEG')]
Also stunning colors and speedy####[([2], [1], 'POS')]
great price free shipping what else can i ask for ! !####[([1], [0], 'POS'), ([3], [2], 'POS')]
This mouse is terrific .####[([1], [3], 'POS')]
It is really thick around the battery .####[([6], [3], 'NEU')]
And windows 7 works like a charm .####[([1, 2], [6], 'POS')]
: ) Great product , great price , great delivery , and great service .####[([6], [5], 'POS'), ([9], [8], 'POS'), ([13], [12], 'POS')]
: ] It arrived so fast and customer service was great .####[([7, 8], [10], 'POS')]
tried windows 8 and hated it ! ! !####[([1, 2], [4], 'NEG')]
Set up was a breeze .####[([0, 1], [4], 'POS')]
But I do NOT like Win8 .####[([5], [3, 4], 'NEG')]
I had the same reasons as most PC users : the price , the overbearing restrictions of OSX and lack of support for games .####[([17], [14], 'NEG'), ([21, 22, 23], [19], 'NEG')]
I wanted it for it 's mobility and man , this little bad boy is very nice .####[([6], [16], 'POS')]
I found the mini to be : Exceptionally easy to set up####[([10, 11], [8], 'POS')]
The sound is nice and loud ; I do n't have any problems with hearing anything .####[([1], [3], 'POS'), ([1], [5], 'POS')]
It is very slim , the track pad is very much impressed with me .####[([6, 7], [3], 'POS'), ([6, 7], [11], 'POS')]
The settings are not user-friendly either .####[([1], [3, 4], 'NEG')]
Thank goodness for OpenOffice !####[([3], [1], 'POS')]
Awesome form factor , great battery life , wonderful UX .####[([1, 2], [0], 'POS'), ([5, 6], [4], 'POS'), ([9], [8], 'POS')]
i love the keyboard and the screen .####[([3], [1], 'POS'), ([6], [1], 'POS')]
However , there are MAJOR issues with the touchpad which render the device nearly useless .####[([8], [5], 'NEG'), ([8], [14], 'NEG')]
I 've already upgraded o Mavericks and I am impressed with everything about this computer .####[([5], [9], 'POS')]
Not as fast as I would have expect for an i5 .####[([10], [0, 1, 2], 'NEG')]
thanks for great service and shipping !####[([3], [2], 'POS'), ([5], [2], 'POS')]
The performance seems quite good , and built-in applications like iPhoto work great with my phone and camera .####[([1], [4], 'POS'), ([7, 8], [12], 'POS'), ([10], [12], 'POS')]
I did swap out the hard drive for a Samsung 830 SSD which I highly recommend .####[([9, 10, 11], [15], 'POS')]
Yes , that 's a good thing , but it 's made from aluminum that scratches easily .####[([13], [15, 16], 'NEG')]
I was also informed that the components of the Mac Book were dirty .####[([6], [12], 'NEG')]
the hardware problems have been so bad , i ca n't wait till it completely dies in 3 years , TOPS !####[([1], [6], 'NEG')]
It 's so nice that the battery last so long and that this machine has the snow lion !####[([6], [3], 'POS'), ([6], [9], 'POS')]
it 's exactly what i wanted , and it has all the new features and whatnot .####[([13], [5], 'POS'), ([13], [12], 'POS')]
It feels cheap , the keyboard is not very sensitive .####[([5], [2], 'NEG'), ([5], [7, 8, 9], 'NEG')]
Though please note that sometimes it crashes , and the sound quality isnt superb .####[([10, 11], [12, 13], 'NEG')]
It is very easy to navigate even for a novice .####[([5], [3], 'POS')]
Does everything I need it to , has a wonderful battery life and I could n't be happier .####[([10, 11], [9], 'POS')]
Great Performance and Quality .####[([1], [0], 'POS'), ([3], [0], 'POS')]
One more thing , this mac does NOT come with restore disks and I am not sure if you can make them direct from the mac like you can with newer PC 's , also the charging cables are made of the same cheap material as the iPhone/iPod touch cables .####[([44], [43], 'NEG')]
The new os is great on my macbook pro !####[([2], [4], 'POS')]
I have experienced no problems , works as anticipated .####[([6], [7, 8], 'POS')]
System is running great .####[([0], [3], 'POS')]
Easy to customize setting and even create your own bookmarks .####[([2, 3], [0], 'POS'), ([6, 7, 8, 9], [0], 'POS')]
it has all the features that we expected and the price was good , working well so far .####[([10], [12], 'POS'), ([14], [15], 'POS')]
The new operating system makes this computer into a super iPad .####[([2, 3], [1], 'POS')]
Easy to set up and go !####[([2, 3], [0], 'POS')]
I ca n't believe how quiet the hard drive is and how quick this thing boots up .####[([7, 8], [5], 'POS'), ([15, 16], [12], 'POS')]
It 's just what we were looking for and it works great .####[([10], [11], 'POS')]
It 's so quick and responsive that it makes working / surfing on a computer so much more pleasurable !####[([9], [18], 'POS'), ([11], [18], 'POS')]
It works fine , and all the software seems to run pretty well .####[([1], [2], 'POS'), ([7], [12], 'POS')]
I wanted a computer that was quite , fast , and that had overall great performance .####[([15], [14], 'NEU')]
Harddrive was in poor condition , had to replace it .####[([0], [3], 'NEG')]
The on/off switch is a bit obscure in the rear corner .####[([1, 2], [6], 'NEG')]
My only complaint is the total lack of instructions that come with the mac mini .####[([8], [6], 'NEG')]
The only task that this computer would not be good enough for would be gaming , otherwise the integrated Intel 4000 graphics work well for other tasks .####[([14], [7, 8, 9], 'NEG')]
I use it mostly for content creation ( Audio , video , photo editing ) and its reliable .####[([8], [17], 'POS'), ([10], [17], 'POS'), ([12, 13], [17], 'POS')]
Screen is bright and gorgeous .####[([0], [2], 'POS'), ([0], [4], 'POS')]
It is robust , with a friendly use as all Apple products .####[([7], [6], 'POS')]
It is fast and easy to use .####[([6], [4], 'POS')]
And the fact that it comes with an i5 processor definitely speeds things up####[([8, 9], [11, 12, 13], 'POS')]
I have been PC for years but this computer is intuitive and its built in features are a great help####[([13, 14, 15], [18, 19], 'POS')]
Nice screen , keyboard works great !####[([1], [0], 'POS'), ([3], [5], 'POS')]
I was amazed at how fast the delivery was .####[([7], [2], 'POS'), ([7], [5], 'POS')]
The memory was gone and it was not able to be used .####[([1], [3], 'NEG'), ([1], [7, 8, 9, 10, 11], 'NEG')]
It works great and I am so happy I bought it .####[([1], [2], 'POS')]
I like the design and ease of use with the keyboard , plenty of ports .####[([3], [1], 'POS'), ([10], [1], 'POS'), ([10], [5, 6, 7], 'POS'), ([14], [12], 'POS')]
it definitely beats my old mac and the service was great .####[([8], [10], 'POS')]
Web browsing is very quick with Safari browser .####[([0, 1], [4], 'POS'), ([6, 7], [4], 'POS')]
I like the lighted screen at night .####[([3, 4], [1], 'POS')]
It is really easy to use and it is quick to start up .####[([5], [3], 'POS'), ([11, 12], [9], 'POS')]
I 've lived with the crashes and slow operation and restarts .####[([8], [7], 'NEG')]
USB3 Peripherals are noticably less expensive than the ThunderBolt ones .####[([0, 1], [4, 5], 'POS')]
It 's fast , light , and is perfect for media editing , which is mostly why I bought it in the first place .####[([10, 11], [8], 'POS')]
The battery lasts as advertised ( give or take 15-20 minutes ) , and the entire user experience is very elegant .####[([16, 17], [20], 'POS')]
Thanks for the fast shipment and great price .####[([4], [3], 'POS'), ([7], [6], 'POS')]
! Excellent performance , usability , presentation and time response .####[([2], [1], 'POS'), ([4], [1], 'POS'), ([6], [1], 'POS'), ([8, 9], [1], 'POS')]
The smaller size was a bonus because of space restrictions .####[([2], [1], 'POS'), ([2], [5], 'POS')]
I blame the Mac OS .####[([3, 4], [1], 'NEG')]
I like the operating system .####[([3, 4], [1], 'POS')]
I love the form factor .####[([3, 4], [1], 'POS')]
It 's fast at loading the internet .####[([4, 5, 6], [2], 'POS')]
So much faster and sleeker looking .####[([5], [2], 'POS'), ([5], [4], 'POS')]
Unfortunately , it runs XP and Microsoft is dropping support next April .####[([4], [0], 'NEU'), ([9], [0], 'NEG'), ([9], [8], 'NEG')]
First off , I really do like my MBP ... once used to the OS it is pretty easy to get around , and the overall build is great ... eg the keyboard is one of the best to type on .####[([14], [6], 'POS'), ([14], [18], 'POS'), ([25, 26], [28], 'POS'), ([32], [37], 'POS')]
It is made of such solid construction and since I have never had a Mac using my iPhone helped me get used to the system a bit .####[([6], [5], 'POS')]
Very nice unibody construction .####[([2, 3], [1], 'POS')]
This Macbook Pro is fast , powerful , and runs super quiet and cool .####[([9], [11], 'POS'), ([9], [13], 'POS')]
It 's ok but does n't have a disk drive which I did n't know until after I bought it .####[([8, 9], [4, 5, 6], 'NEU')]
There is no HDMI receptacle , nor is there an SD card slot located anywhere on the device .####[([3, 4], [2], 'NEU'), ([10, 11, 12], [6], 'NEU')]
It came in brand new and works perfectly .####[([6], [7], 'POS')]
It should n't happen like that , I do n't have any design app open or anything .####[([12, 13], [8, 9, 10], 'NEU')]
MY TRACKPAD IS NOT WORKING .####[([1], [3, 4], 'NEG')]
It looks and feels solid , with a flawless finish .####[([9], [8], 'POS'), ([1], [4], 'POS'), ([3], [4], 'POS')]
Price was higher when purchased on MAC when compared to price showing on PC when I bought this product .####[([0], [2], 'NEG')]
Then the system would many times not power down without a forced power-off .####[([2], [6, 7, 8], 'NEG'), ([7, 8], [6], 'NEG')]
The configuration is perfect for my needs .####[([1], [3], 'POS')]
and the speakers is the worst ever .####[([2], [5], 'NEG')]
Its the best , its got the looks , super easy to use and love all you can do with the trackpad ! ..####[([12], [10], 'POS'), ([21], [14], 'POS')]
Web surfuring is smooth and seamless .####[([0, 1], [3], 'POS'), ([0, 1], [5], 'POS')]
I 'm overall pleased with the interface and the portability of this product .####[([6], [3], 'POS'), ([9], [3], 'POS')]
This item is a beautiful piece , it works well , it is easy to carry and handle .####[([8], [9], 'POS'), ([15], [13], 'POS'), ([17], [13], 'POS')]
It was also suffering from hardware ( keyboard ) issues , relatively slow performance and shortening battery lifetime .####[([13], [12], 'NEG'), ([16, 17], [15], 'NEG'), ([5, 6, 7, 8], [3], 'NEG'), ([5, 6, 7, 8], [9], 'NEG')]
Runs good and does the job , ca n't complain about that !####[([0], [1], 'POS')]
It 's silent and has a very small footprint on my desk .####[([8], [7], 'POS')]
The exterior is absolutely gorgeous .####[([1], [4], 'POS')]
It has a very high performance , just for what I needed for .####[([5], [4], 'POS')]
Apple is aware of this issue and this is either old stock or a defective design involving the intel 4000 graphics chipset .####[([18, 19, 20, 21], [14], 'NEU'), ([15], [14], 'NEU')]
I just bought the new MacBook Pro , the 13 '' model , and I ca n't believe Apple keeps making the same mistake with regard to USB ports .####[([27, 28], [23], 'NEG')]
It is the perfect size and speed for me .####[([4], [3], 'POS'), ([6], [3], 'POS')]
THE CUSTOMER SERVICE IS TERRIFIC ! !####[([1, 2], [4], 'POS')]
My last laptop was a 17 '' ASUS gaming machine , which performed admirably , but having since built my own desktop and really settling into the college life , I found myself wanting something smaller and less cumbersome , not to mention that the ASUS had been slowly developing problems ever since I bought it about 4 years ago .####[([12], [13], 'POS')]
However , it did not have any scratches , ZERO battery cycle count ( pretty surprised ) , and all the hardware seemed to be working perfectly .####[([10, 11, 12], [9], 'POS'), ([10, 11, 12], [15], 'POS'), ([21], [26], 'POS')]
And as for all the fancy finger swipes -- I just gave up and attached a mouse .####[([6, 7], [5], 'NEG')]
I needed a laptop with big storage , a nice screen and fast so I can photoshop without any problem .####[([6], [5], 'NEU'), ([10], [9], 'NEU')]
I like coming back to Mac OS but this laptop is lacking in speaker quality compared to my $ 400 old HP laptop .####[([5, 6], [1], 'POS'), ([13, 14], [11], 'NEG')]
Shipped very quickly and safely .####[([0], [2], 'POS'), ([0], [4], 'POS')]
The thunderbolt port is awesome !####[([1, 2], [4], 'POS')]
The performance is definitely superior to any computer I 've ever put my hands on .####[([1], [4], 'POS')]
It 's great for streaming video and other entertainment uses .####[([4, 5], [2], 'POS'), ([8, 9], [2], 'POS')]
I like the design and its features but there are somethings I think needs to be improved .####[([3], [1], 'POS'), ([6], [13, 14, 15, 16], 'POS')]
There were small problems with Mac office .####[([5, 6], [3], 'NEG')]
I ordered my 2012 mac mini after being disappointed with spec of the new 27 '' Imacs .####[([10], [8], 'NEG')]
Its fast , easy to use and it looks great .####[([5], [3], 'POS'), ([8], [9], 'POS')]
Performance is much much better on the Pro , especially if you install an SSD on it .####[([0], [4], 'POS'), ([14], [4], 'POS')]
Note , however , that any existing MagSafe accessories you have will not work with the MagSafe 2 connection .####[([7, 8], [12, 13], 'NEU'), ([16, 17, 18], [12, 13], 'NEG')]
The only thing I dislike is the touchpad , alot of the times its unresponsive and does things I dont want it too , I would recommend using a mouse with it .####[([7], [4], 'NEG'), ([7], [14], 'NEG'), ([29], [26], 'NEU')]
The Mac mini is about 8x smaller than my old computer which is a huge bonus and runs very quiet , actually the fans are n't audible unlike my old pc####[([17], [19], 'POS'), ([23], [24, 25, 26], 'POS')]
I thought the transition would be difficult at best and would take some time to fully familiarize myself with the new Mac ecosystem .####[([21, 22], [11, 12, 13], 'NEU')]
It 's absolutely wonderful and worth the price !####[([7], [3], 'POS'), ([7], [5], 'POS')]
I am please with the products ease of use ; out of the box ready ; appearance and functionality .####[([8], [2], 'POS'), ([8], [6], 'POS'), ([16], [2], 'POS'), ([18], [2], 'POS')]
Perfect for all my graphic design classes I 'm taking this year in college : - )####[([4, 5], [0], 'POS')]
I will not be using that slot again .####[([6], [2, 3, 4], 'NEG')]
The OS is fast and fluid , everything is organized and it 's just beautiful .####[([1], [3], 'POS'), ([1], [5], 'POS'), ([1], [9], 'POS'), ([1], [14], 'POS')]
They are simpler to use .####[([4], [2], 'POS')]
! so nice .. stable .. fast .. now i got my SSD !####[([12], [2], 'POS'), ([12], [4], 'POS'), ([12], [6], 'POS')]
I love the quick start up .####[([4, 5], [1], 'POS')]
You just can not beat the functionality of an Apple device .####[([6], [2, 3, 4], 'POS')]
Yet my mac continues to function properly .####[([5], [6], 'POS')]
Graphics are much improved .####[([0], [3], 'POS')]
Here are the things that made me confident with my purchase : Build Quality - Seriously , you ca n't beat a unibody construction .####[([12, 13], [7], 'POS'), ([22, 23], [18, 19, 20], 'POS')]
It provides much more flexibility for connectivity .####[([4, 5, 6], [3], 'POS')]
Mac tutorials do help .####[([0, 1], [3], 'POS')]
The technical support was not helpful as well .####[([1, 2], [4, 5], 'NEG')]
I got the new adapter and there was no change .####[([4], [3], 'NEU'), ([4], [8, 9], 'NEU')]
Logic board utterly fried , cried , and laid down and died .####[([0, 1], [2, 3], 'POS'), ([0, 1], [5], 'POS'), ([0, 1], [8, 9], 'POS'), ([0, 1], [11], 'POS')]
The sound was crappy even when you turn up the volume still the same results .####[([1], [3], 'NEG'), ([10], [3], 'NEG')]
OSX Lion is a great performer..extremely fast and reliable .####[([0, 1], [4], 'POS'), ([0, 1], [6], 'POS'), ([0, 1], [8], 'POS')]
Having heard from friends and family about how reliable a Mac product is , I never expected to have an application crash within the first month , but I did .####[([20], [21], 'NEG')]
The Macbook pro 's physical form is wonderful .####[([4, 5], [7], 'POS')]
The Mini 's body has n't changed since late 2010- and for a good reason .####[([3], [4, 5, 6], 'POS'), ([3], [13], 'POS')]
The unibody construction really does feel lot more solid than Apple 's previous laptops .####[([1, 2], [8], 'POS')]
3D rendering slows it down considerably .####[([0, 1], [2, 3, 4], 'NEG')]
fast , great screen , beautiful apps for a laptop ; priced at 1100 on the apple website ; amazon had it for 1098+ tax - plus i had a 10 % off coupon from amazon-cost me 998 plus tax- 1070- OTD !####[([3], [0], 'POS'), ([3], [2], 'POS'), ([6], [5], 'POS')]
All the ports are much needed since this is my main computer .####[([2], [4, 5], 'NEU')]
The Like New condition of the iMac MC309LL/A on Amazon is at $ 900+ level only , and it is a Quad-Core 2.5 GHz CPU ( similar to the $ 799 Mini ) , with Radeon HD 6750M 512MB graphic card ( this mini is integrated Intel 4000 card ) , and it even comes with wireless Apple Keyboard and Mouse , all put together in neat and nice package .####[([69], [66], 'POS'), ([69], [68], 'POS')]
Put a cover on it and is a little better but that is my only complaint .####[([2], [7, 8, 9], 'NEU'), ([2], [15], 'NEU')]
Within a few hours I was using the gestures unconsciously .####[([8], [9], 'POS')]
This mac does come with an extender cable and I 'm using mine right now hoping the cable will stay nice for the many years I plan on using this mac .####[([17], [20], 'POS')]
The 2.9ghz dual-core i7 chip really out does itself .####[([1, 2, 3, 4], [5], 'POS')]
It is pretty snappy and starts up in about 30 seconds which is good enough for me .####[([5, 6], [3], 'POS'), ([5, 6], [13], 'POS')]
Not sure on Windows 8 .####[([3, 4], [0, 1], 'NEU')]
My one complaint is that there was no internal CD drive .####[([8, 9, 10], [2], 'NEG'), ([8, 9, 10], [7], 'NEG')]
This newer netbook has no hard drive or network lights .####[([5, 6], [4], 'NEU'), ([8, 9], [4], 'NEU')]
Not too expense and has enough storage for most users and many ports .####[([6], [5], 'POS'), ([12], [5], 'POS')]
The audio volume is quite low and virtually unusable in a room with any background activity .####[([1, 2], [5], 'NEG'), ([1, 2], [8], 'NEG')]
It is lightweight and the perfect size to carry to class .####[([6], [5], 'POS')]
The MBP is beautiful has many wonderful capabilities .####[([7], [6], 'POS')]
I thought that it will be fine , if i do some settings .####[([12], [6], 'NEU')]
Runs very smoothly .####[([0], [2], 'POS')]
Boot-up slowed significantly after all Windows updates were installed .####[([0], [1], 'NEG'), ([5, 6], [1], 'NEG')]
It was important that it was powerful enough to do all of the tasks he needed on the internet , word processing , graphic design and gaming .####[([18], [6], 'POS'), ([20, 21], [6], 'POS'), ([23, 24], [6], 'POS'), ([26], [6], 'POS')]
I like the Mini Mac it was easy to setup and install , but I am learning as I go and could use a tutorial to learn how to use some of the features I was use to on the PC especially the right mouse click menu .####[([9], [1], 'POS'), ([9], [7], 'POS'), ([11], [1], 'POS'), ([11], [7], 'POS')]
Runs real quick .####[([0], [2], 'POS')]
Since the machine 's slim profile is critical to me , that was a problem .####[([5], [4], 'NEG'), ([5], [7], 'NEG')]
WiFi capability , disk drive and multiple USB ports to connect scale and printers was all that was required .####[([3, 4], [18], 'POS'), ([7, 8], [18], 'POS'), ([0, 1], [18], 'POS')]
The SD card reader is slightly recessed and upside down ( the nail slot on the card can not be accessed ) , if this was a self ejecting slot this would not be an issue , but its not .####[([1, 2, 3], [6], 'NEG'), ([1, 2, 3], [8, 9], 'NEG'), ([12, 13, 14, 15, 16], [17, 18, 19, 20], 'NEG'), ([29], [35], 'NEG')]
Soft touch , anodized aluminum with laser cut precision and no flaws .####[([1], [0], 'POS'), ([3, 4], [8], 'POS'), ([3, 4], [10, 11], 'POS')]
Simple details , crafted aluminium and real glass make this laptop blow away the other plastic ridden , bulky sticker filled laptops .####[([4], [3], 'POS'), ([7], [11, 12], 'POS')]
First of all yes this is a mac and it has that nice brushed aluminum .####[([14], [12], 'POS')]
No HDMI port .####[([1, 2], [0], 'NEU')]
Customization on mac is impossible .####[([0], [4], 'NEG')]
Plus two finger clicking as a replacement for the right click button is surprisingly intuitive .####[([1, 2, 3], [13], 'POS'), ([9, 10, 11], [14], 'NEU')]
The SuperDrive is quiet .####[([1], [3], 'POS')]
The battery was completely dead , in fact it had grown about a quarter inch thick lump on the underside .####[([1], [4], 'NEG')]
if yo like practicality this is the laptop for you .####[([3], [2], 'POS')]
The OS is great .####[([1], [3], 'POS')]
CONS : Price is a bit ridiculous , kinda heavy .####[([2], [6], 'NEG'), ([2], [9], 'NEG')]
Which it did not have , only 3 USB 2 ports .####[([8, 9, 10], [3, 4], 'NEU')]
No startup disk was not included but that may be my fault .####[([1, 2], [0], 'NEU'), ([1, 2], [4, 5], 'NEU'), ([1, 2], [11], 'NEU')]
It is very fast and has everything that I need except for a word program .####[([13, 14], [10, 11], 'NEG')]
Needs a CD/DVD drive and a bigger power switch .####[([7, 8], [6], 'NEG')]
My laptop with Windows 7 crashed and I did not want Windows 8 .####[([3, 4], [5], 'NEG'), ([11, 12], [9, 10], 'NEG')]
Easy to install also small to leave anywhere at your bedroom also very easy to configure for ADSl cable or wifi .####[([2], [0], 'POS'), ([15, 16, 17, 18, 19, 20], [13], 'POS')]
Nice packing .####[([1], [0], 'POS')]
I switched to this because I wanted something different , even though I miss windows .####[([14], [13], 'POS')]
Apple no longer includes iDVD with the computer and furthermore , Apple does n't even offer it anymore !####[([4], [1, 2, 3], 'NEG')]
I also wanted Windows 7 , which this one has .####[([3, 4], [2], 'POS')]
At first , I feel a little bit uncomfortable in using the Mac system .####[([12, 13], [8], 'NEG')]
It just works out of the box and you have a lot of cool software included with the OS .####[([2], [3, 4, 5, 6], 'POS'), ([14], [13], 'POS'), ([18], [13], 'NEU')]
its as advertised on here ... .. it works great and is not a waste of money !####[([8], [9], 'POS')]
Premium price for the OS more than anything else .####[([1], [0], 'POS'), ([4], [0], 'NEU')]
I was a little concerned about the touch pad based on reviews , but I 've found it fine to work with .####[([7, 8], [4], 'POS'), ([7, 8], [18], 'POS')]
However , the experience was great since the OS does not become unstable and the application will simply shutdown and reopen .####[([8], [5], 'POS'), ([8], [10, 11, 12], 'POS')]
The battery is not as shown in the product photos .####[([1], [3, 4, 5], 'NEG')]
Shipping was quick and product described was the product sent and so much more ...####[([0], [2], 'POS')]
the retina display display make pictures i took years ago jaw dropping .####[([1, 2, 3], [11], 'POS')]
The Mac Mini is probably the simplest example of compact computing out there .####[([9, 10], [6], 'POS')]
Additionally , there is barely a ventilation system in the computer , and even the simple activity of watching videos let alone playing steam games causes the laptop to get very very hot , and in fact impossible to keep on lap .####[([6, 7], [4], 'NEG'), ([6, 7], [32], 'NEG'), ([18, 19], [15], 'NEU'), ([18, 19], [32], 'NEU'), ([22, 23, 24], [32], 'NEU')]
Chatting with Acer support , I was advised the problem was corrupted operating system files .####[([12, 13, 14], [11], 'NEU')]
It 's been a couple weeks since the purchase and I 'm struggle with finding the correct keys ( but that was expected ) .####[([17], [12], 'NEU')]
Many people complain about the new OS , and it 's urgent for Apple to fix it asap !####[([6], [2], 'NEG')]
Now that I have upgraded to Lion I am much happier about MAC OS and have just bought an iMac for office .####[([6], [4], 'POS'), ([12, 13], [10], 'POS')]
User upgradeable RAM and HDD .####[([2], [1], 'POS'), ([4], [1], 'POS')]
But I wanted the Pro for the CD/DVD player .####[([7, 8], [2], 'POS')]
I was a little worry at first because I do n't have a lot of experience with os.x and windows has always been second nature to me after many years of using windows .####[([17], [4], 'NEU')]
With the softwares supporting the use of other OS makes it much better .####[([8], [12], 'NEU'), ([2], [12], 'NEU')]
I was considering buying the Air , but in reality , this one has a more powerful performance and seems much more convenient , even though it 's about .20 inch thicker and 2 lbs heavier .####[([17], [16], 'POS')]
At home and the office it gets plugged into an external 24 '' LCD screen , so built in screen size is not terribly important .####[([17, 18, 19, 20], [22, 23, 24], 'NEU')]
Just beware no DVD slot so when I went to install software I had on CD I could n't .####[([3, 4], [2], 'NEU')]
No Cd Rom in the new version there 's no way I 'm spending that kind of money on something has less features than the older version .####[([1, 2], [0], 'NEU'), ([22], [21], 'NEG')]
the volume is really low to low for a laptopwas not expectin t volume to be so lowan i hate that about this computer####[([1], [4], 'NEG'), ([1], [19], 'NEG'), ([1], [4], 'NEG'), ([1], [19], 'NEG')]
and its not hard to accidentally bang it against something so i recommend getting a case to protect it .####[([15], [12], 'NEU')]
I got this at an amazing price from Amazon and it arrived just in time .####[([6], [5], 'POS')]
Every time I log into the system after a few hours , there is this endlessly frustrating process that I have to go through .####[([3, 4, 5, 6], [16], 'NEG')]
Put a SSD and use a 21 '' LED screen , this set up is silky smooth !####[([12, 13], [15, 16], 'POS')]
The case is now slightly larger than the previous generation , but the lack of an external power supply justifies the small increase in size .####[([1], [5], 'NEG'), ([16, 17, 18], [13], 'NEU')]
I had to buy a wireless mouse to go with it , as I am old school and hate the pad , but knew that before I bought it , now it works great , need to get adjusted to the key board , as I am used to a bigger one and pounding .####[([20], [18], 'NEG'), ([32], [33], 'POS')]
Has all the other features I wanted including a VGA port , HDMI , ethernet and 3 USB ports .####[([4], [6], 'POS'), ([9, 10], [6], 'NEU'), ([12], [6], 'NEU'), ([14], [6], 'NEU'), ([17, 18], [6], 'NEU')]
The only thing I dislike about this laptop are the rubber pads found on the bottom of the computer for grip .####[([10, 11], [4], 'NEG')]
It 's a decent computer for the price and hopefully it will last a long time .####[([7], [3], 'NEU')]
The nicest part is the low heat output and ultra quiet operation .####[([6, 7], [1], 'POS'), ([6, 7], [5], 'POS'), ([11], [1], 'POS'), ([11], [10], 'POS')]
this Mac Mini does not have a built-in mic , and it would seem that its Mac OS 10.9 does not handle external microphones properly .####[([7, 8], [4, 5], 'NEU'), ([16, 17, 18], [20, 21], 'NEG')]
A lot of features and shortcuts on the MBP that I was never exposed to on a normal PC .####[([3], [1, 2], 'NEU'), ([5], [1, 2], 'NEU')]
Was n't sure if I was going to like it much less love it so I went to a local best buy and played around with the IOS system on a Mac Pro and it was totally unique and different .####[([27, 28], [37], 'POS'), ([27, 28], [39], 'POS')]
air has higher resolution but the fonts are small .####[([3], [2], 'POS'), ([6], [8], 'NEG')]
working with Mac is so much easier , so many cool features .####[([0], [6], 'POS'), ([11], [10], 'POS')]
I like the brightness and adjustments .####[([3], [1], 'POS'), ([5], [1], 'POS')]
I only wish this mac had a CD/DVD player built in .####[([7, 8], [2], 'NEU')]
The only thing I miss is that my old Alienware laptop had backlit keys .####[([12, 13], [4], 'NEG')]
So happy with this purchase , I just wish it came with Microsoft Word .####[([12, 13], [8], 'NEU')]
It has enough memory and speed to run my business with all the flexibility that comes with a laptop .####[([3], [2], 'POS'), ([5], [2], 'POS')]
The battery life is excellent , the display is excellent , and downloading apps is a breeze .####[([1, 2], [4], 'POS'), ([7], [9], 'POS'), ([12, 13], [16], 'POS')]
The screen , the software and the smoothness of the operating system .####[([10, 11], [7], 'POS')]
But with this laptop , the bass is very weak and the sound comes out sounding tinny .####[([6], [9], 'NEG'), ([12], [16], 'NEG')]
The built quality is really good , I was so Happy and excited about this Product .####[([1, 2], [5], 'POS'), ([1, 2], [10], 'POS'), ([1, 2], [12], 'POS')]
I am loving the fast performance also .####[([5], [2], 'POS'), ([5], [4], 'POS')]
Further , this Mac Mini has a sloppy Bluetooth interface ( courtesy of the Mac OS ) and the range is poor .####[([8, 9], [7], 'NEG'), ([14, 15], [11], 'NEG'), ([19], [21], 'NEG')]
My only gripe would be the need to add more RAM .####[([10], [2], 'NEG')]
Fine if you have a touch screen .####[([5, 6], [0], 'NEU')]
This by far beats any computer out on the market today built well , battery life AMAZING .####[([11], [12], 'POS'), ([14, 15], [16], 'POS')]
The OS is easy , and offers all kinds of surprises .####[([1], [3], 'POS'), ([1], [10], 'POS')]
A veryimportant feature is Firewire 800 which in my experience works better then USB3 ( in PC enabled with USB3 ) I was not originally sold on the MAC OS I felt it was inferior in many ways To Windows 7 .####[([4, 5], [1], 'POS'), ([4, 5], [11], 'POS'), ([28, 29], [34], 'NEG')]
I like iTunes , the apparent security , the Mini form factor , all the nice graphics stuff .####[([2], [1], 'POS'), ([6], [5], 'POS'), ([16, 17], [15], 'POS')]
After replacing the spinning hard disk with an ssd drive , my mac is just flying .####[([8, 9], [15], 'POS')]
I know some people complained about HDMI issues but they released a firmware patch to address that issue .####[([6], [4], 'NEU')]
With the needs of a professional photographer I generally need to keep up with the best specs .####[([16], [15], 'NEU')]
packing and everything was perfect####[([0], [4], 'POS')]
I called Toshiba where I gave them the serial number and they informed me that they were having issues with the mother boards .####[([21, 22], [18], 'NEU')]
I seem to be having repeat problems as the Mother Board in this one is diagnosed as faulty , related to the graphics card .####[([9, 10], [17], 'NEG'), ([22, 23], [17], 'NEG')]
It also comes with 4G of RAM but if you 're like me you want to max that out so I immediately put 8G of RAM in her and I 've never used a computer that performs better .####[([36], [37], 'POS')]
This computer is also awesome for my sons virtual home schooling .####[([8, 9, 10], [4], 'POS')]
Cost is more as compared to other brands .####[([0], [2], 'NEG')]
also ... - excellent operating system -- size and weight for optimal mobility -- excellent durability of the battery -- the functions provided by the trackpad is unmatched by any other brand-####[([4, 5], [3], 'POS'), ([7], [3], 'POS'), ([9], [3], 'POS'), ([12], [11], 'POS'), ([15, 16, 17, 18], [14], 'POS'), ([21, 22, 23, 24, 25], [27], 'POS')]
This hardware seems to be better than the iMac in that it is n't $ 1400 and smaller .####[([1], [5], 'POS')]
I 've had it for about 2 months now and found no issues with software or updates .####[([14], [11, 12], 'NEU'), ([16], [11, 12], 'NEU')]
the latest version does not have a disc drive .####[([7, 8], [4, 5], 'NEU')]
Screen - although some people might complain about low res which I think is ridiculous .####[([0], [6], 'POS'), ([0], [14], 'POS'), ([9], [8], 'POS'), ([9], [14], 'POS')]
