# Supplementary material for: External-knowledge enhanced dual encoder and contrastive learning for aspect sentiment triplet extraction
Source: PLoS One. 2026 Mar 12;21(3):e0340792. doi: 10.1371/journal.pone.0340792 (PMC12981519; doi:10.1371/journal.pone.0340792)
Supplement: S1 File — (ZIP) [file pone.0340792.s001.zip › ASTE-Data-V2-EMNLP2020/14res/dev_triplets.txt]

Not only was the food outstanding , but the little ' perks ' were great .####[([4], [5], 'POS'), ([11], [14], 'POS')]
The pizza is the best if you like thin crusted pizza .####[([1], [4], 'POS')]
it 's a perfect place to have a amazing indian food .####[([9, 10], [8], 'POS')]
Fabulous service , fantastic food , and a chilled out atmosphere and environment .####[([1], [0], 'POS'), ([4], [3], 'POS'), ([10], [8, 9], 'POS'), ([12], [8, 9], 'POS')]
Go here for a romantic dinner but not for an all out wow dining experience .####[([5], [4], 'POS'), ([13], [12], 'POS')]
With the great variety on the menu , I eat here often and never get bored .####[([6], [2, 3], 'POS')]
Not too crazy about their sake martini .####[([5, 6], [2], 'NEG')]
All my co-workers were amazed at how small the dish was .####[([9], [7], 'NEG')]
The wait staff is friendly , and the food has gotten better and better !####[([1, 2], [4], 'POS'), ([8], [11], 'POS'), ([8], [13], 'POS')]
It may be a bit packed on weekends , but the vibe is good and it is the best French food you will find in the area .####[([11], [13], 'POS'), ([19, 20], [18], 'POS')]
I also ordered for delivery and the restaurant forgot half the order .####[([4], [8], 'NEG'), ([11], [8], 'NEG')]
Overall A oh ya even though there is waiting it is deff worth it####[([8], [12], 'NEG')]
Service is highly refined : our seating was delayed 35 minutes past our reservation and the maitre d ' apologized and regularly kept us apprised of progress .####[([0], [3], 'POS'), ([16], [8], 'POS'), ([13], [8], 'NEG')]
Pizza and garlic knots are great as well , I order from them quite often and the delivery is always super quick !####[([0], [5], 'POS'), ([17], [20, 21], 'POS'), ([2, 3], [5], 'POS')]
For great chinese food nearby , you have Wu Liang Ye and Grand Sichuan just a block away .####[([2, 3], [1], 'POS')]
Service could be improved but overall this is a place that understands the importance of little things ( the heavy , black , antique-seeming teapot , for one ) in the restaurant experience .####[([0], [3], 'NEG'), ([24], [23], 'POS')]
And Kruno , the beverage manager is the best bartender I have yet to come across .####[([9], [8], 'POS'), ([4, 5], [8], 'POS')]
I understand the area and folks you need not come here for the romantic , alluring ambiance or the five star service featuring a sommlier and a complicated maze of captain and back waiters - you come for the authentic foods , the tastes , the experiance .####[([16], [13], 'POS'), ([16], [15], 'POS'), ([21], [19, 20], 'POS'), ([40], [39], 'POS'), ([30], [27, 28], 'POS'), ([32, 33], [27, 28], 'POS')]
Eating in , the atmosphere saves it , but at your desk , it 's a very disappointing experience .####[([4], [5], 'POS')]
Succulent steaks cooked precisely to your desired 'doneness ' accompanied by salads and sides that do n't look like leafy road kill .####[([1], [6], 'POS')]
Decent wine at reasonable prices .####[([1], [0], 'POS'), ([4], [3], 'POS')]
even the wine by the glass was good .####[([2, 3, 4, 5], [7], 'POS')]
This dish is my favorite and I always get it when I go there and never get tired of it .####[([1], [4], 'POS')]
The food was just awful , ATROCIOUS actually .####[([1], [4], 'NEG'), ([1], [6], 'NEG')]
Try their plain pizza with fresh garlic or eggplant .####[([2, 3], [0], 'POS'), ([6], [5], 'POS')]
The service is awful .####[([1], [3], 'NEG')]
I recently went to this restaurant with some co-workers for lunch and had an amazing time .####[([10], [14], 'NEU')]
Ess-A-Bagel ( either by Sty-town or midtown ) is by far the best bagel in NY .####[([13], [12], 'POS')]
The sake menu should not be overlooked !####[([1, 2], [6], 'POS')]
The service , wine selection , ambiance are all outstanding and deserve recognition .####[([1], [9], 'POS'), ([3, 4], [9], 'POS'), ([6], [9], 'POS')]
It 's really also the service , is good and the waiters are friendly .####[([5], [8], 'POS'), ([11], [13], 'POS')]
I had their eggs benedict for brunch , which were the worst in my entire life , I tried removing the hollondaise sauce completely that was how failed it was .####[([3, 4], [11], 'NEG'), ([21, 22], [27], 'NEG'), ([6], [11], 'NEU')]
The food was really good , I had the onion soup and it was one of the best ever .####[([1], [4], 'POS'), ([9, 10], [17], 'POS')]
The only thing I moderately enjoyed was their Grilled Chicken special with Edamame Puree .####[([8, 9, 10, 11, 12, 13], [5], 'NEU')]
They are tasty , but I suggest only eating one with meat because they tend not to mesh that well with the average American digestive system .####[([11], [2], 'NEU'), ([11], [6], 'NEU')]
Delivery is fast too .####[([0], [2], 'POS')]
The atmosphere is great if your looking for a laid back scene and an inexpensive way to spend a weekend afternoon .####[([1], [3], 'POS')]
I had the salmon dish and while it was fine , for the price paid , I expected it to have some type of flavor .####[([24], [9], 'NEG'), ([13], [9], 'NEU')]
Especially liked chicken tikka and the naan , and the dals .####[([2, 3], [1], 'POS'), ([6], [1], 'POS'), ([10], [1], 'POS')]
The restaurant looks out over beautiful green lawns to the Hudson River and the Statue of Liberty .####[([7], [5], 'POS')]
The overall price tag was very very expensive , something I did expect .####[([2, 3], [7], 'NEG')]
Good food .####[([1], [0], 'POS')]
Its a great place for a casual date or to entertain clients for lunch .####[([13], [2], 'NEU')]
Plain and simple it 's bad thai food .####[([6, 7], [5], 'NEG')]
While certain staples are excellent ( the burger , some of the pastas ) , the food is not really the point .####[([7], [4], 'POS'), ([12], [4], 'POS'), ([16], [18, 19, 20, 21], 'NEU'), ([2], [4], 'POS')]
good music , great food , speedy service affordable prices .####[([1], [0], 'POS'), ([4], [3], 'POS'), ([7], [6], 'POS'), ([9], [8], 'POS')]
The sides were ok and incredibly salty .####[([1], [3], 'NEG'), ([1], [6], 'NEG')]
The hostess and the waitress were incredibly rude and did everything they could to rush us out .####[([1], [7], 'NEG'), ([4], [7], 'NEG')]
I must say the view of NYC is so beautiful !####[([4], [9], 'POS')]
Otherwise , this place has great service and prices and a nice friendly atmosphere .####[([6], [5], 'POS'), ([8], [5], 'POS'), ([13], [11, 12], 'POS')]
The desserts are more appealing then stuffy overpriced French restaurants .####[([1], [4], 'POS')]
I found the food to be outstanding , particulary the salmon dish I had .####[([3], [6], 'POS'), ([10, 11], [6], 'POS')]
The atmosphere is noisy and the waiters are literally walking around doing things as fast as they can .####[([1], [3], 'NEG')]
Pastrami or corned beef are juicy and piled high ( ask for extra rye bread ) .####[([0, 1, 2, 3], [5], 'POS'), ([0, 1, 2, 3], [8], 'POS')]
( $ 200 for 2 glasses of champagne , not too expensive bottle of wine and 2 after dinner drinks ) .####[([5, 6, 7], [9, 10, 11], 'NEG'), ([12, 13, 14], [9, 10, 11], 'NEG')]
otherwise , good stuff for late nite eats .####[([3], [2], 'POS'), ([7], [5], 'POS')]
The dinner was ok , nothing I would have again .####[([1], [3], 'NEG')]
All the food was hot tasty .####[([2], [4, 5], 'POS')]
Our server was very helpful and friendly .####[([1], [4], 'POS'), ([1], [6], 'POS')]
The staff is no nonsense .####[([1], [3, 4], 'POS')]
The menu was impressive with selections ranging from a burger , to steak , to escargot .####[([1], [3], 'POS'), ([9], [3], 'NEU'), ([12], [3], 'NEU'), ([15], [3], 'NEU')]
Prices are higher to dine in and their chicken tikka marsala is quite good .####[([0], [2], 'NEG'), ([8, 9, 10], [13], 'POS')]
The photos of the restaurant in its web site are way better than the real look .####[([15], [11], 'NEG')]
The food was lousy - too sweet or too salty and the portions tiny .####[([1], [3], 'NEG'), ([1], [5, 6], 'NEG'), ([1], [8, 9], 'NEG'), ([12], [13], 'NEG')]
But the coconut rice was good .####[([2, 3], [5], 'POS')]
All of my co-workers stated that the food was amazing and wondered why they had n't heard about this place .####[([7], [9], 'POS')]
Friendly staff that actually lets you enjoy your meal and the company you 're with .####[([1], [0], 'POS'), ([8], [6], 'POS')]
The appetizing is excellent - just as good as Zabars Barney Greengrass at a reasonable price ( if bought by the pound ) .####[([1], [3], 'POS'), ([15], [14], 'POS')]
First , the waiter who served us neglected to fill us in on the specials , which I would have chosen had I known about them .####[([3], [7], 'NEG')]
Authentic food and they have REAL service , not just the rush you get sometimes when they try to push you out the door .####[([1], [0], 'POS'), ([6], [5], 'POS')]
I would definitely recommend SEA if you like thai cuisine !####[([8, 9], [7], 'POS')]
Prices are in line .####[([0], [2, 3], 'NEU')]
The food is prepared quickly and efficiently .####[([1], [4], 'POS'), ([1], [6], 'POS')]
While this is n't classical restaurant fare , the chef has given new life to an old cuisine with some really innovative and tasty dishes that are genuinely Indian without being heavy or same old restaurant burn-outs .####[([24], [21], 'POS'), ([24], [23], 'POS'), ([17], [16], 'NEU'), ([28], [27], 'POS')]
Great romantic place for a date ( try to get the corner booth table for a little privacy and to sit close ! ) .####[([11, 12, 13], [17], 'POS'), ([2], [0, 1], 'POS')]
We were fans of the half-price Saturday night option until some inedible squid during a recent visit .####[([12], [11], 'NEG'), ([5, 6, 7, 8], [2], 'POS')]
Consistently good Japanese Tapas .####[([2, 3], [1], 'POS')]
The dishes offered were unique , very tasty and fresh from the lamb sausages , sardines with biscuits , large whole shrimp to the amazing pistachio ice cream ( the best and freshest I 've ever had ) .####[([1], [4], 'POS'), ([1], [7], 'POS'), ([1], [9], 'POS'), ([12, 13], [7], 'POS'), ([12, 13], [9], 'POS'), ([15, 16, 17], [7], 'POS'), ([15, 16, 17], [9], 'POS'), ([19, 20, 21], [19], 'POS'), ([25, 26, 27], [24], 'POS')]
I had to share my table with a loud group of kids and the service was rude an unattentive .####[([14], [16], 'NEG'), ([14], [18], 'NEG'), ([5], [8], 'NEG')]
i 've been to sapphire twice and both times the food was fine , if not good .####[([10], [12], 'POS')]
It is kinda nosiy and the tables are close together but it 's still a beautiful place to enjoy a nice dinner .####[([6], [8], 'NEG'), ([21], [20], 'POS'), ([16], [15], 'POS')]
The Pastrami sandwich was like buttah and with pickles and an icy cold beer to wash it down , it was a pleasurable experience .####[([1, 2], [22], 'POS'), ([13], [11, 12], 'POS')]
The scallion pancakes and fried dumplings were nothing out of the ordinary .####[([1, 2], [11], 'NEU'), ([4, 5], [11], 'NEU')]
I was pretty much full after our fondue appetizer .####[([7, 8], [4], 'NEU')]
Service was quick .####[([0], [2], 'POS')]
Drawbacks : service is slow and they do n't toast !####[([2], [4], 'NEG')]
The spicy tuna and salmon are the best we 've ever had .####[([1, 2], [7], 'POS'), ([4], [7], 'POS')]
Even though its good seafood , the prices are too high .####[([4], [3], 'POS'), ([7], [10], 'NEG')]
Meat dishes now adorn the selections , although there 's still a large number of vegetarian-friendly choices .####[([15, 16], [12], 'POS')]
Reasonable prices .####[([1], [0], 'POS')]
The dim sum servings here are a bit larger than I 'm used to .####[([1, 2, 3], [8], 'NEU')]
Looking around , I saw a room full of New Yorkers enjoying a real meal in a real restaurant , not a clubhouse of the fabulous trying to be seen .####[([14], [13], 'POS'), ([22], [25], 'NEG')]
We had a great tiem watching the shows and characters and ar food was just what we were looking for .####[([7], [3], 'POS'), ([12], [18, 19], 'POS'), ([9], [3], 'POS')]
Not sure where the previous reviewer , lonk , dined , but Saul is in a great neighborhood and has great food !####[([17], [16], 'POS'), ([21], [20], 'POS')]
The noodle and rices dishes taste great .####[([1, 2, 3, 4], [6], 'POS')]
The food 's as good as ever .####[([1], [4], 'POS')]
The rice was poor quality and was cooked so badly it was hard .####[([1], [3, 4], 'NEG'), ([1], [7, 8, 9], 'NEG'), ([1], [12], 'NEG'), ([4], [3], 'NEG'), ([7], [9], 'NEG')]
While they keep the capex to a minimum , they do put some cash into the bagels , because they among the best in the city .####[([16], [22], 'NEU')]
Have frequented 'ino for several years and the food remains excellent .####[([8], [10], 'POS')]
My friend got the mushroom pizza which tasted better .####[([4, 5], [8], 'POS')]
The porcini mushroom pasta special was tasteless , so was the seafood tagliatelle .####[([1, 2, 3, 4], [6], 'NEG'), ([11, 12], [6], 'NEG')]
THE FOOD PORTIONS ARE REALLY LARGE .####[([1, 2], [5, 6], 'POS')]
It looked like shredded cheese partly done - still in strips .####[([3, 4], [5, 6], 'NEG')]
I have never better enjoyed humble root vegetables or a mushroom consomme - and this chef accomplishes without fats .####[([6, 7], [3, 4], 'POS'), ([10, 11], [3, 4], 'POS')]
If you go to Roth 's try to be served by Mike , he is GREAT ! !####[([9], [15, 16], 'POS')]
The food is amazing ! ! ! !####[([1], [3], 'POS')]
Interesting selection , good wines , service fine , fun decor .####[([4], [3], 'POS'), ([6], [7], 'POS'), ([10], [9], 'POS')]
The rice to fish ration was also good -- they did n't try to overpack the rice .####[([1, 2, 3, 4], [7], 'POS')]
The food is great and they have a good selecion of wines at reasonable prices .####[([1], [3], 'POS'), ([9, 10, 11], [8], 'POS'), ([14], [13], 'POS')]
I could n't reccommend their Godmother pizza any higher .####[([5, 6], [3], 'POS')]
Always a nice crowd , but never loud .####[([3], [2], 'POS'), ([3], [6, 7], 'POS')]
Decor is minimalist and clean - nothing to distract or commend .####[([0], [2], 'NEU'), ([0], [4], 'NEU')]
The people in the restaurant were pretty obnoxious and loud .####[([1], [7], 'NEG'), ([1], [9], 'NEG')]
Price no more than a Jersey deli but way better .####[([0], [9], 'POS')]
THe back garden sitting area is very pleasant , where you can see their personal herb garden .####[([1, 2, 3, 4], [7], 'POS')]
The drinks are always well made and wine selection is fairly priced .####[([1], [4, 5], 'POS'), ([7, 8], [10, 11], 'NEU'), ([11], [10], 'POS')]
Food was average but tasty .####[([0], [2], 'POS'), ([0], [4], 'POS')]
Admittedly some nights inside the restaurant were rather warm , but the open kitchen is part of the charm .####[([12, 13], [18], 'POS')]
I 'm still mad that i had to pay for lousy food .####[([11], [10], 'NEG')]
Worse of all , $ 60 was erroneously added to our $ 80 bill .####[([13], [7], 'NEG')]
Someone else recommended the dessert - we also left that .####[([4], [2], 'NEG')]
It was nice and fresh , but I ca n't give it high scores on being authentic thai .####[([17], [16], 'NEG')]
Oh , and the complimentary pudding dessert was just enough - yummy !####[([5, 6], [9], 'POS'), ([5, 6], [11], 'POS')]
It saves walking in and waiting for a table in the often noisy , crowded bar at dinnertime .####[([15], [12], 'NEG'), ([15], [14], 'NEG'), ([5], [1], 'NEG')]
Mine was a little burnt but still delicious with goat cheese and panchetta ( raddichio was kind of bitter though ) .####[([9, 10], [7], 'POS'), ([12], [7], 'POS'), ([14], [18], 'NEG')]
Disappointing food , lousy service .####[([1], [0], 'NEG'), ([4], [3], 'NEG')]
Over price , and small portions .####[([1], [0], 'NEG'), ([5], [4], 'NEG')]
My husband said the portions were very small , but if my main course was good to eat the portion would 've been fine for me .####[([4], [7], 'NEG'), ([12, 13], [15], 'NEG')]
Because we did n't have a reservation , we could only sit in the back garden , but it was great , secluded and perfect in nice weather .####[([14, 15], [20], 'POS'), ([14, 15], [22], 'POS'), ([14, 15], [24], 'POS')]
Stuffing yourself with Japanese food is a rare thing .####[([3, 4], [7], 'NEU')]
Our family never expected such incredible entertainment in a restaurant .####[([6], [5], 'POS')]
The all you can eat deal is truly amazing here .####[([1, 2, 3, 4, 5], [8], 'POS')]
The dining room is quietly elegant with no music to shout over -- how refreshing !####[([1, 2], [5], 'POS'), ([1, 2], [14], 'POS')]
They have it all -- great price , food , and service .####[([6], [5], 'POS'), ([8], [5], 'POS'), ([11], [5], 'POS')]
The food was amazing , the service was so attentive and personable , and how about that ambience !####[([1], [3], 'POS'), ([6], [9], 'POS'), ([6], [11], 'POS')]
This place has the best interior I have seen anywhere in the northside of W'burg , and will impress whoever you bring there .####[([5], [4], 'POS'), ([1], [18], 'POS')]
I found the variety of the sashimi plate to be satisfying - fresh and yummy .####[([6, 7], [10], 'POS'), ([6, 7], [12], 'POS'), ([6, 7], [14], 'POS')]
Dahkin also offers prix fixe lunch and buffet .####[([3, 4, 5], [3], 'POS'), ([7], [3], 'POS')]
The service , however , was a bright flower in a garden .####[([1], [7], 'POS')]
Tried the pad see ew on the recommendation of the last reviewer since it 's one of my favorite dishes .####[([2, 3, 4], [0], 'NEU'), ([2, 3, 4], [18], 'NEU'), ([19], [18], 'POS')]
The location is perfect .####[([1], [3], 'POS')]
The lunch special is an absolute steal .####[([1, 2], [6], 'POS')]
The chicken pot pie is exceptional , the cheeseburger huge and delictable , and the service professional wan warm .####[([0, 1, 2, 3], [5], 'POS'), ([8], [9], 'POS'), ([8], [11], 'POS'), ([15], [16], 'POS'), ([15], [18], 'POS')]
She gets 10 for her excellent service and advice .####[([6], [5], 'POS')]
The restaurant is a bit noisy but that is something that can be overlooked once you sit down and enjoy a great meal####[([22], [19], 'POS'), ([22], [21], 'POS')]
I have eaten at Saul , many times , the food is always consistently , outrageously good .####[([10], [16], 'POS')]
Apparently , the good cook works then .####[([4], [3], 'POS')]
My steak au poivre was one of the worst I 've had .####[([1, 2, 3], [8], 'NEG')]
Although the tables may be closely situated , the candle-light , food-quality and service overcompensate .####[([9], [5, 6], 'POS'), ([11], [14], 'POS'), ([13], [14], 'POS'), ([2], [5, 6], 'NEG')]
From the spectacular caviar to the hospitable waitstaff , I felt like royalty and enjoyed every second of it .####[([3], [2], 'POS'), ([3], [14], 'POS'), ([7], [6], 'POS'), ([7], [14], 'POS')]
Service was excellent , and the AC worked very well too ( thank God , it was hot ! ) .####[([0], [2], 'POS'), ([6], [9], 'POS')]
My friend ordered some of their special sushi rolls which had excellent presentation and tasted great !####[([7, 8], [6], 'POS'), ([7, 8], [11], 'POS'), ([7, 8], [15], 'POS')]
Although be warned their dinner menu to sit and take out prices are different .####[([11], [13], 'NEU'), ([4, 5, 6, 7], [2], 'NEU')]
To celebrate a birthday , three of us went to Mare anticipating great food .####[([13], [12], 'NEU')]
The spicy tuna roll was unusually good and the rock shrimp tempura was awesome , great appetizer to share !####[([1, 2, 3], [6], 'POS'), ([9, 10, 11], [13], 'POS'), ([16], [15], 'POS')]
Great staff .####[([1], [0], 'POS')]
To finish off such a delightful dinner experience you must have dessert , especially the White Chocolate Bread Pudding with Gelato and hot chocolate .####[([6], [5], 'POS')]
Great vibe , lots of people .####[([1], [0], 'POS')]
Great food and the prices are very reasonable .####[([1], [0], 'POS'), ([4], [7], 'POS')]
Great food ( spinach and corn dumplings and massamman curry ) , very friendly and no nonsense service and a clean and funky bathroom .####[([1], [0], 'POS'), ([3, 4, 5, 6], [0], 'POS'), ([17], [13], 'POS'), ([17], [16], 'POS'), ([23], [20], 'POS'), ([23], [22], 'POS'), ([8, 9], [13], 'POS')]
My chow fun and chow see was really bland and oily .####[([1, 2, 3, 4, 5], [8], 'NEG'), ([1, 2, 3, 4, 5], [10], 'NEG')]
If you love seafood , you would love this place !####[([3], [2], 'POS'), ([9], [7], 'POS')]
They charge different prices all the time .####[([3], [2], 'NEG')]
In terms of the food itself -- nothing special , we limited ourselves to several appetizers .####[([4], [7, 8], 'NEU'), ([15], [11], 'NEU')]
No dress codes , no attitudes , plenty of comfort companionship , a great place to relax in an always busy Midtown .####[([1, 2], [0], 'POS'), ([5], [4], 'POS'), ([14], [13], 'POS')]
They have a huge selection of different cream cheeses and all of their salads are great .####[([7, 8], [3], 'POS'), ([7, 8], [6], 'POS'), ([13], [15], 'POS')]
I ordered a Chicken Teriyaki dish and found that the chicken was extremely dry .####[([3, 4, 5], [13], 'NEG'), ([10], [13], 'NEG')]
There is no excuse for such lousy service !####[([7], [6], 'NEG')]
So , a little inconsistency there but either way , both pizzas were really good .####[([11], [14], 'POS')]
I had the duck breast special on my last visit and it was incredible .####[([3, 4, 5], [13], 'POS')]
These innovators of french indian fusion do a great job of making dishes as interesting as possible while still being accessible .####[([3, 4, 5], [8], 'POS'), ([12], [14], 'POS'), ([12], [20], 'POS')]
night without a reservation , we had to wait at the bar for a little while , but the manager was so nice and made our wait a great experience .####[([19], [22], 'POS')]
You rarely have to wait for a seat and the currys ( masaman , green , red ) are full of flavor and come super spicy if you ask for it .####[([7], [1], 'POS'), ([10, 11, 12, 13, 14, 15, 16, 17], [19], 'POS'), ([21], [19], 'POS')]
The bar is very well stocked with interesting beers and well priced wines .####[([1], [4, 5], 'POS'), ([8], [7], 'POS'), ([12], [10, 11], 'POS'), ([11], [10], 'POS')]
The food was good .####[([1], [3], 'POS')]
I have enjoyed everything I have ever gotten and the fish is so fresh and always prepared in a great way .####[([10], [13], 'POS'), ([10], [19], 'POS')]
The place was nice and calm .####[([1], [3], 'POS'), ([1], [5], 'POS')]
I could have drank 4 glasses of water and still been parched - so watch out .####[([5, 6, 7], [11], 'NEU')]
When we sat , we got great and fast service .####[([9], [6], 'POS'), ([9], [8], 'POS')]
They forgot a sandwich , did n't include plastic forks , and did n't include pita with the hummus platter .####[([3], [1], 'NEU')]
The menu is Prix Fixe , so be prepared to spend at least $ 60 per person , but it is Well worth it superb food .####[([1], [21, 22], 'NEG'), ([25], [24], 'POS'), ([3, 4], [21, 22], 'NEU')]
We had the most wonderful waitress .####[([5], [4], 'POS')]
Decor is nice though service can be spotty .####[([0], [2], 'POS'), ([4], [7], 'NEG')]
The blond wood decor is very soothing , the premium sake is excellent and the service is great .####[([1, 2, 3], [6], 'POS'), ([10], [12], 'POS'), ([15], [17], 'POS')]
Your money could easily be better spent elsewhere ( Anywhere ) .####[([1], [5], 'NEU')]
Try the Pad Se-Ew or Chicken with Cashew Nuts for a memorable and repeatable experience .####[([2, 3], [0], 'POS'), ([2, 3], [11], 'POS'), ([2, 3], [13], 'POS'), ([5, 6, 7, 8], [0], 'POS'), ([5, 6, 7, 8], [11], 'POS'), ([5, 6, 7, 8], [13], 'POS')]
It 's just O.K . pizza .####[([5], [3, 4], 'NEU')]
What I did n't like was how the food came right after it was ordered .####[([8], [2, 3, 4], 'NEG')]
The best part of the experience was knowing that the manager ( a bubbly , friendly young woman with a great smile ) truly cared about how we were doing .####[([10], [13], 'POS'), ([10], [15, 16], 'POS')]
one of the best Chicken Tikka Masala .####[([4, 5, 6], [3], 'POS')]
The corned beef and pastrami are excellent , much less fatty than those big tourist places around Times Square .####[([1, 2], [6], 'POS'), ([1, 2], [9, 10], 'POS'), ([4], [6], 'POS'), ([4], [9, 10], 'POS')]
The pizza is overpriced and soggy .####[([1], [3], 'NEG'), ([1], [5], 'NEG')]
If you 've ever been along the river in Weehawken you have an idea of the top of view the chart house has to offer .####[([18], [16], 'POS')]
Downstairs lounge is always a good attraction####[([0, 1], [5, 6], 'POS')]
One of us actually liked the expresso - that 's it .####[([6], [4], 'POS')]
The food was just OK , I would never go back .####[([1], [4], 'NEU')]
Ummm ... the beer was cold .####[([3], [5], 'POS')]
I am happy i did the food was awesome .####[([6], [8], 'POS')]
We ordered the chicken casserole , but what we got were a few small pieces of chicken , all dark meat and on the bone .####[([16], [12], 'NEG'), ([20], [19], 'NEG')]
I recommend the jelly fish , drunken chicken and the soupy dumplings , certainly the stir fry blue crab .####[([3, 4], [1], 'POS'), ([6, 7], [1], 'POS'), ([10, 11], [1], 'POS'), ([15, 16, 17, 18], [1], 'POS')]
If you do n't mind pre-sliced low quality fish , unfriendly staff and a sushi chef that looks like he is miserable then this is your place .####[([8], [6, 7], 'NEG'), ([11], [10], 'NEG'), ([14, 15], [21], 'NEG')]
The pesto pizza was excellent , thin-crust pizza with a nice amount of spicy Italian cheese that I 'd never heard of before .####[([1, 2], [4], 'POS'), ([14, 15], [10], 'POS'), ([14, 15], [13], 'POS')]
Delicate spices , onions , eggs and a kick-ass roti .####[([1], [0], 'POS'), ([3], [0], 'POS'), ([5], [0], 'POS'), ([9], [8], 'POS')]
Incredible food at a very agreeable price brings me back just about every other day to this authentic Thai restaurant .####[([1], [0], 'POS'), ([6], [5], 'POS')]
This was the worst dining experience I 've ever had .####[([4, 5], [3], 'NEG')]
Food was okay , nothing great .####[([0], [2], 'NEU'), ([0], [4, 5], 'NEU')]
The bread is the soft paratha bread ( unlike the plain bread they use in Calcutta ) , and the stuffing is tandoori styled and very flavorful .####[([5, 6], [4], 'POS'), ([11], [10], 'NEG'), ([20], [23], 'POS'), ([20], [26], 'POS'), ([22], [23], 'POS')]
The food however , is what one might expect .####[([1], [8], 'NEU')]
Food is average , and I would say even the chain restaurant Baluchi 's tastes better .####[([0], [2], 'NEU')]
The place is small and cramped but the food is fantastic .####[([1], [3], 'NEG'), ([1], [5], 'NEG'), ([8], [10], 'POS')]
The food is tasty and portion sizes are appropriate .####[([1], [3], 'POS'), ([5, 6], [8], 'POS')]
The bartender on my most recent visit was so incredibly rude that I will never go back .####[([1], [10], 'NEG')]
you can actually get 2 salads worth if u take it home and add it to some lettuce !####[([5], [6], 'NEG')]
The ambience is very romantic and definitely a good place to bring a date .####[([1], [4], 'POS'), ([9], [8], 'POS')]
It is far more popular as a bar than as a restaurant , with only a few tables and the waiter being the bartender , but we greatly enjoyed the unobtrusive atmosphere .####[([7], [4], 'POS'), ([17], [16], 'NEG'), ([31], [28], 'POS'), ([31], [30], 'POS')]
There are much better places in NY with better prices .####[([9], [8], 'NEG')]
The ambience is very calm and quiet .####[([1], [4], 'POS')]
Both times I was extremely dissappointed by the service , which was boarderline rude .####[([8], [5], 'NEG'), ([8], [13], 'NEG')]
Considering their price of $ 6.25 for lunch special , the dish was ridiculously small .####[([11], [13, 14], 'NEG')]
The food was pretty traditional but it was hot and good with large portions .####[([1], [4], 'POS'), ([1], [8], 'POS'), ([1], [10], 'POS'), ([13], [12], 'POS')]
They were very abrupt with me when I called and actually claimed the food was late because they were out of rice .####[([13], [15], 'NEG'), ([21], [19, 20], 'NEU')]
Service is extraordinary , yet not overbearing , and the decor brings a taste of trendy SoHo into Queens .####[([0], [2], 'POS'), ([0], [5, 6], 'POS'), ([10], [15], 'POS')]
A restaurant that does n't try to do anything except serve great food with great service in a pleasant atmosphere .####[([12], [11], 'POS'), ([15], [14], 'POS'), ([19], [18], 'POS')]
Their sake martini is wonderful .####[([1, 2], [4], 'POS')]
The service is friendly , if not the most prompt in the world , the food is great , and the prices , while not cheap , wo n't put your wallet out of commission .####[([1], [3], 'POS'), ([15], [17], 'POS')]
Best drumsticks over rice and sour spicy soup in town !####[([1, 2, 3], [0], 'POS'), ([5, 6, 7], [0], 'POS')]
And it all comes at a very reasonable price ( congee , noodles , and rice dishes are no more than $ 3-6 each ) .####[([8], [7], 'POS'), ([10], [7], 'NEU'), ([12], [7], 'NEU'), ([15, 16], [7], 'NEU')]
Overall I was impressed and will return , it 's a great QPR ( Quality to Price Ratio ) .####[([16], [11], 'POS'), ([14], [11], 'POS')]
By far the best salad I have had in a fast food restaurant .####[([4], [3], 'POS')]
Unlike HH up the block , this place actually gives you hearty and hot bagels this town is known for .####[([14], [11], 'POS'), ([14], [13], 'POS')]
What generous portions !####[([2], [1], 'POS')]
The wine the service was very good too .####[([1], [6], 'POS'), ([3], [6], 'POS')]
So , the menu is written in chalk above your head and it all sounds delicious .####[([3], [15], 'NEU')]
I have been there many times , and food is good and consistent .####[([8], [10], 'POS'), ([8], [12], 'POS')]
The meat dishes were only so-so .####[([1, 2], [5], 'NEU')]
The menu consisted of standard brassiere food , better then places like Balthazar etc .####[([5, 6], [4], 'POS'), ([5, 6], [8], 'POS')]
The service is always bad though , do n't expect much of anything from your server , and I would not recommend bringing a date here either .####[([1], [4], 'NEG')]
The sushi is also great !####[([1], [4], 'POS')]
From the complimentary chef app of a delicate butternut squash ravioli in a delicious truffle sauce to an amazing buttery and tender langostine entree to a dessert that I ca n't remember because of the fabulous Cakebread Cabernet we were drinking -- the whole evening was amazing .####[([3, 4], [2], 'POS'), ([7, 8, 9, 10, 11, 12, 13, 14, 15], [7], 'POS'), ([19, 20, 21, 22, 23], [18], 'POS'), ([36, 37], [35], 'POS')]
The makhani was OK -- the korma was bland .####[([1], [3], 'NEU'), ([6], [8], 'NEG')]
Service was very friendly .####[([0], [3], 'POS')]
We actually left hungry and went across the street to Wo Hop at 15 Mott street for some good chinese food .####[([19, 20], [18], 'POS')]
I have known about this secret for the last 13 years , Emilio ( the Godfather ) has continued to serve food and wine for the gods at mortal prices .####[([29], [28], 'POS')]
And the bill was outrageous .####[([2], [4], 'NEG')]
Kind , attentive wait staff .####[([3, 4], [0], 'POS'), ([3, 4], [2], 'POS')]
The food is authentic Italian - delicious !####[([1], [3, 4], 'POS'), ([1], [6], 'POS')]
It was like the servers forgot that they actually worked there and instead wanted to hang out and be cool .####[([4], [5], 'NEG')]
The service is good and ambience is good for a date or group outing .####[([1], [3], 'POS'), ([5], [7], 'POS')]
This restaurant is a wonderful place to go many times and it is reasonably priced .####[([14], [13], 'POS')]
Went on a 3 day oyster binge , with Fish bringing up the closing , and I am so glad this was the place it O trip ended , because it was so great !####[([23], [33], 'POS')]
If you are looking for a good quality , cheap eats - this is the place .####[([7], [6], 'POS')]
Never in my life did I think that I could be satisfied both in taste and in quantity for $ 3.00 in NYC .####[([14], [11], 'POS'), ([17], [11], 'POS')]
The main course had an average portion , and was decent overall .####[([1, 2], [10], 'POS'), ([6], [5], 'NEU')]
20 minutes for our reservation but it gave us time to have a few cocktails and enjoy our surroundings and each other .####[([18], [16], 'POS')]
Waitstaff is great , very attentive .####[([0], [2], 'POS'), ([0], [5], 'POS')]
Coming from Boston this place is like Emma 's Pizza in Kendall Square in Cambridge ( although they have more funky toppings ! )####[([21], [20], 'POS')]
The space is nice but when we order our drink we were in for a surprise .####[([1], [3], 'POS'), ([9], [15], 'NEG')]
The price very reasonable .####[([1], [3], 'POS')]
The waiters are sweet , the food is tasty and the bill is never too large .####[([1], [3], 'POS'), ([6], [8], 'POS'), ([11], [13, 14, 15], 'POS')]
The flavors robust and subtle .####[([1], [2], 'POS'), ([1], [4], 'POS')]
This is such a lovely , peaceful place to eat outside .####[([7], [4], 'POS'), ([7], [6], 'POS')]
Oh , but wait , we were out of drinks ( which were also delightfully overpriced ) .####[([9], [15], 'NEG')]
The service is fantastic .####[([1], [3], 'POS')]
The garlic mashed potatoes are hands down the best in the city !####[([1, 2, 3], [8], 'POS')]
The lamb meat was under-cooked and EXTRMELY CHEWY .####[([1, 2], [4], 'NEG')]
Over time , the food quality has decreased substantially , it is a lot less crowded than it used to , and the service must definitely be part of the reason .####[([4, 5], [7], 'NEG')]
Killer Sushi !####[([1], [0], 'POS')]
Plus they made a perfect martini .####[([5], [4], 'POS')]
Furthermore , the rice had no seasoning , so the sushi was bland and disgusting .####[([3], [5, 6], 'NEG'), ([10], [12], 'NEG'), ([10], [14], 'NEG'), ([6], [5], 'NEG')]
Winnie and her staff are the best crew you can find serving you .####[([7], [6], 'POS'), ([3], [6], 'POS')]
If it is n't for the food ( A+++ ) , it must be the service or the ambience .####[([6], [7, 8, 9], 'POS')]
This place has the best Chinese style BBQ ribs in the city .####[([7, 8], [4], 'POS')]
$ 6 and there is much tasty food , all of it fresh and continually refilled .####[([7], [6], 'POS'), ([7], [12], 'POS'), ([7], [15], 'POS')]
Just straight up cheap , good food .####[([6], [3], 'POS'), ([6], [5], 'POS')]
Seating is ok even though sometimes there 's alot of people .####[([0], [2], 'NEU')]
As a long-time patron of Mamoun 's , I always figured that I had found the best late night food spot in the city .####[([19, 20], [16], 'POS')]
I like the somosas , chai , and the chole , but the dhosas and dhal were kinda disappointing .####[([3], [1], 'POS'), ([5], [1], 'POS'), ([9], [1], 'POS'), ([13], [18], 'NEG'), ([15], [18], 'NEG')]
Yeah , sometimes the service can be slow .####[([4], [7], 'NEG')]
The service was attentive without being overbearing and each dish we tried was wonderful from the spring rolls to the cod with pineapple tempura .####[([1], [3, 4, 5, 6], 'POS'), ([9], [13], 'POS'), ([16, 17], [13], 'POS'), ([20, 21, 22, 23], [13], 'POS')]
I would not have been so disappointed with the portions if the qualities were good enough to make up for it , but they were not !####[([9], [6], 'NEG'), ([12], [14], 'NEG')]
All the desserts the group tried got favorable reviews .####[([2], [7], 'POS')]
Wonderful strawberry daiquiries as well !####[([1, 2], [0], 'POS')]
When I saw that their website had a link to da Ciro in Napoli , I knew there was going to be good pizza !####[([23], [22], 'POS')]
And their prices are very high - they actually think that they can get away with charging such prices for such terrible food and service !####[([2], [5], 'NEG'), ([22], [21], 'NEG'), ([24], [21], 'NEG')]
Great spot , whether looking for a couple of drinks or quiet dinner .####[([12], [11], 'POS'), ([1], [0], 'POS')]
Just stick with the small dishes !####[([5], [4], 'NEG')]
both are very reasonably priced ( around $ 8 for dinner and $ 5 for lunch ) , and are delicious and filling .####[([4], [3], 'POS'), ([10], [20], 'POS'), ([10], [22], 'POS'), ([15], [20], 'POS'), ([15], [22], 'POS')]
My boyfriend ate tuna and it was cooked perfectly !####[([3], [8], 'POS')]
great eats , good times .####[([1], [0], 'POS')]
The food was delicious , the atmosphere was relaxed , and we have now adopted Plate 347 as our Secret on Second !####[([1], [3], 'POS'), ([6], [8], 'POS')]
The food is good , I ca n't lie .####[([1], [3], 'POS')]
great food , lt 's of it , more then one person can eat !####[([1], [0], 'POS')]
Really tasty spring rolls and noodles for a good price though .####[([2, 3], [1], 'POS'), ([5], [1], 'POS'), ([9], [8], 'POS')]
Little Tonino 's is just awesome , our favorite delivery place in Kennsington , honestly the best Gnochi I have ever had !####[([17], [16], 'POS')]
INCREDIBLY POOR SERVICE AN FOOD QUALITY AT EXORBITANT PRICES .####[([2], [1], 'NEG'), ([4, 5], [1], 'NEG'), ([8], [7], 'NEG')]
I have been about 4 times and have always had a great meal .####[([12], [11], 'POS')]
The wine and cheese plate are plentiful and ca n't wait to try the fondue or table grilling .####[([1], [6], 'POS'), ([3], [6], 'POS')]
THE BIG COMPLAINT : NO TOASTING AVAILABLE .####[([5], [2, 3], 'NEG')]
No you 're going to go back because the food was good .####[([9], [11], 'POS')]
The fish is fresh and each piece is sliced to perfection and seasoned by the sushi chef ( usually with a little fresh wasabi and soy sauce but also sometimes with some sea salt ) .####[([1], [3], 'POS'), ([15, 16], [12], 'POS'), ([23], [22], 'POS')]
Veal Parmigana - Better than Patsy 's !####[([0, 1], [3], 'POS')]
Went to Ottimo and was expecting outstanding pizza ( as I love La Pizza Fresca ) .####[([7], [6], 'NEU')]
Our tiny table for two ( dinner plates hung over edge ) was right in the middle of one of the lanes of waiter traffic .####[([2], [1], 'NEG')]
Sake collection was excellent ( Try Nanbu Bijin ) , but pricey .####[([6, 7], [5], 'POS')]
A wonderful place !####[([2], [1], 'POS')]
Kind of a small place but I guess if they are not too busy might be able to fit a group or kids .####[([4], [3], 'NEG')]
We also ordered two hot dogs thinking they would be pretty good since there is a whole section on the menu devoted to them .####[([4, 5], [11], 'NEU')]
If you like the food and the value you get from some of Chinatown restaurants , this is not the place for you .####[([4], [2], 'NEU'), ([7], [2], 'NEU')]
The restaraurant is very small so reservations are a must .####[([6], [9], 'NEU')]
The service was typical short-order , dinner type .####[([1], [3], 'NEU')]
