# Supplementary material for: External-knowledge enhanced dual encoder and contrastive learning for aspect sentiment triplet extraction
Source: PLoS One. 2026 Mar 12;21(3):e0340792. doi: 10.1371/journal.pone.0340792 (PMC12981519; doi:10.1371/journal.pone.0340792)
Supplement: S1 File — (ZIP) [file pone.0340792.s001.zip › ASTE-Data-V2-EMNLP2020/15res/dev_triplets.txt]

The food is very average ... the Thai fusion stuff is a bit too sweet , every thing they serve is too sweet here .####[([1], [4], 'NEG'), ([7, 8, 9], [13, 14], 'NEG')]
The decor is night tho ... but they REALLY need to clean that vent in the ceiling ... its quite un-appetizing , and kills your effort to make this place look sleek and modern .####[([29], [31], 'NEG'), ([29], [33], 'NEG'), ([1], [3], 'POS'), ([13], [20], 'NEG')]
The spicy tuna roll was unusually good and the rock shrimp tempura was awesome , great appetizer to share !####[([1, 2, 3], [6], 'POS'), ([9, 10, 11], [13], 'POS')]
we love th pink pony .####[([3, 4], [1], 'POS')]
THe perfect spot .####[([2], [1], 'POS')]
Ambiance relaxed and stylish .####[([0], [1], 'POS'), ([0], [3], 'POS')]
however , it 's the service that leaves a bad taste in my mouth .####[([5], [9, 10], 'NEG')]
i happen to have a policy that goes along with a little bit of self-respect , which includes not letting a waiter intimidate me , i.e . make me feel bad asking for trivialities like water , or the check .####[([21], [30], 'NEG')]
I tend to judge a sushi restaurant by its sea urchin , which was heavenly at sushi rose .####[([9, 10], [14], 'POS')]
The sushi seemed pretty fresh and was adequately proportioned .####[([1], [4], 'POS'), ([1], [8], 'POS')]
The rice to fish ration was also good -- they did n't try to overpack the rice .####[([1, 2, 3, 4], [7], 'POS')]
The food was well prepared and the service impecable .####[([1], [3, 4], 'POS'), ([7], [8], 'POS')]
The Prix Fixe menu is worth every penny and you get more than enough ( both in quantity AND quality ) .####[([1, 2, 3], [5], 'POS')]
The kitchen however , is almost always slow .####[([1], [7], 'NEG')]
Add to that great service and great food at a reasonable price and you have yourself the beginning of a great evening .####[([4], [3], 'POS'), ([7], [6], 'POS')]
The food was average to above-average ; the French Onion soup filling yet not overly impressive , and the desserts not brilliant in any way .####[([1], [3, 4, 5], 'POS'), ([8, 9, 10], [13, 14, 15], 'POS'), ([19], [20, 21], 'NEG')]
This place is the most Japanese it can ever get .####[([1], [5], 'POS')]
Leon is an East Village gem : casual but hip , with well prepared basic French bistro fare , good specials , a warm and lively atmosphere .####[([0], [7], 'POS'), ([0], [9], 'POS'), ([20], [19], 'POS'), ([26], [23], 'POS'), ([26], [25], 'POS'), ([15, 16, 17], [12, 13], 'POS')]
The food was bland oily .####[([1], [3, 4], 'NEG')]
I went there for lunch and it was not as good as I expected from the reviews I read .####[([4], [8, 9, 10, 11, 12, 13], 'NEG')]
The place is small and cramped but the food is fantastic .####[([1], [3], 'NEG'), ([1], [5], 'NEG'), ([8], [10], 'POS')]
those rolls were big , but not good and sashimi was n't fresh .####[([1], [3], 'NEG'), ([1], [6, 7], 'NEG'), ([9], [10, 11, 12], 'NEG')]
Admittedly some nights inside the restaurant were rather warm , but the open kitchen is part of the charm .####[([12, 13], [18], 'POS'), ([5], [8], 'NEG')]
Great wine selection , Gigondas is worth the price , and the house champagne is a great value .####[([1, 2], [0], 'POS'), ([4], [6, 7, 8], 'POS'), ([12, 13], [16, 17], 'POS')]
Have recommended the place to friends , always gets good response .####[([3], [1], 'POS')]
Service is not exactly five star , but thats not really a big deal .####[([0], [2, 3, 4, 5], 'NEU')]
The tuna and wasabe potatoes are excellent .####[([1], [6], 'POS'), ([3, 4], [6], 'POS')]
Service was prompt and courteous .####[([0], [2], 'POS'), ([0], [4], 'POS')]
The pizza is delicious - they use fresh mozzarella instead of the cheap , frozen , shredded cheese common to most pizzaria 's .####[([1], [3], 'POS')]
Wine list selection is good and wine-by-the-glass was generously filled to the top .####[([0, 1, 2], [4], 'POS'), ([6], [8, 9], 'POS')]
I have NEVER been disappointed in the Red Eye .####[([7, 8], [2, 3, 4], 'POS')]
The first time I went , and was completely taken by the live jazz band and atmosphere , I ordered the Lobster Cobb Salad .####[([12, 13, 14], [9], 'POS'), ([16], [9], 'POS')]
My husband and I thougt it would be great to go to the Jekyll and Hyde Pub for our anniversary , and to our surprise it was fantastic .####[([13, 14, 15, 16], [8], 'POS'), ([13, 14, 15, 16], [27], 'POS')]
The workers there also absolutely load the bagel with cream cheese ( gets a little messy ) .####[([7], [15], 'NEG')]
I have to highly recommend the lobster roll - not to much mayo ; you can tell it was a fresh lobster .####[([6, 7], [4], 'POS'), ([21], [20], 'POS')]
The scallion pancakes and fried dumplings were nothing out of the ordinary .####[([1, 2], [11], 'NEU'), ([4, 5], [11], 'NEU')]
Salads were fantastic .####[([0], [2], 'POS')]
The takeout is great too since they give high quality tupperware as well .####[([1], [3], 'POS')]
The staff was accomodating , the food was absolutely delicious and the place is lovely .####[([1], [3], 'POS'), ([6], [9], 'POS'), ([12], [14], 'POS')]
The place is a BISTRO which means : simple dishes and wine served efficiently in a bustling atmosphere .####[([9], [8], 'POS'), ([11], [12, 13], 'POS'), ([17], [16], 'POS')]
Right off the L in Brooklyn this is a nice cozy place with good pizza .####[([14], [13], 'POS'), ([11], [9, 10], 'POS')]
It 's a nice place to relax and have conversation .####[([4], [3], 'POS')]
This is my first time writing a review for a restaurant because the food and service was excellent .####[([13], [17], 'POS'), ([15], [17], 'POS')]
The filet mignon dish was superb !####[([1, 2, 3], [5], 'POS')]
I like the ambience , it 's very dark and original .####[([3], [1], 'POS'), ([3], [8], 'POS'), ([3], [10], 'POS')]
The sushi is amazing ! ! !####[([1], [3], 'POS')]
Very affordable and excellent ambient !####[([4], [1], 'POS'), ([4], [3], 'POS')]
My Girlfriend and I stumbled onto this hopping place the other night and had a great time !####[([8], [7], 'POS'), ([8], [15, 16], 'POS')]
To be completely fair , the only redeeming factor was the food , which was above average , but could n't make up for all the other deficiencies of Teodora .####[([11], [15, 16], 'POS'), ([29], [27], 'NEG')]
One of us actually liked the expresso - that 's it .####[([6], [4], 'POS')]
We did n't want a bottle of bubbly on a weekday so we each got little bottles of Korbett it was just enough .####[([16, 17, 18], [22], 'POS')]
Problem is nothing at Prune is particularly memorable .####[([4], [7], 'NEG')]
Our food was great too !####[([1], [3], 'POS')]
And really large portions .####[([3], [2], 'POS')]
The food however , is what one might expect .####[([1], [8], 'NEG')]
Prices too high for this cramped and unappealing resturant .####[([8], [5], 'NEG'), ([8], [7], 'NEG')]
Thius is a must for anyone who loves Shabu-Shabu .####[([8], [7], 'POS')]
Despite a slightly limited menu , everything prepared is done to perfection , ultra fresh and a work of food art .####[([4], [3], 'NEG')]
The location and ambience is Ok but the food is what makes up for it .####[([1], [5], 'NEU'), ([3], [5], 'NEU')]
I found the food , service and value exceptional everytime I have been there .####[([3], [8], 'POS'), ([5], [8], 'POS')]
The service was excellent - friendly and attentive .####[([1], [3], 'POS'), ([1], [5], 'POS'), ([1], [7], 'POS')]
Very good wine choices .####[([2, 3], [1], 'POS')]
Great staff .####[([1], [0], 'POS')]
But the staff was so horrible to us .####[([2], [5], 'NEG')]
This place is pricey , and yes , the food is worth it ; but the service makes you feel like you should be paying a quater of the price .####[([1], [3], 'NEG'), ([9], [11], 'POS')]
Do n't dine at Tamarind for the vegetarian dishes , they are simply not up to par with the non-veg selections .####[([7, 8], [13, 14, 15, 16], 'NEG')]
Decor is nice though service can be spotty .####[([0], [2], 'POS'), ([4], [7], 'NEG')]
I am happy i did the food was awsome .####[([6], [8], 'POS')]
limited menu , no-so-fresh ingredients , thinly-sliced fish , fall-apart rice .####[([1], [0], 'NEG'), ([4], [3], 'NEG'), ([7], [6], 'NEG'), ([10], [9], 'NEG')]
With the theater 2 blocks away we had a delicious meal in a beautiful room .####[([10], [9], 'POS'), ([14], [13], 'POS')]
The seats are uncomfortable if you are sitting against the wall on wooden benches .####[([1], [3], 'NEG')]
Waitstaff are very friendly .####[([0], [3], 'POS')]
The lobster sandwich is $ 24 and although it was good it was not nearly enough to warrant that price .####[([1, 2], [10], 'NEG'), ([1, 2], [13, 14, 15, 16, 17, 18, 19], 'NEG')]
The food was delicious ( I had a halibut special , my husband had steak ) , and the service was top-notch .####[([1], [3], 'POS'), ([19], [21], 'POS')]
I almost hesititate to write a review because the atmosphere was so great and I would hate for it too become to crowded .####[([9], [12], 'POS')]
Service is average .####[([0], [2], 'NEU')]
The ambience was so fun , and the prices were great , on top of the fact that the food was really tasty .####[([1], [4], 'POS'), ([19], [22], 'POS')]
I would highly recommend this place !####[([5], [3], 'POS')]
Nice Family owned traditional restaurant .####[([4], [3], 'POS')]
Fresh ingredients and everything is made to order .####[([1], [0], 'POS')]
My friends settled for rice dishes , but we came back the following day to try the dim sum , which was good ... not outstanding , but good .####[([17, 18], [22], 'NEU'), ([17, 18], [24, 25], 'NEU')]
I would recommend Roxy 's for that , but not for their food .####[([12], [2], 'NEG')]
I had a huge pastrami sandwich on a roll .####[([4, 5, 6, 7, 8], [3], 'NEU')]
We went here for lunch a couple of weeks ago on a Saturday , and I was thoroughly impressed with the food .####[([21], [18], 'POS')]
We had the scallops as an appetizer and they were delicious and the sauce was wonderful .####[([3], [10], 'POS'), ([13], [15], 'POS')]
The dishes offered were unique , very tasty and fresh from the lamb sausages , sardines with biscuits , large whole shrimp to the amazing pistachio ice cream ( the best and freshest I 've ever had ) .####[([1], [4], 'POS'), ([1], [7], 'POS'), ([1], [9], 'POS'), ([25, 26, 27], [24], 'POS')]
I 'm glad I was introduced to this place and this is a rare gem in NY .####[([8], [2], 'POS')]
The service was excellent and the food was delicious .####[([1], [3], 'POS'), ([6], [8], 'POS')]
The food arrived 20 minutes after I called , cold and soggy .####[([1], [9], 'NEG'), ([1], [11], 'NEG')]
The food looked very appetizing and delicious since it came on a variety of fancy plates .####[([1], [4], 'POS'), ([1], [6], 'POS')]
By far , the best pizza in Manhattan .####[([5], [4], 'POS')]
The food was mediocre at best but it was the horrible service that made me vow never to go back .####[([1], [3], 'NEG'), ([11], [10], 'NEG')]
While their kitchen food is delicious , their Sushi is out of this world .####[([2, 3], [5], 'POS'), ([8], [10, 11, 12, 13], 'POS')]
Mizu is home to creative and unique rolls not to found anywhere else .####[([7], [6], 'POS')]
Not only is the cuisine the best around , the service has always been attentive and charming .####[([4], [6], 'POS'), ([10], [14], 'POS'), ([10], [16], 'POS')]
The entree was bland and small , dessert was not inspired .####[([1], [3], 'NEG'), ([1], [5], 'NEG'), ([7], [9, 10], 'NEG')]
Wonderful strawberry daiquiries as well !####[([1, 2], [0], 'POS')]
Authentic Taiwanese food that 's cheap ... what more could you ask for ?####[([1, 2], [0], 'POS'), ([1, 2], [5], 'POS')]
My friend devoured her chicken and mashed potatos .####[([4, 5, 6, 7], [2], 'POS')]
Great neighborhood joint .####[([2], [0], 'POS')]
This is a nice pizza place with good selection of thin crust pizza including the Basil slice .####[([8, 9, 10, 11, 12], [7], 'POS'), ([4, 5], [3], 'POS'), ([15, 16], [7], 'POS')]
The dosas are skimpy , unattractive and drip with grease , and personally I 'd drink popcorn topping before I 'd eat another one of these .####[([1], [3], 'NEG'), ([1], [5], 'NEG')]
Best Italian food I ever had ( and being Italian , that means alot ) .####[([1, 2], [0], 'POS')]
The restaurant looks out over beautiful green lawns to the Hudson River and the Statue of Liberty .####[([1], [5], 'POS')]
The food is good , especially their more basic dishes , and the drinks are delicious .####[([1], [3], 'POS'), ([8, 9], [3], 'POS'), ([13], [15], 'POS')]
Good spreads , great beverage selections and bagels really tasty .####[([1], [0], 'POS'), ([4, 5], [3], 'POS'), ([7], [9], 'POS')]
The cream cheeses are out of this world and I love that coffee ! !####[([1, 2], [4, 5, 6, 7], 'POS'), ([12], [10], 'POS')]
The fish was adequate , but inexpertly sliced .####[([1], [3], 'NEG'), ([1], [6, 7], 'NEG')]
Well , this place is so Ghetto its not even funny .####[([3], [6], 'NEG'), ([3], [8, 9, 10], 'NEG')]
Awsome Pizza especially the Margheritta slice .####[([1], [0], 'POS'), ([4, 5], [0], 'POS')]
Everything about this restaurant was special .####[([3], [5], 'POS')]
You ca n't go wrong with this place .####[([7], [1, 2, 3, 4], 'POS')]
The food is excellent !####[([1], [3], 'POS')]
The restaurant is a bit noisy but that is something that can be overlooked once you sit down and enjoy a great meal####[([22], [19], 'POS'), ([22], [21], 'POS'), ([1], [5], 'NEG')]
this little place has a cute interior decor and affordable city prices .####[([6, 7], [5], 'POS'), ([2], [1], 'POS')]
delicious bagels , especially when right out of the oven .####[([1], [0], 'POS')]
Service is fast and friendly .####[([0], [2], 'POS'), ([0], [4], 'POS')]
Rao is a good restaurant , but it 's nothing special .####[([0], [3], 'NEU')]
I really loved the different and inovated touch that 's the cheff gives to the food .####[([11], [2], 'POS'), ([11], [6], 'POS')]
Drawbacks : service is slow and they do n't toast !####[([2], [4], 'NEG')]
Volare virgins or weekly regulars , everyone gets treated the same and you ca n't ask for more than that when the service is this friendly .####[([22], [25], 'POS')]
Lucky Strike is a great casual place to just grab a bite to eat .####[([0, 1], [4, 5], 'POS')]
What a great place !####[([3], [2], 'POS')]
This place has the best Chinese style BBQ ribs in the city .####[([7, 8], [4], 'POS')]
Quick and friendly service .####[([3], [0], 'POS'), ([3], [2], 'POS')]
This little place definitely exceeded my expectations and you sure get a lot of food for your money .####[([14], [12], 'POS'), ([2], [4, 5, 6], 'POS')]
Service , however , was excellent ... and I liked the setting/atmosphere a lot .####[([0], [5], 'POS'), ([11], [9], 'POS')]
People are always friendly .####[([0], [3], 'POS')]
bottles of wine are cheap and good .####[([0, 1, 2], [4], 'POS'), ([0, 1, 2], [6], 'POS')]
The food was actually aweful .####[([1], [4], 'NEG')]
the drinks are amazing and half off till 8pm .####[([1], [3], 'POS')]
This is an amazing place to try some roti rolls .####[([8, 9], [6], 'POS')]
I really recommend the very simple Unda ( Egg ) rolls .####[([6, 7, 8, 9, 10], [2], 'POS'), ([6, 7, 8, 9, 10], [5], 'POS')]
Delicate spices , onions , eggs and a kick-ass roti .####[([1], [0], 'POS'), ([3], [0], 'POS'), ([5], [0], 'POS'), ([9], [8], 'POS')]
Best drumsticks over rice and sour spicy soup in town !####[([1, 2, 3], [0], 'POS'), ([5, 6, 7], [0], 'POS')]
Beef noodle soup is good as well .####[([0, 1, 2], [4], 'POS')]
Best Taiwanese food in NY !####[([1, 2], [0], 'POS')]
I have been to Rao 's probably 15 times the past 3 years and it keeps getting better .####[([4, 5], [17], 'POS')]
Staff is very accomodating .####[([0], [3], 'POS')]
The decor is very simple but comfortable .####[([1], [4], 'POS'), ([1], [6], 'POS')]
You must have the crabmeat lasagna which is out of this world and the chocolate bread pudding for dessert .####[([4, 5], [8, 9, 10, 11], 'POS')]
whoever the jazz duo was , they were on POINT .####[([2, 3], [8, 9], 'POS')]
even the wine by the glass was good .####[([2, 3, 4, 5], [7], 'POS')]
The food is okay and the prices here are mediocre .####[([1], [3], 'NEU')]
Baluchi 's has solid food and a nice decor at reasonable prices .####[([4], [3], 'POS'), ([8], [7], 'POS'), ([0, 1], [3], 'POS')]
$ 20 for all you can eat sushi can not be beaten .####[([3, 4, 5, 6, 7], [11], 'POS')]
The vibe is very relaxed and cozy , service was great and the food was excellent !####[([1], [4], 'POS'), ([1], [6], 'POS'), ([8], [10], 'POS'), ([13], [15], 'POS')]
Never have I had such dramatic delivery guys ( a lot of huffing and panting and muttering under breath b/c I live in a walkup ) who always seem disappointed with their tips .####[([6, 7], [5], 'NEG')]
