# Supplementary material for: External-knowledge enhanced dual encoder and contrastive learning for aspect sentiment triplet extraction
Source: PLoS One. 2026 Mar 12;21(3):e0340792. doi: 10.1371/journal.pone.0340792 (PMC12981519; doi:10.1371/journal.pone.0340792)
Supplement: S1 File — (ZIP) [file pone.0340792.s001.zip › ASTE-Data-V2-EMNLP2020/16res/dev_triplets.txt]

The food is very average ... the Thai fusion stuff is a bit too sweet , every thing they serve is too sweet here .####[([1], [4], 'NEG'), ([7, 8, 9], [13, 14], 'NEG')]
We went around 9:30 on a Friday and it had died down a bit by then so the service was great !####[([18], [20], 'POS')]
we love th pink pony .####[([3, 4], [1], 'POS')]
the food is decent .####[([1], [3], 'NEU')]
however , it 's the service that leaves a bad taste in my mouth .####[([5], [9, 10], 'NEG')]
i happen to have a policy that goes along with a little bit of self-respect , which includes not letting a waiter intimidate me , i.e . make me feel bad asking for trivialities like water , or the check .####[([21], [30], 'NEG')]
I tend to judge a sushi restaurant by its sea urchin , which was heavenly at sushi rose .####[([9, 10], [14], 'POS')]
The sushi seemed pretty fresh and was adequately proportioned .####[([1], [4], 'POS'), ([1], [8], 'POS')]
In the evening , this place attracted a well dressed , with it , NY crowd .####[([15], [6], 'POS')]
The food was well prepared and the service impecable .####[([1], [3, 4], 'POS'), ([7], [8], 'POS')]
The Prix Fixe menu is worth every penny and you get more than enough ( both in quantity AND quality ) .####[([1, 2, 3], [5], 'POS')]
The kitchen however , is almost always slow .####[([1], [7], 'NEG')]
Add to that great service and great food at a reasonable price and you have yourself the beginning of a great evening .####[([4], [3], 'POS'), ([7], [6], 'POS')]
The pizza was delivered cold and the cheese was n't even fully melted !####[([1], [4], 'NEG'), ([7], [8, 9, 10, 11, 12], 'NEG')]
Yes , they use fancy ingredients , but even fancy ingredients do n't make for good pizza unless someone knows how to get the crust right .####[([5], [4], 'POS'), ([16], [15], 'NEG')]
Best Pastrami I ever had and great portion without being ridiculous .####[([1], [0], 'POS'), ([7], [6], 'POS')]
My wife had the fried shrimp which are huge and loved it .####[([4, 5], [8], 'POS'), ([4, 5], [10], 'POS')]
This place is the most Japanese it can ever get .####[([1], [5], 'POS')]
Leon is an East Village gem : casual but hip , with well prepared basic French bistro fare , good specials , a warm and lively atmosphere .####[([0], [7], 'POS'), ([0], [9], 'POS'), ([20], [19], 'POS'), ([26], [23], 'POS'), ([26], [25], 'POS'), ([15, 16, 17], [12, 13], 'POS')]
The food was bland oily .####[([1], [3, 4], 'NEG')]
I went there for lunch and it was not as good as I expected from the reviews I read .####[([4], [8, 9, 10, 11, 12, 13], 'NEG')]
This place is great .####[([1], [3], 'POS')]
Great pizza and fantastic service .####[([1], [0], 'POS'), ([4], [3], 'POS')]
The place is small and cramped but the food is fantastic .####[([1], [3], 'NEG'), ([1], [5], 'NEG'), ([8], [10], 'POS')]
Moules were excellent , lobster ravioli was VERY salty !####[([0], [2], 'POS'), ([4, 5], [8], 'NEG')]
Service is not exactly five star , but thats not really a big deal .####[([0], [2, 3, 4, 5], 'NEU')]
Downstairs lounge is always a good attraction####[([0, 1], [5, 6], 'POS')]
The staff is incredibly helpful and attentive .####[([1], [4], 'POS'), ([1], [6], 'POS')]
Rude service , medicore food ... there are tons of restaurants in NY ... stay away from this one####[([1], [0], 'NEG'), ([4], [3], 'NEU')]
I had a great time at Jekyll and Hyde !####[([6, 7, 8], [3, 4], 'POS')]
The food was good too .####[([1], [3], 'POS')]
The tuna and wasabe potatoes are excellent .####[([1], [6], 'POS'), ([3, 4], [6], 'POS')]
Great service , great food .####[([1], [0], 'POS'), ([4], [3], 'POS')]
The pizza is delicious - they use fresh mozzarella instead of the cheap , frozen , shredded cheese common to most pizzaria 's .####[([1], [3], 'POS')]
He served me an Uni Hand roll , which I never had before , and let me tell you ... IT WAS HEAVEN !####[([4, 5, 6], [22], 'POS')]
My husband and I thougt it would be great to go to the Jekyll and Hyde Pub for our anniversary , and to our surprise it was fantastic .####[([13, 14, 15, 16], [8], 'POS'), ([13, 14, 15, 16], [27], 'POS')]
This was my frist time at Cafe St. Bart 's and I must say how delicious the food and the service was .####[([17], [15], 'POS')]
I have to highly recommend the lobster roll - not to much mayo ; you can tell it was a fresh lobster .####[([6, 7], [4], 'POS'), ([21], [20], 'POS')]
All the staff is absolutely professional ! !####[([2], [5], 'POS')]
This restaurant was way overhyped .####[([1], [4], 'NEG')]
It 's boring on the inside , and our sushi was pretty below average ... the tuna was soggy and the other rolls had no flavor .####[([9], [12, 13], 'NEG'), ([16], [18], 'NEG'), ([22], [24, 25], 'NEG')]
Their pad penang is delicious and everything else is fantastic .####[([1, 2], [4], 'POS')]
The price is reasonable although the service is poor .####[([6], [8], 'NEG')]
The spicy Tuna roll is huge and probably the best that I 've had at this price range .####[([1, 2, 3], [5], 'POS'), ([1, 2, 3], [9], 'POS')]
The staff was accomodating , the food was absolutely delicious and the place is lovely .####[([1], [3], 'POS'), ([6], [9], 'POS'), ([12], [14], 'POS')]
The food is authentic Italian - delicious !####[([1], [3, 4], 'POS'), ([1], [6], 'POS')]
I 'm still mad that i had to pay for lousy food .####[([11], [10], 'NEG')]
Very affordable and excellent ambient !####[([4], [1], 'POS'), ([4], [3], 'POS')]
We wo n't go to this place again for a good meal .####[([11], [10], 'NEG')]
However , I think this place is a good hang out spot .####[([5], [8], 'POS')]
Cute place , nice wait staff but would never go there again .####[([4, 5], [3], 'POS'), ([1], [0], 'NEG')]
Someone else recommended the dessert - we also left that .####[([4], [2], 'NEG')]
I 've never had bad service and the fish is fresh and delicious .####[([5], [2, 3, 4], 'POS'), ([8], [10], 'POS'), ([8], [12], 'POS')]
The place is so cool and the service is prompt and curtious .####[([7], [9], 'POS'), ([7], [11], 'POS'), ([1], [4], 'POS')]
My boyfriend had the New England Chowder it was good but I think the award should go to the Lobster Bisque .####[([4, 5, 6], [9], 'POS'), ([19, 20], [14], 'POS')]
The characters really make for an enjoyable experience .####[([1], [6], 'POS')]
Food was good not great not worth the wait or another visit####[([0], [2, 3, 4, 5, 6, 7, 8, 9, 10, 11], 'NEU')]
The lox is always fresh too .####[([1], [4], 'POS')]
The service is ok , some of the people did n't get what they asked for .####[([1], [3], 'NEU')]
The wine the service was very good too .####[([1], [6], 'POS'), ([3], [6], 'POS')]
Great staff .####[([1], [0], 'POS')]
The hostess and the waitress were incredibly rude and did everything they could to rush us out .####[([1], [7], 'NEG'), ([4], [7], 'NEG')]
This place is always packed .####[([1], [4], 'NEU')]
and yes Dal Bukhara is so dam good and so are all the kababs .####[([13], [7], 'POS'), ([2, 3], [7], 'POS')]
I have been to Roth 's twice and both times were very disappointing .####[([4, 5], [12], 'NEG')]
Chennai Garden is my favorite Indian restaurant in the city .####[([0, 1], [4], 'POS')]
They have authentic Indian at amazin prices .####[([3], [2], 'POS')]
It 's a rather cramped and busy restaurant and it closes early .####[([7], [4], 'NEG'), ([7], [6], 'NEG')]
Food is excellent .####[([0], [2], 'POS')]
Fish is so very fresh .####[([0], [4], 'POS')]
Love YUKA .####[([1], [0], 'POS')]
The food is so cheap and the waiters are nice .####[([1], [4], 'POS'), ([7], [9], 'POS')]
Be sure to try the seasonal , and always delicious , specials .####[([11], [3], 'POS'), ([11], [5], 'POS'), ([11], [9], 'POS')]
Salads are a delicious way to begin the meal .####[([0], [3], 'POS')]
I would definitely recommend SEA if you like thai cuisine !####[([8, 9], [7], 'POS')]
I absolutely Loved this place .####[([4], [2], 'POS')]
Everything was wonderful ; food , drinks , staff , mileau .####[([4], [2], 'POS'), ([6], [2], 'POS'), ([8], [2], 'POS'), ([10], [2], 'POS')]
Nice Family owned traditional restaurant .####[([4], [3], 'POS')]
I also ordered the Change Mojito , which was out of this world .####[([4, 5], [9, 10, 11, 12], 'POS')]
The place was nice and calm .####[([1], [3], 'POS'), ([1], [5], 'POS')]
Consequently , their burgers fell apart in their hands and made such a mess that they did'nt feel like finishing them .####[([3], [4, 5], 'NEG')]
I had a huge pastrami sandwich on a roll .####[([4, 5, 6, 7, 8], [3], 'NEU')]
THe back garden sitting area is very pleasant , where you can see their personal herb garden .####[([1, 2, 3, 4], [7], 'POS')]
We ended our great experience by having Gulab Jamun ( dessert ) recommended by the waiter .####[([7, 8, 9, 10, 11], [3], 'POS')]
I thanked my friend who recommended me this restaurant and will certainly recommend it to others .####[([8], [12], 'POS')]
I am reluctant to write because I would not want my jem of a pizza place to become overcrowded .####[([14, 15], [18], 'POS')]
While their kitchen food is delicious , their Sushi is out of this world .####[([2, 3], [5], 'POS'), ([8], [10, 11, 12, 13], 'POS')]
Thalia is a beautiful restaurant with beautiful people serving you , but the food does n't quite match up .####[([7], [6], 'POS'), ([13], [14, 15, 16, 17, 18], 'NEG'), ([0], [3], 'POS')]
I expected quite a bit more from such an expensive menu .####[([10], [9], 'NEG')]
The view is spectacular , and the food is great .####[([1], [3], 'POS'), ([7], [9], 'POS')]
Authentic Taiwanese food that 's cheap ... what more could you ask for ?####[([1, 2], [0], 'POS'), ([1, 2], [5], 'POS')]
Kind , attentive wait staff .####[([3, 4], [0], 'POS'), ([3, 4], [2], 'POS')]
My friend devoured her chicken and mashed potatos .####[([4, 5, 6, 7], [2], 'POS')]
The atmosphere is unheralded , the service impecible , and the food magnificant .####[([1], [3], 'POS'), ([6], [7], 'POS'), ([11], [12], 'POS')]
This is such a lovely , peaceful place to eat outside .####[([7], [4], 'POS'), ([7], [6], 'POS')]
Great sushi experience .####[([1], [0], 'POS')]
This place is not worth the prices .####[([1], [3, 4, 5, 6], 'NEG')]
Love Pizza 33 ...####[([1, 2], [0], 'POS')]
The rice was poor quality and was cooked so badly it was hard .####[([1], [3, 4], 'NEG'), ([1], [7, 8, 9], 'NEG'), ([1], [12], 'NEG')]
The fish was adequate , but inexpertly sliced .####[([1], [3], 'NEG'), ([1], [6, 7], 'NEG')]
The wait staff is pleasant , fun , and for the most part gorgeous ( in the wonderful aesthetic beautification way , not in that she's-way-cuter-than-me-that-b @ # $ * way ) .####[([1, 2], [4], 'POS'), ([1, 2], [6], 'POS'), ([1, 2], [13], 'POS')]
But the best part about LS is the late night atmosphere , delightfully free of the BTs .####[([8, 9, 10], [2], 'POS')]
Suan is a great place that I often take my friends ( classmates ) too .####[([0], [3], 'POS')]
noodles with shrimp and chicken and coconut juice is the MUST !####[([0, 1, 2, 3, 4, 5, 6, 7], [10], 'POS')]
I can not imagine a friendlier staff working in a restaurant .####[([6], [5], 'POS')]
I can not imagine better Indian food in all of the city .####[([5, 6], [4], 'POS')]
if you 're daring , try the balsamic vinegar over icecream , it 's wonderful !####[([7, 8, 9, 10], [5], 'POS'), ([7, 8, 9, 10], [14], 'POS')]
The rest of the dim sum , though pricey by Chinatown standards , is worth it .####[([4, 5], [8], 'POS'), ([4, 5], [14], 'POS')]
A few tips : skip the turnip cake , roast pork buns and egg custards .####[([6, 7], [4], 'NEG'), ([9, 10, 11], [4], 'NEG'), ([13, 14], [4], 'NEG')]
The food was exceptional .####[([1], [3], 'POS')]
it 's a perfect place to have a amazing indian food .####[([9, 10], [8], 'POS')]
Drawbacks : service is slow and they do n't toast !####[([2], [4], 'NEG')]
Downtown Dinner 2002 - Prixe fix : Appetizers were ok , waiter gave me poor suggestion ... try the potato stuff kanish best one .####[([7], [9], 'NEU'), ([11], [14], 'NEG'), ([19, 20, 21], [17], 'POS'), ([19, 20, 21], [22], 'POS')]
The anti-pasta was excellent , especially the calamari , as were the filling pasta mains .####[([1], [3], 'POS'), ([7], [3], 'POS'), ([13, 14], [3], 'POS')]
Great food , great decor , great service .####[([1], [0], 'POS'), ([4], [3], 'POS'), ([7], [6], 'POS')]
Not the typical NYC gimmick theme restaurant .####[([6], [0, 1, 2], 'POS')]
Service was very prompt but slightly rushed .####[([0], [3], 'NEG'), ([0], [6], 'NEG')]
I ca n't wait for summer , when they serve outside on their gigantic patio .####[([14], [13], 'POS')]
Good drink .####[([1], [0], 'POS')]
i 've been to sapphire twice and both times the food was fine , if not good .####[([10], [12], 'POS')]
stick with the chicken , beef , and lamb dishes .####[([3], [0], 'POS'), ([5], [0], 'POS'), ([8, 9], [0], 'POS')]
service is friendly , and never had a problem walking in and getting a table .####[([0], [2], 'POS')]
skip dessert .####[([1], [0], 'NEG')]
Pizza was a little soggy .####[([0], [4], 'NEG')]
This place is a great bargain .####[([1], [4, 5], 'POS')]
The design and atmosphere is just as good .####[([1], [7], 'POS'), ([3], [7], 'POS')]
the drinks are amazing and half off till 8pm .####[([1], [3], 'POS')]
This is an amazing place to try some roti rolls .####[([8, 9], [6], 'POS')]
The food 's as good as ever .####[([1], [4], 'POS')]
Best drumsticks over rice and sour spicy soup in town !####[([1, 2, 3], [0], 'POS'), ([5, 6, 7], [0], 'POS')]
The service is good and the resturant is clean .####[([1], [3], 'POS'), ([6], [8], 'POS')]
We recently decided to try this location , and to our delight , they have outdoor seating , perfect since I had my yorkie with me .####[([15, 16], [18], 'POS')]
Great Indian food and the service is incredible .####[([1, 2], [0], 'POS'), ([5], [7], 'POS')]
The food here does a great service to the name ( Cantonese that is ... ) .####[([1], [5], 'POS')]
good music , great food , speedy service affordable prices .####[([1], [0], 'POS'), ([4], [3], 'POS'), ([7], [6], 'POS')]
Atmosphere is nice and relaxed too ...####[([0], [2], 'POS'), ([0], [4], 'POS')]
If you do n't mind pre-sliced low quality fish , unfriendly staff and a sushi chef that looks like he is miserable then this is your place .####[([8], [6, 7], 'NEG'), ([11], [10], 'NEG'), ([14, 15], [21], 'NEG')]
One would think we 'd get an apology or complimentary drinks - instead , we got a snobby waiter would n't even take our order for 15 minutes and gave us lip when we asked him to do so .####[([18], [17], 'NEG')]
With so many good restaurants on the UWS , I do n't need overpriced food , absurdly arrogant wait-staff who do n't recognize they work at a glorified diner , clumsy service , and management that does n't care .####[([14], [13], 'NEG'), ([18], [17], 'NEG'), ([31], [30], 'NEG')]
$ 20 for all you can eat sushi can not be beaten .####[([3, 4, 5, 6, 7], [11], 'POS')]
Food was good and the view of the new york city skiline was terrific even on a foggy rainy day like that of when I went .####[([0], [2], 'POS'), ([5, 6, 7, 8, 9, 10, 11], [13], 'POS')]
Although they do the typical what kind of water would you like questions the service was good and overall very relaxing to place to eat .####[([14], [16], 'POS'), ([22], [20], 'POS')]
The pizza was pretty good and huge .####[([1], [4], 'POS'), ([1], [6], 'POS')]
La Rosa waltzes in , and I think they are doing it the best .####[([0, 1], [13], 'POS')]
The mussels were fantastic and so was the dessert ... definitely going to be back very soon .####[([1], [3], 'POS'), ([8], [3], 'POS')]
I have been coming here for years and have nothing but good things to say about the service and the great staff at La Lanterna .####[([17], [11], 'POS'), ([21], [20], 'POS')]
Love Al Di La####[([1, 2, 3], [0], 'POS')]
An awesome organic dog , and a conscious eco friendly establishment .####[([3], [2], 'POS'), ([10], [8, 9], 'POS')]
But the best pork souvlaki I ever had is the main thing .####[([3, 4], [2], 'POS')]
I LOOOVE their eggplant pizza , as well as their pastas !####[([3, 4], [1], 'POS'), ([10], [1], 'POS')]
We had half/half pizza , mine was eggplant and my friend had the buffalo and it was sooo huge for a small size pizza !####[([2, 3], [18], 'POS')]
Reliable , Fresh Sushi####[([3], [0], 'POS'), ([3], [2], 'POS')]
The sashimi is always fresh and the rolls are innovative and delicious .####[([1], [4], 'POS'), ([7], [9], 'POS'), ([7], [11], 'POS')]
Delivery guy sometimes get upset if you do n't tip more than 10 % .####[([0, 1], [4], 'NEG')]
The place is a bit hidden away , but once you get there , it 's all worth it .####[([1], [5, 6], 'POS'), ([1], [17], 'POS')]
Good food : my favorite is the seafood spaghetti .####[([1], [0], 'POS'), ([7, 8], [4], 'POS')]
The wait staff is very courteous and accomodating .####[([1, 2], [5], 'POS'), ([1, 2], [7], 'POS')]
I thought the restaurant was nice and clean .####[([3], [5], 'POS'), ([3], [7], 'POS')]
WORST PLACE ON SMITH STREET IN BROOKLYN####[([1], [0], 'NEG')]
The waitress was not attentive at all .####[([1], [3, 4], 'NEG')]
The Seafood Dynamite is also otherworldly .####[([1, 2], [5], 'POS')]
In the summer months , the back garden area is really nice .####[([6, 7, 8], [11], 'POS')]
The rolls are creative and I have yet to find another sushi place that serves up more inventive yet delicious japanese food .####[([1], [3], 'POS'), ([20, 21], [17], 'POS'), ([20, 21], [19], 'POS')]
I CAN EAT HERE EVERY DAY OF THE WEEK REALLY LOL LOVE THIS PLACE ... )####[([13], [11], 'POS')]
Great Indian Food !####[([1, 2], [0], 'POS')]
This is one of my favorite spot , very relaxing the food is great all the times , celebrated my engagement and my wedding here , it was very well organized .####[([11], [13], 'POS')]
Love their drink menu .####[([2, 3], [0], 'POS')]
A beautifully designed dreamy Egyptian restaurant that gets sceney at night .####[([4, 5], [3], 'POS')]
Watch the talented belly dancers as you enjoy delicious baba ganoush that 's more lemony than smoky .####[([9, 10], [7, 8], 'POS'), ([3, 4], [2], 'POS')]
The drinks are great , especially when made by Raymond .####[([1], [3], 'POS'), ([9], [3], 'POS')]
Decor needs to be upgraded but the food is amazing !####[([0], [4], 'NEG'), ([7], [9], 'POS')]
Great food , amazing service , this place is a class act .####[([1], [0], 'POS'), ([4], [3], 'POS'), ([7], [10, 11], 'POS')]
Paul , the maitre d ' , was totally professional and always on top of things .####[([0], [9], 'POS')]
The bar drinks were Eh , ok to say the least .####[([1, 2], [6], 'NEG')]
The bread we received was horrible - rock hard and cold - and the `` free '' appetizer of olives was disappointing .####[([1], [5], 'NEG'), ([1], [7, 8], 'NEG'), ([1], [10], 'NEG'), ([17, 18, 19], [21], 'NEG')]
short and sweet – seating is great : it 's romantic , cozy and private .####[([4], [6], 'POS')]
The service was extremely fast and attentive ( thanks to the service button on your table ) but I barely understood 1 word when the waiter took our order .####[([1], [4], 'POS'), ([1], [6], 'POS'), ([11, 12], [8, 9], 'POS'), ([25], [19, 20], 'NEG')]
Highly impressed from the decor to the food to the hospitality to the great night I had !####[([4], [1], 'POS'), ([7], [1], 'POS')]
Food took some time to prepare , all worth waiting for .####[([0], [8], 'POS')]
The menu looked great , and the waiter was very nice , but when the food came , it was average .####[([1], [3], 'POS'), ([7], [10], 'POS'), ([15], [20], 'NEU')]
It 's a great place to order from or sit-in .####[([4], [3], 'POS')]
Yamato is an excellent place to go if youre not into sashimi , or if you have friends who doesnt like sushi much .####[([0], [3], 'POS')]
I 've had my fair share of modern Japanese and this spot delivers .####[([7, 8], [12], 'POS')]
Everything on the menu is great .####[([3], [5], 'POS')]
Bison was quite excellent however .####[([0], [3], 'POS')]
All in all , the food was great ( except for the dessserts ) .####[([5], [7], 'POS')]
However , our $ 14 drinks were were horrible !####[([5], [8], 'NEG')]
The menu is fairly simple without much descriptions .####[([1], [4], 'NEU')]
Not much of a selection of bottled beer either , we went with Brahma .####[([4, 5, 6, 7], [0, 1], 'NEG')]
All in all the food was good - a little on the expensive side , but fresh .####[([4], [6], 'NEG'), ([4], [12], 'NEG'), ([4], [16], 'NEG')]
It was n't as if this restaurant had any major bragging points before hand , but now it 's simply repulsive .####[([6], [20], 'NEG')]
Gorgeous place ideal for a romantic dinner####[([1], [0], 'POS'), ([1], [2], 'POS')]
The nakgi-bokum was horrible .####[([1], [3], 'NEG')]
The side dishes were passable , and I did get a refill upon request .####[([1, 2], [4], 'NEU')]
My wife had barely touched that mess of a dish .####[([9], [6], 'NEG')]
The wife had the risotto which was amazing .####[([4], [7], 'POS')]
The crust has a great bite and a good chew , the sauce is light with a nice acidity to it , the salt from the cheese is great , really heightens the flavor of all the other components .####[([1], [4], 'POS'), ([1], [8], 'POS'), ([12], [14], 'POS'), ([26], [28], 'POS')]
I picked the Grilled Black Cod as my entree , which I absolutely devoured while someone commented that the Grilled Salmon dish was better .####[([3, 4, 5], [13], 'POS'), ([19, 20, 21], [23], 'POS')]
The service leaves much to be desired , from feeling like you are rushed the place your order , to being ignored the rest of the night .####[([1], [2, 3, 4, 5, 6], 'NEG')]
The hot dogs are good , yes , but the reason to get over here is the fantastic pork croquette sandwich , perfect on its supermarket squishy bun .####[([1, 2], [4], 'POS'), ([18, 19, 20], [17], 'POS'), ([27], [22], 'POS')]
The family seafood entree was very good .####[([1, 2, 3], [6], 'POS')]
Price is high but the food is good , so I would come back again .####[([5], [7], 'NEG')]
This place is not inviting and the food is totally weird .####[([1], [3, 4], 'NEG'), ([7], [10], 'NEG')]
A coworker and I tried Pacifico after work a few Fridays and loved it .####[([5], [12], 'POS')]
The food we ordered was excellent , although I would n't say the margaritas were anything to write home about .####[([1], [5], 'POS')]
The hot dogs are top notch , and they 're Slamwich is amazing !####[([1, 2], [4, 5], 'POS'), ([10], [12], 'POS')]
But nonetheless -- great spot , great food .####[([4], [3], 'POS'), ([7], [6], 'POS')]
This guy refused to seat her and she left , followed shortly by the four of us , but not before I told him that in my 40 years of world travel , including Paris , that I had never seen such a display of bad behavior by a frontman in a restaurant .####[([49], [45], 'NEG')]
Mussles and calamari were superb Saturday evening .####[([0], [4], 'POS'), ([2], [4], 'POS')]
I had the Lamb special which was perfect .####[([3, 4], [7], 'POS')]
