# Supplementary material for: External-knowledge enhanced dual encoder and contrastive learning for aspect sentiment triplet extraction
Source: PLoS One. 2026 Mar 12;21(3):e0340792. doi: 10.1371/journal.pone.0340792 (PMC12981519; doi:10.1371/journal.pone.0340792)
Supplement: S1 File — (ZIP) [file pone.0340792.s001.zip › ASTE-Data-V2-EMNLP2020/16res/test_triplets.txt]

Serves really good sushi .####[([3], [2], 'POS')]
Not the biggest portions but adequate .####[([3], [0, 1, 2], 'NEU'), ([3], [5], 'NEU')]
Green Tea creme brulee is a must !####[([0, 1, 2, 3], [6], 'POS')]
It has great sushi and even better service .####[([3], [2], 'POS'), ([7], [6], 'POS')]
The entire staff was extremely accomodating and tended to my every need .####[([2], [5], 'POS')]
The owner is belligerent to guests that have a complaint .####[([1], [3], 'NEG')]
Good food !####[([1], [0], 'POS')]
This is a great place to get a delicious meal .####[([9], [8], 'POS')]
The staff is pretty friendly .####[([1], [4], 'POS')]
The onion rings are great !####[([1, 2], [4], 'POS')]
The lemon chicken tasted like sticky sweet donuts and the honey walnut prawns , the few they actually give you ... ..were not good .####[([1, 2], [5, 6], 'NEG'), ([10, 11, 12], [22, 23], 'NEG')]
Nice ambience , but highly overrated place .####[([1], [0], 'POS'), ([6], [5], 'NEG')]
Worst Service I Ever Had####[([1], [0], 'POS')]
Everyone that sat in the back outside agreed that it was the worst service we had ever received .####[([13], [12], 'NEG')]
Our waiter was non-existent and after our food finally arrived over an hour after we ordered , we were not given any water or utensils .####[([1], [3], 'NEG')]
I complained to the manager , but he was not even apologetic .####[([4], [9, 10, 11], 'NEG')]
Fabulous Italian Food !####[([1, 2], [0], 'POS')]
– I highly recommend Mioposto .####[([4], [3], 'POS')]
I am so happy to have a wonderful Italian restaurant in my neighborhood .####[([8, 9], [7], 'POS')]
The wine list is wonderful and the food reminds me of my recent trip to Italy .####[([1, 2], [4], 'POS')]
I love this restaurant####[([3], [1], 'POS')]
– I will never forget the amazing meal , service , and ambiance I experience at this restaurant .####[([7], [6], 'POS'), ([9], [6], 'POS'), ([12], [6], 'POS')]
The wine list is incredible and extensive and diverse , the food is all incredible and the staff was all very nice , good at their jobs and cultured .####[([1, 2], [4], 'POS'), ([1, 2], [6], 'POS'), ([1, 2], [8], 'POS'), ([11], [14], 'POS'), ([17], [21], 'POS')]
The food was great !####[([1], [3], 'POS')]
– In a age of incremental cost cutting in restaurants , its nice to see a place that bucks that trend , and just plain delivers high quality food and good service , period .####[([28], [26, 27], 'POS'), ([31], [30], 'POS')]
This is the place to relax and enjoy the finest quality food the industry can offer .####[([3], [5], 'POS'), ([11], [9, 10], 'POS')]
Caution - its real food for people who love the best .####[([4], [3], 'POS'), ([4], [10], 'POS')]
I liked the atmosphere very much but the food was not worth the price .####[([3], [1], 'POS'), ([8], [10, 11, 12, 13], 'NEG')]
I may not be a sushi guru but I can tell you that the food here is just okay and that there is not much else to it .####[([14], [18], 'NEG')]
Rice is too dry , tuna was n't so fresh either .####[([0], [2, 3], 'NEG'), ([5], [6, 7, 8, 9], 'NEG')]
I have eaten here three times and have found the quality and variety of the fish to be excellent .####[([15], [18], 'POS')]
However , the value and service are both severely lacking .####[([5], [9], 'NEG')]
Furthermore , while the fish is unquestionably fresh , rolls tend to be inexplicably bland .####[([4], [7], 'POS'), ([9], [14], 'NEG')]
The service ranges from mediocre to offensive .####[([1], [4], 'NEG'), ([1], [6], 'NEG')]
On a recent trip , our waiter was extremely dismissive , while no less than three staff members waited hand-and-foot on a pair of Japanese girls seated nearby .####[([6], [9], 'NEG')]
Freshest sushi – I love this restaurant .####[([1], [0], 'POS'), ([6], [4], 'POS')]
They pay such detail to everything from miso soup to complex rolls .####[([11], [10], 'POS')]
The sashimi was the freshest and most tender I have ever tasted .####[([1], [4], 'POS'), ([1], [7], 'POS')]
Their apps are all delicious .####[([1], [4], 'POS')]
The only drawback is that this place is really expensive and the portions are on the small side .####[([6], [9], 'NEG')]
But the space is small and lovely , and the service is helpful .####[([2], [4], 'POS'), ([2], [6], 'POS'), ([10], [12], 'POS')]
– The food was not great & the waiters were rude .####[([2], [4, 5], 'NEG'), ([8], [10], 'NEG')]
great service####[([1], [0], 'POS')]
my service was stellar !####[([1], [3], 'POS')]
food was fine , with a some little-tastier-than-normal salsa .####[([0], [2], 'POS')]
the food was great , the margaritas too but the waitress was too busy being nice to her other larger party than to take better care of my friend and me .####[([1], [3], 'POS'), ([6], [3], 'POS'), ([10], [12, 13], 'NEG')]
Mama Mia – I live in the neighborhood and feel lucky to live by such a great pizza place .####[([17, 18], [16], 'POS')]
Best Sushi in town .####[([1], [0], 'POS')]
The best calamari in Seattle !####[([2], [1], 'POS')]
– ... and the best summertime deck experience -- they will even bring you a blanket if you get cold in the Seattle evening weather .####[([6], [4], 'POS')]
A perfect place to take out of town guests any time of the year .####[([2], [1], 'POS')]
Endless fun , awesome music , great staff ! ! !####[([4], [3], 'POS'), ([7], [6], 'POS')]
– By far the best bar in the east village ...####[([5], [4], 'POS')]
Great draft and bottle selection and the pizza rocks .####[([1, 2, 3, 4], [0], 'POS')]
Definitely has one of the best jukebox 's i 've seen in a long long time .####[([6, 7], [5], 'POS')]
The food is great , the bartenders go that extra mile .####[([1], [3], 'POS')]
The owners are great fun and the beer selection is worth staying for .####[([1], [3], 'POS'), ([7, 8], [10, 11, 12], 'POS')]
And the upstairs is a great place to hang out .####[([2], [5], 'POS')]
Not alot of smoking places left in New York , but I have found my favorite smoking balconey in the city .####[([17], [15], 'POS')]
The sushi here is delicious !####[([1], [4], 'POS')]
They have a wide variety of fish and they even list which oceans they come from ; Atlantic or Pacific .####[([6], [3, 4], 'POS')]
I 've had the Jellyfish , Horse Mackerel , Blue Fin Tuna and the Sake Ikura roll among others , and they were all good .####[([4], [24], 'POS'), ([6, 7], [24], 'POS'), ([9, 10, 11], [24], 'POS'), ([14, 15, 16], [24], 'POS')]
The decor is rustic , traditional Japanese .####[([1], [3], 'NEU'), ([1], [5, 6], 'NEU')]
The service was courteous and attentive .####[([1], [3], 'POS'), ([1], [5], 'POS')]
Mediocre food####[([1], [0], 'NEU')]
The outside patio area has an abbreviated menu .####[([7], [6], 'NEU')]
My g/f and I both agreed the food was very mediocre especially considering the price .####[([7], [10], 'NEG')]
We are locals , and get the feeling the only way this place survives with such average food is because most customers are probably one-time customer tourists .####[([17], [16], 'NEG')]
Service was decent .####[([0], [2], 'NEU')]
Drinks were good .####[([0], [2], 'POS')]
Excellent food , nice ambience , fairly expensive####[([1], [0], 'POS'), ([4], [3], 'POS')]
– I loved the pumpkin ravioli and the goat cheese gnocchi ( 5 big ones to a plate instead of 20 or so little gnocchis ) and my sister loved her filet mignon on top of spinach and mashed potatoes .####[([4, 5], [2], 'POS'), ([8, 9, 10], [2], 'POS'), ([31, 32, 33, 34, 35, 36, 37, 38, 39], [29], 'POS')]
The ambiance was a peaceful and relaxing break amongst all the kids running around in Downtown Disney .####[([1], [4], 'POS'), ([1], [6], 'POS')]
Best Indian food in L.A .####[([1, 2], [0], 'POS')]
The chicken curry and chicken tikka masala are my favorite meat dishes .####[([1, 2], [9], 'POS'), ([4, 5, 6], [9], 'POS')]
The chana masala ( garbanzo beans ) are also excellent .####[([1, 2, 3, 4, 5, 6], [9], 'POS')]
It 's located in a strip mall near the Beverly Center , not the greatest location , but the food keeps me coming back for more .####[([15], [12, 13, 14], 'NEU')]
Never too crowded and always great service .####[([6], [5], 'POS')]
I can highly recommend their various saag and paneer and korma .####[([6], [3], 'POS'), ([8], [3], 'POS'), ([10], [3], 'POS')]
I appreciate their delivery too .####[([3], [1], 'POS')]
Nice food but no spice !####[([1], [0], 'NEG')]
– I really enjoyed my meal here .####[([5], [3], 'POS')]
I had yummy lamb korma , saag paneer , samosas , naan , etc .####[([3, 4], [2], 'POS'), ([6, 7], [2], 'POS'), ([9], [2], 'POS'), ([11], [2], 'POS')]
The food was all good but it was way too mild .####[([1], [4], 'NEG'), ([1], [9, 10], 'NEG')]
The naan was some of the best I 've had and I really enjoyed the bhartha , not too tomatoey .####[([1], [6], 'POS'), ([15], [13], 'POS')]
Even the chickpeas , which I normally find too dry , were good .####[([2], [12], 'POS')]
– I do n't understand how I was a stranger to this place for so long ... the fajita salad , the colorado , the fajitas - EVERYTHING is delicious .####[([18, 19], [29], 'POS'), ([22], [29], 'POS'), ([25], [29], 'POS')]
I love the warm & cosy environment .####[([6], [3], 'POS'), ([6], [5], 'POS')]
best restaurant in the world , great decor , great customer service , friendly manager####[([1], [0], 'POS'), ([7], [6], 'POS'), ([10, 11], [9], 'POS'), ([14], [13], 'POS')]
i am never disappointed with there food .####[([6], [2, 3], 'POS')]
the atmosphere is great .####[([1], [3], 'POS')]
great lunch spot####[([1, 2], [0], 'POS')]
– Great financial district mexican spot .####[([4, 5], [1], 'POS')]
Always busy , but they are good at seating you promptly and have quick service .####[([14], [13], 'POS')]
Everything I 've had here is good , taco salads , burritos , enchiladas i love this place .####[([8, 9], [6], 'POS'), ([11], [6], 'POS'), ([13], [6], 'POS'), ([17], [15], 'POS')]
Also have great margaritas !####[([3], [2], 'POS')]
The food is simply unforgettable !####[([1], [4], 'POS')]
The staff are friendly and the decor was ethic and colorful .####[([1], [3], 'POS'), ([6], [8], 'POS'), ([6], [10], 'POS')]
Holy Hummus !####[([1], [0], 'POS')]
– The food is here is incredible , though the quality is inconsistent during lunch .####[([2], [6], 'POS')]
Dinners have always been excellent , in terms of food quality .####[([0], [4], 'POS')]
The side of potatoes is to die for , as is the labne ( yogurt dip ) .####[([1, 2, 3], [6, 7], 'POS'), ([12, 13, 14, 15, 16], [1, 2, 3], 'POS')]
Also , they serve THE best hummus in America , with a drizzle of fragrant olive oil ( which , I believe is the traditional way ) !####[([6], [5], 'POS')]
The only drawback is the crowded seating and the slow service .####[([6], [5], 'NEG'), ([10], [9], 'NEG')]
However , this place is a gem , and I wo n't stop going back .####[([3], [6], 'POS')]
great beer####[([1], [0], 'POS')]
I swore never to return for a warm beer and mediocre meal .####[([8], [7], 'NEG'), ([11], [10], 'NEG')]
The band was very good and the service was attentive .####[([1], [4], 'POS'), ([7], [9], 'POS')]
We ordered a selection of the small plates , and the shoe string onions , goat cheese pizza , grilled asparagus and fried brie with fruit were all very good .####[([11, 12, 13], [29], 'POS'), ([15, 16, 17], [29], 'POS'), ([19, 20], [29], 'POS'), ([22, 23, 24, 25], [29], 'POS')]
Seattle 's BEST Winelist####[([3], [2], 'POS')]
The sommelier is fantastic , down-to-earth , & extremely knowlegable .####[([1], [3], 'POS'), ([1], [5], 'POS'), ([1], [9], 'POS')]
The food is not what it once was ( potions have seriously seen downsizing ) prices have gone up , and the service is the worst I have experienced anywhere ( including mainland Europe ) .####[([22], [25], 'NEG')]
Open & Cool Place with the Best Pizza and Coffee####[([3], [2], 'POS'), ([7], [6], 'POS'), ([9], [6], 'POS')]
– Mioposto has a very creative & delicious pizza menu .####[([8, 9], [5], 'POS'), ([8, 9], [7], 'POS')]
The coffe is very good , too .####[([1], [4], 'POS')]
Great open and friendly ambience .####[([4], [0, 1], 'POS'), ([4], [3], 'POS')]
This place is charming and relaxing .####[([1], [3], 'POS'), ([1], [5], 'POS')]
The servers behind the counter are always friendly and helpful .####[([1, 2, 3, 4], [7], 'POS'), ([1, 2, 3, 4], [9], 'POS')]
It 's a great place to enjoy food and meet friends .####[([7], [6], 'POS'), ([4], [3], 'POS')]
Great food , spectacular location , and friendly service keep us coming back year after year .####[([1], [0], 'POS'), ([4], [3], 'POS'), ([8], [7], 'POS')]
Enjoyed the food####[([2], [0], 'POS')]
Food was good and cheap .####[([0], [2], 'POS'), ([0], [4], 'POS')]
I had the kafta plate and I enjoyed it .####[([3, 4], [7], 'POS')]
Atmosphere was nice .####[([0], [2], 'POS')]
Service was kind of slow , our waitress took forever to give us our check even though it was n't that busy .####[([0], [4], 'NEG')]
Still I would recommend this place .####[([5], [3], 'POS')]
WHAT ELSE CAN YOU SAY NICE PEOPLE AMAZING FOOD WOW####[([8], [7], 'POS'), ([6], [5], 'POS')]
Great food with an awesome atmosphere !####[([1], [0], 'POS'), ([5], [4], 'POS')]
– Eggs , pancakes , potatoes , fresh fruit and yogurt -- everything they serve is delicious .####[([1], [16], 'POS'), ([3], [16], 'POS'), ([5], [16], 'POS'), ([7, 8], [16], 'POS'), ([10], [16], 'POS')]
great meal – the fish on the omikase platter was absolutely decadent -- there was none of the stringiness that sometimes accompanies fair sushi -- this fish was perfect ! ! ! !####[([1], [0], 'POS'), ([4, 5, 6, 7, 8], [11], 'POS'), ([4, 5, 6, 7, 8], [28], 'POS')]
plus , i am allergic to rice , and the waitstaff was unbelievably accomodating -- did n't even bat an eye !####[([10], [13], 'POS')]
and the waiter suggested a perfect sake ! !####[([6], [5], 'POS')]
Unbeatable sushi !####[([1], [0], 'POS')]
Melt in your mouth nigiri and sashmi , and very tasty rolls too .####[([11], [10], 'POS')]
Be sure to try the oyster roll .####[([5, 6], [3], 'POS')]
– How to describe the best sushi in NYC : hmmmm , delicious , amazing , fantastic , suculent , perfect , nah , all of the above .####[([6], [5], 'POS')]
The best Chuwam Mushi I have ever had .####[([2, 3], [1], 'POS')]
Good Sushi , High Price####[([1], [0], 'NEG')]
One of the best Sushi place in town .####[([4, 5], [3], 'POS')]
The house special roll is really good .####[([1, 2, 3], [6], 'POS')]
– I ca n't believe Murphy 's has been around for over 25 years , amazing .####[([5, 6], [15], 'POS')]
Brunch at Murphy 's is to die for , my specialty ... egg white omelet , the food is always freshly prepared .####[([17], [20, 21], 'POS')]
It 's the perfect spot for a romantic date for 2 or a secret rendezvous !####[([4], [3], 'POS')]
Save room for scrumptious desserts .####[([4], [3], 'POS')]
The restaurant offers an extensive wine list and an ambiance you wo n't forget !####[([5, 6], [4], 'POS'), ([9], [11, 12, 13], 'POS')]
– Best Mexican place for lunch in the financial district .####[([2, 3], [1], 'POS')]
Love the enchiladas and chicken soup - and be sure to check out their specials .####[([2], [0], 'POS'), ([4, 5], [0], 'POS')]
Can get busy on Fridays for a table but once seated , the service is so efficient you can be in and out of there quickly .####[([13], [16], 'POS')]
The sushi was excellent and the wait staff was quick .####[([1], [3], 'POS'), ([6, 7], [9], 'POS')]
The atmosphere was just okay .####[([1], [4], 'NEU')]
Space was limited , but the food made up for it .####[([0], [2], 'NEG')]
We stood there for 10 minutes while employees walked back and forth ignoring us .####[([7], [12], 'NEG')]
The Caesar salad I ordered had so much lemon I could n't eat it .####[([1, 2], [10, 11, 12], 'NEG')]
Great food , better Margaritas !####[([1], [0], 'POS'), ([4], [3], 'POS')]
– This is one of my top lunch spots , huge portions , fast service and amazing margaritas ! !####[([11], [10], 'POS'), ([14], [13], 'POS'), ([17], [16], 'POS')]
it gets really busy , so get there on the early side so you can grab a seat , if you do have to wait , its not bad because the service is quick !####[([31], [33], 'POS')]
Check out the art on the walls , very colorful !####[([3, 4, 5, 6], [9], 'POS')]
i love this place !####[([3], [1], 'POS')]
– i have been eating at this place for over 8 years now and i have never had one bad meal .####[([20], [19], 'POS')]
The lunch menu is an awesome deal !####[([1, 2], [5], 'POS')]
plenty of food , trust me .####[([2], [0, 1], 'POS')]
Fresh ingrediants and super tasty .####[([1], [0], 'POS'), ([1], [4], 'POS')]
Best food , phenominal service####[([1], [0], 'POS'), ([4], [3], 'POS')]
For the finicky sushi eater and those who have sampled the best NYC has to offer , the fish is the freshest and the service is superb .####[([18], [21], 'POS'), ([24], [26], 'POS')]
Not only can the selection be innovative , but there 's a nice balance of traditional sushi as well .####[([4], [6], 'POS'), ([16], [12], 'POS'), ([16], [15], 'POS')]
The nicest waiters in town .####[([2], [1], 'POS')]
– This place is unbelievably over-rated .####[([2], [5], 'NEG')]
If I want to stand in line on Sunday for an hour to get average brunch food , then I would put Murphy 's at the top of the list .####[([15, 16], [14], 'NEU')]
The regular menu here is slightly above average that is not worth the snotty attitude that you receive .####[([1, 2], [6, 7], 'NEU'), ([1, 2], [10, 11, 12, 13, 14], 'NEU')]
Your a sushi fan , you love expertly cut fish , great sake , a killer SOHO location , and of course : Salmon , Tuna , Fluke , Yellow Tail , Cod , Mackeral , Jellyfish , Sea Urchin , Shrimp , Lobster , Sea Bream , Trout , Milk Fish , Blue Fin Tuna , Eel , Crab , Sardine , Monk Fish , Roe , Scallop , Oysters , and a varity of Toro .####[([9], [6, 7, 8], 'POS'), ([12], [11], 'POS'), ([16, 17], [15], 'POS')]
Bring your cell phone cause you may have to wait to get into the best sushi restaurant in the world : BLUE RIBBON SUSHI .####[([21, 22, 23], [14], 'POS')]
Hands down , the best tuna I have ever had .####[([5], [4], 'POS')]
Blue Ribbon lives up to it 's fantastic reputation .####[([0, 1], [7], 'POS')]
Great value sushi with high quality & nice setting .####[([2], [0, 1], 'POS'), ([2], [4, 5], 'POS'), ([2], [7, 8], 'POS'), ([8], [7], 'POS')]
Try the Chef 's Choice for sushi as the smoked yellowtail was incredible and the rolls were also tasty .####[([15], [18], 'POS'), ([9, 10], [12], 'POS')]
Poor customer service / poor pizza .####[([1, 2], [0], 'NEG'), ([5], [0], 'NEG')]
– As with most restaurants in Seattle , Mioposto 's service was bad and the food was overpriced .####[([10], [12], 'NEG'), ([15], [17], 'NEG')]
I know many people have their favorite types of pizza and pizza places , but Mioposto 's pizza lacks quality and good taste .####[([17], [18, 19, 20, 21, 22], 'NEG')]
To be honest , I 've had better frozen pizza .####[([9], [7], 'NEG')]
The only positive thing about Mioposto is the nice location .####[([9], [8], 'POS')]
I was frankly shocked when I read the bad reviews - this place is fantastic ; it has not let us down in any way , and we 've eaten here more than 10 times .####[([12], [14], 'POS')]
The food is fantastic , and the waiting staff has been perfect every single time we 've been there .####[([1], [3], 'POS'), ([7, 8], [11], 'POS')]
Seabass on lobster risotto was the best .####[([0, 1, 2, 3], [6], 'POS')]
Caesar salad was superb .####[([0, 1], [3], 'POS')]
Great bottle of wine .####[([1, 2, 3], [0], 'POS')]
The food was ok , but the service was so poor that the food was cold buy the time everyone in my party was served .####[([1], [3], 'NEU'), ([7], [10], 'NEG')]
AVOID THE PLACE####[([2], [0], 'NEG')]
When I got there I sat up stairs where the atmosphere was cozy & the service was horrible !####[([10], [12], 'POS'), ([15], [17], 'NEG')]
We left without ever getting service .####[([5], [2, 3], 'NEG')]
Best Crab Cakes in Town####[([1, 2], [0], 'POS')]
Great seasonal fish and seafood , with a classy waterfront setting .####[([1, 2], [0], 'POS'), ([4], [0], 'POS'), ([9, 10], [8], 'POS')]
Great Pizza , Poor Service####[([1], [0], 'POS'), ([4], [3], 'NEG')]
– Love their pizza , especially the mushroom pizza .####[([3], [1], 'POS'), ([7, 8], [1], 'POS')]
Also love their caeser salad .####[([3, 4], [1], 'POS')]
Prefer to order it and pick it up though because I do n't like the servers , one young woman in particular .####[([15], [11, 12, 13], 'NEG'), ([18, 19], [11, 12, 13], 'NEG')]
Many people talk about the great pizza and poor service , so it ca n't just be the rantings of a few dissatisfied customers .####[([6], [5], 'POS'), ([9], [8], 'NEG')]
It 's a great little place with tons of potential to be a neighborhood joint if the service were n't so impersonal and corporate-like .####[([5], [3, 4], 'POS')]
Great Breakfast####[([1], [0], 'POS')]
The food is great and they make a mean bloody mary .####[([1], [3], 'POS'), ([9, 10], [8], 'POS')]
I love breakfast here .####[([2], [1], 'POS')]
Their crab eggs benedict is addicting .####[([1, 2, 3], [5], 'POS')]
All their menu items are a hit , and they serve mimosas .####[([2, 3], [6], 'POS')]
best chinese food i have tasted in a long time####[([1, 2], [0], 'POS')]
the ambiance of the restaurant was nice and good for fine dinning .####[([1], [6], 'POS'), ([1], [8], 'POS')]
the staff was very nice and courteous and obviously chinese .####[([1], [4], 'POS'), ([1], [6], 'POS'), ([1], [9], 'POS')]
so about the prawns , they were fresh and had a slight crispiness about the batter ... soooo good ... the walnuts were cut in smaller pieces and very crunchy and tasty .####[([3], [7], 'POS'), ([15], [12], 'POS'), ([21], [29], 'POS'), ([21], [31], 'POS')]
best honey walnyt prawns that we have every tasted .####[([1, 2, 3], [0], 'POS')]
the brocollis were so fresh and tasty .####[([1], [4], 'POS'), ([1], [6], 'POS')]
i would normally not finish the brocolli when i order these kinds of food but for the first time , every piece was as eventful as the first one ... the scallops and prawns was so fresh and nicely cooked .####[([31], [36], 'POS'), ([31], [38, 39], 'POS'), ([33], [36], 'POS'), ([33], [38, 39], 'POS')]
Chintzy portions####[([1], [0], 'NEG')]
– The sushi here is perfectly good , but for $ 5 a piece , either the slices of fish should be larger , or there should be no pretense that this is a moderately priced restaurant ( even for NYC ) .####[([2], [6], 'NEG'), ([36], [34, 35], 'NEG')]
Terrible service , food ok , pricey####[([1], [0], 'NEG'), ([3], [4], 'NEU')]
Food wise , its ok but a bit pricey for what you get considering the restaurant is n't a fancy place .####[([0], [4], 'NEU'), ([0], [8], 'NEU'), ([15], [16, 17, 18, 19], 'NEU')]
Another plus is the open feel of the restaurant with glass walls on all sides .####[([5], [1], 'POS'), ([5], [4], 'POS')]
Amazing Spanish Mackeral special appetizer and perfect box sushi ( that eel with avodcao -- um um um ) .####[([1, 2, 3, 4], [0], 'POS'), ([7, 8], [6], 'POS')]
As usual the omikase did n't disappoint in freshness , although it scored low on creativity and selection .####[([3], [4, 5, 6], 'NEG'), ([3], [12, 13, 14, 15, 16, 17], 'NEG')]
Their specialty rolls are impressive , though I ca n't remember what we had .####[([1, 2], [4], 'POS')]
Great selection of sakes .####[([1, 2, 3], [0], 'POS')]
It is n't the cheapest sushi but has been worth it every time .####[([5], [1, 2, 3, 4], 'POS'), ([5], [9], 'POS')]
Very poor customer service .####[([2, 3], [1], 'NEG')]
– Schooner or Later 's charming location along the marina in Long Beach and average food does not , unfortunately , compensate for its very poor customer service .####[([26, 27], [25], 'NEG')]
While this diner had reasonably good food , the restaurant staff seemed completely indifferent to our presence , and this attitude was reflected in the lack of service .####[([6], [5], 'POS'), ([9, 10], [13], 'NEG')]
the fish was fresh , though it was cut very thin .####[([1], [3], 'NEG'), ([1], [10], 'NEG')]
great service .####[([1], [0], 'POS')]
good sake selection .####[([1, 2], [0], 'POS')]
– Ray 's is THE place to go for high quality seafood dinners .####[([11, 12], [9, 10], 'POS')]
I love Dungeness crabs and at Ray 's you can get them served in about 6 different ways !####[([2, 3], [1], 'POS')]
We shared the family platter and I especially enjoyed the black cod in sake kasu .####[([10, 11, 12, 13, 14], [8], 'POS')]
I ended the meal with the unusual dessert of a port and chocolate tasting ... yummy !####[([7, 8, 9, 10, 11, 12, 13], [15], 'POS')]
And the service was simply spendid - quite a delight .####[([2], [5], 'POS'), ([2], [9], 'POS')]
Great Breakfast####[([1], [0], 'POS')]
– Great drinks , corn beef hash , coffee , B Fast burritos , Gluten Free menu .####[([2], [1], 'POS'), ([4, 5, 6], [1], 'POS'), ([8], [1], 'POS'), ([10, 11, 12], [1], 'POS'), ([16], [1], 'POS')]
The service is fantastic at this fun place .####[([1], [3], 'POS'), ([7], [6], 'POS')]
Best Neighborhood Standby .####[([2], [0], 'POS')]
In Grammercy/Union Square/East Village this is my neighbors and my favorite spot .####[([11], [10], 'POS')]
The music is great , no night better or worse , the bar tenders are generous with the pouring , and the lighthearted atmosphere will lifts you spirits .####[([1], [3], 'POS'), ([12, 13], [15], 'POS'), ([23], [22], 'POS')]
Oh , and the cheese fries are awesome !####[([4, 5], [7], 'POS')]
Good Food , Great Service , Average Prices ( For the Strip )####[([1], [0], 'POS'), ([4], [3], 'POS')]
When I walked in , I was taken aback by their incredible wood decor .####[([12, 13], [11], 'POS')]
The music playing was very hip , 20-30 something pop music , but the subwoofer to the sound system was located under my seat , which became annoying midway through dinner .####[([14, 15, 16, 17, 18], [27], 'NEG')]
I got the shellfish and shrimp appetizer and it was alright .####[([3, 4, 5, 6], [10], 'NEU')]
It was n't the freshest seafood ever , but the taste and presentation was OK .####[([5], [1, 2, 3, 4], 'NEU'), ([5], [14], 'NEU')]
I picked the asparagus , which turned out to be incredible and perfectly prepared .####[([3], [10], 'POS'), ([3], [12, 13], 'POS')]
The steak was done to my exact liking ( medium rare ) and was nice and juicy .####[([1], [14], 'POS'), ([1], [16], 'POS')]
It ? s served with either a peppercorn sauce or red wine reduction , though both were indistinguishable in taste .####[([7, 8], [17], 'NEU'), ([10, 11, 12], [17], 'NEU')]
The desert was the perfect ending to an almost perfect dinner .####[([1], [4], 'POS'), ([10], [9], 'POS')]
But the servers were extremely attentive and very friendly .####[([2], [5], 'POS'), ([2], [8], 'POS')]
good sake , good food – i honestly do n't know much about japanese food at all .####[([1], [0], 'POS'), ([4], [3], 'POS')]
Server made several sake suggestions which were very good .####[([3], [8], 'POS')]
had many dishes but the BEST was the lobster 3 ways .####[([8, 9, 10], [5], 'POS')]
The waiter was a bit unfriendly and the feel of the restaurant was crowded .####[([1], [5], 'NEG'), ([8], [13], 'NEG')]
Most importantly , we were so excited about the food after seeing the very creative menu .####[([15], [14], 'POS')]
At best , the food was good and definately overpriced .####[([4], [6], 'NEG'), ([4], [9], 'NEG')]
My favortie pizza joint in Seattle####[([2, 3], [1], 'POS')]
The pizza is delicious and the salads are fantastic .####[([1], [3], 'POS'), ([6], [8], 'POS')]
I 've always found the wait staff and , if you sit at the bar , the cooks very friendly .####[([17], [19], 'POS')]
I also really enjoy the simplicity of the decor and intimate feeling of a small restaurant .####[([8], [3], 'POS'), ([8], [5], 'POS'), ([11], [10], 'POS')]
– My husband and I love eating at Mioposto Café .####[([8, 9], [5], 'POS')]
You won ’ t be disappointed by their menu .####[([8], [1, 2, 3, 4, 5], 'POS')]
The pizza ’ s are thin crust and the menu offers very creative combinations and toppings .####[([9], [12], 'POS')]
Try the Pizza Ensalata !####[([2, 3], [0], 'POS')]
The pizza ’ s are not huge and the crust is thin ... keep that in mind when you ’ re ordering .####[([9], [11], 'NEU')]
The food is sinful .####[([1], [3], 'POS')]
The staff was really friendly .####[([1], [4], 'POS')]
The atmosphere was great .####[([1], [3], 'POS')]
The specialty here is decadent pancakes , but I 've been back now four times , and I 've been wowed every time .####[([5], [4], 'POS')]
Nothing on the menu is less than amazing .####[([3], [7], 'POS')]
Good eats .####[([1], [0], 'POS')]
I have been to this place , folks and it is BAD .####[([5], [11], 'NEG')]
Maybe it is good for that one night once in a blue moon when the chefs decide to use fish that 's half-way decent .####[([19], [23], 'NEG')]
I have been here , spent tons of money on a chef special dinner and it was a major dissappointment .####[([11, 12, 13], [19], 'NEG')]
– The atmosphere is great for any special occasion you might want to celebrate .####[([2], [4], 'POS')]
The best dish are the honwy walnut prawns -- just outstanding .####[([5, 6, 7], [1], 'POS'), ([5, 6, 7], [10], 'POS')]
The service is really attentive and charming .####[([1], [4], 'POS'), ([1], [6], 'POS')]
The service was excellent , the coffee was good even by starbucks standards and the food was outstanding .####[([1], [3], 'POS'), ([6], [8], 'POS'), ([15], [17], 'POS')]
– I recently had the pleasure of dining as this delightful restaurant on 2nd street and wow what a great evening we had .####[([11], [10], 'POS')]
The food is fantastic , authentic , delicious and very , very affordable .####[([1], [3], 'POS'), ([1], [5], 'POS'), ([1], [7], 'POS'), ([1], [12], 'POS')]
The decor was beautiful and unique .####[([1], [3], 'POS'), ([1], [5], 'POS')]
There was a really nice vibe about the place ... good music , atmosphere and happy looking people .####[([11], [10], 'POS'), ([13], [10], 'POS'), ([5], [4], 'POS'), ([17], [15], 'POS')]
Our server was very professional and friendly .####[([1], [4], 'POS'), ([1], [6], 'POS')]
It 's a tiny place so if you get there before 8pm on a weekend ( Thurs ? Sun ) you will find it easier to get a table or a seat at the sushi bar .####[([4], [3], 'NEU')]
Everything , and I mean everything on the menu is delectable .####[([8], [10], 'POS')]
The waiters are very experienced and helpful with pairing your drink choice to your food tastes or vice versa .####[([1], [4], 'POS'), ([1], [6], 'POS')]
The sushi is as fresh as it comes ? you 'd think ocean was in their backyard , no joke !####[([1], [4], 'POS')]
If you 're interested in good tasting ( without the fish taste or smell ) , large portions and creative sushi dishes this is your place ...####[([17], [16], 'POS'), ([20, 21], [19], 'POS')]
big thick pepperoni####[([2], [0, 1], 'POS')]
– The pepperoni 's cut real thick -- Yum .####[([2, 3], [6], 'POS'), ([2, 3], [8], 'POS')]
The pizza itself is not exactly the best I 've had EVER , but still pretty good .####[([1], [4, 5, 6, 7], 'POS'), ([1], [16], 'POS')]
Food was good and appetizing .####[([0], [2], 'POS'), ([0], [4], 'POS')]
Portions was just enough for me , but may not be for a big eater .####[([0], [3], 'NEU')]
Fair menu selection .####[([1, 2], [0], 'NEU')]
The appetizer was interesting , but the Creme Brulee was very savory and delicious .####[([1], [3], 'POS'), ([7, 8], [11], 'POS'), ([7, 8], [13], 'POS')]
Indoor ambience was modern .####[([0, 1], [3], 'POS')]
It 's a great place to people watch .####[([4], [3], 'POS')]
Late night dinning with exeptional food .####[([5], [4], 'POS')]
We were seated right away , the table was private and nice .####[([7], [9], 'POS'), ([7], [11], 'POS')]
The service was exceptional - sometime there was a feeling that we were served by the army of friendly waiters .####[([1], [3], 'POS'), ([19], [18], 'POS')]
The food was very good , filet mignon was probably the best I 've ever try .####[([1], [4], 'POS'), ([6, 7], [11], 'POS')]
The portions are big though , so do not order too much .####[([1], [3], 'NEU')]
Groovy music made the dinner casual .####[([1], [5], 'POS')]
I have a but here - there was a bathroom attendant in the restroom which was odd .####[([13], [16], 'NEG')]
The bathroom itself is very small with two toilets and only one sink , the girl was staying totally on the way hanging out paper towels from the dispenser .####[([1], [5], 'NEG')]
– Mercedes restaurant is so tasty , the service is undeniably awesome !####[([8], [11], 'POS')]
The atmosphere is aspiring , and the decor is festive and amazing ...####[([1], [3], 'POS'), ([7], [9], 'POS'), ([7], [11], 'POS')]
The catering is out of this world , and Raouls chicken vegetable soup rocks my world ! ! !####[([9, 10, 11, 12], [13, 14, 15], 'POS'), ([1], [3, 4, 5, 6], 'POS')]
Drinks are suberb , and I feel like I am in a Third World country when I walk in the door .####[([0], [2], 'POS')]
- Mediocre Service / Quality####[([2], [1], 'NEU')]
The presentation of Snooze is excellent and it is one of those places that you feel more sophisticated just for being there ; but peel back the layers and you have an overpriced IHOP with a high brow menu .####[([3], [5], 'NEG'), ([38], [36, 37], 'NEG')]
They serve it in a tall , skinny hour-glass shaped glass to disguise the fact that you a getting a small juice at the price of a half gallon in a supermarket .####[([21], [20], 'NEG')]
I should have just asked for the check when I saw that ; but their menu was so unique that I continued .####[([15], [18], 'POS')]
The pancakes were certainly inventive but $ 8.50 for 3 - 6 '' pancakes ( one of them was more like 5 '' ) in the pancake flight ( sample of 3 different pancakes ) is well over-priced .####[([1], [4], 'NEG'), ([1], [37], 'NEG')]
The pancakes should be larger ( at least 8 '' ) to justify the expense even with the unique offerings .####[([1], [2, 3, 4], 'NEG')]
In the end our check came to $ 27 for 4 small pancakes , a breakfast burrito , an orange juice and an iced tea ( I had water ) .####[([12], [11], 'NEG')]
Much more than just a great view !####[([6], [5], 'POS')]
– I am exceedingly pleased to report that my dinner at Ray 's Boathouse last Friday completely exceeded my expectations .####[([11, 12, 13], [17, 18, 19], 'POS')]
Ray 's is something of a Seattle institution , but given its gorgeous Sound views , I had suspected that the accolades were more due to the scenery than to the food and service .####[([13, 14], [12], 'POS')]
Imagine my happy surprise upon finding that the views are only the third-best thing about Ray 's !####[([15, 16], [2, 3], 'POS')]
To start things off , our lovely server Brooke was quickly on hand to take my drink order .####[([8], [6], 'POS'), ([8], [10], 'POS')]
My party of two was feeling particularly ambitious , and we splurged on the Shilshole Sampler ... a beautiful assortment of enormous white gulf prawns , smoked albacore tuna , Ray 's fantastic manila clams seasoned with dill , scallops in a tasty soy dressing , and a tiny pile of Dungeness crab atop a sublime butter sauce .####[([22, 23, 24], [21], 'POS'), ([33, 34], [32], 'POS'), ([43, 44], [42], 'POS'), ([56, 57], [55], 'POS')]
For my entr & eacute ; e , I completely enjoyed the seared Alaskan sea scallops complemented by chard , artichoke hearts , fennel , and pecorino toscano .####[([12, 13, 14, 15], [10], 'POS')]
The scallops are apparently cooked in a black olive butter which really makes them unique ( not to mention tasty ) .####[([1], [14], 'POS'), ([1], [19], 'POS')]
My friend enjoyed the grilled Alaskan King Salmon with delectable creamed Washington russet potatoes and crisp green beans .####[([4, 5, 6, 7], [2], 'POS'), ([10, 11, 12, 13], [9], 'POS'), ([16, 17], [15], 'POS')]
I had a taste of all three items on her plate , and they were superb .####[([10], [15], 'POS')]
Our server continued to be attentive throughout the night , but I did remain puzzled by one issue : Who thinks that Ray 's is an appropriate place to take young children for dinner ?####[([1], [5], 'POS'), ([22, 23], [26], 'NEU')]
While I could have done without the youth who shared the evening with us , our wonderful server and food made the experience a very positive one .####[([17], [16], 'POS'), ([19], [16], 'POS')]
Oh yeah ... the view was good , too .####[([4], [6], 'POS')]
